# Supplementary material for: Genomic analysis of Sparus aurata reveals the evolutionary dynamics of sex-biased genes in a sequential hermaphrodite fish
Source: Commun Biol. 2018 Aug 17;1:119. doi: 10.1038/s42003-018-0122-7 (PMC6123679; doi:10.1038/s42003-018-0122-7)
Supplement: Supplementary file 3 — Supplementary Data 1 [file 42003_2018_122_MOESM3_ESM.xlsx]

## Sheet: CAFE summary
ALL BUT LARGE FAMILIES	Species	Expansions	Genes Gained	Equal	Contractions	Genes Lost	Families Lost	Average Expansion	Sig Expansions	Sig Contractions	Total Sig Changes
	Oreochromis niloticus	606	1590	8636	1866	2019	1221	-0.0386208	6	0	8
	Oryzias latipes	477	896	8010	2621	3197	1361	-0.207148	6	1	13
	Lepisosteus oculatus	583	1129	6751	3774	4934	1645	-0.342546	227	1984	3598
	Astyanax mexicanus	1530	2342	8440	1138	1323	683	0.0917357	4	6	12
	Sparus aurata	2782	6695	7479	847	1065	493	0.506842	110	5	143
	Dicentrarchus labrax	951	2412	9436	721	794	406	0.145661	150	10	160
	Danio rerio	1095	2252	9062	951	1085	335	0.105059	90	7	97
	Xiphophorus maculatus	350	403	9726	1032	1351	574	-0.0853439	30	106	136
	Takifugu rubripes	349	490	9530	1229	1437	578	-0.0852539	36	58	94
	Gasterosteus aculeatus	579	875	8138	2391	2769	1509	-0.170508	6	2	16
	Tetraodon nigroviridis	952	1305	9120	1036	1194	549	0.0099928	3	31	125
	Poecilia formosa	1030	1999	9777	301	318	141	0.151332	13	4	31
	Gadus morhua	642	960	7818	2648	3035	1768	-0.186802	3	11	18
LARGE FAMILIES	Species	Expansions	Genes Gained	Equal	Contractions	Genes Lost	Families Lost	Average Expansion	Sig Expansions	Sig Contractions	Total Sig Changes
(> 100 members in any species)	Oreochromis niloticus	10	457	2	2	4	1	32.3571	2	0	2
	Oryzias latipes	7	190	2	5	24	1	11.8571	0	1	1
	Lepisosteus oculatus	4	89	0	10	67	3	1.57143	3	10	13
	Astyanax mexicanus	6	222	1	7	51	2	12.2143	2	6	8
	Sparus aurata	5	281	3	6	32	2	17.7857	2	4	6
	Dicentrarchus labrax	9	784	4	1	1	0	55.9286	8	0	8
	Danio rerio	11	1534	0	3	8	2	109	10	1	11
	Xiphophorus maculatus	3	143	4	7	68	1	5.35714	1	5	6
	Takifugu rubripes	3	92	6	5	9	0	5.92857	2	1	3
	Gasterosteus aculeatus	3	403	2	9	81	3	23	0	2	2
	Tetraodon nigroviridis	3	55	7	4	31	1	1.71429	0	2	6
	Poecilia formosa	8	391	4	2	2	0	27.7857	0	1	2
	Gadus morhua	2	222	2	10	81	5	10.0714	0	5	5

## Sheet: Sex-biased genes
FEMALE_BIASED_Gene	Family id	Description	expanded/contracted/rapidlychanging		MALE_BIASED_Gene	Family id	Description	expanded/contracted/rapidlychanging			ALL_EXP_CON_FAMILIES	FEMALE_Families	MALE_Families	Shared				Contracted families	Expanded families
Sa_30968_4	11	zinc-binding A33-like	contracted		Sa_33679_4	11	nuclear factor ovary-like	contracted			3	3	3	3				11	3
Sa_31994_1	11	zinc-binding A33-like	contracted		Sa_30942_2	11	E3 ubiquitin- ligase TRIM39-like	contracted			4	4	4	4				26	5
Sa_16624_2	11	tripartite motif-containing 35-like	contracted		Sa_39268_1	26	MHC class Ia antigen	contracted			5	5	5	5				44	12
Sa_50670_1	11	tripartite motif-containing 35-like	contracted		Sa_5993_1	26	MHC class Ia antigen	contracted			6	11	6	11				150	13
Sa_27786_2	11	nuclear factor ovary-like	contracted		Sa_2177_1	26	MHC class I partial	contracted			9	12	9	12				153	15
Sa_8985_3	150	Repetitive proline-rich cell wall 2	contracted		Sa_3631_1	26	MHC class I partial	contracted			11	13	11	13				4	16
Sa_12260_2	4	tripartite motif-containing 16-like	contracted		Sa_20014_1	26	MHC class I partial	contracted			12	14	12	14				6	19
Sa_1805_6	4	tripartite motif-containing 16-like	contracted		Sa_37813_1	26	MHC class I alpha antigen	contracted			13	16	13	16				9	22
Sa_19817_11	4	tripartite motif-containing 16-like	contracted		Sa_1381_1	26	major histocompatibility complex class I-related gene -like	contracted			14	19	14	19				27	38
Sa_19829_5	4	tripartite motif-containing 16-like	contracted		Sa_1444_1	26	major histocompatibility complex class I-related gene -like	contracted			15	29	15	29					42
Sa_23367_12	4	Tripartite motif-containing 16	contracted		Sa_851_1	26	major histocompatibility complex class I-related gene -like	contracted			16	38	16	38					49
Sa_24867_2	4	tripartite motif-containing 16-like	contracted		Sa_50279_1	26	H-2 class I histocompatibility Q9 alpha chain-like	contracted			19	42	19	42					51
Sa_25774_4	4	tripartite motif-containing 16	contracted		Sa_1324_1	44	immunoglobulin light chain precursor	contracted			22	49	22	49					53
Sa_29784_1	4	tripartite motif-containing 16-like	contracted		Sa_19447_1	44	Ig kappa chain V-IV region STH	contracted			26	53	26	53					60
Sa_298_2	4	E3 ubiquitin ISG15 ligase TRIM25	contracted		Sa_9605_4	150	centriolin-like isoform X1	contracted			27	60	29	60					65
Sa_30936_1	4	tripartite motif-containing 16-like	contracted		Sa_870_1	153	RNA-directed DNA polymerase from mobile element jockey-like	contracted			29	65	38	65					68
Sa_32425_1	4	tripartite motif-containing 16-like	contracted		Sa_18227_3	4	E3 ubiquitin ISG15 ligase TRIM25-like isoform X1	contracted			38	68	42	68					70
Sa_37948_1	4	tripartite motif-containing 16-like	contracted		Sa_106_1	6	GTPase IMAP family member 8-like	contracted			42	70	44	94					79
Sa_383_1	4	tripartite motif-containing 16-like	contracted		Sa_19875_2	6	GTPase IMAP family member 8-like	contracted			44	94	49	101					94
Sa_38345_1	4	tripartite motif-containing 16-like	contracted		Sa_32438_3	6	GTPase IMAP family member 7-like	contracted			49	101	51	129					101
Sa_39257_1	4	tripartite motif-containing 16-like	contracted		Sa_4746_17	6	AIG1-like isoform X3	contracted			51	129	53	144					129
Sa_45614_1	4	tripartite motif-containing 16-like	contracted		Sa_47743_1	6	GTPase IMAP family member 8-like	contracted			53	144	60	150					144
Sa_46346_1	4	tripartite motif-containing 16-like	contracted		Sa_831_10	6	GTPase IMAP family member 4-like	contracted			60	150	65	161					161
Sa_51356_1	4	E3 ubiquitin ISG15 ligase TRIM25-like	contracted		Sa_15131_1	9	LRR and PYD domains-containing 12	contracted			65	161	68	183					165
Sa_53105_1	4	E3 ubiquitin ISG15 ligase TRIM25-like isoform X1	contracted		Sa_16112_1	9	LRR and PYD domains-containing 12	contracted			68	183	79	227					183
Sa_53115_1	4	E3 ubiquitin ISG15 ligase TRIM25-like isoform X2	contracted		Sa_17376_1	9	LRR and PYD domains-containing 12	contracted			70	227	94	234					199
Sa_5957_1	4	tripartite motif-containing 16-like	contracted		Sa_18536_1	9	NLRC3-like	contracted			79	234	101	288					227
Sa_6942_1	4	tripartite motif-containing 16-like	contracted		Sa_2166_1	9	NLRC3-like isoform X1	contracted			94	288	129	314					234
Sa_9567_1	4	fish virus induced TRIM	contracted		Sa_2823_1	9	LRR and PYD domains-containing 12	contracted			101	314	144	350					250
Sa_971_2	4	E3 ubiquitin ISG15 ligase TRIM25-like	contracted		Sa_3071_1	9	LRR and PYD domains-containing 12-like	contracted			129	350	150	384					288
Sa_16779_1	3	collagen alpha-5(IV) chain-like	expanded		Sa_3115_1	9	LRR and PYD domains-containing 12	contracted			144	384	153	519					314
Sa_7387_4	3	collagen alpha-5(IV) chain-like	expanded		Sa_3204_2	9	LRR and PYD domains-containing 12	contracted			150	519	161	532					350
Sa_17556_1	3	collagen alpha-5(IV) chain isoform X1	expanded		Sa_389_1	9	LRR and PYD domains-containing 12	contracted			153	532	165	561					384
Sa_7387_3	3	collagen alpha-4(IV) chain-like	expanded		Sa_389_2	9	LRR and PYD domains-containing 12	contracted			161	561	183	654					386
Sa_8517_2	3	collagen alpha-2(I) chain-like isoform X1	expanded		Sa_39594_1	9	LRR and PYD domains-containing 12	contracted			165	639	199	795					469
Sa_10052_1	3	collagen alpha-1(XXVII) chain B-like	expanded		Sa_41181_1	9	LRR and PYD domains-containing 12	contracted			183	654	227	1094					519
Sa_33021_1	3	collagen alpha-1(XXVII) chain B-like	expanded		Sa_43004_1	9	LRR and PYD domains-containing 12	contracted			199	661	234	1199					532
Sa_39580_1	3	collagen alpha-1(XVIII) chain-like isoform X3	expanded		Sa_46421_1	9	LRR and PYD domains-containing 12-like	contracted			227	678	250	1205					539
Sa_36905_1	3	collagen alpha-1(II) chain isoform X1	expanded		Sa_51422_1	9	Ribonuclease inhibitor	contracted			234	742	288	1235					555
Sa_11919_1	5	G- coupled receptor family C group 6 member A	expanded		Sa_872_1	9	LRR and PYD domains-containing 12	contracted			250	753	314	1299					561
Sa_37848_1	5	G- coupled receptor family C group 6 member A	expanded		Sa_11032_1	3	macrophage receptor MARCO	expanded			288	795	350	1527					568
Sa_6815_3	12	macrophage mannose receptor 1-like	expanded		Sa_10875_1	3	fibroin heavy chain-like isoform X4	expanded			314	870	384	1717					639
Sa_3613_1	12	fucolectin-1-like	expanded		Sa_8242_1	3	elastin isoform X2	expanded			350	875	386	1840					654
Sa_43876_1	12	fucolectin-1-like	expanded		Sa_18493_1	3	collagen alpha-6(IV) chain isoform X1	expanded			384	912	469	4001					661
Sa_45466_6	13	proteoglycan 4	expanded		Sa_25372_1	3	collagen alpha-5(IV) chain-like	expanded			386	1094	519	#N/A					678
Sa_33541_1	13	collagen alpha-1(I) chain-like	expanded		Sa_25373_1	3	collagen alpha-4(IV) chain-like	expanded			469	1199	532	#N/A					688
Sa_45377_6	16	cytochrome P450 2K1-like	expanded		Sa_29137_1	3	collagen alpha-4(IV) chain-like	expanded			519	1205	555	#N/A					728
Sa_41262_1	16	cytochrome P450 2J6-like	expanded		Sa_15346_4	3	collagen alpha-3(IX) chain	expanded			532	1232	561	#N/A					742
Sa_10289_1	16	cytochrome P450 2G1-like	expanded		Sa_22288_1	3	collagen alpha-2(XI) chain isoform X1	expanded			539	1235	568	#N/A					753
Sa_10291_1	16	cytochrome P450 2G1-like	expanded		Sa_15652_1	3	collagen alpha-2(V) chain isoform X1	expanded			555	1299	654	#N/A					795
Sa_10288_1	16	cytochrome P450 2G1-like	expanded		Sa_8989_2	3	collagen alpha-2(V) chain	expanded			561	1495	688	#N/A					870
Sa_10288_2	16	cytochrome P450 2G1-like	expanded		Sa_25668_9	3	collagen alpha-1(XXVII) chain A-like	expanded			568	1522	795	#N/A					875
Sa_27599_2	16	cytochrome P450 2F2-like	expanded		Sa_24981_1	3	collagen alpha-1(XXIV) chain-like	expanded			639	1527	988	#N/A					912
Sa_46996_1	19	protocadherin Fat 4	expanded		Sa_6933_1	3	collagen alpha-1(XXIV) chain	expanded			654	1717	1048	#N/A					988
Sa_37581_1	19	Protocadherin Fat 4	expanded		Sa_2180_1	3	collagen alpha-1(XXIV) chain	expanded			661	1840	1053	#N/A					1048
Sa_5162_5	19	cadherin EGF LAG seven-pass G-type receptor 3 isoform X2	expanded		Sa_41482_1	3	collagen alpha-1(XXIV) chain	expanded			678	2040	1094	#N/A					1053
Sa_14144_1	19	cadherin EGF LAG seven-pass G-type receptor 3 isoform X1	expanded		Sa_41600_6	3	collagen alpha-1(XXIII) chain-like isoform X2	expanded			688	2091	1135	#N/A					1094
Sa_24565_4	19	cadherin EGF LAG seven-pass G-type receptor 1 isoform X2	expanded		Sa_11082_1	3	collagen alpha-1(XVI) chain isoform X2	expanded			728	2104	1199	#N/A					1135
Sa_29715_1	38	sterile alpha motif domain-containing 3-like	expanded		Sa_30751_1	3	collagen alpha-1(XIX) chain isoform X1	expanded			742	2355	1205	#N/A					1199
Sa_2133_3	38	sterile alpha motif domain-containing 3-like	expanded		Sa_13187_3	3	collagen alpha-1(XI) chain-like isoform X1	expanded			753	3268	1231	#N/A					1205
Sa_7910_1	42	scavenger receptor cysteine-rich type 1 M130-like isoform X1	expanded		Sa_35151_1	3	collagen alpha-1(XI) chain-like	expanded			795	3848	1235	#N/A					1231
Sa_7909_1	42	scavenger receptor cysteine-rich type 1 M130-like	expanded		Sa_5153_4	3	collagen alpha-1(XI) chain-like	expanded			870	3860	1299	#N/A					1232
Sa_50771_2	42	scavenger receptor cysteine-rich type 1 M130-like	expanded		Sa_16105_1	3	collagen alpha-1(XI) chain isoform X1	expanded			875	3973	1378	#N/A					1235
Sa_21761_1	42	neurotrypsin-like	expanded		Sa_25721_6	3	collagen alpha-1(VII) chain-like	expanded			912	4001	1477	#N/A					1299
Sa_6381_4	49	voltage-dependent P Q-type calcium channel subunit alpha-1A-like	expanded		Sa_30751_3	3	collagen alpha-1(IX) chain	expanded			988	5323	1498	#N/A					1378
Sa_14549_1	49	voltage-dependent P Q-type calcium channel subunit alpha-1A	expanded		Sa_19817_4	3	collagen alpha-1(II) chain-like isoform X1	expanded			1048	#N/A	1505	#N/A					1414
Sa_9587_3	49	voltage-dependent L-type calcium channel subunit alpha-1F	expanded		Sa_4177_9	3	collagen alpha-1(I) chain-like	expanded			1053	#N/A	1527	#N/A					1477
Sa_19356_2	49	voltage-dependent L-type calcium channel subunit alpha-1D-like	expanded		Sa_29126_1	3	collagen alpha-1(I) chain-like	expanded			1094	#N/A	1661	#N/A					1495
Sa_50500_1	49	voltage-dependent L-type calcium channel subunit alpha-1D-like	expanded		Sa_31470_1	3	collagen alpha-1(I) chain-like	expanded			1135	#N/A	1680	#N/A					1498
Sa_10281_1	53	receptor-type tyrosine- phosphatase zeta-like	expanded		Sa_165_1	3	collagen alpha-1(I) chain-like	expanded			1199	#N/A	1717	#N/A					1505
Sa_10279_1	53	receptor-type tyrosine- phosphatase zeta isoform X3	expanded		Sa_25937_3	5	vomeronasal type-2 receptor 1-like	expanded			1205	#N/A	1752	#N/A					1522
Sa_31746_2	53	Receptor-type tyrosine- phosphatase zeta	expanded		Sa_7896_3	5	G- coupled receptor family C group 6 member A-like	expanded			1231	#N/A	1772	#N/A					1527
Sa_48875_1	53	receptor-type tyrosine- phosphatase S-like isoform X5	expanded		Sa_28400_1	5	extracellular calcium-sensing receptor-like	expanded			1232	#N/A	1840	#N/A					1661
Sa_30701_1	53	receptor-type tyrosine- phosphatase S-like isoform X1	expanded		Sa_33257_1	12	secretory phospholipase A2 receptor-like	expanded			1235	#N/A	1925	#N/A					1680
Sa_33457_1	53	receptor-type tyrosine- phosphatase gamma	expanded		Sa_603_3	12	macrophage mannose receptor 1-like	expanded			1299	#N/A	1987	#N/A					1717
Sa_7145_4	53	receptor-type tyrosine- phosphatase epsilon-like isoform X1	expanded		Sa_603_1	12	macrophage mannose receptor 1-like	expanded			1378	#N/A	2125	#N/A					1752
Sa_27722_1	53	receptor-type tyrosine- phosphatase epsilon-like	expanded		Sa_49688_1	12	macrophage mannose receptor 1-like	expanded			1414	#N/A	2239	#N/A					1772
Sa_12569_1	53	receptor-type tyrosine- phosphatase delta isoform X28	expanded		Sa_43961_1	12	macrophage mannose receptor 1-like	expanded			1477	#N/A	2374	#N/A					1840
Sa_49813_1	60	interferon-induced 44-like	expanded		Sa_6896_1	12	macrophage mannose receptor 1-like	expanded			1495	#N/A	2519	#N/A					1925
Sa_10_1	60	interferon-induced 44-like	expanded		Sa_22313_5	13	von Willebrand factor	expanded			1498	#N/A	2734	#N/A					1987
Sa_51696_3	65	retinitis pigmentosa 1-like 1 isoform X2	expanded		Sa_7998_1	13	SCO-spondin	expanded			1505	#N/A	3009	#N/A					2040
Sa_35124_1	65	fibrous sheath CABYR-binding -like isoform X2	expanded		Sa_19265_1	13	SCO-spondin	expanded			1522	#N/A	3876	#N/A					2091
Sa_14204_1	65	ABC transporter F family member 4-like	expanded		Sa_16407_1	13	SCO-spondin	expanded			1527	#N/A	3889	#N/A					2104
Sa_9117_1	68	butyrophilin subfamily 1 member A1-like isoform X2	expanded		Sa_10352_1	13	SCO-spondin	expanded			1661	#N/A	3964	#N/A					2125
Sa_748_1	68	butyrophilin 2 isoform X6	expanded		Sa_35812_1	13	SCO-spondin	expanded			1680	#N/A	4001	#N/A					2163
Sa_17172_3	70	low affinity immunoglobulin gamma Fc region receptor II-like	expanded		Sa_39577_1	13	PREDICTED: mucin-2-like	expanded			1717	#N/A	4325	#N/A					2239
Sa_42074_1	70	low affinity immunoglobulin gamma Fc region receptor II-a-like	expanded		Sa_22934_1	13	phosphatidylinositol phosphatase PTPRQ isoform X1	expanded			1752	#N/A	6669	#N/A					2355
Sa_45792_1	94	complement component c3	expanded		Sa_16698_1	13	otogelin-like	expanded			1772	#N/A	8914	#N/A					2374
Sa_4123_3	94	complement C3-like	expanded		Sa_6723_1	13	otogelin isoform X2	expanded			1840	#N/A	#N/A	#N/A					2519
Sa_4562_6	101	c-binding -like	expanded		Sa_22313_1	13	otogelin isoform X1	expanded			1925	#N/A	#N/A	#N/A					2734
Sa_39771_1	101	c-binding -like	expanded		Sa_27166_1	13	otogelin	expanded			1987	#N/A	#N/A	#N/A					2939
Sa_11445_4	101	c-binding -like	expanded		Sa_31517_2	13	mucin-5AC- partial	expanded			2040	#N/A	#N/A	#N/A					3009
Sa_5624_1	101	alpha-tectorin-like	expanded		Sa_17809_2	13	mucin-2- partial	expanded			2091	#N/A	#N/A	#N/A					3268
Sa_11493_2	129	phosphatidylinositol 4,5-bisphosphate 3-kinase catalytic subunit beta isoform	expanded		Sa_30982_1	13	mucin-2- partial	expanded			2104	#N/A	#N/A	#N/A					3824
Sa_1315_4	144	complement C1q 4	expanded		Sa_9500_9	13	mucin-2 isoform X1	expanded			2125	#N/A	#N/A	#N/A					3848
Sa_18397_1	144	complement C1q 2	expanded		Sa_13409_3	13	mucin-19	expanded			2163	#N/A	#N/A	#N/A					3860
Sa_43985_1	161	alpha-2-macroglobulin 1 isoform X2	expanded		Sa_5315_2	13	MANSC domain-containing 1	expanded			2239	#N/A	#N/A	#N/A					3876
Sa_34265_1	161	alpha-2-macroglobulin 1	expanded		Sa_15554_1	13	intestinal partial	expanded			2355	#N/A	#N/A	#N/A					3889
Sa_14240_9	183	arrestin domain-containing 3-like	expanded		Sa_6642_1	13	intestinal mucin	expanded			2374	#N/A	#N/A	#N/A					3964
Sa_29636_4	183	arrestin domain-containing 3-like	expanded		Sa_11500_1	13	intestinal mucin	expanded			2519	#N/A	#N/A	#N/A					3973
Sa_29636_3	183	arrestin domain-containing 3-like	expanded		Sa_2415_1	15	myosin-7B isoform X2	expanded			2734	#N/A	#N/A	#N/A					4001
Sa_1805_1	183	arrestin domain-containing 3-like	expanded		Sa_42485_2	15	myosin-16-like	expanded			2939	#N/A	#N/A	#N/A					4072
Sa_15361_1	227	piggyBac transposable element-derived 4-like	expanded		Sa_12530_1	15	myosin heavy fast skeletal muscle-like	expanded			3009	#N/A	#N/A	#N/A					4325
Sa_1063_1	234	membrane-associated guanylate WW and PDZ domain-containing 3-like isoform X2	expanded		Sa_38041_1	15	myosin heavy fast skeletal muscle-like	expanded			3268	#N/A	#N/A	#N/A					5323
Sa_46031_1	234	membrane-associated guanylate WW and PDZ domain-containing 3-like isoform X1	expanded		Sa_1469_1	15	myosin heavy fast skeletal muscle-like	expanded			3824	#N/A	#N/A	#N/A					6669
Sa_5116_1	234	membrane-associated guanylate WW and PDZ domain-containing 1-like	expanded		Sa_45011_1	15	Myosin heavy fast skeletal muscle	expanded			3848	#N/A	#N/A	#N/A					8873
Sa_33647_1	234	membrane-associated guanylate WW and PDZ domain-containing 1 isoform X3	expanded		Sa_28659_2	15	myosin heavy chain fast skeletal type partial	expanded			3860	#N/A	#N/A	#N/A					8914
Sa_24662_1	234	Membrane-associated guanylate WW and PDZ domain-containing 1	expanded		Sa_45941_1	16	Steroid 17-alpha-hydroxylase 17,20 lyase	expanded			3876	#N/A	#N/A	#N/A					9379
Sa_34918_1	288	rho guanine nucleotide exchange factor 2-like isoform X2	expanded		Sa_26262_3	16	cytochrome P450 2U1	expanded			3889	#N/A	#N/A	#N/A					9526
Sa_34917_1	288	rho guanine nucleotide exchange factor 2-like	expanded		Sa_45377_7	16	cytochrome P450 2K1-like	expanded			3964	#N/A	#N/A	#N/A					9755
Sa_43526_1	288	Rho guanine nucleotide exchange factor 2	expanded		Sa_17057_3	16	cytochrome P450 2J6-like	expanded			3973	#N/A	#N/A	#N/A					14
Sa_6132_16	314	echinoderm microtubule-associated -like 5 isoform X3	expanded		Sa_20407_1	16	cytochrome P450 2J6-like	expanded			4001	#N/A	#N/A	#N/A					29
Sa_28632_1	314	echinoderm microtubule-associated -like 4 isoform X3	expanded		Sa_44456_1	16	cytochrome P450 2J6-like	expanded			4072	#N/A	#N/A	#N/A
Sa_28631_1	314	echinoderm microtubule-associated -like 4 isoform X1	expanded		Sa_28538_2	16	cytochrome P450 2F2-like	expanded			4325	#N/A	#N/A	#N/A
Sa_49985_1	314	echinoderm microtubule-associated -like 2 isoform X3	expanded		Sa_25079_3	19	protocadherin-16-like	expanded			5323	#N/A	#N/A	#N/A
Sa_32022_1	314	echinoderm microtubule-associated -like 2 isoform X2	expanded		Sa_3018_1	19	protocadherin Fat 4-like	expanded			6669	#N/A	#N/A	#N/A
Sa_35537_1	314	echinoderm microtubule-associated -like 2 isoform X1	expanded		Sa_37192_1	19	protocadherin Fat 4-like	expanded			8873	#N/A	#N/A	#N/A
Sa_18686_4	350	rab11 family-interacting 1	expanded		Sa_26059_1	19	protocadherin Fat 3-like	expanded			8914	#N/A	#N/A	#N/A
Sa_16666_4	384	poly [ADP-ribose] polymerase 14-like	expanded		Sa_7678_1	19	protocadherin Fat 2	expanded			9379	#N/A	#N/A	#N/A
Sa_26212_1	384	poly [ADP-ribose] polymerase 14-like	expanded		Sa_9864_1	19	protocadherin Fat 2	expanded			9526	#N/A	#N/A	#N/A
Sa_13121_1	384	poly [ADP-ribose] polymerase 14-like	expanded		Sa_26547_1	19	protocadherin Fat 1 isoform X1	expanded			9755	#N/A	#N/A	#N/A
Sa_14096_1	384	poly [ADP-ribose] polymerase 14-like	expanded		Sa_54274_1	19	neural-cadherin-like	expanded
Sa_13122_1	384	poly [ADP-ribose] polymerase 14-like	expanded		Sa_20589_1	19	cadherin-23 isoform X1	expanded
Sa_33630_1	384	poly [ADP-ribose] polymerase 14-like	expanded		Sa_1286_2	19	cadherin EGF LAG seven-pass G-type receptor 2 isoform X1	expanded
Sa_14094_1	384	poly [ADP-ribose] polymerase 14-like	expanded		Sa_34057_1	22	Retrovirus-related Pol poly from transposon 412	expanded
Sa_18336_1	384	poly [ADP-ribose] polymerase 14-like	expanded		Sa_2438_1	22	PREDICTED: uncharacterized protein K02A2.6-like	expanded
Sa_23147_1	384	poly [ADP-ribose] polymerase 14-like	expanded		Sa_5601_1	22	FRAS1-related extracellular matrix 1- partial	expanded
Sa_36470_1	519	arf-GAP with SH3 ANK repeat and PH domain-containing 3-like	expanded		Sa_37266_1	22	extracellular calcium-sensing receptor-like	expanded
Sa_13811_2	519	arf-GAP with SH3 ANK repeat and PH domain-containing 2-like isoform X1	expanded		Sa_2065_1	38	TOX high mobility group box family member 3	expanded
Sa_4064_1	519	arf-GAP with SH3 ANK repeat and PH domain-containing 2-like	expanded		Sa_218_2	38	sterile alpha motif domain-containing 3-like isoform X3	expanded
Sa_5185_2	519	arf-GAP with SH3 ANK repeat and PH domain-containing 2-like	expanded		Sa_1048_2	38	sterile alpha motif domain-containing 3-like isoform X1	expanded
Sa_21756_1	519	arf-GAP with SH3 ANK repeat and PH domain-containing 2 isoform X2	expanded		Sa_20435_1	38	sterile alpha motif domain-containing 3-like isoform X1	expanded
Sa_9122_6	519	arf-GAP with SH3 ANK repeat and PH domain-containing 2	expanded		Sa_10848_2	38	sterile alpha motif domain-containing 3-like isoform X1	expanded
Sa_51056_3	519	arf-GAP with SH3 ANK repeat and PH domain-containing 1-like	expanded		Sa_3708_1	38	sterile alpha motif domain-containing 3-like	expanded
Sa_22184_2	519	arf-GAP with SH3 ANK repeat and PH domain-containing 1 isoform X1	expanded		Sa_2716_1	38	sterile alpha motif domain-containing 3-like	expanded
Sa_3965_2	532	SH3 and multiple ankyrin repeat domains 2	expanded		Sa_956_1	38	sterile alpha motif domain-containing 3-like	expanded
Sa_8956_1	561	carcinoembryonic antigen-related cell adhesion molecule 5-like	expanded		Sa_23853_23	38	sterile alpha motif domain-containing 3-like	expanded
Sa_44560_1	639	von Willebrand factor A domain-containing 5A-like isoform X1	expanded		Sa_23543_3	38	sterile alpha motif domain-containing 3-like	expanded
Sa_4462_1	639	von Willebrand factor A domain-containing 5A-like isoform X1	expanded		Sa_23543_4	38	sterile alpha motif domain-containing 3-like	expanded
Sa_27127_1	639	von Willebrand factor A domain-containing 5A-like isoform X1	expanded		Sa_1014_1	38	sterile alpha motif domain-containing 3 isoform X1	expanded
Sa_4456_1	639	von Willebrand factor A domain-containing 5A-like isoform X1	expanded		Sa_12337_1	38	sterile alpha motif domain-containing 3	expanded
Sa_48948_1	639	von Willebrand factor A domain-containing 5A-like	expanded		Sa_11731_1	42	scavenger receptor cysteine-rich type 1 M130-like	expanded
Sa_4456_2	639	von Willebrand factor A domain-containing 5A-like	expanded		Sa_14688_1	42	neurotrypsin isoform X2	expanded
Sa_4461_1	639	von Willebrand factor A domain-containing 5A-like	expanded		Sa_16171_1	49	voltage-dependent R-type calcium channel subunit alpha-1E-like isoform X5	expanded
Sa_17277_1	654	PREDICTED: uncharacterized protein LOC103366691	expanded		Sa_31331_1	49	voltage-dependent R-type calcium channel subunit alpha-1E-like isoform X2	expanded
Sa_18580_1	654	grass carp reovirus (GCRV)-induced gene 2i	expanded		Sa_767_1	49	voltage-dependent N-type calcium channel subunit alpha-1B-like isoform X6	expanded
Sa_5259_2	661	lamin-L(III)-like isoform X2	expanded		Sa_13252_1	49	voltage-dependent N-type calcium channel subunit alpha-1B-like	expanded
Sa_29392_1	661	lamin-B1	expanded		Sa_25953_1	49	voltage-dependent N-type calcium channel subunit alpha-1B-like	expanded
Sa_5080_2	661	lamin	expanded		Sa_37229_3	49	voltage-dependent N-type calcium channel subunit alpha-1B-like	expanded
Sa_54114_1	678	poly [ADP-ribose] polymerase 14-like isoform X1	expanded		Sa_29407_4	49	voltage-dependent L-type calcium channel subunit alpha-1S	expanded
Sa_53954_1	678	poly [ADP-ribose] polymerase 14-like	expanded		Sa_15333_1	49	voltage-dependent L-type calcium channel subunit alpha-1D isoform X3	expanded
Sa_29850_2	678	GTPase IMAP family member 7-like	expanded		Sa_30214_1	49	voltage-dependent L-type calcium channel subunit alpha-1D	expanded
Sa_10663_1	678	GTPase IMAP family member 7-like	expanded		Sa_26987_1	49	voltage-dependent L-type calcium channel subunit alpha-1C-like isoform X5	expanded
Sa_6808_3	742	von Willebrand factor A domain-containing 7-like	expanded		Sa_21602_5	49	voltage-dependent L-type calcium channel subunit alpha-1C isoform X16	expanded
Sa_4461_2	742	von Willebrand factor A domain-containing 7-like	expanded		Sa_2358_1	51	zinc finger BED domain-containing 4-like	expanded
Sa_6808_2	742	ecto-ADP-ribosyltransferase 4-like	expanded		Sa_31006_1	51	zinc finger BED domain-containing 1-like isoform X1	expanded
Sa_27370_2	753	probable E3 ubiquitin- ligase ARI7	expanded		Sa_15713_1	51	zinc finger BED domain-containing 1-like	expanded
Sa_4875_1	753	probable E3 ubiquitin- ligase ARI7	expanded		Sa_33544_2	51	zinc finger BED domain-containing 1-like	expanded
Sa_42315_3	753	E3 ubiquitin- ligase RNF19B-like	expanded		Sa_46276_1	51	zinc finger BED domain-containing 1	expanded
Sa_50598_1	753	E3 ubiquitin- ligase ARI6	expanded		Sa_36524_1	53	receptor-type tyrosine- phosphatase zeta-like isoform X1	expanded
Sa_4022_1	795	arf-GAP with ANK repeat and PH domain-containing 3 isoform X5	expanded		Sa_36524_2	53	receptor-type tyrosine- phosphatase zeta-like isoform X1	expanded
Sa_9588_1	795	arf-GAP with ANK repeat and PH domain-containing 3 isoform X2	expanded		Sa_14740_4	53	receptor-type tyrosine- phosphatase S-like isoform X3	expanded
Sa_27483_1	795	arf-GAP with ANK repeat and PH domain-containing 3 isoform X2	expanded		Sa_36071_2	53	receptor-type tyrosine- phosphatase S-like isoform X3	expanded
Sa_9774_3	870	calsequestrin-1 isoform X1	expanded		Sa_29058_1	53	Receptor-type tyrosine- phosphatase partial	expanded
Sa_18792_2	875	mannan-binding lectin serine protease 1 isoform X1	expanded		Sa_1060_1	53	Receptor-type tyrosine- phosphatase gamma	expanded
Sa_15967_3	912	zinc finger CCCH domain-containing 13 isoform X1	expanded		Sa_36041_1	53	receptor-type tyrosine- phosphatase F isoform X13	expanded
Sa_11114_3	1094	apoptosis-associated speck containing a CARD	expanded		Sa_30643_1	53	receptor-type tyrosine- phosphatase F isoform X13	expanded
Sa_43833_1	1094	Apoptosis-associated speck containing a CARD	expanded		Sa_27505_1	53	receptor-type tyrosine- phosphatase F isoform X1	expanded
Sa_27224_13	1199	FH2 domain-containing 1-like	expanded		Sa_32121_1	53	receptor-type tyrosine- phosphatase F isoform X1	expanded
Sa_10013_2	1199	FH2 domain-containing 1-like	expanded		Sa_6243_2	53	receptor-type tyrosine- phosphatase delta-like isoform X14	expanded
Sa_14485_1	1205	PREDICTED: uncharacterized protein LOC108878260	expanded		Sa_22082_2	60	interferon-induced 44-like isoform X2	expanded
Sa_22137_1	1232	transferrin receptor 1-like	expanded		Sa_22082_1	60	interferon-induced 44-like	expanded
Sa_17875_1	1235	rho guanine nucleotide exchange factor 10 isoform X2	expanded		Sa_32780_1	60	interferon-induced 44-like	expanded
Sa_28892_1	1235	rho guanine nucleotide exchange factor 10 isoform X1	expanded		Sa_27637_1	65	X-linked retinitis pigmentosa GTPase regulator-like isoform X2	expanded
Sa_21983_1	1299	HMG domain-containing 3- partial	expanded		Sa_13972_1	65	X-linked retinitis pigmentosa GTPase regulator-like isoform X2	expanded
Sa_42315_2	1495	ubiquitin carboxyl-terminal hydrolase 64E-like isoform X1	expanded		Sa_22502_3	65	X-linked retinitis pigmentosa GTPase regulator	expanded
Sa_32656_1	1522	GON-4 isoform X1	expanded		Sa_14016_2	65	sarcoplasmic reticulum histidine-rich calcium-binding -like	expanded
Sa_3559_1	1522	GON-4 isoform X1	expanded		Sa_25236_1	65	RAD51-associated 2	expanded
Sa_44937_1	1522	GON-4 isoform X1	expanded		Sa_4712_3	65	oxygen-regulated 1-like	expanded
Sa_11433_1	1527	diacylglycerol kinase delta-like isoform X2	expanded		Sa_24375_2	65	oxygen-regulated 1-like	expanded
Sa_54061_1	1717	histone H4-like	expanded		Sa_34372_1	65	hepatoma-derived growth factor-related 2-like isoform X1	expanded
Sa_14444_2	1717	histone H4- partial	expanded		Sa_1251_2	65	golgin subfamily A member 6 22	expanded
Sa_28750_1	1840	Deoxycytidylate deaminase	expanded		Sa_1251_1	65	golgin subfamily A member 6 22	expanded
Sa_7700_1	2040	alanine--tRNA mitochondrial	expanded		Sa_26645_3	65	glutamate-rich 3	expanded
Sa_27940_1	2040	alanine--tRNA mitochondrial	expanded		Sa_15829_2	65	DNA ligase 1-like	expanded
Sa_33980_1	2040	alanine--tRNA mitochondrial	expanded		Sa_2912_1	68	myelin-oligodendrocyte glyco -like	expanded
Sa_4319_1	2040	alanine--tRNA mitochondrial	expanded		Sa_53068_2	68	butyrophilin subfamily 2 member A2-like isoform X1	expanded
Sa_44742_1	2040	alanine--tRNA mitochondrial	expanded		Sa_32416_1	68	butyrophilin subfamily 2 member A2-like	expanded
Sa_36718_1	2091	betaine--homocysteine S-methyltransferase 1-like	expanded		Sa_22256_1	68	butyrophilin 2	expanded
Sa_19491_5	2091	betaine--homocysteine S-methyltransferase 1-like	expanded		Sa_1156_4	79	sialoadhesin isoform X1	expanded
Sa_36802_1	2104	polymeric immunoglobulin receptor-like isoform X1	expanded		Sa_46680_2	79	Schwann cell myelin -like isoform X3	expanded
Sa_9134_4	2355	rap guanine nucleotide exchange factor 1-like	expanded		Sa_27144_1	79	B-cell receptor CD22-like isoform X2	expanded
Sa_9136_2	2355	rap guanine nucleotide exchange factor 1-like	expanded		Sa_35627_1	79	B-cell receptor CD22-like	expanded
Sa_33666_2	3268	calpain-5-like isoform X5	expanded		Sa_865_1	79	B-cell receptor CD22-like	expanded
Sa_18145_3	3848	GRIP1-associated 1 isoform X3	expanded		Sa_3364_1	79	B-cell receptor CD22-like	expanded
Sa_32309_1	3848	GRIP1-associated 1 isoform X2	expanded		Sa_9522_1	79	B-cell receptor CD22-like	expanded
Sa_16084_1	3848	GRIP1-associated 1 isoform X1	expanded		Sa_27234_1	94	WD repeat-containing 7 isoform X2	expanded
Sa_16083_1	3848	GRIP1-associated 1	expanded		Sa_26882_1	94	complement component C3	expanded
Sa_20788_1	3860	dnaJ homolog subfamily C member 10	expanded		Sa_28160_1	94	complement component C3	expanded
Sa_32444_1	3973	tetratricopeptide repeat 27	expanded		Sa_54859_1	94	complement C5	expanded
Sa_1182_2	3973	tetratricopeptide repeat 27	expanded		Sa_9605_1	94	complement C5	expanded
Sa_2108_1	3973	tetratricopeptide repeat 27	expanded		Sa_45235_1	94	complement C5	expanded
Sa_38680_1	3973	tetratricopeptide repeat 27	expanded		Sa_4659_1	94	complement C4-like	expanded
Sa_44292_1	3973	tetratricopeptide repeat 27	expanded		Sa_5700_1	101	zonadhesin-like	expanded
Sa_10418_5	4001	prune homolog	expanded		Sa_5702_1	101	c-binding -like	expanded
Sa_10419_1	4001	prune homolog	expanded		Sa_6025_1	101	c-binding -like	expanded
Sa_42159_2	5323	integrin beta B	expanded		Sa_21218_1	101	alpha-tectorin-like	expanded
Sa_27080_6	14	LRR and PYD domains-containing 12-like	expanded		Sa_614_4	101	alpha-tectorin	expanded
Sa_3788_1	14	NLRC3	expanded		Sa_6420_1	129	phosphatidylinositol 4,5-bisphosphate 3-kinase catalytic subunit gamma isoform-like	expanded
Sa_13909_1	29	---NA---	expanded		Sa_30109_1	129	phosphatidylinositol 4,5-bisphosphate 3-kinase catalytic subunit gamma isoform-like	expanded
Sa_20986_1	29	methylmalonic aciduria and homocystinuria type C	expanded		Sa_28949_1	129	phosphatidylinositol 4,5-bisphosphate 3-kinase catalytic subunit gamma isoform	expanded
Sa_22277_1	29	---NA---	expanded		Sa_13890_1	129	phosphatidylinositol 4,5-bisphosphate 3-kinase catalytic subunit delta isoform	expanded
Sa_21105_2	8	protocadherin alpha-C2-like isoform X1	RapidlyChanging		Sa_31756_2	129	phosphatidylinositol 4,5-bisphosphate 3-kinase catalytic subunit alpha isoform	expanded
Sa_7456_1	8	protocadherin alpha-C2-like isoform X1	RapidlyChanging		Sa_44333_1	129	phosphatidylinositol 4,5-bisphosphate 3-kinase catalytic subunit alpha isoform	expanded
Sa_7459_1	8	protocadherin alpha-C2-like	RapidlyChanging		Sa_33391_5	129	phosphatidylinositol 4-phosphate 3-kinase C2 domain-containing subunit alpha	expanded
Sa_14304_1	1371	deoxynucleoside triphosphate triphosphohydrolase SAMHD1	RapidlyChanging		Sa_47609_1	129	phosphatidylinositol 4-phosphate 3-kinase C2 domain-containing subunit alpha	expanded
Sa_14304_2	1371	deoxynucleoside triphosphate triphosphohydrolase SAMHD1	RapidlyChanging		Sa_48155_1	144	complement C1q 2	expanded
Sa_17081_1	1394	genetic suppressor element 1-like isoform X3	RapidlyChanging		Sa_7509_1	161	C3 and PZP-like alpha-2-macroglobulin domain-containing 8	expanded
Sa_35394_5	1394	genetic suppressor element 1 isoform X3	RapidlyChanging		Sa_18577_1	161	C3 and PZP-like alpha-2-macroglobulin domain-containing 8	expanded
Sa_44060_1	1394	genetic suppressor element 1 isoform X1	RapidlyChanging		Sa_7682_3	161	alpha-2-macroglobulin- partial	expanded
Sa_46920_1	1678	hemicentin-1-like isoform X3	RapidlyChanging		Sa_4183_1	161	alpha-2-macroglobulin 1 isoform X2	expanded
Sa_34847_3	2261	transport Sec23B	RapidlyChanging		Sa_53933_1	161	alpha-2- partial	expanded
Sa_52230_1	3883	mannose-binding C-like	RapidlyChanging		Sa_7682_1	161	alpha-2- partial	expanded
Sa_14152_1	3883	mannose-binding C-like	RapidlyChanging		Sa_44508_1	161	alpha-2- partial	expanded
Sa_27896_1	3883	mannose-binding C-like	RapidlyChanging		Sa_21993_1	165	sodium channel type 8 subunit alpha-like isoform X1	expanded
Sa_31295_1	4067	coiled-coil domain-containing 9 isoform X2	RapidlyChanging		Sa_23419_1	165	sodium channel type 8 subunit alpha-like isoform X1	expanded
Sa_26060_1	4067	coiled-coil domain-containing 9 isoform X1	RapidlyChanging		Sa_27824_1	165	sodium channel type 4 subunit alpha B-like isoform X2	expanded
					Sa_26952_1	165	sodium channel type 4 subunit alpha B-like isoform X2	expanded
					Sa_17063_1	165	sodium channel type 4 subunit alpha B-like	expanded
					Sa_27161_1	165	sodium channel type 4 subunit alpha B-like	expanded
					Sa_16736_1	165	sodium channel type 4 subunit alpha B-like	expanded
					Sa_24335_1	165	sodium channel type 2 subunit alpha-like isoform X1	expanded
					Sa_37183_3	183	thioredoxin-interacting	expanded
					Sa_9762_1	183	arrestin domain-containing 3-like isoform X1	expanded
					Sa_34093_1	183	arrestin domain-containing 3-like isoform X1	expanded
					Sa_26578_1	199	roundabout homolog 2	expanded
					Sa_32797_1	199	neoverrucotoxin subunit beta-like	expanded
					Sa_16290_1	199	Neoverrucotoxin subunit alpha	expanded
					Sa_26373_1	199	Neoverrucotoxin subunit alpha	expanded
					Sa_37027_1	199	immune-associated nucleotide-binding 13-like	expanded
					Sa_18726_1	199	immune-associated nucleotide-binding 13-like	expanded
					Sa_42842_1	199	immune-associated nucleotide-binding 13-like	expanded
					Sa_52993_1	227	piggyBac transposable element-derived 4-like	expanded
					Sa_18638_3	227	piggyBac transposable element-derived 4-like	expanded
					Sa_4385_3	227	piggyBac transposable element-derived 4-like	expanded
					Sa_51365_4	227	piggyBac transposable element-derived 4-like	expanded
					Sa_51365_2	227	piggyBac transposable element-derived 4-like	expanded
					Sa_19757_1	234	membrane-associated guanylate WW and PDZ domain-containing 2-like isoform X4	expanded
					Sa_6692_1	234	membrane-associated guanylate WW and PDZ domain-containing 2-like isoform X3	expanded
					Sa_11139_4	234	membrane-associated guanylate WW and PDZ domain-containing 2 isoform X5	expanded
					Sa_45595_2	234	membrane-associated guanylate WW and PDZ domain-containing 2 isoform X4	expanded
					Sa_269_1	234	membrane-associated guanylate WW and PDZ domain-containing 2 isoform X1	expanded
					Sa_12240_2	250	LINE-1 type transposase domain-containing 1	expanded
					Sa_19605_4	250	LINE-1 type transposase domain-containing 1	expanded
					Sa_18711_9	288	rho guanine nucleotide exchange factor 18	expanded
					Sa_12710_1	288	A-kinase anchor 13-like isoform X1	expanded
					Sa_11270_1	288	A-kinase anchor 13 isoform X1	expanded
					Sa_15149_1	288	A-kinase anchor 13 isoform X1	expanded
					Sa_21847_1	314	echinoderm microtubule-associated -like 6 isoform X1	expanded
					Sa_22382_1	314	Echinoderm microtubule-associated -like 6	expanded
					Sa_28633_4	314	echinoderm microtubule-associated -like 6	expanded
					Sa_1245_1	314	echinoderm microtubule-associated -like 3 isoform X1	expanded
					Sa_38670_2	314	echinoderm microtubule-associated -like 3 isoform X1	expanded
					Sa_27637_2	350	X-linked retinitis pigmentosa GTPase regulator-like isoform X1	expanded
					Sa_34234_1	350	trichohyalin-like isoform X1	expanded
					Sa_10005_7	350	mediator of DNA damage checkpoint 1 isoform X1	expanded
					Sa_33496_2	350	kinesin KIF20B isoform X1	expanded
					Sa_14420_1	350	EH domain-binding 1 1	expanded
					Sa_6769_1	350	EH domain-binding 1 1	expanded
					Sa_13299_13	350	calponin homology domain-containing DDB_G0272472-like isoform X1	expanded
					Sa_20782_1	350	aspartyl asparaginyl beta-hydroxylase isoform X9	expanded
					Sa_50541_1	384	poly [ADP-ribose] polymerase 14-like	expanded
					Sa_39299_1	384	poly [ADP-ribose] polymerase 14-like	expanded
					Sa_11247_1	384	poly [ADP-ribose] polymerase 14-like	expanded
					Sa_21974_1	384	poly [ADP-ribose] polymerase 14-like	expanded
					Sa_12002_2	386	PREDICTED: uncharacterized protein LOC109202258	expanded
					Sa_4106_1	386	PREDICTED: uncharacterized protein LOC107381899	expanded
					Sa_995_1	386	hypothetical protein EH28_18286	expanded
					Sa_34722_2	469	myelin-oligodendrocyte glyco -like isoform X2	expanded
					Sa_6592_1	469	ICOS ligand- partial	expanded
					Sa_45356_1	519	arf-GAP with SH3 ANK repeat and PH domain-containing 1 isoform X5	expanded
					Sa_20060_3	519	arf-GAP with SH3 ANK repeat and PH domain-containing 1 isoform X3	expanded
					Sa_17211_2	532	SH3 and multiple ankyrin repeat domains 3-like isoform X4	expanded
					Sa_17211_3	532	SH3 and multiple ankyrin repeat domains 3-like isoform X2	expanded
					Sa_13757_1	532	SH3 and multiple ankyrin repeat domains 3 isoform X5	expanded
					Sa_11623_1	532	SH3 and multiple ankyrin repeat domains 3	expanded
					Sa_26157_1	532	SH3 and multiple ankyrin repeat domains 1-like isoform X1	expanded
					Sa_37044_11	532	SH3 and multiple ankyrin repeat domains 1-like	expanded
					Sa_9615_1	532	SH3 and multiple ankyrin repeat domains 1 isoform X1	expanded
					Sa_1077_2	555	transposase	expanded
					Sa_1044_2	555	AC9 transposase	expanded
					Sa_54754_1	561	carcinoembryonic antigen-related cell adhesion molecule 5-like	expanded
					Sa_36407_1	561	carcinoembryonic antigen-related cell adhesion molecule 5-like	expanded
					Sa_1376_1	568	piezo-type mechanosensitive ion channel component 2-like	expanded
					Sa_9503_5	568	piezo-type mechanosensitive ion channel component 2-like	expanded
					Sa_3341_1	568	piezo-type mechanosensitive ion channel component 2-like	expanded
					Sa_431_2	568	piezo-type mechanosensitive ion channel component 2-like	expanded
					Sa_431_1	568	piezo-type mechanosensitive ion channel component 2-like	expanded
					Sa_40451_2	568	piezo-type mechanosensitive ion channel component 2 isoform X3	expanded
					Sa_37061_1	568	piezo-type mechanosensitive ion channel component 2 isoform X3	expanded
					Sa_27103_1	568	piezo-type mechanosensitive ion channel component 1 isoform X2	expanded
					Sa_30886_1	568	piezo-type mechanosensitive ion channel component 1	expanded
					Sa_19059_2	654	hypothetical protein EH28_22356	expanded
					Sa_22850_1	688	collagen alpha-6(VI) chain isoform X1	expanded
					Sa_22850_2	688	collagen alpha-6(VI) chain isoform X1	expanded
					Sa_7429_1	688	collagen alpha-6(VI) chain isoform X1	expanded
					Sa_7427_1	688	collagen alpha-6(VI) chain isoform X1	expanded
					Sa_7428_1	688	collagen alpha-6(VI) chain isoform X1	expanded
					Sa_4673_1	688	collagen alpha-6(VI) chain isoform X1	expanded
					Sa_43527_1	688	collagen alpha-6(VI) chain isoform X1	expanded
					Sa_4677_1	688	collagen alpha-6(VI) chain isoform X1	expanded
					Sa_8988_1	795	arf-GAP with ANK repeat and PH domain-containing 1 isoform X4	expanded
					Sa_4169_4	795	arf-GAP with ANK repeat and PH domain-containing 1 isoform X4	expanded
					Sa_12942_2	988	histone-lysine N-methyltransferase 2C-like isoform X5	expanded
					Sa_7645_1	988	histone-lysine N-methyltransferase 2C-like	expanded
					Sa_7644_1	988	histone-lysine N-methyltransferase 2C-like	expanded
					Sa_22696_1	1048	PREDICTED: uncharacterized protein LOC107373026	expanded
					Sa_50572_1	1048	PREDICTED: uncharacterized protein LOC106097714 isoform X3	expanded
					Sa_30664_1	1048	PREDICTED: uncharacterized protein LOC102081878	expanded
					Sa_1216_1	1048	Interferon-induced 44	expanded
					Sa_5178_2	1053	complement C1q tumor necrosis factor-related 3-like	expanded
					Sa_37544_1	1094	sterile alpha motif domain-containing 9-like	expanded
					Sa_8377_2	1094	LRR and PYD domains-containing 1b allele 2	expanded
					Sa_28159_1	1094	LRR and PYD domains-containing 1-like isoform X2	expanded
					Sa_8377_1	1094	LRR and PYD domains-containing 1-like	expanded
					Sa_13610_1	1094	LRR and PYD domains-containing 1-like	expanded
					Sa_18228_1	1094	LRR and PYD domains-containing 1-like	expanded
					Sa_15523_1	1094	LRR and PYD domains-containing 1-like	expanded
					Sa_34531_1	1094	caspase recruitment domain-containing 8	expanded
					Sa_17478_1	1094	caspase recruitment domain-containing 8	expanded
					Sa_33510_1	1094	caspase recruitment domain-containing 8	expanded
					Sa_29685_1	1094	apoptosis-associated speck containing a CARD	expanded
					Sa_790_1	1135	zinc finger CCHC domain-containing 3 isoform X3	expanded
					Sa_211_1	1135	PREDICTED: uncharacterized protein LOC109072502	expanded
					Sa_34626_3	1135	PREDICTED: uncharacterized protein LOC109067736	expanded
					Sa_6068_17	1135	PREDICTED: uncharacterized protein LOC109067736	expanded
					Sa_48083_1	1135	PREDICTED: uncharacterized protein LOC109067736	expanded
					Sa_5787_1	1135	PREDICTED: uncharacterized protein LOC107736928, partial	expanded
					Sa_6229_1	1135	PREDICTED: uncharacterized protein LOC107715464	expanded
					Sa_170_2	1135	PREDICTED: uncharacterized protein LOC107574244	expanded
					Sa_6142_1	1135	PREDICTED: uncharacterized protein LOC105008423	expanded
					Sa_50958_1	1135	PREDICTED: uncharacterized protein LOC101882250	expanded
					Sa_4288_2	1135	hypothetical protein EH28_13278	expanded
					Sa_25550_3	1199	FH2 domain-containing 1-like	expanded
					Sa_12225_1	1199	FH2 domain-containing 1	expanded
					Sa_10017_4	1205	PREDICTED: uncharacterized protein LOC103911548	expanded
					Sa_5514_2	1205	N-lysine methyltransferase SETD8	expanded
					Sa_17836_3	1205	M-phase phospho 8 isoform X1	expanded
					Sa_8332_1	1205	hypothetical protein EH28_11910	expanded
					Sa_1029_1	1205	FAM171A1 isoform X1	expanded
					Sa_13460_1	1231	TIMELESS-interacting isoform X1	expanded
					Sa_751_1	1231	PREDICTED: uncharacterized protein LOC105939706	expanded
					Sa_5997_1	1231	PREDICTED: uncharacterized protein LOC105908557	expanded
					Sa_15874_1	1235	rho guanine nucleotide exchange factor 10 isoform X2	expanded
					Sa_22788_1	1235	rho guanine nucleotide exchange factor 10 isoform X1	expanded
					Sa_37225_2	1299	zinc finger BED domain-containing 1-like	expanded
					Sa_2035_1	1299	sentrin-specific protease 1-like isoform X2	expanded
					Sa_51556_1	1299	sentrin-specific protease 1-like isoform X2	expanded
					Sa_37967_1	1299	HMG domain-containing 3-like	expanded
					Sa_28340_2	1299	HMG domain-containing 3 isoform X2	expanded
					Sa_22658_1	1378	PREDICTED: uncharacterized protein LOC109141899	expanded
					Sa_11194_1	1378	PREDICTED: uncharacterized protein LOC109141899	expanded
					Sa_11193_1	1378	PREDICTED: uncharacterized protein LOC109096331	expanded
					Sa_22960_2	1378	PREDICTED: uncharacterized protein LOC109059268	expanded
					Sa_22960_1	1378	PREDICTED: uncharacterized protein LOC109059268	expanded
					Sa_2157_1	1378	PREDICTED: uncharacterized protein LOC105009293	expanded
					Sa_51150_1	1378	PREDICTED: uncharacterized protein LOC105009293	expanded
					Sa_11191_3	1378	hypothetical protein EH28_00448	expanded
					Sa_6521_1	1378	ATP-binding cassette sub-family D member 3	expanded
					Sa_1001_3	1378	ATP-binding cassette sub-family D member 3	expanded
					Sa_2691_1	1378	ATP-binding cassette sub-family D member 3	expanded
					Sa_26731_3	1477	heterogeneous nuclear ribonucleo L-like isoform X1	expanded
					Sa_11002_4	1498	myxovirus resistance 1	expanded
					Sa_11003_1	1498	interferon inducible Mx	expanded
					Sa_10315_1	1505	EFR3 homolog A isoform X2	expanded
					Sa_29179_1	1505	EFR3 homolog A isoform X2	expanded
					Sa_26859_1	1505	EFR3 homolog A isoform X2	expanded
					Sa_33979_1	1527	diacylglycerol kinase eta isoform X2	expanded
					Sa_5909_1	1527	diacylglycerol kinase delta isoform X2	expanded
					Sa_5908_1	1527	diacylglycerol kinase delta isoform X2	expanded
					Sa_5910_1	1527	diacylglycerol kinase delta isoform X1	expanded
					Sa_32290_1	1661	zinc finger 638-like	expanded
					Sa_37005_2	1661	Zinc finger 638	expanded
					Sa_37005_1	1661	Zinc finger 638	expanded
					Sa_20992_1	1680	LRR and PYD domains-containing 1b allele 2-like	expanded
					Sa_26962_1	1680	LRR and PYD domains-containing 1b allele 2-like	expanded
					Sa_44993_1	1680	LRR and PYD domains-containing 12-like	expanded
					Sa_21710_1	1680	LRR and PYD domains-containing 1-like	expanded
					Sa_35820_1	1680	LRR and PYD domains-containing 1	expanded
					Sa_811_1	1717	histone H4-like	expanded
					Sa_11734_1	1717	histone H4-like	expanded
					Sa_13856_5	1752	sialic acid-binding Ig-like lectin 5	expanded
					Sa_316_1	1772	PREDICTED: uncharacterized protein LOC109201248 isoform X3	expanded
					Sa_10680_1	1772	PREDICTED: uncharacterized protein LOC108425514	expanded
					Sa_3327_1	1772	PREDICTED: uncharacterized protein LOC106910071 isoform X2	expanded
					Sa_32260_1	1772	PREDICTED: uncharacterized protein LOC103131579 isoform X4	expanded
					Sa_2238_1	1772	PREDICTED: uncharacterized protein LOC100708577 isoform X1	expanded
					Sa_3401_2	1840	PREDICTED: uncharacterized protein LOC106674530	expanded
					Sa_4719_2	1925	zinc finger BED domain-containing 5-like	expanded
					Sa_5646_1	1987	E3 ubiquitin- ligase UBR2 isoform X2	expanded
					Sa_45732_1	1987	E3 ubiquitin- ligase UBR2 isoform X2	expanded
					Sa_8462_1	1987	E3 ubiquitin- ligase UBR2 isoform X2	expanded
					Sa_22638_1	1987	E3 ubiquitin- ligase UBR2 isoform X1	expanded
					Sa_18092_5	1987	E3 ubiquitin- ligase UBR1	expanded
					Sa_18111_1	2125	PREDICTED: uncharacterized protein LOC109138585 isoform X2	expanded
					Sa_33121_2	2125	PREDICTED: uncharacterized protein LOC108887474 isoform X1	expanded
					Sa_16537_1	2125	integumentary mucin -like isoform X1	expanded
					Sa_41452_1	2239	PREDICTED: uncharacterized protein LOC108899589 isoform X4	expanded
					Sa_50691_1	2239	PREDICTED: uncharacterized protein LOC108899589 isoform X3	expanded
					Sa_47208_1	2239	PREDICTED: uncharacterized protein LOC108899589 isoform X2	expanded
					Sa_27051_1	2239	PREDICTED: uncharacterized protein LOC108899589 isoform X1	expanded
					Sa_5745_1	2239	PREDICTED: uncharacterized protein LOC108899588 isoform X5	expanded
					Sa_15106_1	2239	PREDICTED: uncharacterized protein LOC108899588 isoform X5	expanded
					Sa_40668_1	2239	PREDICTED: uncharacterized protein LOC102080324	expanded
					Sa_46665_1	2239	PREDICTED: uncharacterized protein LOC100692820	expanded
					Sa_11114_2	2239	PREDICTED: uncharacterized protein LOC100692820	expanded
					Sa_17479_1	2239	PREDICTED: uncharacterized protein LOC100692820	expanded
					Sa_28361_1	2239	caspase recruitment domain-containing 8	expanded
					Sa_10418_1	2374	phosphatidylinositol 4-kinase beta-like	expanded
					Sa_10418_2	2374	phosphatidylinositol 4-kinase beta-like	expanded
					Sa_40223_1	2374	phosphatidylinositol 4-kinase beta-like	expanded
					Sa_23543_2	2519	mannose-specific lectin-like	expanded
					Sa_36926_1	2734	PREDICTED: uncharacterized protein LOC109082765	expanded
					Sa_1859_1	2734	PREDICTED: uncharacterized protein LOC109067405	expanded
					Sa_2742_1	2734	PREDICTED: uncharacterized protein LOC108250224 isoform X1	expanded
					Sa_55156_1	2734	PREDICTED: uncharacterized protein LOC107753726	expanded
					Sa_19402_1	2734	PREDICTED: uncharacterized protein LOC107574028	expanded
					Sa_14974_4	2734	PREDICTED: uncharacterized protein LOC106511705, partial	expanded
					Sa_16729_2	2734	hypothetical protein cypCar_00047816	expanded
					Sa_29929_2	3009	glycine N-acyltransferase 3	expanded
					Sa_13410_1	3876	plexin-C1-like isoform X1	expanded
					Sa_43107_1	3876	plexin-C1-like	expanded
					Sa_30872_3	3876	plexin-C1-like	expanded
					Sa_11373_1	3889	tectonin beta-propeller repeat-containing 2 isoform X1	expanded
					Sa_34118_2	3889	tectonin beta-propeller repeat-containing 2	expanded
					Sa_51566_1	3889	tectonin beta-propeller repeat-containing 2	expanded
					Sa_34856_1	3889	tectonin beta-propeller repeat-containing 2	expanded
					Sa_46658_1	3889	tectonin beta-propeller repeat-containing 2	expanded
					Sa_1049_2	3964	PREDICTED: uncharacterized protein LOC109194488	expanded
					Sa_3401_1	3964	PREDICTED: uncharacterized protein LOC109194356	expanded
					Sa_43699_1	3964	PREDICTED: uncharacterized protein LOC106532363	expanded
					Sa_54356_1	4001	prune homolog	expanded
					Sa_23688_3	4325	snRNA-activating complex subunit 4	expanded
					Sa_22504_1	4325	snRNA-activating complex subunit 4	expanded
					Sa_23688_1	4325	snRNA-activating complex subunit 4	expanded
					Sa_23689_1	4325	snRNA-activating complex subunit 4	expanded
					Sa_8428_1	6669	G2 M phase-specific E3 ubiquitin- ligase-like	expanded
					Sa_43764_1	8914	PREDICTED: uncharacterized protein LOC103354658 isoform X3	expanded
					Sa_948_1	8914	hypothetical protein EH28_01546	expanded
					Sa_14758_2	14	NLRC3-like	expanded
					Sa_19037_1	14	NLRC3-like	expanded
					Sa_38354_1	14	NLRC3-like	expanded
					Sa_9556_2	14	NLRC3-like	expanded
					Sa_9557_2	14	NLRC3-like isoform X1	expanded
					Sa_1327_1	29	---NA---	expanded
					Sa_22061_1	29	---NA---	expanded
					Sa_23074_1	29	---NA---	expanded
					Sa_9512_2	29	---NA---	expanded
					Sa_42532_2	8	protocadherin-19 isoform X7	RapidlyChanging
					Sa_24095_1	8	protocadherin-12 isoform X1	RapidlyChanging
					Sa_13144_2	8	protocadherin gamma-C5-like isoform X1	RapidlyChanging
					Sa_7149_1	8	protocadherin alpha-C2-like	RapidlyChanging
					Sa_16905_1	8	protocadherin alpha-8- partial	RapidlyChanging
					Sa_41365_6	128	titin-like isoform X1	RapidlyChanging
					Sa_43636_2	128	basement membrane-specific heparan sulfate proteoglycan core -like	RapidlyChanging
					Sa_1616_1	470	myelin-oligodendrocyte glyco -like	RapidlyChanging
					Sa_488_1	470	myelin-oligodendrocyte glyco -like	RapidlyChanging
					Sa_2991_1	968	polymeric immunoglobulin receptor-like	RapidlyChanging
					Sa_16375_1	968	coxsackievirus and adenovirus receptor homolog isoform X3	RapidlyChanging
					Sa_1506_1	1442	Gag-Pol poly	RapidlyChanging
					Sa_6621_3	1663	Host cell factor 2	RapidlyChanging
					Sa_52143_1	1663	host cell factor 1 isoform X3	RapidlyChanging
					Sa_17257_2	1663	host cell factor 1 isoform X1	RapidlyChanging
					Sa_38363_1	1663	host cell factor 1 isoform X1	RapidlyChanging
					Sa_35660_1	1678	V-set domain-containing T-cell activation inhibitor 1-like isoform X2	RapidlyChanging
					Sa_9955_1	1678	selection and upkeep of intraepithelial T-cells 2-like	RapidlyChanging
					Sa_18861_1	1678	butyrophilin subfamily 3 member A2-like isoform X1	RapidlyChanging
					Sa_29418_1	2261	transport Sec23A	RapidlyChanging
					Sa_52703_1	2261	transport Sec23A	RapidlyChanging
					Sa_33820_3	2261	transport Sec23A	RapidlyChanging
					Sa_31314_1	2306	kinase D-interacting substrate of 220 kDa isoform X4	RapidlyChanging
					Sa_4942_2	2306	kinase D-interacting substrate of 220 kDa isoform X3	RapidlyChanging
					Sa_13209_1	2306	kinase D-interacting substrate of 220 kDa isoform X2	RapidlyChanging
					Sa_7559_3	2306	kinase D-interacting substrate of 220 kDa isoform X1	RapidlyChanging
					Sa_14079_1	2459	NLRC5-like isoform X1	RapidlyChanging
					Sa_14081_1	2459	NLRC5-like isoform X1	RapidlyChanging
					Sa_23177_1	2459	NLRC5-like isoform X1	RapidlyChanging
					Sa_44288_1	2459	NLRC5-like isoform X1	RapidlyChanging
					Sa_52916_1	2727	endonuclease domain-containing 1 -like	RapidlyChanging
					Sa_5361_1	4033	probable ATP-dependent RNA helicase YTHDC2	RapidlyChanging
					Sa_5396_7	5127	zinc finger MYM-type 1-like	RapidlyChanging
					Sa_17731_1	9121	cell wall IFF6-like isoform X1	RapidlyChanging
