# Supplementary material for: Genomic analysis of Sparus aurata reveals the evolutionary dynamics of sex-biased genes in a sequential hermaphrodite fish
Source: Commun Biol. 2018 Aug 17;1:119. doi: 10.1038/s42003-018-0122-7 (PMC6123679; doi:10.1038/s42003-018-0122-7)
Supplement: Supplementary file 4 — Supplementary Data 2 [file 42003_2018_122_MOESM4_ESM.xlsx]

## Sheet: Sheet1
100% Male-biased families				Gonad & Brain families
Family id	Gene	Annotation		Family id	Gonad DE	Brain DE	Annotation
4325	Sa_22504.1	snRNA-activating complex subunit 4		26	-	Sa_1886.2	MHC class I partial
4325	Sa_23688.1	snRNA-activating complex subunit 4		26	Sa_1381.1	-	major histocompatibility complex class I-related gene -like
4325	Sa_23688.3	snRNA-activating complex subunit 4		26	Sa_1444.1	-	major histocompatibility complex class I-related gene -like
4325	Sa_23689.1	snRNA-activating complex subunit 4		26	Sa_20014.1	-	MHC class I partial
3889	Sa_11373.1	tectonin beta-propeller repeat-containing 2 isoform X1		26	Sa_2177.1	-	MHC class I partial
3889	Sa_34118.2	tectonin beta-propeller repeat-containing 2		26	Sa_3631.1	-	MHC class I partial
3889	Sa_34856.1	tectonin beta-propeller repeat-containing 2		26	Sa_37813.1	-	MHC class I alpha antigen
3889	Sa_46658.1	tectonin beta-propeller repeat-containing 2		26	Sa_39268.1	-	MHC class Ia antigen
3889	Sa_51566.1	tectonin beta-propeller repeat-containing 2		26	Sa_50279.1	-	H-2 class I histocompatibility Q9 alpha chain-like
				26	Sa_5993.1	-	MHC class Ia antigen
				26	Sa_851.1	-	major histocompatibility complex class I-related gene -like
				1205	-	Sa_1029.1	FAM171A1 isoform X1
				1205	Sa_10017.4	-	PREDICTED: uncharacterized protein LOC103911548
				1205	Sa_1029.1	-	FAM171A1 isoform X1
				1205	Sa_17836.3	-	M-phase phospho 8 isoform X1
				1205	Sa_5514.2	-	N-lysine methyltransferase SETD8
				1205	Sa_8332.1	-	hypothetical protein EH28_11910
				199	-	Sa_39336.1	immune-associated nucleotide-binding 13-like
				199	Sa_16290.1	-	Neoverrucotoxin subunit alpha
				199	Sa_18726.1	-	immune-associated nucleotide-binding 13-like
				199	Sa_26373.1	-	Neoverrucotoxin subunit alpha
				199	Sa_26578.1	-	roundabout homolog 2
				199	Sa_32797.1	-	neoverrucotoxin subunit beta-like
				199	Sa_37027.1	-	immune-associated nucleotide-binding 13-like
				199	Sa_42842.1	-	immune-associated nucleotide-binding 13-like
