# Supplementary material for: Genomic analysis of Sparus aurata reveals the evolutionary dynamics of sex-biased genes in a sequential hermaphrodite fish
Source: Commun Biol. 2018 Aug 17;1:119. doi: 10.1038/s42003-018-0122-7 (PMC6123679; doi:10.1038/s42003-018-0122-7)
Supplement: Supplementary file 5 — Supplementary Data 3 [file 42003_2018_122_MOESM5_ESM.xlsx]

## Sheet: DEGs_brain
Gene	logFC	logCPM	PValue	FDR	Gene name
Sa_24117.2	-2.96506	4.81829	3.59409e-16	4.31321e-12	Sa_24117.2 inter-alpha-trypsin inhibitor heavy chain H3
Sa_12668.1	-4.33309	2.34694	3.7583e-16	4.31321e-12	Sa_12668.1 coagulation factor XIII A chain
Sa_12665.3	-4.47565	5.34168	7.2916e-15	5.5788e-11	Sa_12665.3 coagulation factor XIII A chain
Sa_8770.1	4.56197	1.86123	8.43218e-14	4.83859e-10	Sa_8770.1 perforin-1-like
Sa_52920.4	3.60956	7.06443	1.91451e-13	8.78873e-10	Sa_52920.4 isotocin-neurophysin IT 1-like
Sa_12966.2	4.26573	3.03405	2.85239e-12	1.09118e-08	Sa_12966.2 probable E3 ubiquitin- ligase MARCH10 isoform X1
Sa_21639.2	2.76089	3.38869	6.7162e-12	2.20224e-08	Sa_21639.2 dynein heavy chain axonemal
Sa_34959.1	4.27222	1.25326	1.64446e-10	4.71816e-07	Sa_34959.1 GTPase IMAP family member 7-like
Sa_1886.2	-3.60943	2.23683	1.31892e-09	3.36369e-06	Sa_1886.2 MHC class I partial
Sa_17068.1	2.47831	4.15128	1.79798e-09	4.1269e-06	Sa_17068.1 tubulin beta-1 chain
Sa_23927.1	-2.78422	1.84354	5.50552e-09	1.1488e-05	Sa_23927.1 homeobox Hox-C8
Sa_19056.1	-1.44549	3.74382	6.19361e-09	1.18468e-05	Sa_19056.1 Cyclic AMP-dependent transcription factor ATF-3
Sa_47293.1	2.60712	4.4693	1.29265e-08	2.12191e-05	Sa_47293.1 histone H1-like
Sa_14187.1	-1.13543	5.28711	1.29424e-08	2.12191e-05	Sa_14187.1 Nance-Horan syndrome
Sa_27905.1	-5.13794	3.00832	1.56342e-08	2.39234e-05	Sa_27905.1 nucleolin 2-like isoform X3
Sa_22324.9	-1.15443	4.92077	3.49449e-08	5.01307e-05	Sa_22324.9 proto-oncogene c-Fos-like
Sa_43662.2	-1.38161	4.25943	7.60939e-08	0.00010274	Sa_43662.2 dual specificity phosphatase 1
Sa_1130.4	4.38531	2.56574	1.49033e-07	0.000190041	Sa_1130.4 pepsin A-like
Sa_25248.1	-2.13433	2.82129	2.80475e-07	0.000338828	Sa_25248.1 homeobox Hox-B9
Sa_6553.1	-3.74542	2.7213	4.492e-07	0.000515524	Sa_6553.1 receptor-transporting 3-like
Sa_34046.3	-1.12585	5.45424	5.42261e-07	0.000546521	Sa_34046.3 polymerase I and transcript release factor
Sa_28561.3	2.29758	8.27854	5.45935e-07	0.000546521	Sa_28561.3 vasotocin-neurophysin VT 1-like
Sa_22221.1	-1.3231	3.84181	5.47641e-07	0.000546521	Sa_22221.1 maternal -like
Sa_23762.2	-1.38486	6.01673	5.71857e-07	0.00054691	Sa_23762.2 neuronal PAS domain-containing 4
Sa_16613.1	3.27424	2.10056	6.67467e-07	0.000612815	Sa_16613.1 type II cytoskeletal 8-like
Sa_778.4	2.57753	2.22277	2.48592e-06	0.00219459	Sa_778.4 synaptonemal complex 1
Sa_9223.2	3.16354	1.51083	2.98759e-06	0.00253979	Sa_9223.2 serine threonine- kinase pim-1-like isoform X1
Sa_5203.1	-2.19706	4.65923	3.90775e-06	0.00320337	Sa_5203.1 hornerin-like isoform X1
Sa_7271.2	2.14761	2.40128	4.52087e-06	0.00357819	Sa_7271.2 collagenase 3-like
Sa_505.3	1.20305	3.88873	4.95776e-06	0.00379319	Sa_505.3 C-X-C motif chemokine 9-like
Sa_35476.3	-1.1234	4.79394	5.20626e-06	0.00385482	Sa_35476.3 claudin-7-A
Sa_13810.1	2.97363	2.22662	8.90679e-06	0.00638867	Sa_13810.1 glutamine-rich 2-like isoform X4
Sa_5733.2	-2.50861	3.51955	9.55616e-06	0.00664674	Sa_5733.2 PREDICTED: uncharacterized protein LOC104918809
Sa_1029.1	5.20732	2.51791	1.20228e-05	0.00811647	Sa_1029.1 FAM171A1 isoform X1
Sa_6384.8	-1.15822	6.03697	1.50729e-05	0.00988481	Sa_6384.8 PREDICTED: uncharacterized protein LOC104918090
Sa_20306.1	-2.56707	4.68069	1.61819e-05	0.0103173	Sa_20306.1 DNA-directed RNA polymerase II subunit RPB1-like
Sa_30019.1	-6.0212	6.27167	1.76934e-05	0.0109761	Sa_30019.1 periplakin
Sa_628.9	-1.88214	3.48991	1.97812e-05	0.0119308	Sa_628.9 claudin ZF-A89 isoform X2
Sa_6933.3	-0.966136	4.20267	2.02719e-05	0.0119308	Sa_6933.3 CYR61
Sa_8087.2	-2.88639	3.08308	2.33959e-05	0.0132794	Sa_8087.2 WAG22 antigen-like
Sa_8756.1	5.84905	-0.286355	2.37204e-05	0.0132794	Sa_8756.1 interferon-inducible GTPase 5-like
Sa_29110.2	-1.09235	4.39548	2.6515e-05	0.0144905	Sa_29110.2 fosB isoform X4
Sa_5675.6	-0.978559	5.19298	2.74935e-05	0.0146758	Sa_5675.6 regulator of G- signaling 21-like
Sa_10207.21	-2.54488	1.72357	2.94173e-05	0.0153458	Sa_10207.21 B4-like isoform X1
Sa_18254.2	-1.11082	4.07102	3.85544e-05	0.0196653	Sa_18254.2 connective tissue growth factor
Sa_35009.1	-2.80359	2.23952	3.99151e-05	0.0199168	Sa_35009.1 nucleolin-like isoform X1
Sa_38795.3	-3.21457	3.3401	4.35615e-05	0.0212738	Sa_38795.3 mannose-1-phosphate guanyltransferase-like
Sa_25635.3	-1.14997	3.93531	4.88423e-05	0.0231988	Sa_25635.3 N-acetylated-alpha-linked acidic dipeptidase
Sa_30348.1	-2.83951	1.01444	4.95248e-05	0.0231988	Sa_30348.1 ---NA---
Sa_5525.1	2.98649	0.541682	5.42829e-05	0.0249191	Sa_5525.1 PREDICTED: trichohyalin-like
Sa_4345.1	2.29847	1.32584	8.37109e-05	0.0376748	Sa_4345.1 ankyrin repeat and EF-hand domain-containing 1-like
Sa_17384.4	3.70518	0.371484	8.89097e-05	0.0381898	Sa_17384.4 helicase mov-10-
Sa_29676.1	-2.35938	2.6572	8.89362e-05	0.0381898	Sa_29676.1 PREDICTED: uncharacterized protein LOC108876797
Sa_24694.3	-0.873762	5.47528	9.0057e-05	0.0381898	Sa_24694.3 synemin-like
Sa_36038.5	-0.975242	10.9732	9.15104e-05	0.0381898	Sa_36038.5 Single-stranded DNA-binding 2
Sa_16891.3	3.08021	1.40994	9.40393e-05	0.0385443	Sa_16891.3 GRIP and coiled-coil domain-containing 2-like isoform X1
Sa_13556.2	1.87582	2.65508	9.90774e-05	0.0389284	Sa_13556.2 outer dense fiber 3B
Sa_20946.1	4.12559	0.0513269	9.91339e-05	0.0389284	Sa_20946.1 reproduction regulator 2
Sa_39336.1	-1.70816	2.10169	0.000101281	0.0389284	Sa_39336.1 immune-associated nucleotide-binding 13-like
Sa_8159.2	-1.66011	2.68094	0.00010176	0.0389284	Sa_8159.2 polycystin-1-like
Sa_16225.1	2.01494	2.6873	0.000105805	0.0397082	Sa_16225.1 tudor domain-containing 6-like isoform X2
Sa_13422.5	-0.860494	5.13708	0.000107259	0.0397082	Sa_13422.5 coxsackievirus and adenovirus receptor-like
Sa_49482.1	-2.05685	3.52897	0.000129332	0.0471201	Sa_49482.1 serine arginine repetitive matrix 1-like
Sa_21298.3	-1.68433	1.93333	0.000132315	0.0472407	Sa_21298.3 melanoma-derived growth regulatory -like
Sa_27769.2	-0.99087	4.39389	0.00013378	0.0472407	Sa_27769.2 growth arrest and DNA damage-inducible GADD45 beta
Sa_31683.4	-3.21435	-0.319441	0.000143401	0.049871	Sa_31683.4 ---NA---

## Sheet: DEGs_gonads
Gene	logFC	logCPM	PValue	FDR	Gene name
Sa_13810.1	12.3991	10.0433	8.36247e-240	1.67868e-235	glutamine-rich 2-like isoform X4
Sa_45179.1	11.4128	6.09848	4.18646e-238	4.20195e-234	homeodomain-interacting kinase 2-like
Sa_6447.3	11.1966	5.8834	2.84331e-229	1.90256e-225	DNA polymerase nu
Sa_10211.1	10.0839	5.61935	2.14588e-222	1.07691e-218	sel-1 homolog 3-like
Sa_9223.2	12.0703	9.18724	3.9022e-219	1.56665e-215	serine threonine- kinase pim-1-like isoform X1
Sa_13446.3	10.2816	5.81636	4.19166e-217	1.40239e-213	specifically androgen-regulated gene
Sa_16891.3	11.6872	9.09259	1.79533e-214	5.14849e-211	GRIP and coiled-coil domain-containing 2-like isoform X1
Sa_2219.3	7.9958	5.79121	1.35262e-212	3.39406e-209	serine threonine- kinase Nek8
Sa_14607.5	7.68539	5.93562	3.36319e-210	7.50141e-207	tyrosine- phosphatase non-receptor type 13-like isoform X1
Sa_35374.1	11.2107	5.89751	9.58769e-209	1.92463e-205	cilia- and flagella-associated 70 isoform X1
Sa_13111.1	12.394	8.6607	1.91772e-208	3.49966e-205	cingulin partial
Sa_27911.1	11.8233	8.70548	9.92042e-208	1.65952e-204	PREDICTED: uncharacterized protein LOC108881683
Sa_8683.1	12.3592	7.52784	2.04873e-207	3.16356e-204	Ly6 PLAUR domain-containing 6
Sa_1265.2	11.032	5.71975	1.54537e-205	2.21585e-202	Dynein heavy chain axonemal
Sa_21639.2	11.6664	11.4064	3.97595e-205	5.32088e-202	dynein heavy chain axonemal
Sa_5525.1	12.3227	7.8554	2.25631e-204	2.83082e-201	PREDICTED: trichohyalin-like
Sa_14270.4	11.6255	9.02848	2.74233e-204	3.2382e-201	centrosomal of 83 kDa-like
Sa_7866.2	13.0754	5.44532	7.31514e-204	8.15801e-201	cingulin partial
Sa_6681.1	11.9809	12.7511	1.17562e-203	1.24207e-200	carbonic anhydrase-like
Sa_42324.1	11.8784	7.69923	1.64216e-203	1.64823e-200	late histone H1-like
Sa_778.4	11.6619	10.7046	1.04347e-202	9.97458e-200	synaptonemal complex 1
Sa_689.27	10.9901	8.48199	2.01122e-202	1.83515e-199	centrosomal of 83 kDa-like
Sa_18714.1	9.93054	5.99517	2.3086e-202	2.01491e-199	transcription factor E2F2 isoform X1
Sa_50363.1	10.7822	5.95486	2.41401e-202	2.01912e-199	tetratricopeptide repeat 16 isoform X1
Sa_12877.21	8.84956	6.0762	3.22594e-202	2.5903e-199	mutS homolog 5 isoform X1
Sa_28122.7	9.1882	5.94657	3.68108e-199	2.84208e-196	integrin alpha-10
Sa_5526.8	11.1343	6.66814	6.73336e-198	5.00613e-195	---NA---
Sa_12645.1	11.5441	6.22946	9.59549e-198	6.87928e-195	homeodomain-interacting kinase 1-like isoform X4
Sa_38393.2	8.58625	5.90904	1.13915e-197	7.88527e-195	meiotic recombination REC114
Sa_22154.6	11.6681	8.11479	1.68901e-197	1.13017e-194	meiotic recombination DMC1 LIM15 homolog
Sa_21594.3	9.21228	5.48591	1.96645e-196	1.27337e-193	telomere repeats-binding bouquet formation 2
Sa_12966.2	12.2783	10.6614	1.41506e-195	8.87683e-193	probable E3 ubiquitin- ligase MARCH10 isoform X1
Sa_9957.10	11.7124	7.24399	4.63932e-195	2.82211e-192	testis-expressed sequence 11 isoform X1
Sa_15959.3	9.48078	7.33603	1.88475e-194	1.11278e-191	meiotic recombination REC8 homolog
Sa_37716.2	9.8488	5.91426	1.2178e-193	6.98459e-191	junctional adhesion molecule C
Sa_32323.1	12.5104	7.67787	1.10975e-192	6.1881e-190	surface SACOL0050
Sa_37044.1	11.8702	5.82036	1.36664e-192	7.41457e-190	tubby homolog
Sa_32323.2	9.72607	6.73274	2.39106e-192	1.26311e-189	PREDICTED: uncharacterized protein C9orf84 homolog isoform X1
Sa_7235.4	7.69268	5.42174	6.57694e-191	3.38527e-188	ankyrin repeat domain-containing 10-like isoform X1
Sa_15346.5	11.9582	7.12728	7.18215e-191	3.60436e-188	transcription factor-like 5 isoform X1
Sa_17066.3	7.99919	5.3231	1.3049e-190	6.38894e-188	bromodomain-containing 8
Sa_15146.2	10.9087	5.59666	1.4388e-190	6.87676e-188	homeodomain-interacting kinase 1-like
Sa_21557.4	6.92378	6.01265	1.966e-190	9.17801e-188	acyl- desaturase-like
Sa_9099.4	10.4955	6.02988	4.36348e-190	1.99074e-187	Sperm-associated antigen 17
Sa_9156.2	7.32071	5.71708	6.82636e-190	3.04516e-187	vitamin K-dependent S
Sa_14977.2	6.63644	5.83441	2.5964e-189	1.13305e-186	ceramide synthase 5
Sa_16790.1	12.3759	8.98395	2.36802e-188	1.0114e-185	Dynein heavy chain axonemal
Sa_47081.1	9.38336	7.03121	5.98541e-188	2.50315e-185	structural maintenance of chromosomes 1B-like
Sa_20580.1	11.3919	7.83907	9.90656e-188	4.05845e-185	cingulin partial
Sa_13596.1	12.0967	6.78241	6.14138e-187	2.46564e-184	---NA---
Sa_17068.1	10.442	12.4316	5.96547e-186	2.34806e-183	tubulin beta-1 chain
Sa_25526.5	9.95853	5.78244	2.85599e-185	1.10252e-182	potassium voltage-gated channel subfamily H member 4-like
Sa_11907.12	11.2155	7.66506	4.60344e-185	1.74357e-182	HORMA domain-containing 1-like
Sa_26601.1	8.10051	5.51399	8.68902e-184	3.23006e-181	cytoplasmic dynein 2 heavy chain 1 isoform X1
Sa_25502.1	11.3349	7.78755	9.10321e-184	3.32251e-181	homeodomain-interacting kinase 2-like
Sa_28633.4	10.4591	8.17694	3.85969e-182	1.38356e-179	echinoderm microtubule-associated -like 6
Sa_10438.5	8.80388	5.81338	5.77195e-182	2.03274e-179	coiled-coil domain-containing 30-like
Sa_43729.1	11.4431	6.61309	1.81468e-181	6.28066e-179	cingulin partial
Sa_27283.3	12.4191	8.68771	3.18692e-181	1.08431e-178	tektin-2
Sa_17542.4	10.8828	8.85904	3.67249e-181	1.22869e-178	dynein heavy chain axonemal
Sa_39126.1	9.80967	5.87545	1.14118e-180	3.75541e-178	signal CUB and EGF-like domain-containing 2 isoform X1
Sa_54578.1	11.8322	7.00291	5.22755e-180	1.69255e-177	dynein heavy chain axonemal
Sa_7765.1	13.7658	6.13384	8.6189e-179	2.74628e-176	cilia- and flagella-associated 44
Sa_15023.4	11.7867	8.90414	1.54897e-178	4.85845e-176	coiled-coil domain-containing 114-like isoform X1
Sa_20457.4	11.5277	8.28086	1.82819e-178	5.646e-176	nucleoporin nup124-like isoform X1
Sa_54159.1	11.0293	6.20079	1.94526e-178	5.91654e-176	dynein heavy chain axonemal
Sa_45710.3	10.2102	7.43056	2.01927e-178	6.04996e-176	synaptonemal complex central element 1 isoform X1
Sa_5867.3	8.57332	5.89095	2.28126e-178	6.73441e-176	lin-54 homolog isoform X1
Sa_47569.1	11.6177	5.5692	3.69452e-178	1.07484e-175	meiosis-specific with OB domain-containing
Sa_32017.6	12.4595	6.4082	5.2628e-178	1.50922e-175	homeodomain-interacting kinase 2-like
Sa_26836.1	9.15179	6.79955	1.58405e-177	4.47862e-175	structural maintenance of chromosomes 1B-like
Sa_8944.6	7.87744	5.29474	2.78998e-177	7.77863e-175	N-acetylaspartylglutamate synthase A
Sa_15056.3	9.9022	7.47377	7.58836e-177	2.0867e-174	structural maintenance of chromosomes 1B-like
Sa_25516.1	11.5549	8.16616	3.36838e-176	9.13742e-174	ropporin-1 isoform X1
Sa_4942.2	6.8289	5.31527	2.24101e-175	5.99813e-173	kinase D-interacting substrate of 220 kDa isoform X3
Sa_21993.2	12.31	8.12776	2.68062e-175	7.08037e-173	transmembrane protease serine 11D-like
Sa_34067.4	11.0035	6.17423	5.29981e-175	1.38167e-172	probable tubulin polyglutamylase TTLL9 isoform X1
Sa_35543.2	5.99236	5.41245	5.67954e-175	1.46168e-172	Nucleoside diphosphate-linked moiety X motif 22
Sa_20653.1	6.25745	5.58357	1.22495e-173	3.1126e-171	tetratricopeptide repeat 12
Sa_14344.2	8.66725	5.28287	3.15847e-173	7.92539e-171	Solute carrier family 22 member 16
Sa_11248.4	11.9053	7.9661	4.05381e-173	1.00464e-170	tektin-1
Sa_37044.11	9.80529	6.25711	6.00109e-173	1.4691e-170	SH3 and multiple ankyrin repeat domains 1-like
Sa_13932.7	10.0858	8.78826	7.41759e-173	1.79398e-170	PREDICTED: uncharacterized protein LOC108873376 isoform X1
Sa_9249.6	12.1527	8.90575	1.16404e-172	2.78178e-170	sperm flagellar 2
Sa_13444.3	10.4227	5.11242	2.24703e-172	5.30668e-170	meiotic recombination SPO11
Sa_18046.4	7.90978	5.13871	7.2105e-172	1.68307e-169	serine threonine- kinase pim-3
Sa_15050.3	10.341	5.51396	6.91756e-171	1.59613e-168	zinc finger 516-like
Sa_30172.4	8.89732	5.35179	3.03876e-170	6.93183e-168	chondroitin sulfate N-acetylgalactosaminyltransferase 1
Sa_10111.1	11.0118	7.76364	2.33181e-169	5.25942e-167	MYCBP-associated isoform X1
Sa_10789.2	10.8782	7.63142	3.51679e-169	7.844e-167	FAM228B isoform X1
Sa_10207.20	9.23124	6.45338	3.96103e-169	8.73777e-167	transmembrane and coiled-coil domains 1-like isoform X2
Sa_50657.1	9.63171	6.94862	4.02589e-169	8.78433e-167	leucine-rich repeat and IQ domain-containing 1
Sa_4330.7	8.71047	5.47168	4.40744e-169	9.51343e-167	DNA (cytosine-5)-methyltransferase 3B
Sa_30678.2	10.7751	5.94693	1.01076e-168	2.15852e-166	testis-expressed sequence 36
Sa_8399.7	10.7415	7.62786	1.644e-168	3.47386e-166	ciliogenesis-associated TTC17-interacting
Sa_45193.3	9.90408	5.44073	2.15106e-168	4.49796e-166	3-hydroxymethyl-3-methylglutaryl- cytoplasmic isoform X1
Sa_16826.2	7.29813	5.60155	3.42208e-168	7.08194e-166	neuronal calcium sensor 1
Sa_1725.1	12.689	5.0603	3.89321e-168	7.97473e-166	voltage-dependent T-type calcium channel subunit alpha-1H
Sa_29201.1	9.96561	5.1406	5.15682e-168	1.04564e-165	leucine-rich repeat and IQ domain-containing 1
Sa_7127.4	11.5145	7.33672	5.81579e-168	1.16746e-165	ubiquitin carboxyl-terminal hydrolase 37-like isoform X1
Sa_23763.2	10.5301	6.0657	1.51538e-167	3.01186e-165	forkhead box N2-like
Sa_31385.3	10.4667	6.52847	2.60364e-167	5.12407e-165	PREDICTED: uncharacterized protein C12orf40 homolog isoform X4
Sa_10923.2	11.2162	7.8255	8.80706e-167	1.71644e-164	dynein assembly factor with WDR repeat domains 1
Sa_19605.4	8.74499	7.82711	1.05285e-166	2.0322e-164	LINE-1 type transposase domain-containing 1
Sa_5362.3	10.3257	5.49991	1.13315e-166	2.16637e-164	T-box transcription factor TBX20 isoform X2
Sa_9400.1	9.16672	5.78169	1.36703e-166	2.58885e-164	serine threonine- kinase BRSK2-like
Sa_5111.2	11.5718	8.32311	1.4232e-166	2.67003e-164	centrosome and spindle pole-associated 1 isoform X1
Sa_14695.1	12.0725	7.60374	2.01384e-166	3.74313e-164	dynein heavy chain axonemal
Sa_5754.1	11.0419	6.86296	4.59561e-166	8.46351e-164	meiosis-specific with OB domain-containing
Sa_15168.3	10.574	6.84507	9.67858e-166	1.76625e-163	---NA---
Sa_45643.1	11.2467	7.31091	1.02991e-165	1.86256e-163	dynein heavy chain axonemal
Sa_31709.2	12.3229	7.49276	1.07838e-165	1.93281e-163	charged multivesicular body 4b-like
Sa_15247.11	11.1406	5.09339	1.5379e-165	2.73202e-163	leucine-rich repeat-containing 43
Sa_41979.1	13.3666	7.31475	1.83929e-165	3.23877e-163	dynein heavy chain axonemal
Sa_47759.1	7.06121	5.26808	1.66969e-164	2.91455e-162	tyrosine- kinase JAK2
Sa_9707.2	9.19473	5.26234	2.40139e-164	4.15565e-162	unconventional myosin-XV-like
Sa_34158.1	9.83713	9.33422	6.95577e-164	1.19342e-161	dynein heavy chain axonemal
Sa_13383.2	10.94	6.11184	1.13057e-163	1.92331e-161	stathmin domain-containing 1
Sa_38602.2	11.318	7.13925	1.55876e-163	2.62946e-161	kinesin KIF23 isoform X2
Sa_6068.1	10.8884	6.05869	3.09776e-163	5.18204e-161	leucine-rich repeat-containing 9-like isoform X2
Sa_10332.2	7.4563	7.24595	3.76797e-163	6.25109e-161	PHD finger rhinoceros-like isoform X1
Sa_42064.1	10.4716	7.68961	3.91705e-163	6.44516e-161	cilia- and flagella-associated 100
Sa_13556.2	12.317	10.1735	4.27433e-163	6.97585e-161	outer dense fiber 3B
Sa_11907.4	11.7798	7.59931	2.86747e-162	4.64206e-160	tctex1 domain-containing 1
Sa_18441.1	9.84345	5.01836	3.20783e-162	5.15152e-160	Dynein heavy chain axonemal
Sa_21298.1	10.9899	8.39334	1.02384e-161	1.63115e-159	cilia- and flagella-associated 54 isoform X1
Sa_9295.1	-7.77217	5.65329	1.35913e-161	2.14828e-159	puff II 9-2 -like isoform X1
Sa_33180.3	10.5564	8.27414	2.46381e-161	3.84483e-159	dynein regulatory complex 1
Sa_9100.1	9.93085	7.15545	2.47078e-161	3.84483e-159	Sperm-associated antigen 17
Sa_28705.2	10.7962	5.48358	2.53885e-161	3.92037e-159	trichohyalin-like isoform X1
Sa_35543.4	7.67372	5.17528	6.39187e-161	9.79468e-159	transmembrane 179-like
Sa_9400.5	11.5155	6.20167	8.5587e-161	1.30157e-158	dynein assembly factor axonemal
Sa_15266.1	11.5952	7.65761	1.24515e-160	1.87933e-158	transmembrane 81
Sa_5014.1	11.5136	6.19961	2.34117e-160	3.50721e-158	leucine-rich repeat-containing 69
Sa_16992.3	10.0134	6.6259	2.95931e-160	4.40039e-158	POU class transcription factor 2-like isoform X1
Sa_30081.3	11.5977	5.54946	4.54128e-160	6.70306e-158	centrosomal of 83 kDa-like
Sa_16932.2	7.71669	9.08571	4.73991e-160	6.94518e-158	---NA---
Sa_34837.1	11.108	5.06154	5.05937e-160	7.35956e-158	homeodomain-interacting kinase 1-like
Sa_32652.4	7.53337	5.74	1.02233e-159	1.47643e-157	IQ domain-containing K
Sa_12530.2	9.97175	7.951	1.25995e-159	1.80659e-157	radial spoke head 1 homolog
Sa_6933.1	6.70047	5.22854	1.93084e-159	2.74891e-157	collagen alpha-1(XXIV) chain
Sa_4559.9	9.07456	6.57069	2.22676e-159	3.14789e-157	ras-associating and dilute domain-containing -like
Sa_10922.2	8.73235	6.77174	4.29999e-159	6.03623e-157	myosin-10-like isoform X1
Sa_7235.3	8.64373	6.88999	4.55681e-159	6.35232e-157	heat shock factor 2-binding isoform X1
Sa_24235.1	10.9756	6.50997	5.90074e-159	8.16907e-157	---NA---
Sa_20215.2	10.8073	8.37706	7.68619e-159	1.0568e-156	sperm-associated antigen 6
Sa_28186.7	9.08139	5.53503	9.5555e-159	1.30488e-156	DNA topoisomerase 1-like
Sa_32652.1	9.55203	7.58416	1.40627e-158	1.9074e-156	centriolar coiled-coil of 110 kDa isoform X1
Sa_10205.4	11.3948	7.45701	1.84232e-158	2.48206e-156	WD repeat-containing 78-like isoform X1
Sa_20632.1	6.94328	6.05783	2.18118e-158	2.919e-156	cilia- and flagella-associated 70 isoform X2
Sa_11840.3	10.0241	7.67371	2.97414e-158	3.95383e-156	spermatogenesis-associated 22 isoform X1
Sa_14410.6	10.9963	8.40167	4.14511e-158	5.47427e-156	cilia- and flagella-associated 45
Sa_21100.2	10.2327	7.72783	8.94721e-158	1.1739e-155	dynein heavy chain axonemal
Sa_45489.1	10.173	7.823	1.25366e-157	1.63415e-155	PREDICTED: uncharacterized protein LOC109136689 isoform X1
Sa_12496.1	9.32173	7.56439	1.44854e-157	1.876e-155	Synaptonemal complex central element 2
Sa_20739.1	11.566	6.25175	2.26533e-157	2.91502e-155	UPF0704 C6orf165 homolog
Sa_9317.6	11.4964	8.37985	3.6855e-157	4.71227e-155	SUN domain-containing 2-like
Sa_8718.2	10.3425	8.37554	3.97709e-157	5.05292e-155	androglobin isoform X1
Sa_14268.3	14.3724	6.73929	6.51463e-157	8.22482e-155	AKNAD1 isoform X1
Sa_18549.1	12.3049	6.98932	8.00505e-157	1.00433e-154	---NA---
Sa_2700.9	6.8059	5.81383	4.86312e-156	6.06349e-154	---NA---
Sa_12898.1	8.20054	5.6151	8.85117e-156	1.09678e-153	growth arrest and DNA damage-inducible GADD45 alpha
Sa_21156.3	10.5707	6.63476	1.56842e-155	1.93156e-153	T-complex-associated testis-expressed protein 1
Sa_8399.13	10.7164	7.47253	2.06232e-155	2.52433e-153	coiled-coil domain-containing 39
Sa_15099.7	8.78798	8.96579	2.21769e-155	2.69806e-153	MORN repeat-containing 3
Sa_4315.3	6.396	5.25205	2.77292e-155	3.35323e-153	obscurin-like isoform X1
Sa_21079.1	10.8436	8.48832	3.02415e-155	3.63514e-153	Armadillo repeat-containing 4
Sa_17108.3	11.0974	8.31895	3.39296e-155	4.05419e-153	FAM166B-like
Sa_10068.1	9.11016	5.86474	4.42129e-155	5.25165e-153	dynein heavy chain axonemal-like isoform X2
Sa_32395.4	5.92063	5.74202	1.03009e-154	1.21636e-152	intraflagellar transport 172 homolog
Sa_22948.2	12.8645	6.81324	1.10168e-154	1.29328e-152	serine threonine tyrosine-interacting 1
Sa_14095.6	11.9721	7.50402	1.26616e-154	1.47773e-152	radial spoke head 14 homolog
Sa_5610.2	10.6947	4.65038	1.4449e-154	1.67659e-152	---NA---
Sa_4613.3	12.0003	7.81834	2.10001e-154	2.42273e-152	RIB43A-like with coiled-coils 2
Sa_9899.2	5.7686	5.17112	7.97753e-154	9.15091e-152	FAM102B isoform X1
Sa_46626.2	9.81352	5.87908	1.49111e-153	1.70071e-151	peripherin
Sa_32211.1	9.1781	5.62984	3.59628e-153	4.06064e-151	coiled-coil domain-containing 148
Sa_26372.4	10.2388	6.99018	3.60064e-153	4.06064e-151	dynein heavy chain axonemal-like
Sa_17422.1	8.52778	5.29074	4.51281e-153	5.0609e-151	microtubule-associated RP EB family member 3-like isoform X1
Sa_20542.3	8.94355	4.77367	7.42001e-153	8.27496e-151	switch-associated 70
Sa_14911.7	10.6986	8.61177	1.7032e-152	1.88896e-150	transcription factor 7-like 1-B isoform X3
Sa_21198.3	8.6918	6.01048	2.4614e-152	2.71485e-150	FAM160A1-like
Sa_5023.4	10.5809	6.64349	4.5641e-152	5.00655e-150	sodium- and chloride-dependent GABA transporter 2-like
Sa_39052.4	9.3196	5.59354	8.56833e-152	9.34786e-150	meiosis expressed gene 1 homolog
Sa_15201.2	12.7487	8.57007	9.24348e-152	1.00299e-149	myeloid leukemia factor 1 isoform X1
Sa_4698.1	10.5564	7.31002	1.22096e-151	1.31772e-149	cilia- and flagella-associated 47
Sa_31174.2	11.0393	5.72655	1.25984e-151	1.35241e-149	---NA---
Sa_15960.3	9.65925	7.15014	1.79833e-151	1.9202e-149	IQ domain-containing H isoform X1
Sa_35711.1	13.1995	5.56886	2.36194e-151	2.50866e-149	homeodomain-interacting kinase 1-like
Sa_14072.4	11.1736	8.58396	3.12435e-151	3.30096e-149	PREDICTED: uncharacterized protein LOC104933550
Sa_25175.1	9.53805	6.29456	4.53687e-151	4.76823e-149	spermatogenesis-associated serine-rich 1
Sa_1082.2	11.4851	8.09492	5.34221e-151	5.58539e-149	PREDICTED: uncharacterized protein C9orf117 homolog
Sa_15247.7	10.7873	8.27901	7.03284e-151	7.31488e-149	WD repeat-containing 66
Sa_22214.4	9.73497	6.85231	5.96484e-150	6.17207e-148	coiled-coil domain-containing 114-like isoform X1
Sa_22299.3	10.1788	6.63067	1.65711e-149	1.70589e-147	PREDICTED: uncharacterized protein LOC108877795
Sa_32713.1	6.49706	6.20924	3.31178e-149	3.39187e-147	centrosomal of 290 kDa isoform X2
Sa_17108.4	10.9262	7.80743	4.54864e-149	4.635e-147	FAM166B-like
Sa_19704.6	11.15	5.83591	6.5265e-149	6.61682e-147	armadillo repeat-containing 3
Sa_866.1	6.90119	5.58074	9.18553e-149	9.26585e-147	---NA---
Sa_42753.1	12.3223	8.58996	1.04013e-148	1.04398e-146	mitochondria-eating
Sa_22918.3	7.95108	4.84753	1.19941e-148	1.19786e-146	cytoplasmic dynein 2 heavy chain 1 isoform X1
Sa_33678.3	8.80729	4.63858	2.55849e-148	2.54253e-146	myb-related A isoform X1
Sa_45585.2	11.8586	7.92099	3.37371e-148	3.33616e-146	PREDICTED: uncharacterized protein LOC104920417 isoform X4
Sa_15032.5	5.83132	5.81277	4.49622e-148	4.42437e-146	chloride channel 2-like isoform X4
Sa_8565.6	11.4444	7.71256	7.59175e-148	7.43399e-146	Uncharacterized protein
Sa_809.1	9.62829	7.03773	8.57404e-148	8.35511e-146	UPF0704 C6orf165 homolog
Sa_29905.2	9.12689	5.40231	9.89316e-148	9.59398e-146	FAM161A
Sa_20766.2	13.4409	5.80954	1.10287e-147	1.06437e-145	leucine-rich repeat-containing 18-like
Sa_26429.4	12.5627	6.51189	1.4904e-147	1.4315e-145	coiled-coil domain-containing 13 isoform X1
Sa_17805.3	7.27103	4.93234	1.61582e-147	1.54457e-145	serine threonine- kinase WNK3 isoform X2
Sa_6701.1	13.4372	5.80586	2.29608e-147	2.18443e-145	proline- glutamic acid- and leucine-rich 1-like
Sa_14580.3	7.2488	5.35207	3.01336e-147	2.85331e-145	PREDICTED: uncharacterized protein C8orf74 homolog
Sa_19979.1	11.3337	6.50336	5.98219e-147	5.63787e-145	helicase mov-10-
Sa_29851.1	5.62606	5.48312	9.34716e-147	8.76799e-145	spectrin beta non-erythrocytic 4 isoform X2
Sa_9836.3	10.921	6.45629	1.19555e-146	1.11626e-144	EF-hand calcium-binding domain-containing 2
Sa_10571.3	8.84215	5.11662	1.29251e-146	1.20119e-144	zinc finger E-box-binding homeobox 2-like
Sa_7546.2	11.5933	6.27926	1.51325e-146	1.39986e-144	hydrocephalus-inducing homolog
Sa_26170.1	11.2854	7.73386	1.71703e-146	1.58108e-144	speriolin
Sa_18528.1	7.79108	5.94097	1.81396e-146	1.66271e-144	glutamate-rich 2-like isoform X1
Sa_26242.2	11.8473	7.01688	1.88987e-146	1.72442e-144	izumo sperm-egg fusion 1
Sa_19747.9	7.7393	8.85731	2.32569e-146	2.11248e-144	WD repeat-containing 19
Sa_34111.2	9.67806	6.43382	2.71765e-146	2.45241e-144	ubiquitin carboxyl-terminal hydrolase 37-like
Sa_25236.1	11.6316	7.69261	2.72436e-146	2.45241e-144	RAD51-associated 2
Sa_6068.15	7.85788	10.817	2.92351e-146	2.61994e-144	tubulin beta-1 chain
Sa_12635.1	9.29148	7.15091	2.94376e-146	2.62636e-144	PREDICTED: uncharacterized protein C5orf49 homolog
Sa_21091.9	12.7537	7.43806	3.48305e-146	3.09375e-144	adenylate kinase 7-like
Sa_7546.3	10.0598	8.34847	1.38475e-145	1.22455e-143	hydrocephalus-inducing homolog
Sa_19440.1	-6.43701	6.0605	1.62966e-145	1.43481e-143	Zona pellucida sperm-binding 4
Sa_14275.6	9.49131	6.37971	2.49494e-145	2.18705e-143	X-ray radiation resistance-associated 1
Sa_25048.4	10.7984	6.86222	2.5396e-145	2.21652e-143	Oxysterol-binding 2
Sa_8082.2	11.6052	7.42382	2.79708e-145	2.43067e-143	dnaJ homolog subfamily B member 13
Sa_31254.1	11.0226	5.70876	2.84016e-145	2.45747e-143	radial spoke head 14 homolog
Sa_26460.2	11.0411	9.01638	2.94335e-145	2.53583e-143	heat shock factor 5
Sa_22625.1	8.67432	7.80513	3.83563e-145	3.29044e-143	Sodium potassium-transporting ATPase subunit alpha-3
Sa_49749.2	11.7314	7.55076	4.92911e-145	4.21051e-143	IQ domain-containing G
Sa_22768.1	10.7321	5.42045	6.30675e-145	5.36448e-143	cilia- and flagella-associated 54 isoform X2
Sa_13209.1	7.18282	4.91689	1.82577e-144	1.54644e-142	kinase D-interacting substrate of 220 kDa isoform X2
Sa_10191.1	9.43796	7.41824	2.53796e-144	2.14063e-142	cAMP-regulated phospho 21 isoform X1
Sa_17777.1	5.23124	5.42306	3.70979e-144	3.11591e-142	microtubule-associated 2-like
Sa_25016.1	7.9591	6.4377	4.82376e-144	4.03467e-142	doublesex- and mab-3-related transcription factor B1-like
Sa_962.3	10.1326	7.14098	5.0534e-144	4.20921e-142	coiled-coil domain-containing 89
Sa_46649.2	5.04269	5.59773	1.60476e-143	1.33116e-141	GTPase IMAP family member 4-like isoform X2
Sa_15525.2	8.84438	9.43332	1.73984e-143	1.43727e-141	EF-hand domain-containing family member C2 isoform X2
Sa_42744.1	-6.20831	5.93483	2.98708e-143	2.45748e-141	PDZ and LIM domain 2-like
Sa_3051.1	10.5857	8.30261	3.09479e-143	2.5357e-141	cilia- and flagella-associated 44
Sa_25469.4	10.6633	7.66778	5.33972e-143	4.3573e-141	F-box only 36-like
Sa_39052.1	8.66592	6.08058	5.97985e-143	4.8599e-141	PREDICTED: uncharacterized protein C12orf56 homolog isoform X2
Sa_46836.1	10.3951	8.04283	1.32607e-142	1.07337e-140	coiled-coil domain-containing 151
Sa_12781.6	11.8917	7.05926	4.03884e-142	3.25605e-140	homeodomain-interacting kinase 1-like isoform X4
Sa_6149.2	7.22155	6.48818	9.47174e-142	7.60543e-140	centrosomal of 170 kDa isoform X2
Sa_48888.1	7.85499	5.51084	1.13822e-141	9.10301e-140	KAT8 regulatory NSL complex subunit 1
Sa_6235.2	10.7836	7.99983	1.31813e-141	1.05001e-139	pre-mRNA 3 -end-processing factor FIP1 isoform X2
Sa_15539.4	6.49614	5.67161	1.45644e-141	1.1556e-139	probable E3 SUMO- ligase RNF212
Sa_4853.6	7.88123	5.92041	1.71226e-141	1.35323e-139	PREDICTED: uncharacterized protein C1orf146 homolog isoform X1
Sa_13538.3	8.76837	6.91204	1.90945e-141	1.50315e-139	PH and SEC7 domain-containing 4-like
Sa_46980.1	11.3314	7.93923	4.07441e-141	3.19491e-139	Dihydropyrimidinase-related 5
Sa_38461.1	11.1513	5.83732	4.83823e-141	3.77909e-139	leucine-rich repeat-containing 51-like
Sa_40317.3	10.4201	8.45434	5.4147e-141	4.21297e-139	armadillo repeat-containing 4
Sa_9200.1	-5.92985	5.31455	7.89513e-141	6.11918e-139	zona pellucida sperm-binding 4-like
Sa_2395.2	5.23836	5.78541	1.04233e-140	8.04759e-139	sorting nexin-4-like
Sa_10688.2	5.57936	5.30465	1.77545e-140	1.36553e-138	transportin-1 isoform X1
Sa_7301.4	-7.00648	5.17386	2.21587e-140	1.69776e-138	AT-rich interactive domain-containing 3B-like
Sa_22297.1	10.6838	6.74552	4.55759e-140	3.47867e-138	Armadillo repeat-containing 3
Sa_21101.4	7.16519	6.50082	5.60326e-140	4.2606e-138	NADH-ubiquinone oxidoreductase 75 kDa mitochondrial isoform X1
Sa_32017.5	8.94315	8.71806	6.28356e-140	4.75985e-138	dynein heavy chain axonemal
Sa_25090.3	11.4998	6.66844	1.29189e-139	9.74936e-138	leucine-rich repeat-containing 74A-like isoform X1
Sa_16402.2	9.17009	9.44074	1.54997e-139	1.16533e-137	dynein heavy chain axonemal
Sa_38331.4	-5.81089	5.57692	3.48052e-139	2.60701e-137	GATA-type zinc finger 1
Sa_13299.14	10.3734	5.06264	5.24652e-139	3.91519e-137	unc-119 homolog B-like
Sa_38321.4	-7.28688	5.69614	1.11549e-138	8.29344e-137	Vertnin
Sa_33310.2	10.164	6.61525	1.27305e-138	9.43e-137	stathmin domain-containing 1
Sa_34067.1	8.03524	7.0898	1.34925e-138	9.9577e-137	synaptonemal complex 2
Sa_23543.2	11.8485	5.7992	1.41567e-138	1.04096e-136	mannose-specific lectin-like
Sa_13972.1	7.13251	5.43678	1.45598e-138	1.06669e-136	X-linked retinitis pigmentosa GTPase regulator-like isoform X2
Sa_35743.2	-6.18124	5.91826	1.50937e-138	1.10178e-136	E3 ubiquitin- ligase TRIM36 isoform X2
Sa_26241.1	7.42758	6.27881	1.72768e-138	1.25657e-136	HORMA domain-containing 1-like isoform X1
Sa_33917.1	10.0075	7.72653	1.87761e-138	1.36069e-136	coiled-coil domain-containing 175
Sa_15274.1	7.25091	5.17975	2.11837e-138	1.52965e-136	dystrobrevin beta-like isoform X1
Sa_29790.1	8.20073	4.65986	2.30541e-138	1.65874e-136	Dynein heavy chain axonemal
Sa_9937.2	6.21178	5.99342	2.49644e-138	1.78977e-136	coiled-coil domain-containing 96
Sa_29595.1	-5.11847	5.35026	3.17858e-138	2.27071e-136	ras-related Rab-34 isoform X1
Sa_10745.2	9.82813	6.7162	4.26925e-138	3.03904e-136	girdin-like isoform X1
Sa_15867.1	-7.05379	5.11765	4.69746e-138	3.32595e-136	lactosylceramide 1,3-N-acetyl-beta-D-glucosaminyltransferase A-like
Sa_37188.3	12.0574	7.59111	4.70544e-138	3.32595e-136	lebercilin isoform X1
Sa_5564.2	7.12298	5.60319	6.33002e-138	4.45856e-136	cullin-associated NEDD8-dissociated 1-like
Sa_2700.10	6.6173	5.73614	1.01908e-137	7.1528e-136	CD63 antigen
Sa_24319.2	8.7187	5.17669	1.77399e-137	1.2408e-135	collagen and calcium-binding EGF domain-containing 1 isoform X2
Sa_5111.6	9.51244	7.00476	2.08795e-137	1.45533e-135	phosphatase 1 regulatory subunit 42
Sa_42099.1	7.4673	5.51458	2.93504e-137	2.03868e-135	---NA---
Sa_30161.6	10.2188	6.67003	3.07156e-137	2.12615e-135	serine threonine- kinase MAK-like isoform X1
Sa_23980.3	8.55487	9.28603	3.21782e-137	2.21974e-135	dynein heavy chain axonemal
Sa_33350.1	8.15023	4.9142	4.36494e-137	3.00075e-135	Pro convertase subtilisin kexin type 6
Sa_11695.1	10.7759	4.73145	4.81723e-137	3.30038e-135	probable serine threonine- kinase DDB_G0277071
Sa_17771.1	7.52002	6.49086	4.89226e-137	3.34038e-135	mitogen-activated kinase kinase kinase kinase 4-like isoform X1
Sa_21987.5	11.0277	6.56111	6.28482e-137	4.27666e-135	probable palmitoyltransferase ZDHHC11
Sa_22577.1	8.08685	6.233	6.72366e-137	4.55982e-135	transcriptional activator Myb-like isoform X1
Sa_37044.2	11.0618	7.12548	9.20309e-137	6.2203e-135	coiled-coil domain-containing C16orf93 homolog isoform X3
Sa_26645.1	8.65526	8.92741	1.2646e-136	8.51864e-135	choline transporter 5 isoform X2
Sa_1950.4	4.9114	5.48738	1.32393e-136	8.8885e-135	SWI SNF-related matrix-associated actin-dependent regulator of chromatin subfamily D member 2
Sa_34119.2	11.7911	5.74231	1.5837e-136	1.05971e-134	kelch 10
Sa_43493.2	5.86019	6.01177	1.67784e-136	1.11897e-134	PREDICTED: uncharacterized protein KIAA1841 homolog isoform X2
Sa_9711.1	11.5792	5.52977	3.86787e-136	2.57098e-134	PREDICTED: uncharacterized protein LOC108887401
Sa_33063.2	8.85915	7.8535	4.01169e-136	2.65778e-134	PREDICTED: uncharacterized protein C1orf194 homolog
Sa_7117.2	9.56443	6.17375	8.48887e-136	5.60545e-134	RNA-binding 20
Sa_20943.2	9.41794	7.6134	1.41579e-135	9.31822e-134	growth arrest-specific 8-like
Sa_9789.1	-7.02259	5.08561	2.1276e-135	1.39573e-133	sodium hydrogen exchanger 2-like
Sa_40650.4	7.44034	8.03352	2.20971e-135	1.44488e-133	nipped-B B isoform X1
Sa_5775.14	10.4957	6.55906	2.32969e-135	1.51838e-133	---NA---
Sa_27505.2	11.3898	7.21057	2.79798e-135	1.81769e-133	la-related 6-like
Sa_4315.2	8.24282	7.99254	3.66821e-135	2.36862e-133	IQ and AAA domain-containing 1
Sa_46391.1	7.61209	5.95941	3.66962e-135	2.36862e-133	centrosomal of 104 kDa isoform X1
Sa_8798.2	6.23005	5.89057	4.56929e-135	2.93987e-133	isocitrate dehydrogenase [NAD] subunit mitochondrial-like
Sa_16258.2	8.92183	6.64379	4.83702e-135	3.10219e-133	MORN repeat-containing 2
Sa_49535.1	5.86042	5.30871	5.97635e-135	3.82068e-133	centrosomal of 290 kDa isoform X1
Sa_761.10	7.98361	5.96744	7.6534e-135	4.87728e-133	dynamin-3 isoform X2
Sa_15000.2	7.9676	7.43253	1.15747e-134	7.35289e-133	transcriptional activator Myb-like isoform X1
Sa_26593.3	8.67147	5.43111	1.36329e-134	8.63303e-133	ephrin type-A receptor 4-A-like
Sa_52858.1	5.97101	5.97704	1.56553e-134	9.88255e-133	roundabout homolog 4 isoform X1
Sa_22312.5	7.23628	4.89843	3.11615e-134	1.96093e-132	diacylglycerol kinase alpha-like
Sa_2867.1	11.0542	5.74018	3.32829e-134	2.08788e-132	PREDICTED: uncharacterized protein C3orf67 homolog isoform X2
Sa_7637.2	5.22163	5.12343	5.93816e-134	3.71348e-132	prominin-1-A-like isoform X1
Sa_18381.2	6.67797	5.49417	6.87256e-134	4.28447e-132	collagen alpha-1(XIV) chain-like
Sa_36926.2	-5.3892	5.83878	7.29611e-134	4.53443e-132	proto-oncogene serine threonine- kinase mos
Sa_31173.1	13.4674	5.83593	1.21087e-133	7.50215e-132	---NA---
Sa_8529.3	7.9154	5.2409	1.45988e-133	9.0171e-132	AP-1 complex subunit sigma-2 isoform X4
Sa_8477.1	8.72367	7.42608	2.59131e-133	1.59564e-131	fas-binding factor 1 isoform X1
Sa_9989.5	8.08732	7.36958	3.1506e-133	1.9341e-131	cilia- and flagella-associated 61 isoform X1
Sa_2332.6	10.297	4.98745	3.20827e-133	1.9635e-131	Otopetrin-2
Sa_9833.2	10.5264	7.53572	3.482e-133	2.12455e-131	WD repeat-containing 97 isoform X1
Sa_9251.5	11.519	6.20364	4.87078e-133	2.96291e-131	trichohyalin-like isoform X1
Sa_24042.2	7.83855	7.09954	9.59002e-133	5.81602e-131	cysteine and histidine-rich 1
Sa_36645.4	8.60055	6.09783	1.19328e-132	7.21503e-131	peptidyl-prolyl cis-trans isomerase-like 6
Sa_7504.4	7.671	7.38837	1.60072e-132	9.64949e-131	centrosomal of 126 kDa isoform X1
Sa_17996.6	10.8137	5.50148	1.82039e-132	1.09409e-130	transcription factor 7
Sa_10171.1	7.12523	6.07128	6.15551e-132	3.68853e-130	max-interacting 1-like isoform X1
Sa_5110.1	7.1121	6.27676	9.22856e-132	5.50557e-130	HORMA domain-containing 1-like isoform X1
Sa_19077.4	5.65361	5.71216	9.24269e-132	5.50557e-130	CAP-Gly domain-containing linker 1-like isoform X1
Sa_216.2	8.99087	7.18642	1.09326e-131	6.49294e-130	AMP deaminase 3-like isoform X1
Sa_9784.1	10.8855	7.64079	1.47362e-131	8.72606e-130	coiled-coil domain-containing 42 homolog isoform X1
Sa_9365.3	9.72201	6.73193	1.55874e-131	9.20299e-130	coiled-coil domain-containing 181 isoform X1
Sa_10207.18	-6.72116	5.00123	2.03825e-131	1.19988e-129	vegetative cell wall gp1-like
Sa_26682.1	10.3102	5.00028	3.26745e-131	1.91786e-129	leucine-rich repeat-containing 69
Sa_15067.5	-6.25913	6.06844	4.40391e-131	2.57738e-129	insulin-like growth factor 2 mRNA-binding 3 isoform X2
Sa_41600.4	10.1172	7.76	4.85014e-131	2.83028e-129	nucleoside diphosphate kinase homolog 5
Sa_15541.3	9.14032	5.89736	4.93185e-131	2.86962e-129	testis-expressed sequence 9
Sa_33.3	8.04657	5.1726	7.93354e-131	4.60283e-129	Interleukin-4 receptor subunit alpha
Sa_9843.5	-5.94285	5.5255	1.60693e-130	9.29611e-129	beta-1,4 N-acetylgalactosaminyltransferase 1-like
Sa_16514.1	9.81201	4.50589	2.12454e-130	1.22552e-128	tubulin polyglutamylase TTLL7 isoform X1
Sa_43393.1	7.45967	6.43155	2.62287e-130	1.50864e-128	microtubule-associated RP EB family member 3 isoform X1
Sa_24042.1	10.4854	5.17473	2.7107e-130	1.5547e-128	serine threonine- kinase DCLK3
Sa_13736.1	9.1413	4.96894	5.03672e-130	2.88055e-128	tubulin polyglutamylase TTLL7 isoform X1
Sa_46616.1	7.42817	5.63236	8.04051e-130	4.58537e-128	UPF0500 C1orf216 homolog isoform X1
Sa_31945.1	5.66958	5.68328	2.44042e-129	1.38779e-127	adenylate kinase 8 isoform X1
Sa_37188.2	8.52931	5.42305	3.00523e-129	1.70415e-127	SH3 domain-binding glutamic acid-rich isoform X5
Sa_23035.2	10.7465	6.27956	5.017e-129	2.83694e-127	1-phosphatidylinositol 4,5-bisphosphate phosphodiesterase zeta-1-like isoform X2
Sa_6132.25	11.1666	5.11889	5.96796e-129	3.36519e-127	zinc finger C2HC domain-containing 1C
Sa_10923.7	10.2797	8.66227	6.12337e-129	3.44315e-127	dynein assembly factor axonemal
Sa_15790.2	-5.81779	5.63017	9.95554e-129	5.58233e-127	Ceramide kinase
Sa_19097.1	7.29891	6.18035	1.40476e-128	7.85491e-127	solute carrier family 22 member 13-like
Sa_17384.3	9.62642	7.76805	1.74811e-128	9.74764e-127	helicase mov-10-
Sa_10883.1	8.40284	7.14268	3.17177e-128	1.76371e-126	flagellar radial spoke 2-like isoform X2
Sa_40467.3	8.03651	6.38004	3.24383e-128	1.7988e-126	dnaJ homolog subfamily B member 2 isoform X2
Sa_14580.1	10.9881	6.52227	3.46731e-128	1.91743e-126	---NA---
Sa_30816.1	8.11075	5.97367	4.24177e-128	2.33927e-126	PREDICTED: uncharacterized protein C12orf56 homolog isoform X2
Sa_19929.4	7.46745	7.10929	7.8109e-128	4.29578e-126	EF-hand calcium-binding domain-containing 1
Sa_7627.4	14.6544	7.02088	1.42015e-127	7.78912e-126	FRAS1-related extracellular matrix 2
Sa_25724.2	10.0556	6.50806	1.86868e-127	1.02212e-125	hyaluronan synthase 1
Sa_28362.4	7.82626	4.95344	2.38736e-127	1.30228e-125	coiled-coil domain-containing 78
Sa_32504.1	11.4453	7.50786	4.1307e-127	2.24714e-125	ankyrin repeat and MYND domain-containing 1 isoform X1
Sa_25458.3	9.43216	4.97095	4.65552e-127	2.52581e-125	AT-rich interactive domain-containing 5B
Sa_6746.10	8.84305	4.91335	4.76932e-127	2.58057e-125	voltage-dependent L-type calcium channel subunit beta-3 isoform X2
Sa_25681.3	6.04809	5.44512	9.65343e-127	5.20922e-125	suppression of tumorigenicity 5
Sa_13934.2	9.3906	5.21841	9.79985e-127	5.27405e-125	bifunctional 3 -phosphoadenosine 5 -phosphosulfate synthase 2-like
Sa_28528.1	7.75666	5.16922	1.26367e-126	6.78262e-125	phenylalanine-4-hydroxylase isoform X1
Sa_7535.1	-6.52326	5.11398	1.55715e-126	8.3355e-125	asc-type amino acid transporter 1-like
Sa_28211.1	5.75121	5.57823	1.74106e-126	9.29524e-125	kelch 24
Sa_16566.1	8.35582	6.2149	3.49302e-126	1.85992e-124	dynein heavy chain axonemal
Sa_34213.1	7.2389	5.03933	4.53621e-126	2.40899e-124	PREDICTED: uncharacterized protein C6orf118-like isoform X1
Sa_24795.1	7.65806	4.98362	4.67676e-126	2.47708e-124	zinc finger B-box domain-containing 1 isoform X1
Sa_22313.8	7.75465	7.27912	4.84698e-126	2.56048e-124	cilia- and flagella-associated 161
Sa_16891.1	5.49163	5.53829	5.83225e-126	3.07287e-124	disabled homolog 2-interacting isoform X2
Sa_9295.9	8.33624	8.03158	6.66339e-126	3.50159e-124	DBF4 homolog A
Sa_3928.3	8.58937	4.86707	8.65872e-126	4.53825e-124	hypothetical protein EH28_23343
Sa_18607.7	10.2375	5.41176	9.99386e-126	5.22439e-124	PREDICTED: uncharacterized protein LOC104922993
Sa_49054.1	8.52438	4.80481	1.01284e-125	5.28096e-124	cilia- and flagella-associated 57
Sa_35005.2	12.2401	6.18979	1.10762e-125	5.76018e-124	leucine-rich repeat-containing 18
Sa_37592.1	7.6434	4.54505	1.77194e-125	9.1912e-124	ryanodine receptor 1-like
Sa_21494.1	8.93541	5.39103	2.14131e-125	1.10785e-123	---NA---
Sa_42906.6	8.2125	4.49293	5.89086e-125	3.03993e-123	obscurin isoform X1
Sa_40772.5	7.96277	7.01482	9.15557e-125	4.71254e-123	TRAF3-interacting JNK-activating modulator-like
Sa_20947.3	7.32839	5.06129	1.63757e-124	8.40733e-123	tubulin polyglutamylase TTLL5 isoform X1
Sa_17986.1	9.54563	4.7219	1.71736e-124	8.79445e-123	centrosomal of 89 kDa isoform X2
Sa_11038.2	6.76234	4.97344	4.33179e-124	2.21263e-122	sodium-driven chloride bicarbonate exchanger-like
Sa_24675.5	9.64097	7.20656	1.57521e-123	8.02558e-122	hypothetical protein EH28_17124
Sa_14109.6	9.50268	7.29097	2.04311e-123	1.03832e-121	O(6)-methylguanine-induced apoptosis 2
Sa_5564.4	6.39475	5.82882	3.598e-123	1.82389e-121	cullin-associated NEDD8-dissociated 1-like
Sa_51414.1	8.48339	7.41917	4.81415e-123	2.43424e-121	anion exchange 3 isoform X1
Sa_26360.2	5.84283	6.81683	4.99382e-123	2.51874e-121	probable RNA-binding 46
Sa_24701.2	11.6107	6.29506	6.80129e-123	3.42178e-121	Sperm-associated antigen 16
Sa_17114.12	-4.5609	5.7875	7.41068e-123	3.71905e-121	chitinase domain-containing 1
Sa_1563.4	5.14668	5.36646	9.26928e-123	4.64019e-121	extended synaptotagmin-1-like
Sa_21168.1	7.89852	4.79427	1.3152e-122	6.56751e-121	titin-like isoform X2
Sa_21493.2	9.00683	6.79771	1.88355e-122	9.38224e-121	coiled-coil domain-containing 92
Sa_15033.1	6.2003	5.82545	2.01529e-122	1.00136e-120	glutamine-rich 2-like isoform X3
Sa_49458.2	7.31366	7.3179	3.45023e-122	1.71012e-120	interferon-stimulated 20 kDa exonuclease-like 2
Sa_9050.1	8.66087	6.23622	4.02709e-122	1.99113e-120	M-phase phospho 9 isoform X1
Sa_29407.2	8.53339	7.67268	6.60775e-122	3.25907e-120	RIB43A-like with coiled-coils 1
Sa_37070.1	6.19457	5.94863	1.93768e-121	9.53358e-120	Adenylate kinase 7
Sa_2299.2	8.63788	7.69783	1.94361e-121	9.53939e-120	coiled-coil domain-containing 73 isoform X1
Sa_195.1	7.61017	4.93859	2.21404e-121	1.08402e-119	WD repeat-containing 78
Sa_22293.2	5.61881	6.11194	2.60652e-121	1.27307e-119	nesprin-1 isoform X5
Sa_10448.1	5.30368	5.10957	4.33676e-121	2.11301e-119	serine threonine- kinase Nek10 isoform X1
Sa_18076.1	8.01186	6.30978	6.82499e-121	3.31731e-119	homeodomain-interacting kinase 3 isoform X2
Sa_30885.2	5.78537	6.27665	9.83631e-121	4.76942e-119	probable RNA-binding 46
Sa_10295.1	8.98563	7.41822	1.03643e-120	5.01331e-119	sperm-associated antigen 17 isoform X1
Sa_27434.1	7.90477	6.50038	1.32459e-120	6.39176e-119	KAT8 regulatory NSL complex subunit 1
Sa_10906.1	8.69937	8.64199	1.37108e-120	6.60025e-119	radial spoke head 6 homolog A-like
Sa_3861.2	6.66268	7.8653	2.79495e-120	1.34225e-118	radial spoke head 3 homolog
Sa_51696.3	-6.08831	6.07339	3.034e-120	1.45357e-118	retinitis pigmentosa 1-like 1 isoform X2
Sa_37298.1	12.8976	6.84685	3.15057e-120	1.50582e-118	PREDICTED: uncharacterized protein C20orf85 homolog isoform X1
Sa_12742.2	10.546	4.5019	3.53446e-120	1.68529e-118	leucine-rich repeat-containing 43
Sa_38947.1	-4.34992	5.87722	3.98323e-120	1.89477e-118	costars family ABRACL
Sa_1950.6	-4.94549	5.53981	5.62997e-120	2.67177e-118	MAGUK p55 subfamily member 3-like isoform X2
Sa_25776.1	8.11788	6.82791	5.79507e-120	2.74364e-118	ankyrin repeat and EF-hand domain-containing 1-like
Sa_25244.6	5.28331	5.51246	9.21037e-120	4.35033e-118	F-box only 6-like
Sa_50225.1	6.83935	7.14271	1.49404e-119	7.04022e-118	CD63 antigen
Sa_35790.1	5.96756	5.31952	1.54593e-119	7.2677e-118	bcl-2-modifying factor-like
Sa_8015.1	8.21298	8.13785	1.67059e-119	7.83537e-118	dynein intermediate chain axonemal
Sa_24355.2	-6.63611	5.00243	4.47972e-119	2.09617e-117	Apolipo L domain-containing 1
Sa_14409.3	5.92584	4.76036	7.92428e-119	3.69935e-117	cell cycle checkpoint control RAD9B isoform X1
Sa_35276.1	8.98084	5.05092	8.19998e-119	3.81917e-117	dynein regulatory complex subunit 7 isoform X1
Sa_35149.1	8.08624	6.79531	9.81548e-119	4.56102e-117	anion exchange 3-like isoform X1
Sa_23763.6	7.73608	6.16984	1.08509e-118	5.0305e-117	serine protease 23-like
Sa_7035.2	8.95196	7.69757	3.03786e-118	1.40511e-116	adenylate kinase isoenzyme 1
Sa_21728.5	7.83031	7.63686	3.29156e-118	1.51896e-116	sperm-associated antigen 8-like
Sa_43699.1	10.3195	4.27727	5.52858e-118	2.54543e-116	PREDICTED: uncharacterized protein LOC106532363
Sa_11893.4	6.33684	8.33445	1.07302e-117	4.929e-116	erythrocyte band 7 integral membrane -like isoform X1
Sa_49596.4	5.30289	4.78149	1.47222e-117	6.74733e-116	histone-lysine N-methyltransferase ASH1L-like isoform X1
Sa_50808.1	6.18942	4.88029	1.76033e-117	8.04939e-116	adenylate cyclase type 4-like
Sa_1931.4	9.43463	8.69358	1.78325e-117	8.13566e-116	cilia- and flagella-associated 43 isoform X1
Sa_4853.1	5.73025	5.04307	2.21126e-117	1.00655e-115	transforming growth factor beta receptor type 3
Sa_23286.2	7.90982	4.92541	2.30153e-117	1.04527e-115	ras guanine nucleotide exchange factor F-like
Sa_28247.2	5.49069	6.17424	2.9879e-117	1.35393e-115	cyclin-dependent kinase 20
Sa_37209.2	-6.22675	5.41121	3.83149e-117	1.73228e-115	AP-1 complex subunit sigma-3-like isoform X2
Sa_37880.3	10.6965	4.65139	6.30004e-117	2.84195e-115	PREDICTED: uncharacterized protein C3orf67 homolog isoform X1
Sa_29681.2	5.64779	5.29727	6.40348e-117	2.88214e-115	ras-specific guanine nucleotide-releasing factor 2 isoform X2
Sa_8678.2	5.04127	5.28573	1.30255e-116	5.84952e-115	tweety homolog 3-like
Sa_30325.1	-6.29567	4.63287	2.56461e-116	1.14915e-114	pleckstrin homology-like domain family A member 1
Sa_32162.2	8.7483	7.92828	2.60486e-116	1.16459e-114	axonemal dynein light intermediate polypeptide 1
Sa_23357.6	-7.72745	4.50759	2.66802e-116	1.19018e-114	elongation of very long chain fatty acids 1-like
Sa_26326.1	7.69702	5.68074	2.95237e-116	1.3141e-114	lymphoid enhancer-binding factor 1-like
Sa_14.3	7.00031	9.75353	3.99135e-116	1.77262e-114	stathmin-like
Sa_8884.3	4.28836	5.31319	1.18984e-115	5.2726e-114	phosphofurin acidic cluster sorting 2-like isoform X1
Sa_22768.2	7.69897	7.17796	1.24011e-115	5.48326e-114	dixin isoform X1
Sa_17260.3	10.6535	9.51099	1.53618e-115	6.77741e-114	EF-hand domain-containing 1
Sa_17011.8	6.95122	4.82026	2.05283e-115	9.03695e-114	phosphatase Slingshot homolog 1 isoform X2
Sa_9110.1	8.13283	4.5918	2.18894e-115	9.61507e-114	E3 ubiquitin- ligase Rnf220-like
Sa_30565.1	8.26916	4.34633	2.82464e-115	1.23803e-113	aryl hydrocarbon receptor-like
Sa_45340.1	9.20985	8.20994	3.33912e-115	1.46034e-113	dynein heavy chain axonemal
Sa_52412.1	7.58172	5.73621	3.392e-115	1.48024e-113	ADP-ribosylation factor 3
Sa_2408.1	6.91418	4.50294	4.26597e-115	1.8576e-113	centrosomal of 290 kDa isoform X4
Sa_8529.1	9.45865	7.31493	8.79551e-115	3.82167e-113	cyclin-dependent kinase-like 5 isoform X1
Sa_2132.3	10.9658	4.9189	9.51676e-115	4.12612e-113	gamma-aminobutyric acid receptor subunit rho-1-like
Sa_18411.2	8.15228	7.77065	1.07029e-114	4.63037e-113	FAM183A
Sa_18364.1	5.46904	6.13337	1.59902e-114	6.90293e-113	CBP80 20-dependent translation initiation factor isoform X1
Sa_7041.3	-5.69632	4.83619	2.00014e-114	8.61607e-113	---NA---
Sa_17767.1	5.66313	4.79924	4.51121e-114	1.93914e-112	triple functional domain -like isoform X1
Sa_9127.3	6.80833	6.20224	5.35482e-114	2.29685e-112	malate dehydrogenase 1B isoform X2
Sa_25272.1	4.67996	5.75211	5.62788e-114	2.40883e-112	SH3 domain-binding 5-like
Sa_4067.4	6.47393	4.4741	6.03764e-114	2.57871e-112	Homeobox aristaless-like 3
Sa_27954.3	4.19886	5.36514	7.5604e-114	3.22224e-112	solute carrier family 45 member 4-like isoform X1
Sa_21887.2	-5.04567	5.29194	7.61051e-114	3.23673e-112	nuclear receptor subfamily 6 group A member 1 isoform X1
Sa_15940.7	11.8143	4.1909	8.97505e-114	3.80899e-112	kelch 14
Sa_8991.2	6.91762	8.30277	9.20509e-114	3.89838e-112	enkurin
Sa_22152.1	7.53984	7.13356	1.12228e-113	4.74287e-112	coiled-coil domain-containing 180 isoform X1
Sa_53825.2	7.66411	7.06565	1.22729e-113	5.17576e-112	leucine-rich repeat-containing 23
Sa_31146.3	9.87937	5.05413	1.97541e-113	8.31329e-112	---NA---
Sa_9734.3	8.74979	7.18681	2.30609e-113	9.68463e-112	multidrug resistance-associated 5-like
Sa_25559.1	8.77292	6.18781	3.35847e-113	1.40747e-111	ATPase family AAA domain-containing 2-like isoform X2
Sa_1158.2	7.06206	5.50283	3.83355e-113	1.60322e-111	muscleblind 2a isoform X1
Sa_4932.1	-3.7174	5.95867	4.85089e-113	2.02446e-111	acyl-coenzyme A thioesterase 1-like
Sa_23420.4	-4.73323	6.01881	5.07236e-113	2.1125e-111	Nef-associated 1
Sa_48039.1	12.765	6.71391	7.50152e-113	3.11771e-111	Flattop
Sa_11546.1	5.54844	5.20056	1.49692e-112	6.20849e-111	spermatogenesis associated 6
Sa_48529.1	7.64261	6.78153	1.73424e-112	7.17797e-111	dynein heavy chain axonemal-like isoform X2
Sa_21944.6	-5.98613	5.3957	2.01485e-112	8.32224e-111	RPE-retinal G -coupled receptor
Sa_25721.8	7.78437	6.42415	2.58314e-112	1.06476e-110	leucine-rich repeat and guanylate kinase domain-containing isoform X2
Sa_13459.7	7.61345	7.89773	2.69009e-112	1.10658e-110	neuronal-specific septin-3 isoform X2
Sa_14401.3	-6.5975	5.42412	2.93789e-112	1.20604e-110	MHC class II transactivator isoform X2
Sa_8802.2	7.4586	4.96199	3.04659e-112	1.24811e-110	furry homolog isoform X1
Sa_6387.2	10.4297	6.4914	3.2206e-112	1.31671e-110	fatty acid-binding intestinal-like
Sa_4085.2	11.7431	7.27585	6.36966e-112	2.59887e-110	kelch 10
Sa_15465.8	5.27732	4.99235	1.27081e-111	5.17447e-110	intraflagellar transport 122 homolog
Sa_42813.2	5.9951	8.49631	1.35873e-111	5.5213e-110	MHC class II regulatory factor RFX1-like isoform X1
Sa_26398.1	-4.64856	5.64362	1.74294e-111	7.06822e-110	KN motif and ankyrin repeat domain-containing 1 isoform X1
Sa_811.2	6.72963	4.60335	2.81702e-111	1.1401e-109	ATP-binding cassette sub-family D member 3
Sa_15900.4	5.81488	8.92165	3.56286e-111	1.43905e-109	synaptonemal complex 3
Sa_25996.3	8.54548	5.00273	3.7921e-111	1.52857e-109	nexilin isoform X3
Sa_11887.1	-6.56503	4.57532	3.97442e-111	1.59885e-109	dual specificity testis-specific kinase 1
Sa_831.12	6.97885	4.78109	1.12456e-110	4.51489e-109	meiosis inhibitor 1 isoform X1
Sa_17876.5	7.92222	8.26088	1.17934e-110	4.72535e-109	M-phase phospho 9
Sa_23367.2	-6.08686	5.456	1.56732e-110	6.26739e-109	NUAK family SNF1-like kinase 2
Sa_41192.2	5.29518	5.32889	3.80954e-110	1.52033e-108	inositol-trisphosphate 3-kinase B-like
Sa_40382.1	9.89194	6.34656	4.52001e-110	1.80029e-108	A G-specific adenine DNA glycosylase
Sa_22313.3	4.97641	4.9965	5.1261e-110	2.03765e-108	Bardet-Biedl syndrome 10 isoform X1
Sa_36337.1	5.86465	4.59721	5.16825e-110	2.05035e-108	zinc finger E-box-binding homeobox 1-like isoform X1
Sa_1042.1	6.84584	7.13408	5.82695e-110	2.3071e-108	dynein light chain axonemal
Sa_17566.1	8.84042	4.38371	7.16932e-110	2.83301e-108	Wnt-10b isoform X1
Sa_36978.1	10.8285	4.78243	7.36981e-110	2.90651e-108	1-phosphatidylinositol 4,5-bisphosphate phosphodiesterase zeta-1-like isoform X2
Sa_14082.2	7.07333	4.94302	8.71955e-110	3.43208e-108	CLIP-associating 1-like
Sa_31851.3	6.60777	5.24571	8.9087e-110	3.49967e-108	xaa-Pro aminopeptidase 2
Sa_20733.6	-6.31414	5.07666	9.38803e-110	3.68077e-108	nuclear receptor subfamily 1 group D member 1-like isoform X2
Sa_17512.6	6.97663	6.46845	9.4301e-110	3.69005e-108	microtubule-associated 1B-like
Sa_42230.2	10.8733	5.56213	1.33799e-109	5.22546e-108	A-kinase anchor 14
Sa_11621.3	7.67689	6.98668	1.47599e-109	5.75321e-108	armadillo repeat-containing 2
Sa_9745.2	-4.93491	4.95094	1.58987e-109	6.18507e-108	serine arginine repetitive matrix 2-like
Sa_37220.8	8.9451	6.3486	1.5992e-109	6.20935e-108	cyclin-dependent kinase 6-like
Sa_614.3	7.47133	7.35516	1.64065e-109	6.35799e-108	tubulin-specific chaperone cofactor E
Sa_46343.6	6.2813	5.03968	2.18722e-109	8.45977e-108	mucosa-associated lymphoid tissue lymphoma translocation 1-like
Sa_15023.8	-4.95653	5.43185	2.3543e-109	9.08851e-108	E3 ubiquitin- ligase pellino homolog 2
Sa_12962.3	-7.28315	6.01097	2.64498e-109	1.0191e-107	sodium potassium calcium exchanger 4 isoform X1
Sa_6622.1	5.00245	5.30212	3.89624e-109	1.49834e-107	extracellular sulfatase Sulf-2 isoform X1
Sa_3813.3	5.7902	4.52604	5.14419e-109	1.97446e-107	F-box only 47
Sa_12626.1	4.82975	5.02336	9.9447e-109	3.80973e-107	heterogeneous nuclear ribonucleo K-like isoform X1
Sa_21224.1	9.18013	4.36087	1.35041e-108	5.16345e-107	mpv17
Sa_38674.6	5.2169	4.82185	1.94514e-108	7.42334e-107	obscurin isoform X6
Sa_50767.1	6.43112	5.66386	1.97819e-108	7.53514e-107	coiled-coil domain-containing 180 isoform X1
Sa_36372.2	5.40799	6.74925	2.30426e-108	8.76054e-107	HLA class II histocompatibility antigen gamma chain
Sa_12208.1	7.3756	5.30516	3.53577e-108	1.34172e-106	stabilin-1
Sa_3872.3	5.66364	8.43867	3.66473e-108	1.38803e-106	MIF4G domain-containing
Sa_14116.1	-6.14323	4.47853	4.72523e-108	1.78633e-106	ribonuclease ZC3H12A-like
Sa_603.3	10.3777	4.33491	5.19488e-108	1.96019e-106	macrophage mannose receptor 1-like
Sa_30168.2	5.57236	4.62746	5.58327e-108	2.10279e-106	F-BAR and double SH3 domains 2 isoform X2
Sa_7034.1	4.7135	4.95866	5.83695e-108	2.19421e-106	Transforming growth factor beta receptor type 3
Sa_22343.3	6.81982	6.52225	8.73427e-108	3.27723e-106	dynein light chain Tctex-type 1
Sa_19059.9	-4.07413	5.44382	1.30103e-107	4.87257e-106	DNA-directed RNA polymerase III subunit RPC7
Sa_18736.1	7.04592	8.1911	1.398e-107	5.22599e-106	AT-hook-containing transcription factor isoform X1
Sa_24830.2	6.53893	7.36586	1.62793e-107	6.07419e-106	cilia- and flagella-associated 70 isoform X1
Sa_9988.1	7.94723	7.5253	2.22839e-107	8.29919e-106	cilia- and flagella-associated 61 isoform X1
Sa_10672.1	-5.99522	5.6105	2.47462e-107	9.19917e-106	TBC1 domain family member 9
Sa_17066.6	7.88731	4.17216	2.60328e-107	9.65957e-106	ryanodine receptor 1-like isoform X1
Sa_7895.6	6.83431	6.41221	2.63124e-107	9.74531e-106	PIH1D3
Sa_22904.1	8.61691	7.89498	3.48808e-107	1.2895e-105	testis-expressed sequence 12
Sa_17508.1	5.11573	5.46986	4.04817e-107	1.4938e-105	cytoplasmic dynein 2 heavy chain 1 isoform X1
Sa_38655.1	6.39359	5.04252	5.57851e-107	2.05474e-105	CLIP-associating 1-B-like isoform X1
Sa_51750.3	5.35565	7.61425	6.3871e-107	2.34825e-105	intraflagellar transport 122 homolog
Sa_16114.1	10.7532	7.01759	8.17895e-107	3.00154e-105	meiosis 1 arrest
Sa_20718.7	7.24403	5.64018	8.47217e-107	3.10347e-105	sterile alpha motif domain-containing 15
Sa_20991.4	9.65732	8.98773	9.05081e-107	3.3094e-105	Salivary glue Sgs-4
Sa_13415.2	-5.25868	4.81253	1.03942e-106	3.79369e-105	ras-related Rab-15-like
Sa_9899.4	-4.16754	5.87058	1.24444e-106	4.53375e-105	transmembrane 69-like
Sa_14483.2	-5.66662	5.63516	1.29241e-106	4.69998e-105	La-related 6
Sa_27827.1	7.77604	6.16922	1.60422e-106	5.82333e-105	cilia- and flagella-associated 77
Sa_17217.4	12.1076	4.48175	1.99643e-106	7.23399e-105	---NA---
Sa_17941.6	6.83198	4.57338	4.93527e-106	1.78506e-104	src kinase-associated phospho 1
Sa_28657.1	6.81262	5.0736	5.04818e-106	1.82261e-104	ATPase family AAA domain-containing 2-like isoform X1
Sa_16949.1	4.64403	5.79867	5.76968e-106	2.07936e-104	breast cancer anti-estrogen resistance 3 isoform X1
Sa_47293.1	10.7938	11.9573	6.02696e-106	2.16819e-104	histone H1-like
Sa_427.1	8.24711	4.86509	7.55404e-106	2.7127e-104	probable tubulin polyglutamylase TTLL1
Sa_10013.2	-5.86212	5.03616	9.17044e-106	3.28728e-104	FH2 domain-containing 1-like
Sa_8944.3	6.0406	7.38416	1.00326e-105	3.58993e-104	coiled-coil domain-containing 30-like isoform X1
Sa_33565.2	6.96146	6.94173	1.02621e-105	3.66551e-104	coiled-coil domain-containing 113
Sa_40382.3	6.61047	5.80903	1.15768e-105	4.12775e-104	MPN domain-containing
Sa_10116.1	3.98224	5.84579	1.19004e-105	4.23563e-104	CAP-Gly domain-containing linker 1-like isoform X1
Sa_8236.4	6.62333	8.91499	1.24445e-105	4.42144e-104	PREDICTED: uncharacterized protein LOC108902988 isoform X1
Sa_15940.6	8.38932	6.47625	1.66731e-105	5.91334e-104	coiled-coil domain-containing 178 isoform X1
Sa_6369.7	6.06505	5.43739	1.92414e-105	6.8122e-104	hormonally up-regulated neu tumor-associated kinase homolog
Sa_12828.1	-5.48608	5.20558	1.96549e-105	6.94633e-104	myelin zero 3
Sa_15172.1	5.74625	4.82679	2.08056e-105	7.34009e-104	mitochondrial glutamate carrier 1
Sa_29514.8	-3.72696	6.03004	2.2911e-105	8.06867e-104	coiled-coil domain-containing 58
Sa_11840.1	5.81281	5.09211	2.63876e-105	9.27681e-104	ribosomal S6 kinase alpha-4-like
Sa_23297.3	5.22184	5.23286	2.9849e-105	1.04753e-103	ras-specific guanine nucleotide-releasing factor 2 isoform X1
Sa_22407.1	9.42597	6.31198	3.77187e-105	1.3214e-103	integumentary mucin -like isoform X2
Sa_9848.2	5.44199	6.32079	3.91703e-105	1.36987e-103	probable ATP-dependent DNA helicase HFM1 isoform X1
Sa_4173.2	5.86488	5.26482	4.776e-105	1.66736e-103	envoplakin-like
Sa_24185.2	6.12241	6.86947	4.79346e-105	1.67056e-103	Transmembrane 35
Sa_16778.5	6.538	4.34818	5.20231e-105	1.8099e-103	P2Y purinoceptor 6 isoform X2
Sa_14121.2	-6.54479	4.82753	8.70955e-105	3.02484e-103	phosphatase and actin regulator 1-like isoform X1
Sa_18481.2	-4.80348	5.29136	8.96494e-105	3.10815e-103	PREDICTED: uncharacterized protein LOC104921510 isoform X1
Sa_52596.1	11.5828	3.96146	1.21782e-104	4.21493e-103	DNA polymerase nu
Sa_6808.3	-7.06107	5.07283	1.47489e-104	5.09586e-103	von Willebrand factor A domain-containing 7-like
Sa_24289.2	4.46306	5.59732	1.83898e-104	6.34289e-103	rho GTPase-activating 19-like isoform X1
Sa_18243.1	-5.63593	5.13964	2.82197e-104	9.71669e-103	glutamate receptor-interacting 2-like isoform X1
Sa_13633.5	-6.10187	4.4347	2.86449e-104	9.84621e-103	HID1 isoform X2
Sa_4172.2	9.1658	5.61971	5.11038e-104	1.7536e-102	PREDICTED: uncharacterized protein LOC109138675
Sa_27765.3	7.85622	7.96424	5.22956e-104	1.79144e-102	Polypeptide N-acetylgalactosaminyltransferase 5
Sa_35410.4	8.70241	6.42593	6.00214e-104	2.05259e-102	UBX domain-containing 11
Sa_25566.7	-6.9108	5.28171	8.64615e-104	2.95175e-102	UDP-N-acetylglucosamine transporter-like isoform X1
Sa_40341.1	6.59766	9.79005	9.24005e-104	3.14915e-102	tumor D52 isoform X2
Sa_6896.3	8.88113	7.90549	1.61125e-103	5.48209e-102	dynein regulatory complex subunit 7 isoform X1
Sa_1293.1	7.63294	4.65094	1.95522e-103	6.64113e-102	---NA---
Sa_8393.5	5.54072	7.37944	2.0393e-103	6.91503e-102	intraflagellar transport 172 homolog
Sa_1153.1	9.28134	6.04101	2.62876e-103	8.89879e-102	---NA---
Sa_14329.1	9.82057	5.35616	3.06747e-103	1.03664e-101	DC-STAMP domain-containing 2
Sa_5055.1	6.65418	7.51721	4.39355e-103	1.48229e-101	leucine-rich repeat-containing 27
Sa_7782.2	5.06325	5.87944	6.11437e-103	2.05939e-101	heat shock 70 kDa -like
Sa_23501.8	7.43921	7.38705	7.37607e-103	2.48019e-101	MAPK MAK MRK overlapping kinase isoform X1
Sa_11579.3	5.46286	4.7609	9.75892e-103	3.27593e-101	UPF0565 C2orf69 homolog
Sa_16733.3	-6.12697	6.44243	1.50579e-102	5.04628e-101	tetraspanin-13
Sa_48178.2	8.21666	7.30909	2.53476e-102	8.48046e-101	GRIP and coiled-coil domain-containing 2-like isoform X1
Sa_33919.1	5.72689	5.51918	4.72671e-102	1.57877e-100	cilia- and flagella-associated 46 isoform X2
Sa_39659.4	-6.67084	5.39772	4.95461e-102	1.65214e-100	rho-related GTP-binding
Sa_20967.3	5.866	4.67018	5.884e-102	1.9588e-100	potassium channel subfamily T member 1 isoform X3
Sa_4559.10	7.18757	5.83542	6.14185e-102	2.04125e-100	PREDICTED: uncharacterized protein LOC104934500
Sa_16053.2	-5.48267	4.73895	8.12322e-102	2.6953e-100	macrophage mannose receptor 1-like isoform X1
Sa_20093.1	5.67627	5.23192	8.18862e-102	2.71251e-100	fibroblast growth factor receptor 1-A-like
Sa_22022.1	4.75656	7.34051	9.35799e-102	3.09477e-100	tubulin alpha-1C chain- partial
Sa_10224.1	6.27472	4.27586	1.96512e-101	6.48813e-100	probable serine threonine- kinase nek3-like
Sa_20124.3	-4.05125	5.72882	2.27698e-101	7.50545e-100	fibrous sheath CABYR-binding -like isoform X2
Sa_14564.2	-3.80448	5.46109	2.5433e-101	8.36953e-100	essential MCU mitochondrial-like
Sa_20948.1	6.40405	6.38999	3.58708e-101	1.17851e-99	tubulin polyglutamylase TTLL5 isoform X1
Sa_26170.3	-6.13671	4.36937	4.42545e-101	1.45158e-99	RNA-binding 24-like
Sa_14367.8	6.06138	7.56953	6.59504e-101	2.15969e-99	anoctamin-5 isoform X2
Sa_12754.4	9.37505	4.91574	9.36365e-101	3.05898e-99	fatty acid-binding brain-like
Sa_35150.1	8.0368	8.03264	9.37168e-101	3.05898e-99	anion exchange 3-like isoform X1
Sa_13168.1	5.4015	4.57155	1.53769e-100	5.01098e-99	UTP--glucose-1-phosphate uridylyltransferase-like isoform X2
Sa_1522.5	6.3593	4.47461	1.58305e-100	5.15041e-99	leucine-rich repeat-containing DDB_G0290503
Sa_7084.3	-5.74448	5.9007	2.40043e-100	7.79713e-99	galectin-related isoform X2
Sa_30266.2	-4.12342	5.79606	2.84495e-100	9.2261e-99	thioredoxin-related transmembrane 2
Sa_18252.1	7.11633	4.2521	2.86349e-100	9.27126e-99	cytoplasmic dynein 2 heavy chain 1 isoform X1
Sa_19059.11	-5.75475	5.13942	3.98743e-100	1.28895e-98	rhotekin isoform X2
Sa_18413.1	7.644	4.27158	4.2952e-100	1.3862e-98	A disintegrin and metallo ase with thrombospondin motifs 15-like
Sa_23357.14	7.36709	6.40097	6.09564e-100	1.96411e-98	rootletin-like isoform X1
Sa_6777.5	-4.64409	5.5698	7.61714e-100	2.45042e-98	DNA polymerase subunit gamma- mitochondrial
Sa_8524.2	-4.76187	5.20953	1.06862e-99	3.43222e-98	homeobox AKR-like
Sa_46487.5	-6.09682	5.89534	1.15955e-99	3.71832e-98	interferon regulatory factor 6
Sa_45353.1	7.10741	4.91506	1.43041e-99	4.57959e-98	titin-like isoform X2
Sa_9355.3	4.77262	5.25	1.43648e-99	4.59171e-98	formin-binding 1 isoform X20
Sa_10448.2	7.63522	4.26174	1.72483e-99	5.50464e-98	retinoic acid receptor beta-like
Sa_26157.1	11.5796	3.95822	1.88054e-99	5.99206e-98	SH3 and multiple ankyrin repeat domains 1-like isoform X1
Sa_8796.3	6.90005	4.76799	1.99651e-99	6.35149e-98	GTP-binding 2
Sa_32988.1	6.40507	6.26924	2.25225e-99	7.15374e-98	dual specificity testis-specific kinase 2-like
Sa_4697.1	9.84134	8.4199	2.42316e-99	7.68444e-98	cilia- and flagella-associated 47
Sa_45452.3	6.68628	5.16961	6.84194e-99	2.16633e-97	cilia- and flagella-associated 58
Sa_30081.4	6.45194	6.98289	7.57633e-99	2.39507e-97	rho GTPase-activating 40 isoform X3
Sa_15001.1	6.17332	5.9931	7.7747e-99	2.45392e-97	stabilin-1
Sa_17126.3	5.54293	6.21557	8.77601e-99	2.76561e-97	PIH1 domain-containing 2
Sa_15603.1	-5.28193	4.81992	9.58535e-99	3.01593e-97	ral guanine nucleotide dissociation stimulator-like 1 isoform X1
Sa_23357.4	-4.05342	6.1218	1.41857e-98	4.4564e-97	PREDICTED: uncharacterized protein LOC108883471
Sa_7600.1	-4.66504	4.91328	1.4753e-98	4.62738e-97	TLC domain-containing 2
Sa_27665.1	8.18505	4.02085	1.72256e-98	5.3945e-97	rhophilin-1 isoform X3
Sa_16962.1	6.48338	8.06457	1.73279e-98	5.41808e-97	centrosomal of 131 kDa isoform X1
Sa_32592.1	6.36559	4.85875	2.97471e-98	9.28684e-97	tetratricopeptide repeat 21B
Sa_692.1	6.80533	4.54613	3.24032e-98	1.01003e-96	core histone macro-
Sa_5111.4	10.3914	4.34938	3.36048e-98	1.04586e-96	centrosome and spindle pole-associated 1 isoform X1
Sa_37302.1	5.01921	4.81605	3.89639e-98	1.21077e-96	epsin-2 isoform X1
Sa_33207.1	5.44067	8.31955	4.04138e-98	1.25389e-96	probable E3 ubiquitin- ligase HERC1 isoform X1
Sa_29008.1	6.49201	9.08335	4.04909e-98	1.25434e-96	Lebercilin
Sa_17114.16	-4.71786	5.74008	4.58367e-98	1.41776e-96	EF-hand calcium-binding domain-containing 4A isoform X1
Sa_19340.3	5.18964	4.83093	5.22143e-98	1.61254e-96	rho GTPase-activating 42-like
Sa_19805.3	-5.77386	4.43496	6.68713e-98	2.06202e-96	transmembrane 109-like
Sa_4660.11	3.97147	5.92576	1.05521e-97	3.24881e-96	myotubularin-related 2 isoform X1
Sa_25227.6	-3.95544	5.74805	1.34199e-97	4.12542e-96	ccsmst1
Sa_5254.4	6.60291	5.52347	1.35432e-97	4.15697e-96	synaptosomal-associated 25-A-like isoform X2
Sa_13299.3	5.84363	5.39056	1.39927e-97	4.28839e-96	transforming acidic coiled-coil-containing 1-like isoform X1
Sa_18604.2	4.5567	6.47489	1.74378e-97	5.33608e-96	WD repeat-containing 37 isoform X1
Sa_46543.1	10.8215	4.77551	2.01897e-97	6.16876e-96	Ubiquitin carboxyl-terminal hydrolase 37
Sa_45710.5	6.61504	6.84586	2.42905e-97	7.41044e-96	mitogen-activated kinase 15
Sa_37660.1	-5.6625	4.40643	2.80398e-97	8.5413e-96	transmembrane 238-like
Sa_40424.5	6.23159	4.92147	3.2425e-97	9.86211e-96	phosphatidylcholine transfer
Sa_38420.2	6.15798	7.48157	6.14819e-97	1.86715e-95	FAM13C isoform X1
Sa_29324.1	4.58584	5.03664	6.56944e-97	1.99207e-95	PTHB1 isoform X1
Sa_15541.14	5.49862	5.55628	6.60687e-97	2.0004e-95	flocculation FLO11-like isoform X2
Sa_20639.3	5.54157	5.49503	1.27079e-96	3.84185e-95	ubiquitin carboxyl-terminal hydrolase 2-like isoform X4
Sa_944.1	-6.458	4.99482	1.59377e-96	4.81103e-95	apolipo D-like
Sa_35537.1	-4.7613	5.2973	1.61507e-96	4.86802e-95	echinoderm microtubule-associated -like 2 isoform X1
Sa_12462.1	10.5828	4.53895	1.75011e-96	5.26711e-95	sperm-associated antigen 17
Sa_41719.1	9.36228	4.05851	2.56533e-96	7.70906e-95	enolase 4
Sa_25518.4	5.48753	5.24025	2.78214e-96	8.3481e-95	PREDICTED: uncharacterized protein C6orf106 homolog isoform X2
Sa_25136.4	-6.14426	6.97717	3.58185e-96	1.07317e-94	syntaxin-2-like
Sa_20248.2	5.66962	4.57663	5.32363e-96	1.59265e-94	thioredoxin domain-containing 3 homolog isoform X2
Sa_17542.3	8.56582	7.07339	5.87672e-96	1.7555e-94	dynein heavy chain axonemal
Sa_20183.2	5.78148	6.20027	6.98776e-96	2.08428e-94	katanin p60 ATPase-containing subunit A-like 2
Sa_38367.2	-4.97085	5.35743	8.94627e-96	2.6645e-94	periphilin-1-like
Sa_20867.1	9.42247	6.30851	9.21457e-96	2.74034e-94	nck-associated 5 isoform X3
Sa_33960.1	5.50744	4.84561	1.18737e-95	3.52592e-94	unconventional myosin-XVI isoform X2
Sa_11464.7	-5.45694	4.57677	1.26482e-95	3.75038e-94	partitioning defective 6 homolog gamma-like
Sa_706.1	-6.2615	5.48101	1.32179e-95	3.91353e-94	PREDICTED: uncharacterized protein LOC104928834 isoform X2
Sa_5767.3	5.91024	8.29916	1.50018e-95	4.43513e-94	forkhead box M1 isoform X1
Sa_44344.1	7.13995	7.37507	1.96167e-95	5.79097e-94	homeodomain-interacting kinase 3 isoform X2
Sa_20005.1	6.64909	6.22886	2.00042e-95	5.89668e-94	glutathione-specific gamma-glutamylcyclotransferase 2
Sa_32205.5	7.15629	6.51459	2.01747e-95	5.93824e-94	Sperm surface Sp17
Sa_49771.1	8.16024	4.44258	2.59734e-95	7.63381e-94	tetratricopeptide repeat 24
Sa_21475.1	8.93275	4.11356	2.79882e-95	8.21397e-94	transmembrane 132C-like
Sa_34038.6	4.51366	7.52543	3.41654e-95	1.00122e-93	Fanconi anemia group D2
Sa_2205.1	5.23597	5.54039	3.9271e-95	1.14916e-93	procollagen-lysine,2-oxoglutarate 5-dioxygenase 1
Sa_20770.3	5.41019	4.72866	4.89117e-95	1.42919e-93	RAS guanyl-releasing 1-like
Sa_4081.1	11.8758	4.25153	6.6914e-95	1.95237e-93	PREDICTED: uncharacterized protein LOC108882434 isoform X2
Sa_503.2	-4.31187	5.10624	8.99646e-95	2.62112e-93	1-acylglycerol-3-phosphate O-acyltransferase ABHD5-like
Sa_1858.1	-3.5796	5.68064	1.08526e-94	3.15732e-93	lysosomal Pro-X carboxypeptidase
Sa_867.1	8.81388	6.30639	1.32898e-94	3.86079e-93	lymphoid enhancer-binding factor 1-like
Sa_13640.1	-5.67968	5.33136	1.40896e-94	4.08721e-93	-tyrosine kinase 6-like
Sa_5466.4	-4.33447	6.07335	1.48079e-94	4.28936e-93	DNA topoisomerase 1 isoform X2
Sa_9749.4	-5.73025	4.52996	1.61019e-94	4.65748e-93	brefeldin A-inhibited guanine nucleotide-exchange 3 isoform X2
Sa_4375.1	7.79477	8.64737	1.93481e-94	5.5884e-93	cytochrome b5 domain-containing 1
Sa_26387.3	5.85931	6.24369	2.11346e-94	6.09564e-93	CLIP-associating 1-B-like isoform X1
Sa_21241.2	5.79895	8.5849	3.0136e-94	8.67935e-93	adenylate kinase 9
Sa_14519.10	-6.25969	4.5514	3.02837e-94	8.70939e-93	transmembrane channel 6
Sa_7568.6	8.14147	6.91535	3.14605e-94	9.03489e-93	WD repeat-containing 63 isoform X1
Sa_21933.4	-4.3516	6.40777	3.51985e-94	1.00939e-92	inverted formin-2 isoform X2
Sa_4401.5	4.79824	6.14975	4.23557e-94	1.21291e-92	REM2- and Rab-like small GTPase 1
Sa_4415.4	10.9885	4.94115	5.2563e-94	1.50306e-92	XK-related 6
Sa_18191.3	4.91021	5.1841	5.91657e-94	1.68946e-92	integral membrane GPR155
Sa_7296.6	-4.67401	6.07474	6.27735e-94	1.78994e-92	lysophosphatidic acid receptor 2
Sa_2225.3	6.04779	4.46155	6.66149e-94	1.89678e-92	---NA---
Sa_9538.5	5.46082	6.67205	6.77539e-94	1.92648e-92	limbin isoform X1
Sa_17970.2	-3.43597	6.0581	9.42868e-94	2.67711e-92	Eukaryotic translation elongation factor 1 epsilon-1
Sa_8342.2	6.78733	5.354	1.0628e-93	3.01336e-92	capicua homolog isoform X1
Sa_7429.1	7.79821	4.69132	1.12624e-93	3.18873e-92	collagen alpha-6(VI) chain isoform X1
Sa_28362.3	5.16847	7.05141	1.14829e-93	3.24659e-92	intraflagellar transport 140 homolog
Sa_10922.9	6.92753	6.1754	1.42072e-93	4.01119e-92	brain-specific angiogenesis inhibitor 1-associated 2-like
Sa_31758.7	-4.82357	4.73326	1.77447e-93	5.00291e-92	disintegrin and metallo ase domain-containing 9-like
Sa_20326.2	-5.47659	4.3967	2.48438e-93	6.99458e-92	E3 ubiquitin- ligase RNF34-like isoform X2
Sa_29096.1	3.2994	6.02715	2.89371e-93	8.13561e-92	vacuolar sorting-associated 4A
Sa_2331.2	5.84148	4.57556	3.77414e-93	1.05961e-91	kinesin KIF6
Sa_701.15	-4.24935	5.14419	4.51217e-93	1.26505e-91	ATP-citrate synthase
Sa_26103.3	-3.79397	5.95341	4.63168e-93	1.29674e-91	V-type proton ATPase subunit e 1
Sa_27317.4	8.13145	4.74931	6.29436e-93	1.75979e-91	fructose-1,6-bisphosphatase 1-like
Sa_12115.1	-5.27109	5.6881	8.05639e-93	2.24929e-91	calphotin-like isoform X1
Sa_7277.1	13.1158	5.48497	9.34344e-93	2.605e-91	Ig-like V-type domain-containing FAM187A
Sa_18287.4	5.17354	7.2469	9.47743e-93	2.63869e-91	intersectin-1 isoform X4
Sa_42539.1	5.87713	6.00383	9.95931e-93	2.76902e-91	desmoglein-2-like
Sa_17336.1	-5.22333	5.04411	1.03719e-92	2.87975e-91	mucin-5AC-like isoform X2
Sa_17072.5	-6.19975	4.81931	1.07096e-92	2.96939e-91	skin secretory xP2-like isoform X1
Sa_47108.1	6.57562	4.31963	1.38962e-92	3.8476e-91	rhophilin-1 isoform X2
Sa_43757.1	6.30938	6.34557	1.87665e-92	5.18897e-91	adenylate kinase 7 isoform X1
Sa_30966.2	7.92929	4.39419	1.94766e-92	5.37789e-91	---NA---
Sa_20001.2	8.39209	4.22549	1.95135e-92	5.38068e-91	CUGBP Elav-like family member 3 isoform X1
Sa_31874.1	7.46172	4.23231	2.11825e-92	5.83288e-91	dystrobrevin beta isoform X1
Sa_23421.3	4.85581	5.03191	2.17877e-92	5.99133e-91	polycystin-2 isoform X1
Sa_15036.5	5.91196	7.88607	2.18651e-92	6.00437e-91	ubiquitin carboxyl-terminal hydrolase 33
Sa_22519.1	5.56806	4.23629	2.64439e-92	7.25184e-91	glutamate receptor NMDA 2D-like
Sa_54490.2	-3.67556	5.68014	2.84116e-92	7.78084e-91	phospholipid hydroperoxide glutathione mitochondrial-like
Sa_4617.7	-5.02013	4.74484	3.42435e-92	9.36517e-91	probable fructose-2,6-bisphosphatase TIGAR A
Sa_24725.3	3.9399	6.40094	3.67659e-92	1.00414e-90	WD repeat-containing 90 isoform X2
Sa_39099.1	-6.03007	4.89025	3.83946e-92	1.04719e-90	3-mercaptopyruvate sulfurtransferase
Sa_12408.9	-6.02359	4.54517	4.09275e-92	1.11476e-90	transmembrane 51-like
Sa_374.5	-4.3708	5.01931	4.19008e-92	1.13973e-90	rho-associated kinase 2-like isoform X3
Sa_15287.2	-3.60563	5.89631	4.23314e-92	1.14988e-90	nucleolar 9
Sa_15825.1	3.60472	6.01541	4.28722e-92	1.163e-90	AT-rich interactive domain-containing 2
Sa_11892.4	8.56553	5.45165	4.48762e-92	1.21571e-90	---NA---
Sa_5822.3	4.65792	5.66315	4.68429e-92	1.26728e-90	high affinity cAMP-specific and IBMX-insensitive 3 ,5 -cyclic phosphodiesterase 8B isoform X1
Sa_28106.3	8.95257	6.74821	4.94881e-92	1.33705e-90	transmembrane 221
Sa_7434.2	4.36481	5.70183	5.73217e-92	1.54661e-90	BTB POZ domain-containing KCTD5-like isoform X5
Sa_36254.2	-3.70136	5.78666	7.52584e-92	2.02783e-90	retinol dehydrogenase 3-like
Sa_5287.1	6.06578	4.47659	9.6945e-92	2.60868e-90	Alpha-1-syntrophin
Sa_6193.2	-5.50758	5.78912	1.04711e-91	2.81389e-90	sodium-coupled neutral amino acid transporter 8
Sa_5219.7	-3.98122	5.95378	1.06206e-91	2.85023e-90	kelch 28
Sa_38766.2	-7.3133	5.80228	1.45007e-91	3.88633e-90	5-hydroxytryptamine receptor 3A-like
Sa_16561.2	10.2378	9.57043	1.5214e-91	4.07208e-90	coiled-coil domain-containing 40
Sa_16850.4	-5.49885	5.13543	1.94725e-91	5.20493e-90	tripartite motif-containing 67 isoform X2
Sa_4480.1	-5.46364	7.22506	2.13527e-91	5.69993e-90	beta-enolase
Sa_16160.1	-5.77073	4.57871	2.14632e-91	5.72181e-90	transcription elongation factor A 2-like isoform X2
Sa_9746.1	-6.25888	5.96693	2.17474e-91	5.78988e-90	seleno M-like
Sa_3994.1	5.00326	7.17757	2.4372e-91	6.48005e-90	PREDICTED: uncharacterized protein KIAA0895-like homolog isoform X1
Sa_10922.17	4.7534	4.86399	2.82566e-91	7.50295e-90	lysophospholipid acyltransferase 7
Sa_21476.1	5.17231	5.2738	2.93934e-91	7.7945e-90	cyclin-dependent kinase 20
Sa_5566.1	6.44828	4.44635	3.12352e-91	8.27197e-90	cullin-associated NEDD8-dissociated 1-like
Sa_5363.1	11.2756	5.22657	3.52421e-91	9.32081e-90	leucine-rich repeat-containing 72 isoform X1
Sa_20348.2	-5.26101	4.49585	4.06708e-91	1.07425e-89	transmembrane 79-like
Sa_5159.2	6.89533	6.85524	4.44674e-91	1.17298e-89	rho GTPase-activating 29-like isoform X2
Sa_7416.5	-5.19795	4.43502	5.44264e-91	1.4338e-89	uridine-cytidine kinase 2-A-like
Sa_20943.4	-4.34062	5.33377	5.77043e-91	1.51816e-89	lysosomal protective -like
Sa_24944.1	5.15809	5.99844	6.31772e-91	1.65997e-89	sushi domain-containing 6
Sa_8784.3	-3.56907	5.65728	6.85372e-91	1.79845e-89	PREDICTED: uncharacterized protein C15orf57 homolog
Sa_9552.3	7.03847	6.06255	8.72013e-91	2.28522e-89	ryanodine receptor 1-like isoform X2
Sa_8965.7	4.77452	5.83551	9.62175e-91	2.51821e-89	DNA-binding RFX2 isoform X2
Sa_20996.2	5.86076	5.83785	9.80886e-91	2.56384e-89	sperm flagellar 1
Sa_12773.7	5.4947	6.20955	1.23851e-90	3.233e-89	unc-13 homolog A-like
Sa_7857.1	6.12031	7.67745	1.35981e-90	3.54505e-89	cilia- and flagella-associated 46 isoform X3
Sa_5817.2	4.32897	4.748	2.27371e-90	5.91989e-89	argininosuccinate synthase
Sa_28269.6	12.0212	4.39566	3.01172e-90	7.83125e-89	PREDICTED: uncharacterized protein LOC106580583
Sa_5386.8	4.19627	5.00649	3.08009e-90	7.99867e-89	proteasome activator complex subunit 4 isoform X1
Sa_13832.2	6.31657	6.89095	3.51874e-90	9.12599e-89	glutamate-rich 6-like isoform X1
Sa_25036.3	4.64883	5.80852	7.25489e-90	1.87916e-88	histone acetyltransferase KAT7-like isoform X3
Sa_4562.3	-6.78776	6.3301	9.2405e-90	2.39038e-88	extracellular matrix 1-like
Sa_12293.2	6.26608	5.73398	9.38261e-90	2.42402e-88	Translin-associated factor X-interacting 1
Sa_43389.3	10.1517	4.11024	9.5068e-90	2.45295e-88	hypothetical protein EH28_21851
Sa_29030.2	-5.38803	5.42809	9.54005e-90	2.45837e-88	unconventional myosin-Vb-like
Sa_19801.1	5.03016	5.0888	9.68133e-90	2.49158e-88	xin actin-binding repeat-containing 2-like isoform X1
Sa_21197.1	4.02744	6.0206	1.04588e-89	2.68822e-88	strawberry notch homolog 2 isoform X2
Sa_5633.1	6.1553	7.77243	1.13603e-89	2.9162e-88	kinase C and casein kinase substrate in neurons 1-like
Sa_47609.9	5.3881	5.44739	1.29111e-89	3.31007e-88	EF-hand calcium-binding domain-containing 10-like
Sa_37894.2	8.68661	3.8714	1.36612e-89	3.4979e-88	cadherin-6-like isoform X1
Sa_26262.4	-3.47671	6.04972	2.07941e-89	5.31747e-88	hydroxyacyl-coenzyme A mitochondrial
Sa_8551.1	7.02281	7.01671	2.38246e-89	6.08467e-88	solute carrier family 22 member 13-like
Sa_9587.1	5.38182	6.37691	2.6766e-89	6.82721e-88	proteolipid 2
Sa_11309.1	7.90109	4.18662	4.06602e-89	1.0358e-87	mitogen-activated kinase kinase kinase kinase 4-like isoform X1
Sa_38585.1	-3.44667	5.50625	5.42787e-89	1.38098e-87	transcription termination factor mitochondrial
Sa_4665.6	-4.58137	5.38663	5.53196e-89	1.40568e-87	disintegrin and metallo ase domain-containing 11 isoform X1
Sa_20322.3	-4.68498	4.72884	6.50308e-89	1.65035e-87	MARVEL domain-containing 3
Sa_14735.1	5.87044	7.68209	1.51021e-88	3.82777e-87	TATA box-binding 2
Sa_18076.5	-5.70438	4.63802	1.65746e-88	4.19569e-87	transmembrane gamma-carboxyglutamic acid 4
Sa_23857.2	5.86621	5.21712	1.9713e-88	4.98387e-87	serine threonine- kinase Nek4-like
Sa_8902.1	4.47466	4.82003	2.11056e-88	5.32922e-87	3-hydroxy-3-methylglutaryl-Coenzyme A reductase
Sa_11641.1	-3.15639	5.97109	2.16307e-88	5.45496e-87	cytoplasmic NCK2
Sa_26081.1	-6.35523	4.3106	2.25733e-88	5.68552e-87	zinc finger with UFM1-specific peptidase domain isoform X2
Sa_1853.7	6.73531	4.47431	2.34251e-88	5.89268e-87	zinc finger CW-type PWWP domain 2-like isoform X4
Sa_42261.1	-5.96967	4.96782	4.56228e-88	1.14622e-86	laminin subunit beta-1
Sa_32233.2	4.65831	6.35157	5.54289e-88	1.39085e-86	WD SAM and U-box domain-containing 1 isoform X1
Sa_12621.1	5.00915	5.20277	6.24236e-88	1.56441e-86	probable E3 ubiquitin- ligase HERC1 isoform X2
Sa_17981.2	5.0578	8.96827	6.68886e-88	1.67422e-86	monooxygenase p33MONOX
Sa_21717.3	-5.95725	4.73906	7.05302e-88	1.76317e-86	FAM110A-like
Sa_26926.3	7.97212	7.57266	8.4636e-88	2.11316e-86	PREDICTED: uncharacterized protein LOC108879433
Sa_1487.2	5.76844	6.3532	8.68801e-88	2.1665e-86	phospholipase DDHD1 isoform X4
Sa_13196.2	4.95191	7.75705	9.70018e-88	2.4159e-86	Deleted in lung and esophageal cancer 1
Sa_53060.1	5.4925	4.54974	9.96192e-88	2.47801e-86	Phosphatidylinositol 3-kinase regulatory subunit beta
Sa_6777.6	4.20614	6.55908	1.10509e-87	2.7455e-86	probable ATP-dependent RNA helicase DDX5
Sa_31246.1	-3.6024	5.60299	1.23889e-87	3.07409e-86	nepro homolog
Sa_2763.1	8.57799	4.12315	1.63368e-87	4.04871e-86	PREDICTED: uncharacterized protein C11orf63 homolog isoform X3
Sa_46225.2	-6.59839	5.94797	1.72961e-87	4.28117e-86	rac GTPase-activating 1-like isoform X1
Sa_2180.1	7.23201	3.86473	1.73685e-87	4.29378e-86	collagen alpha-1(XXIV) chain
Sa_50329.1	-6.51947	4.34566	1.77053e-87	4.37166e-86	beta-1,3-galactosyltransferase 2-like
Sa_4437.1	5.29633	4.73108	1.85809e-87	4.58221e-86	COUP transcription factor 2 isoform X1
Sa_5732.7	-4.00258	4.81862	2.87767e-87	7.0879e-86	sal 2 isoform X1
Sa_51334.1	7.79317	4.41542	5.02919e-87	1.2372e-85	cornifelin homolog B-like
Sa_32338.2	4.32604	6.51257	5.67736e-87	1.39495e-85	ras-related Rab-13
Sa_24267.1	-5.45989	4.97175	6.75939e-87	1.65878e-85	Zinc finger 524
Sa_52601.1	9.49519	5.32055	7.49679e-87	1.83749e-85	leucine-rich repeat-containing 72 isoform X2
Sa_44758.1	7.97846	4.05547	8.13274e-87	1.99093e-85	KAT8 regulatory NSL complex subunit 1 isoform X2
Sa_27637.2	6.90564	5.25407	8.87782e-87	2.17069e-85	X-linked retinitis pigmentosa GTPase regulator-like isoform X1
Sa_5750.4	5.6737	6.8935	1.22174e-86	2.98361e-85	radial spoke head 10 homolog B isoform X1
Sa_12942.5	4.92797	7.50411	1.23859e-86	3.02107e-85	3-ketodihydrosphingosine reductase
Sa_19418.1	3.79084	5.69532	1.38427e-86	3.37231e-85	TRMT1
Sa_16850.3	-3.22524	5.98178	1.47587e-86	3.59111e-85	C1orf131 homolog
Sa_1732.1	-6.10724	4.9171	1.65666e-86	4.02613e-85	laminin subunit beta-1
Sa_25067.7	-3.37756	5.90894	1.69076e-86	4.10404e-85	yrdC domain-containing mitochondrial
Sa_5183.2	-5.78478	4.42837	1.69464e-86	4.10849e-85	Vang 2
Sa_38934.1	6.36568	4.03874	1.84762e-86	4.47396e-85	muscleblind 2a isoform X1
Sa_5397.1	-5.29595	4.54786	1.9393e-86	4.69031e-85	myristoylated alanine-rich C-kinase substrate
Sa_11028.1	-4.40285	4.82882	2.0663e-86	4.99144e-85	tropomyosin alpha-1 chain isoform X1
Sa_10789.12	-3.66825	5.37588	2.18589e-86	5.27399e-85	Alpha-N-acetylgalactosaminidase
Sa_30426.3	-3.67773	5.45403	2.34914e-86	5.66107e-85	mitochondrial import inner membrane translocase subunit Tim10 B
Sa_26322.1	12.13	4.50353	2.49753e-86	6.01143e-85	---NA---
Sa_9864.1	7.11999	4.45194	2.70374e-86	6.49998e-85	protocadherin Fat 2
Sa_15067.1	4.69619	6.29546	2.83613e-86	6.8101e-85	FAM221A
Sa_761.7	-4.28033	6.10229	3.01436e-86	7.22941e-85	ran guanine nucleotide release factor
Sa_150.1	9.39296	5.66517	3.04101e-86	7.28464e-85	hyaluronidase-4-like
Sa_43776.1	5.12672	6.27766	3.28277e-86	7.85438e-85	Zinc finger and BTB domain-containing 20
Sa_21743.2	10.0276	3.98827	3.54437e-86	8.4702e-85	aspartate cytoplasmic-like
Sa_16744.4	-6.89404	4.04512	3.65272e-86	8.71876e-85	synaptic vesicle 2-related -like
Sa_7335.1	7.03517	4.46049	4.2958e-86	1.02415e-84	arg8-vasotocin receptor-like
Sa_1076.1	-6.38855	4.21537	4.70625e-86	1.12068e-84	Laminin subunit beta-1
Sa_13168.2	6.06429	6.45735	6.75846e-86	1.60746e-84	E3 ubiquitin- ligase pellino homolog 1
Sa_42108.1	-4.77673	5.91317	7.00363e-86	1.6638e-84	FAM195A
Sa_34145.5	4.81042	7.99837	8.0778e-86	1.91671e-84	IQ domain-containing E
Sa_39579.1	7.17797	4.51115	1.00689e-85	2.38634e-84	coiled-coil domain-containing 24
Sa_48024.11	-4.1039	4.99733	1.0326e-85	2.44438e-84	paralemmin-1-like isoform X1
Sa_13598.5	-5.12398	4.96294	1.24343e-85	2.94001e-84	inositol-3-phosphate synthase 1
Sa_10749.3	5.13129	6.71108	1.37454e-85	3.24617e-84	outer dense fiber 2 isoform X4
Sa_9478.1	-3.9987	5.91308	1.4713e-85	3.47061e-84	UPF0577 KIAA1324-like
Sa_24526.1	6.58555	5.03497	1.68875e-85	3.97887e-84	LIAT1
Sa_12319.1	6.10781	6.99641	1.95046e-85	4.59009e-84	kinesin KIF27
Sa_53023.1	6.58593	4.1001	2.25313e-85	5.29618e-84	trimethyllysine mitochondrial
Sa_12514.5	-4.53305	7.55488	2.75888e-85	6.4774e-84	acid ceramidase
Sa_5346.3	4.18315	7.21377	2.76883e-85	6.49317e-84	fragile X mental retardation syndrome-related 1 isoform X5
Sa_9717.2	4.70466	6.01531	3.46262e-85	8.11069e-84	ceroid-lipofuscinosis neuronal 6
Sa_11753.9	-4.40444	7.97016	3.91729e-85	9.165e-84	exonuclease 3 -5 domain-containing 2 isoform X1
Sa_33260.4	-4.36667	5.2021	3.95626e-85	9.24541e-84	zinc finger MYM-type 4-like isoform X1
Sa_15167.10	-3.39123	5.68866	3.98081e-85	9.29195e-84	phosphatidylinositol-glycan biosynthesis class X
Sa_15173.5	-3.4488	5.40384	5.04113e-85	1.17533e-83	zinc finger 181-like
Sa_8452.2	-4.20568	5.71414	6.27451e-85	1.46119e-83	fatty acid hydroxylase domain-containing 2
Sa_33679.4	10.279	4.23769	6.36127e-85	1.47968e-83	nuclear factor ovary-like
Sa_49283.1	7.49549	3.96379	8.39957e-85	1.95154e-83	meiosis inhibitor 1 isoform X2
Sa_10207.14	-3.77059	5.67032	9.59195e-85	2.226e-83	RNA pseudouridylate synthase domain-containing 4-like
Sa_20912.3	4.81863	4.68707	9.6921e-85	2.24664e-83	---NA---
Sa_6749.6	-5.07662	4.43962	9.73051e-85	2.25294e-83	cryptochrome-1-like
Sa_9185.2	4.45059	5.923	1.25095e-84	2.89304e-83	von Willebrand factor A domain-containing 2
Sa_39622.1	8.49373	4.32598	1.33348e-84	3.08035e-83	leucine- glutamate- and lysine-rich 1
Sa_7385.1	3.40155	5.76065	1.3701e-84	3.1613e-83	PREDICTED: uncharacterized protein KIAA1109 homolog isoform X5
Sa_34501.2	5.43888	9.08876	1.42124e-84	3.27553e-83	band 2 isoform X1
Sa_46163.1	4.03922	5.77132	1.45402e-84	3.34724e-83	NEDD4-like E3 ubiquitin- ligase WWP1
Sa_7088.1	-4.17164	5.04252	2.11203e-84	4.85647e-83	nocturnin isoform X1
Sa_19751.1	4.7907	6.8167	2.30907e-84	5.30345e-83	oxysterol-binding -related 5-like isoform X1
Sa_19875.3	6.94439	9.21937	2.67156e-84	6.12901e-83	PREDICTED: uncharacterized protein C20orf194 homolog isoform X2
Sa_17384.4	10.0511	7.71146	2.87413e-84	6.58623e-83	helicase mov-10-
Sa_761.11	-4.14951	5.79957	3.12822e-84	7.1603e-83	phosphatidylinositol N-acetylglucosaminyltransferase subunit C
Sa_46944.1	-4.33884	4.70635	3.36831e-84	7.70107e-83	guanine nucleotide exchange factor VAV3-like isoform X1
Sa_53072.1	4.32701	4.82668	3.55495e-84	8.11856e-83	ras-related Rab-28 isoform X2
Sa_570.2	-6.60347	4.12585	3.65414e-84	8.3356e-83	potassium channel subfamily K member 5
Sa_48853.1	5.00165	6.01371	4.27933e-84	9.75066e-83	CBP80 20-dependent translation initiation factor isoform X2
Sa_18534.1	4.31566	4.69904	4.94987e-84	1.12657e-82	histone deacetylase 4-like isoform X2
Sa_11413.1	-4.72618	5.35805	5.31855e-84	1.20911e-82	long-chain-fatty-acid-- ligase 1 isoform X1
Sa_6925.6	9.15293	7.13401	6.10583e-84	1.38652e-82	WD repeat-containing 93 isoform X1
Sa_28064.2	7.79838	7.19987	6.13431e-84	1.39141e-82	zinc finger B-box domain-containing 1 isoform X1
Sa_2225.2	7.19786	6.05466	6.44839e-84	1.461e-82	ankyrin repeat domain-containing 45
Sa_27637.1	6.44233	5.32638	6.5031e-84	1.47174e-82	X-linked retinitis pigmentosa GTPase regulator-like isoform X2
Sa_33765.2	5.40797	7.45299	6.7916e-84	1.53418e-82	cilia- and flagella-associated 99
Sa_29628.4	3.91334	5.16543	6.79431e-84	1.53418e-82	choline ethanolamine kinase
Sa_27800.3	-7.07969	4.12035	7.08598e-84	1.59825e-82	tetraspan membrane of hair cell stereocilia homolog
Sa_7927.1	5.50184	6.94899	9.10665e-84	2.0517e-82	dual specificity testis-specific kinase 2-like
Sa_51408.1	9.69544	3.65933	9.35871e-84	2.10613e-82	Dynein heavy chain axonemal
Sa_19200.21	8.95731	3.65921	1.29299e-83	2.90654e-82	bisphosphoglycerate mutase
Sa_30688.3	-6.05345	6.07615	1.3602e-83	3.05421e-82	hypoxanthine-guanine phosphoribosyltransferase-like
Sa_14679.2	5.51644	8.05956	1.37514e-83	3.08431e-82	inositol hexakisphosphate kinase 2-like
Sa_17558.1	-5.65344	5.61337	1.45621e-83	3.26249e-82	interactor for cytohesin exchange factors 1 isoform X1
Sa_21602.5	5.0466	4.28082	1.69806e-83	3.80009e-82	voltage-dependent L-type calcium channel subunit alpha-1C isoform X16
Sa_31252.2	4.29539	6.50122	1.74023e-83	3.89013e-82	centrosomal of 78 kDa
Sa_19036.1	6.35141	4.52094	2.10751e-83	4.70592e-82	disks large homolog 1 isoform X1
Sa_27719.3	4.71249	6.56808	2.73395e-83	6.09791e-82	cyclin-dependent kinase 4 inhibitor D
Sa_21317.1	8.38239	3.93012	2.8041e-83	6.24745e-82	Serine threonine- kinase Nek5
Sa_52731.8	3.99227	5.7632	3.48259e-83	7.75049e-82	zinc finger Dzip1 isoform X1
Sa_4853.2	4.47342	9.68211	3.69277e-83	8.20916e-82	bromodomain testis-specific -like isoform X1
Sa_21358.2	-3.18186	5.97596	4.4649e-83	9.91464e-82	coiled-coil domain-containing 43
Sa_23055.2	-3.61716	5.42123	4.92503e-83	1.09243e-81	transcription factor IIIB 90 kDa subunit-like
Sa_11642.3	4.24465	5.7643	6.0954e-83	1.35054e-81	dmX 2 isoform X4
Sa_19014.4	5.86227	4.36802	6.87808e-83	1.52228e-81	methylsterol monooxygenase 1
Sa_34089.1	-7.43627	4.08269	8.37453e-83	1.85144e-81	serpin A3-5-like
Sa_9196.1	-3.34507	6.0884	8.48745e-83	1.87434e-81	transcription factor IIIA-like
Sa_10925.1	7.61549	3.90115	8.94252e-83	1.97266e-81	gamma-aminobutyric acid receptor subunit alpha-5-like
Sa_6239.4	7.69441	5.42698	9.99267e-83	2.2019e-81	DNA damage-inducible transcript 4 -like
Sa_14249.2	6.94161	3.85283	1.03908e-82	2.28712e-81	rab-interacting lysosomal
Sa_24740.4	3.59159	5.14917	1.35491e-82	2.97903e-81	lunapark-B-like isoform X3
Sa_17057.7	3.37627	5.51344	1.45843e-82	3.20311e-81	FYVE and coiled-coil domain-containing 1-like
Sa_25346.1	8.32936	3.87837	2.15119e-82	4.71945e-81	---NA---
Sa_18735.1	4.23747	4.77086	2.23193e-82	4.89124e-81	palladin isoform X1
Sa_8967.1	-4.7704	4.43731	2.53559e-82	5.55064e-81	2-hydroxyacylsphingosine 1-beta-galactosyltransferase
Sa_5530.1	5.73458	5.16613	2.54365e-82	5.56224e-81	E3 ubiquitin- ligase RNF115-like
Sa_26164.2	5.13926	6.40045	2.54952e-82	5.569e-81	tetratricopeptide repeat 30A-like isoform X2
Sa_36949.2	-3.89914	5.78675	2.59619e-82	5.66477e-81	hypothetical protein EH28_08071
Sa_32160.1	-3.83578	5.73395	3.02156e-82	6.58575e-81	Cystinosin
Sa_19425.4	4.33464	5.1494	3.27319e-82	7.12648e-81	von Willebrand factor D and EGF domain-containing
Sa_26593.1	8.7536	4.29676	3.92424e-82	8.53468e-81	phosphatidylinositol 4-phosphate 5-kinase type-1 gamma-like isoform X1
Sa_5352.2	-3.58942	6.17985	3.97044e-82	8.62583e-81	28S ribosomal mitochondrial
Sa_50108.2	-6.19183	4.66913	4.19029e-82	9.09362e-81	PREDICTED: uncharacterized protein LOC108246304
Sa_14552.6	5.40259	5.42269	4.67174e-82	1.01275e-80	cysteine sulfinic acid decarboxylase
Sa_17485.1	-4.89084	4.90556	5.0021e-82	1.08319e-80	kinesin KIFC3 isoform X2
Sa_23173.2	-3.88039	4.65206	6.30226e-82	1.36327e-80	iporin isoform X1
Sa_17114.5	-4.70351	6.68861	7.04171e-82	1.52159e-80	DNA damage-binding 2 isoform X1
Sa_27965.1	7.69239	3.98108	7.43612e-82	1.60508e-80	integrin alpha-11 isoform X1
Sa_43042.3	-5.31136	4.49551	8.61179e-82	1.85685e-80	dual specificity phosphatase 22
Sa_17903.1	-5.55611	4.96134	8.76591e-82	1.88806e-80	PC-esterase domain-containing 1A-like isoform X1
Sa_13451.2	-4.7801	4.49154	9.00572e-82	1.93763e-80	MORN repeat-containing 4
Sa_15883.1	5.38636	7.45807	9.81237e-82	2.10892e-80	solute carrier family 41 member 3-like isoform X2
Sa_1689.2	-4.14448	6.20084	1.03737e-81	2.22719e-80	UPF0547 C16orf87 homolog
Sa_18575.3	7.19873	8.19405	1.05205e-81	2.25628e-80	sperm-tail PG-rich repeat-containing 2 isoform X1
Sa_15130.2	5.00805	7.52094	1.23312e-81	2.6418e-80	regulator of cytokinesis 1 isoform X3
Sa_284.3	-3.75897	5.35739	1.67168e-81	3.57754e-80	mitochondrial import inner membrane translocase subunit Tim22
Sa_6384.5	7.39462	7.56142	1.89236e-81	4.04549e-80	PREDICTED: uncharacterized protein C2orf81 homolog isoform X1
Sa_6038.2	-4.94339	4.61731	2.01636e-81	4.30599e-80	aldehyde dehydrogenase family 3 member B1
Sa_15441.2	8.76142	4.30378	2.27235e-81	4.84753e-80	solute carrier family 13 member 3
Sa_39582.1	-5.47286	5.72907	2.32047e-81	4.94491e-80	CDGSH iron-sulfur domain-containing mitochondrial
Sa_23283.2	6.96804	4.70324	2.75247e-81	5.85929e-80	ryanodine receptor 2-like
Sa_10290.2	5.64369	6.44939	3.04653e-81	6.47839e-80	cyclin-dependent kinase-like 1 isoform X1
Sa_3827.1	-7.6367	3.9393	3.05204e-81	6.48325e-80	coagulation factor XI-like
Sa_24257.3	-5.10108	4.26125	3.1517e-81	6.68787e-80	Rho guanine nucleotide exchange factor 16
Sa_6940.1	6.59053	4.10717	3.4218e-81	7.25335e-80	calcium-binding mitochondrial carrier Aralar1
Sa_4346.1	9.80567	3.76876	4.07122e-81	8.62084e-80	cilia- and flagella-associated 57
Sa_24811.11	8.40337	5.02058	4.24151e-81	8.97198e-80	PREDICTED: uncharacterized protein LOC104958757
Sa_22245.2	3.53905	5.24205	4.38464e-81	9.26498e-80	metastasis suppressor 1-like isoform X7
Sa_17628.3	5.53975	6.67793	4.4874e-81	9.47214e-80	IQ domain-containing D isoform X2
Sa_14580.2	5.40274	7.92497	4.53148e-81	9.55514e-80	L-threonine 3- mitochondrial-like
Sa_5410.4	-5.13076	5.00691	4.5876e-81	9.66332e-80	kinesin KIF16B isoform X3
Sa_19899.1	-5.33169	4.59455	4.62294e-81	9.72757e-80	globoside alpha-1,3-N-acetylgalactosaminyltransferase 1-like
Sa_24186.1	5.86337	4.63331	5.31862e-81	1.11797e-79	serine threonine- kinase SIK2-like
Sa_18322.5	4.62931	4.59053	7.34835e-81	1.543e-79	mitogen-activated kinase kinase kinase 14-like
Sa_42952.1	7.64552	3.92989	8.69568e-81	1.824e-79	thyroglobulin
Sa_1245.1	4.7397	5.16692	9.84908e-81	2.06378e-79	echinoderm microtubule-associated -like 3 isoform X1
Sa_29357.3	4.20076	5.75017	1.36573e-80	2.85878e-79	tilB homolog
Sa_7450.1	-5.64277	4.31397	1.49506e-80	3.12624e-79	signal transducer and activator of transcription 5B-like
Sa_12951.2	-3.84356	6.81715	1.68727e-80	3.52449e-79	kelch domain-containing 10-like
Sa_36794.2	-6.30777	4.31469	1.82241e-80	3.80281e-79	occludin-like
Sa_13847.2	-3.65606	4.96829	1.9767e-80	4.12049e-79	ubiquitin ATG12
Sa_8622.9	-4.2014	4.92658	2.02538e-80	4.21758e-79	fructose-2,6-bisphosphatase TIGAR B-like
Sa_15140.1	4.72534	6.5034	2.15994e-80	4.49312e-79	ankyrin repeat domain-containing 26-like isoform X2
Sa_16898.1	7.64245	4.11029	2.60852e-80	5.42064e-79	coiled-coil domain-containing 24
Sa_28482.2	-5.36495	5.09233	2.92393e-80	6.06981e-79	glycolipid transfer -like
Sa_4945.2	3.49279	5.66228	2.96444e-80	6.14754e-79	phospholipid-transporting ATPase IG isoform X1
Sa_10418.4	-5.58136	5.20796	3.67074e-80	7.60282e-79	unconventional myosin-Ie-like
Sa_14835.2	3.877	6.09547	3.67377e-80	7.60282e-79	vacuolar sorting-associated 13A isoform X1
Sa_41942.1	7.79905	6.86924	4.46349e-80	9.2276e-79	FAM102B-like
Sa_34750.2	-3.30069	6.11637	4.66669e-80	9.63777e-79	zinc finger CCHC domain-containing 10
Sa_20687.4	-2.99239	5.78902	4.71669e-80	9.73103e-79	thyroid transcription factor 1-associated 26
Sa_47818.1	-5.00545	5.18928	5.68636e-80	1.17195e-78	dehydrogenase reductase SDR family member 12
Sa_17991.2	-3.4777	6.11867	7.20917e-80	1.48428e-78	zinc finger AEBP2-like
Sa_27962.2	9.675	4.37176	7.36109e-80	1.514e-78	gap junction beta-2 -like
Sa_34554.2	6.40621	4.00771	8.62482e-80	1.77211e-78	BAG family molecular chaperone regulator 3
Sa_40140.2	-3.93937	5.50277	9.66562e-80	1.98392e-78	dead end
Sa_37900.1	8.87269	3.57464	1.48375e-79	3.04238e-78	spectrin beta non-erythrocytic 4 isoform X1
Sa_38100.2	-4.21046	5.41612	1.55935e-79	3.19413e-78	Cortactin-binding 2
Sa_6905.7	-4.70005	5.00902	1.71131e-79	3.50182e-78	endophilin-B1-like
Sa_32067.1	-4.60964	5.33005	1.75024e-79	3.57784e-78	mitochondrial coenzyme A transporter SLC25A42-like
Sa_22313.5	5.48314	4.07596	2.05964e-79	4.20603e-78	von Willebrand factor
Sa_38959.1	-4.42375	4.48093	2.43676e-79	4.97108e-78	non-receptor tyrosine- kinase TNK1
Sa_14199.2	-2.9298	6.07523	2.92455e-79	5.96014e-78	BET1 homolog
Sa_1536.1	-3.15067	5.50255	2.94439e-79	5.99448e-78	dehydrodolichyl diphosphate syntase complex subunit DHDDS
Sa_14195.6	4.20915	4.97943	3.08691e-79	6.27829e-78	endophilin-A1-like
Sa_25410.1	5.65476	8.22786	3.25e-79	6.60329e-78	coiled-coil domain-containing 173 isoform X2
Sa_29849.1	-6.02512	4.30769	3.75115e-79	7.61381e-78	ase-activated receptor 2-like
Sa_11531.3	-4.2853	5.94203	4.00704e-79	8.12498e-78	phosphoglycerate mutase 1
Sa_1451.2	4.1145	7.69426	4.31888e-79	8.74846e-78	stAR-related lipid transfer 9
Sa_8601.1	6.10679	4.11276	4.3803e-79	8.86392e-78	mothers against decapentaplegic homolog 3
Sa_4683.4	-3.66116	5.02162	4.68705e-79	9.47511e-78	transmembrane 256
Sa_8846.1	-5.62759	5.24735	5.03388e-79	1.0166e-77	Phosphoribosyl pyrophosphate synthase-associated 1
Sa_9430.3	-6.62344	4.58794	6.58134e-79	1.32778e-77	tripartite motif-containing 7-like
Sa_4266.2	6.52164	4.52913	7.06164e-79	1.42325e-77	coiled-coil domain-containing 152 isoform X1
Sa_1570.2	4.34306	6.57576	7.70372e-79	1.5511e-77	spermatogenesis-associated 7 isoform X1
Sa_4483.5	-3.55864	4.97026	8.1211e-79	1.6335e-77	4-hydroxyphenylpyruvate dioxygenase
Sa_9668.3	-5.645	4.31131	1.06407e-78	2.13816e-77	leucine-rich repeat-containing 31
Sa_4795.2	5.36116	7.34069	1.07998e-78	2.16795e-77	EF-hand calcium-binding domain-containing 7
Sa_39734.1	6.19292	4.07989	1.36388e-78	2.73511e-77	2-oxoglutarate mitochondrial
Sa_16520.7	-5.95777	4.75	1.36548e-78	2.7356e-77	Forkhead box H1
Sa_19150.13	-6.69359	5.43829	1.60302e-78	3.20829e-77	cytospin-A-like isoform X2
Sa_22519.5	3.28134	5.38387	1.67268e-78	3.34437e-77	Zinc finger 148
Sa_20653.3	-4.21969	5.9297	1.80666e-78	3.60864e-77	tripeptidyl-peptidase 1
Sa_45636.1	5.89608	6.24345	1.82597e-78	3.64359e-77	transcription factor IIIB 90 kDa subunit-like isoform X1
Sa_14868.1	5.66465	3.99595	1.85384e-78	3.69554e-77	integrin alpha-4
Sa_9217.3	-4.13597	7.81253	1.99633e-78	3.97562e-77	calcium-binding mitochondrial carrier S -2
Sa_27210.4	-5.6792	4.42453	2.66094e-78	5.29393e-77	ICOS ligand-like
Sa_15099.4	5.37673	8.77448	2.79061e-78	5.5464e-77	histone-lysine N-methyltransferase SETD1B isoform X2
Sa_10669.2	3.29672	5.23873	2.85127e-78	5.66136e-77	spastin isoform X2
Sa_15303.3	4.08608	5.80188	3.06548e-78	6.08067e-77	stress-induced-phospho 1-like
Sa_133.4	5.27854	8.40158	3.12639e-78	6.19537e-77	MAATS1
Sa_36274.1	3.60721	5.35874	4.04569e-78	8.00726e-77	CMT1A duplicated region transcript 1 isoform X1
Sa_9639.3	5.88369	4.29793	4.0487e-78	8.00726e-77	metabotropic glutamate receptor 5
Sa_9451.1	4.08042	6.63138	4.5974e-78	9.08349e-77	cytoplasmic polyadenylation element-binding 4 isoform X1
Sa_3954.3	6.70288	5.41994	4.75081e-78	9.37735e-77	cilia and spindle-associated -like
Sa_32597.2	3.5122	5.77033	4.76159e-78	9.38941e-77	sphingolipid delta(4)-desaturase DES1
Sa_40399.5	-3.12894	5.68305	4.97937e-78	9.8092e-77	chloride channel CLIC 1 isoform X2
Sa_4688.1	3.09421	6.17823	5.75045e-78	1.13171e-76	eukaryotic translation initiation factor 4 gamma 1 isoform X1
Sa_28646.1	5.08292	5.87139	5.83688e-78	1.1476e-76	sodium bicarbonate cotransporter 3-like isoform X6
Sa_26232.2	-3.40263	5.81831	5.87162e-78	1.1533e-76	translation initiation factor IF- mitochondrial
Sa_32725.2	-3.55642	5.50014	6.64893e-78	1.3047e-76	DENN domain-containing 2D isoform X1
Sa_28522.1	-4.92854	4.26941	6.71844e-78	1.31645e-76	T-lymphoma invasion and metastasis-inducing 2 isoform X1
Sa_41316.1	5.64226	4.63583	6.72192e-78	1.31645e-76	nuclear factor 1 X-type-like isoform X7
Sa_7873.3	5.0769	9.91124	7.34523e-78	1.43712e-76	polyadenylate-binding 1
Sa_21724.1	9.95452	3.91453	8.6451e-78	1.68979e-76	polysialoglyco - partial
Sa_39461.1	-6.50841	4.68524	9.14252e-78	1.78528e-76	tyrosine- kinase Tec
Sa_12587.1	12.0432	4.41723	1.11563e-77	2.17639e-76	tumor suppressor candidate 5
Sa_12166.4	7.88097	3.72341	1.31525e-77	2.56332e-76	---NA---
Sa_11173.1	-4.14217	5.09601	1.37381e-77	2.67487e-76	thymocyte nuclear 1
Sa_40453.1	7.63431	8.89761	1.56448e-77	3.04316e-76	synaptonemal complex 2
Sa_1362.1	6.83644	5.04504	1.74637e-77	3.39367e-76	RNA-binding FUS
Sa_9957.1	-5.51381	5.80164	2.07126e-77	4.02114e-76	PREDICTED: uncharacterized protein LOC108872589 isoform X1
Sa_32020.1	5.14113	4.59989	2.08453e-77	4.04298e-76	trichohyalin-like
Sa_8250.6	5.13995	6.9641	2.43781e-77	4.72361e-76	RIIa domain-containing 1 isoform X4
Sa_23357.3	11.1751	3.55785	2.50798e-77	4.85488e-76	---NA---
Sa_10243.3	4.45885	5.09417	2.77639e-77	5.3693e-76	mannosyl-oligosaccharide 1,2-alpha-mannosidase IC isoform X2
Sa_45501.1	5.15969	4.1697	3.61061e-77	6.97589e-76	supervillin-like isoform X1
Sa_42997.2	-4.29512	6.67412	3.64953e-77	7.04429e-76	3-hydroxyisobutyrate mitochondrial-like
Sa_18320.4	-3.4431	5.64178	3.94233e-77	7.60215e-76	PREDICTED: uncharacterized protein LOC104926009
Sa_9837.5	-3.16679	6.10448	3.96115e-77	7.63111e-76	tRNA pseudouridine(38 39) synthase
Sa_22948.1	4.96705	4.32569	4.34247e-77	8.35769e-76	transmembrane 120A-like
Sa_24675.1	-6.78848	4.67939	5.1021e-77	9.81029e-76	acid-sensing ion channel 1-like
Sa_18862.3	4.66872	5.39841	5.1303e-77	9.85508e-76	solute carrier family 22 member 31
Sa_5939.2	5.6865	4.8236	5.83037e-77	1.11892e-75	tumor p63-regulated gene 1
Sa_23501.4	-6.46424	5.6769	7.47306e-77	1.4328e-75	cell cycle control 50A-like
Sa_35796.1	8.37172	4.20596	7.68684e-77	1.47238e-75	piccolo isoform X1
Sa_30913.1	3.41417	6.14186	7.94477e-77	1.52034e-75	ubiquitin carboxyl-terminal hydrolase 48 isoform X1
Sa_49504.1	3.49748	5.10976	8.83587e-77	1.68925e-75	collagen alpha-1(XII) chain-like isoform X3
Sa_28016.1	3.55071	6.21785	1.03533e-76	1.97747e-75	glucocorticoid-induced transcript 1 -like isoform X1
Sa_751.1	7.81221	3.65559	1.0451e-76	1.99423e-75	PREDICTED: uncharacterized protein LOC105939706
Sa_21734.4	-3.64656	5.73393	1.12559e-76	2.14579e-75	U3 small nucleolar RNA-interacting 2 isoform X2
Sa_23283.8	4.06232	6.10788	1.17034e-76	2.22898e-75	FAM149B1 isoform X1
Sa_20386.4	8.54486	3.73129	1.22838e-76	2.33729e-75	ephrin type-B receptor 2 isoform X3
Sa_29095.1	-5.77532	5.64847	1.58914e-76	3.02088e-75	hypothetical protein EH28_17703
Sa_49728.1	-3.10567	5.49042	1.62373e-76	3.08371e-75	U3 small nucleolar RNA-associated 18 homolog
Sa_23421.5	3.66233	6.17267	1.66952e-76	3.16767e-75	phosphatase mitochondrial
Sa_46276.2	-4.30442	5.19688	1.80447e-76	3.42049e-75	ETS translocation variant 5-like isoform X1
Sa_55065.2	-7.38484	6.29161	1.90224e-76	3.60242e-75	lipopolysaccharide-induced tumor necrosis factor-alpha factor homolog
Sa_5386.7	3.3078	5.85064	1.97267e-76	3.73226e-75	WD repeat-containing 27
Sa_45556.4	-4.73584	4.66315	2.28861e-76	4.32594e-75	PI-PLC X domain-containing 1-like
Sa_52731.2	3.5853	6.20287	2.4025e-76	4.53695e-75	multidrug resistance-associated 4
Sa_36755.2	7.55562	3.63967	2.52286e-76	4.75976e-75	thyroglobulin
Sa_9605.4	8.634	4.18053	2.56005e-76	4.82539e-75	centriolin-like isoform X1
Sa_39110.4	7.88246	3.72309	2.98534e-76	5.62174e-75	protogenin B-like
Sa_4141.1	7.31881	3.79071	3.1722e-76	5.96802e-75	mucin-13-like isoform X1
Sa_7800.2	-4.29351	4.56368	3.42602e-76	6.43951e-75	serine threonine- kinase 10
Sa_29218.1	6.93608	4.27247	3.50842e-76	6.58822e-75	vasohibin-2
Sa_33918.1	-4.96131	4.79362	3.84995e-76	7.22279e-75	mitogen-activated kinase kinase kinase 5-like
Sa_38513.1	-3.28902	5.28334	3.9482e-76	7.40021e-75	inhibitor of growth 2
Sa_10526.5	3.89083	4.50805	9.14884e-76	1.71319e-74	histone deacetylase 8 isoform X2
Sa_28150.2	3.99476	5.63338	9.31681e-76	1.74302e-74	lysosome membrane 2-like
Sa_28230.3	-4.3676	10.4496	1.02694e-75	1.91945e-74	nuclear autoantigenic sperm isoform X2
Sa_17066.2	-3.47024	6.22665	1.13317e-75	2.11603e-74	dnaJ homolog subfamily C member 18
Sa_14680.1	-3.06521	6.00139	1.19221e-75	2.2242e-74	Mitochondrial intermembrane space import and assembly 40
Sa_27697.4	5.90071	8.524	1.3034e-75	2.42939e-74	Nucleoside diphosphate kinase 7
Sa_38078.1	6.15823	7.89139	1.43797e-75	2.67772e-74	AT-hook-containing transcription factor isoform X1
Sa_31262.2	4.82324	4.2121	1.51107e-75	2.81123e-74	Wnt-2 isoform X2
Sa_36487.1	-3.84037	6.26502	1.56048e-75	2.90046e-74	PREDICTED: uncharacterized protein C19orf52 homolog
Sa_52479.1	-4.58933	7.56718	1.8687e-75	3.47015e-74	sphingomyelin phosphodiesterase
Sa_50828.1	4.10791	4.54989	1.88758e-75	3.50197e-74	caspase-2 isoform X2
Sa_8399.5	-3.36027	5.92477	2.41336e-75	4.4733e-74	probable hydrolase PNKD
Sa_12580.1	10.8648	7.74383	2.45147e-75	4.53974e-74	histone H1-like
Sa_22934.1	7.30491	4.63777	2.8395e-75	5.25347e-74	phosphatidylinositol phosphatase PTPRQ isoform X1
Sa_51300.1	7.16022	3.63231	3.0194e-75	5.58115e-74	DNA-binding RFX5
Sa_24014.3	-4.18285	5.07451	3.6733e-75	6.78361e-74	RWD domain-containing 2B
Sa_36254.4	4.5948	6.88881	3.7492e-75	6.91742e-74	low-density lipo receptor-related 2 isoform X1
Sa_20910.2	-6.99852	5.17652	3.80913e-75	7.02153e-74	serine protease inhibitor A3K-like
Sa_51703.1	5.37086	4.74084	4.60456e-75	8.47999e-74	Transcription factor IIIB
Sa_7765.7	-6.48319	5.56742	5.432e-75	9.99468e-74	low affinity vacuolar monovalent cation H(+) antiporter-like
Sa_15185.1	5.5187	6.64432	5.81148e-75	1.06831e-73	kinesin KIF27
Sa_6132.3	4.19676	5.31996	6.23956e-75	1.14596e-73	FAM161B isoform X1
Sa_31045.1	4.8554	5.73183	7.48864e-75	1.3741e-73	tetratricopeptide repeat 30A-like isoform X2
Sa_5133.5	4.36713	4.67932	8.08251e-75	1.48172e-73	OTU domain-containing 7B isoform X1
Sa_37320.2	-3.23608	5.9994	9.29657e-75	1.70273e-73	nucleobindin-2-like
Sa_48590.1	-3.58325	4.87274	1.09892e-74	2.01091e-73	zinc finger 391-like
Sa_4035.1	3.44498	5.17936	1.15846e-74	2.11794e-73	Daple-like isoform X1
Sa_14613.2	5.76004	9.43944	1.33001e-74	2.42935e-73	methyltransferase NSUN7 isoform X1
Sa_22221.1	-5.66081	5.92884	1.45334e-74	2.65222e-73	maternal -like
Sa_10200.4	-4.038	5.3574	1.56164e-74	2.84726e-73	probable crossover junction endonuclease EME2 isoform X1
Sa_48164.2	-2.95622	5.41239	2.04671e-74	3.72827e-73	rRNA-processing UTP23 homolog
Sa_15662.2	-6.26758	6.57694	2.07965e-74	3.78485e-73	L-Myc-1b-like isoform X1
Sa_21422.4	-3.73412	4.96355	2.0991e-74	3.81679e-73	secreted frizzled-related 2-like
Sa_41213.4	-6.93427	4.08738	2.13135e-74	3.87192e-73	GAMETE EXPRESSED 1- partial
Sa_6.7	4.2399	4.95141	2.21076e-74	4.01255e-73	SH2B adapter 3
Sa_37293.2	5.16227	7.79347	2.23382e-74	4.05075e-73	TRAF3-interacting 1 isoform X2
Sa_43190.2	-3.17557	5.1379	2.34384e-74	4.24642e-73	ras-related Rab-20
Sa_18447.1	-3.15172	5.8338	2.42715e-74	4.39338e-73	acyl- -binding domain-containing 4-like isoform X1
Sa_29865.1	4.69171	8.05936	3.31045e-74	5.98685e-73	DNA-binding RFX2 isoform X1
Sa_535.1	-5.17306	7.46869	3.45073e-74	6.23492e-73	B-cadherin-like
Sa_313.3	6.46236	6.93107	3.70308e-74	6.68487e-73	cilia- and flagella-associated 74 isoform X1
Sa_35173.7	-3.95217	7.55108	3.71809e-74	6.70593e-73	dnaJ homolog subfamily A member 1-like
Sa_20662.1	9.47096	4.16479	4.45074e-74	8.02011e-73	leucine-rich repeat-containing 52
Sa_20178.7	5.36451	6.33225	4.95385e-74	8.9187e-73	MORN repeat-containing 5 isoform X1
Sa_50813.3	3.77915	5.31798	5.14775e-74	9.25949e-73	PREDICTED: uncharacterized protein LOC104926212 isoform X1
Sa_44015.1	-7.39677	4.18644	5.72511e-74	1.02888e-72	protransforming growth factor alpha
Sa_8784.5	-3.45047	5.71729	5.75742e-74	1.03376e-72	RNA pseudouridylate synthase domain-containing 2
Sa_49406.1	-3.90759	5.05999	6.59867e-74	1.18375e-72	monocarboxylate transporter 2-like isoform X2
Sa_6931.1	-5.35679	5.67079	7.41799e-74	1.32954e-72	elongation of very long chain fatty acids 7
Sa_20855.2	5.15155	4.92616	8.05929e-74	1.4432e-72	ras-specific guanine nucleotide-releasing factor 2 isoform X1
Sa_12779.5	-3.87218	6.30095	8.97323e-74	1.60542e-72	histidine methyltransferase 1 homolog
Sa_37634.6	-5.65388	5.99017	9.89917e-74	1.76951e-72	sodium potassium-transporting ATPase subunit beta-233-like
Sa_46343.5	-3.0953	5.63718	1.07577e-73	1.92127e-72	39S ribosomal mitochondrial
Sa_15715.1	-4.13649	5.37966	1.10705e-73	1.97538e-72	phosphatase 1 regulatory subunit 3C-B-like
Sa_28269.7	-5.12701	5.06999	1.16192e-73	2.07144e-72	glycerol-3-phosphate acyltransferase 3-like
Sa_6369.4	4.29965	5.5541	1.17294e-73	2.08923e-72	cytosolic carboxypeptidase 5 isoform X1
Sa_11029.1	-4.27855	7.04598	1.19894e-73	2.13364e-72	tropomyosin alpha-1 chain-like isoform X4
Sa_22995.1	4.87878	9.70249	1.23542e-73	2.19662e-72	la-related 4B-like isoform X1
Sa_38392.1	4.54952	4.29285	1.27785e-73	2.27006e-72	fragile X mental retardation syndrome-related 1 isoform X4
Sa_16520.9	-4.26468	5.24368	1.56741e-73	2.78198e-72	alanine aminotransferase 1
Sa_8267.1	3.17134	5.20626	1.64788e-73	2.92222e-72	zinc finger 800 isoform X2
Sa_20653.5	-6.85802	3.90562	1.73901e-73	3.08111e-72	sphingolipid delta(4)-desaturase C4-monooxygenase DES2
Sa_11637.1	12.1092	4.48381	1.79057e-73	3.16966e-72	---NA---
Sa_10763.6	6.73904	3.77604	1.80887e-73	3.19923e-72	phospholipase membrane-associated-like
Sa_6752.1	-5.19905	6.61403	1.82426e-73	3.22361e-72	tubulin alpha chain-like
Sa_23470.7	-3.63637	5.30026	2.00804e-73	3.54524e-72	-methionine sulfoxide oxidase mical1-like
Sa_10803.1	4.68109	5.16976	2.74721e-73	4.84599e-72	trichohyalin-like isoform X1
Sa_26835.1	7.71318	3.99922	2.76205e-73	4.86789e-72	SCO-spondin
Sa_41758.1	3.41686	5.22999	2.77606e-73	4.88831e-72	leucine-rich repeat-containing 16A-like isoform X2
Sa_15521.1	-4.4426	8.88391	2.83632e-73	4.99004e-72	Voltage-dependent anion-selective channel 2
Sa_26388.1	6.84384	3.87407	3.00696e-73	5.28561e-72	CLIP-associating 1-like isoform X5
Sa_7788.1	-3.601	5.19863	3.1222e-73	5.48339e-72	calcium-regulated heat-stable 1
Sa_55187.2	-3.49101	6.03375	3.3144e-73	5.81584e-72	ATP synthase mitochondrial F1 complex assembly factor 2
Sa_32205.3	10.0071	3.96763	3.35449e-73	5.88106e-72	zonadhesin-like isoform X4
Sa_6738.11	8.80015	3.50403	3.4741e-73	6.08544e-72	transmembrane 255A isoform X1
Sa_19268.1	-4.58378	4.86864	3.49516e-73	6.11698e-72	ribosomal S6 kinase 2 alpha isoform X2
Sa_614.5	-5.26697	4.55878	4.03821e-73	7.06124e-72	ubiquitin carboxyl-terminal hydrolase 2-like
Sa_37127.8	-3.65634	5.3287	4.44357e-73	7.7633e-72	fucose-1-phosphate guanylyltransferase
Sa_7137.1	4.27655	6.26505	4.45136e-73	7.77014e-72	pyridoxal kinase-like
Sa_20341.1	-3.23603	5.98051	4.50301e-73	7.85347e-72	polycomb group RING finger 1 isoform X1
Sa_826.5	-5.89196	6.21419	4.59726e-73	8.01089e-72	nestin-like isoform X1
Sa_24867.3	-3.48047	6.74502	4.65321e-73	8.10135e-72	Nucleoside diphosphate-linked moiety X motif mitochondrial
Sa_18882.1	-3.61022	6.27942	4.68807e-73	8.15497e-72	peptidyl-prolyl cis-trans isomerase-like
Sa_20639.1	-2.9897	5.8555	4.74586e-73	8.24835e-72	gem-associated 4
Sa_1.1	4.6572	5.0846	5.06917e-73	8.80263e-72	dmX 2 isoform X3
Sa_4097.5	9.53029	3.49751	5.40778e-73	9.38252e-72	Dynein heavy chain axonemal
Sa_26139.5	-5.62706	4.09973	5.71585e-73	9.90846e-72	V-set and immunoglobulin domain-containing 10 isoform X1
Sa_6648.6	-3.52314	6.43411	6.25082e-73	1.08265e-71	bifunctional lysine-specific demethylase and histidyl-hydroxylase NO66 isoform X1
Sa_12460.2	7.54414	7.90107	6.99864e-73	1.21113e-71	EF-hand domain-containing family member B
Sa_3979.1	4.62042	4.22876	7.30386e-73	1.26286e-71	type II cytoskeletal 8-like
Sa_45710.4	3.33804	5.81892	8.04714e-73	1.39017e-71	lifeguard 1
Sa_1950.3	-3.32984	5.08037	8.8109e-73	1.52081e-71	Ataxin-7 3
Sa_31734.2	-5.09153	5.4944	8.93138e-73	1.54028e-71	arginine vasopressin-induced 1
Sa_9216.1	-5.27846	5.82825	9.53987e-73	1.6438e-71	P2X purinoceptor 7
Sa_42906.3	3.54725	5.30884	9.79706e-73	1.68667e-71	autophagy-related 9B
Sa_31314.1	7.00195	3.63736	1.01893e-72	1.75269e-71	kinase D-interacting substrate of 220 kDa isoform X4
Sa_12684.1	3.62779	5.60611	1.04793e-72	1.80103e-71	centrosomal of 152 kDa isoform X1
Sa_16937.1	8.7693	3.47599	1.18268e-72	2.03088e-71	ankyrin-1-like isoform X2
Sa_4746.10	7.6677	3.51196	1.22743e-72	2.10594e-71	PREDICTED: protein FAM234B
Sa_4674.1	8.07351	3.91129	1.68252e-72	2.88427e-71	collagen alpha-6(VI) chain isoform X1
Sa_28645.1	5.57548	4.78888	1.98682e-72	3.40302e-71	sodium bicarbonate cotransporter 3 isoform X10
Sa_6692.5	-4.1264	4.69628	2.0002e-72	3.42302e-71	DENN domain-containing 5B-like
Sa_23809.1	7.28416	3.57777	2.10633e-72	3.60157e-71	PREDICTED: uncharacterized protein C18orf63 homolog
Sa_20611.7	-3.51013	4.92049	2.24474e-72	3.83229e-71	glyco endo-alpha-1,2-mannosidase-like
Sa_7290.1	-3.84314	5.7117	2.24508e-72	3.83229e-71	Y+L amino acid transporter 2
Sa_7426.1	-6.49103	4.09089	2.29566e-72	3.9153e-71	laminin subunit beta-1
Sa_25067.5	-7.17941	3.97079	2.44103e-72	4.1597e-71	lin-28 homolog A-like
Sa_3888.6	4.17559	8.53138	2.494e-72	4.24636e-71	polyubiquitin-B
Sa_14167.1	11.1342	3.51721	2.55154e-72	4.34064e-71	leucine-rich repeat and IQ domain-containing 1
Sa_44795.1	3.1361	5.14835	2.97386e-72	5.05481e-71	ubiquitin carboxyl-terminal hydrolase CYLD-like
Sa_21704.1	9.23036	7.87816	4.30615e-72	7.31316e-71	tetratricopeptide repeat 16 isoform X2
Sa_38945.1	3.03539	5.72257	5.07132e-72	8.60538e-71	nucleolin 2-like
Sa_19297.2	-5.04793	6.3792	5.33434e-72	9.04405e-71	ras-related Rab-38-like
Sa_22848.8	-5.13084	9.06604	5.42368e-72	9.18776e-71	cathepsin D-like
Sa_20718.9	4.84845	6.39724	5.70037e-72	9.64833e-71	ectonucleoside triphosphate diphosphohydrolase 5-like
Sa_38702.1	-7.12429	5.89269	5.82274e-72	9.84715e-71	rac GTPase-activating 1-like isoform X2
Sa_5982.1	3.72067	5.40997	5.85323e-72	9.89039e-71	neural cell adhesion molecule 1 isoform X6
Sa_858.5	5.32842	4.33105	5.96325e-72	1.00678e-70	LIM and calponin homology domains-containing 1-like isoform X2
Sa_38159.1	5.98075	3.99212	7.89143e-72	1.3312e-70	histone acetyltransferase KAT7-like isoform X3
Sa_20367.1	7.12121	5.22693	7.93933e-72	1.33815e-70	N-lysine methyltransferase KMT5A-A-like
Sa_9769.9	3.80671	4.85995	8.03343e-72	1.35288e-70	arginine-glutamic acid dipeptide repeats -like isoform X1
Sa_47908.1	7.79696	4.69464	8.08123e-72	1.35979e-70	myomesin-3
Sa_10526.1	-3.83432	7.21594	9.00511e-72	1.51398e-70	bone morphogenetic 15
Sa_9833.3	3.67886	6.71258	1.02228e-71	1.71726e-70	WD repeat-containing 60 isoform X1
Sa_38466.1	8.92463	4.10652	1.09637e-71	1.84019e-70	mitogen-activated kinase 10 isoform X1
Sa_14187.1	5.21041	4.09604	1.12849e-71	1.89251e-70	Nance-Horan syndrome
Sa_31261.3	-3.89506	6.44316	1.20409e-71	2.0176e-70	probable 28S rRNA (cytosine-C(5))-methyltransferase
Sa_12921.4	-4.14712	5.54467	1.47894e-71	2.47609e-70	NF-kappa-B inhibitor alpha-like
Sa_10527.3	-3.08847	5.82355	1.52908e-71	2.5579e-70	peroxiredoxin-4
Sa_788.1	4.95364	9.79162	1.6155e-71	2.70021e-70	serine threonine- phosphatase 6 regulatory subunit 2-like
Sa_28993.9	5.31712	9.13365	1.64539e-71	2.74788e-70	nucleoporin 2
Sa_43190.6	3.59678	5.97564	2.14375e-71	3.57719e-70	ankyrin repeat domain-containing 10
Sa_15487.3	-6.41284	6.17926	2.50141e-71	4.17054e-70	dual specificity testis-specific kinase 1
Sa_14867.1	4.34222	4.68017	2.56078e-71	4.26598e-70	oxysterol-binding -related 5-like
Sa_689.20	-4.4276	4.43659	2.98566e-71	4.96967e-70	solute carrier family 25 member 34
Sa_13922.1	4.63125	6.8888	3.13918e-71	5.22087e-70	lisH domain-containing ARMC9 isoform X2
Sa_20226.2	3.88584	7.00502	3.15707e-71	5.24628e-70	STE20-like serine threonine- kinase isoform X2
Sa_7610.1	-2.99442	5.70048	3.17368e-71	5.26951e-70	Queuine tRNA-ribosyltransferase
Sa_2700.3	-2.72718	5.8312	3.45525e-71	5.73229e-70	partner of Y14 and mago
Sa_18985.1	-6.52076	3.9654	3.56575e-71	5.91072e-70	suppressor of tumorigenicity 14 homolog
Sa_20642.1	-4.42731	4.61691	3.76842e-71	6.24153e-70	SH3 domain-containing kinase-binding 1 isoform X1
Sa_36104.1	3.99204	5.19892	3.90227e-71	6.45789e-70	ribosomal S6 kinase alpha-5 isoform X1
Sa_3997.7	-5.34501	5.61778	3.91925e-71	6.48065e-70	mitochondrial amidoxime-reducing component 1-like
Sa_12514.4	4.60953	10.0755	4.00624e-71	6.61904e-70	pericentriolar material 1 isoform X1
Sa_6960.3	-4.40677	4.98562	4.43368e-71	7.31922e-70	atypical kinase mitochondrial-like
Sa_15677.1	5.16073	6.4837	4.83296e-71	7.97181e-70	tetratricopeptide repeat 29
Sa_20465.2	4.13296	5.68518	4.87428e-71	8.03336e-70	zinc finger and BTB domain-containing 7A
Sa_21224.7	7.15618	7.51902	5.0303e-71	8.2837e-70	UPF0193 EVG1
Sa_19293.5	4.83316	4.30933	5.73982e-71	9.44436e-70	monocarboxylate transporter 8
Sa_21446.2	3.28891	6.19759	6.02858e-71	9.91136e-70	serine threonine- kinase Nek4 isoform X1
Sa_10802.9	4.56726	4.15951	6.1287e-71	1.00677e-69	ankyrin repeat and SAM domain-containing 6 isoform X1
Sa_18520.1	4.91938	4.70149	6.17135e-71	1.01295e-69	disks large homolog 1 isoform X1
Sa_5467.1	-4.32437	6.74068	8.4136e-71	1.37986e-69	DNA topoisomerase 1-like
Sa_21140.2	9.05402	5.1241	9.55205e-71	1.56529e-69	desmoglein-2-like
Sa_46371.4	4.51997	4.31648	9.63383e-71	1.5774e-69	Cyclic AMP-dependent transcription factor ATF-7
Sa_20706.5	-3.31024	6.17596	9.91422e-71	1.62199e-69	tRNA (guanine-N(7)-)-methyltransferase
Sa_21594.1	6.63286	3.88178	1.03452e-70	1.69113e-69	amyloid beta A4 precursor -binding family A member 2-like isoform X1
Sa_33646.2	5.51313	3.98093	1.09604e-70	1.79023e-69	ADP-ribosyl cyclase cyclic ADP-ribose hydrolase 1-like
Sa_16929.5	-3.52221	5.01954	1.14292e-70	1.86529e-69	FAM53B-like
Sa_38674.4	-2.96351	5.55904	1.17138e-70	1.91018e-69	multiple myeloma tumor-associated 2
Sa_13299.6	-3.42479	6.47377	1.19523e-70	1.94749e-69	golgin subfamily A member 7-like
Sa_16211.2	6.11071	5.00321	1.30548e-70	2.1254e-69	ras-related Rab-6B
Sa_6381.2	-3.58336	4.8447	1.47011e-70	2.39148e-69	nucleus accumbens-associated 1-like
Sa_28375.4	4.05217	7.16724	1.47182e-70	2.39234e-69	prostaglandin E synthase 3-like
Sa_11248.1	-5.66251	4.84957	1.63596e-70	2.65698e-69	phosphatidylinositol transfer alpha isoform
Sa_29110.6	3.30422	5.85305	1.66658e-70	2.70452e-69	Signal-induced proliferation-associated 1 3
Sa_20067.1	-3.8084	7.88114	1.83841e-70	2.98095e-69	kelch 23
Sa_22053.1	-3.18044	5.3086	2.00446e-70	3.24757e-69	sharpin isoform X2
Sa_11976.1	-4.036	8.75659	2.23252e-70	3.61415e-69	low-density lipo receptor-related 2-like isoform X2
Sa_18046.1	4.32333	4.90023	2.24721e-70	3.63502e-69	bromodomain-containing 1-like isoform X1
Sa_9449.1	-3.92567	6.3926	2.48443e-70	4.01549e-69	39S ribosomal mitochondrial
Sa_4511.3	-4.96967	7.5105	2.5793e-70	4.16548e-69	ATP-dependent DNA helicase PIF1
Sa_5410.3	-3.33443	6.36225	2.60194e-70	4.19866e-69	MAD2L1-binding
Sa_39078.2	-3.95471	7.86629	3.29155e-70	5.30719e-69	DNA-directed RNA polymerase I subunit RPA2
Sa_7093.1	5.02927	9.34003	3.57499e-70	5.75957e-69	la-related 4B-like
Sa_21900.1	4.88384	4.22546	3.66377e-70	5.89787e-69	rho GTPase-activating 21 isoform X2
Sa_6612.2	-3.53927	5.89599	3.82829e-70	6.15778e-69	biogenesis of lysosome-related organelles complex 1 subunit 5
Sa_33568.4	5.38639	3.86359	4.358e-70	7.0042e-69	calcium calmodulin-dependent kinase kinase 2 isoform X1
Sa_14607.4	-3.13351	5.28373	5.36862e-70	8.62158e-69	mitogen-activated kinase 8-like isoform X3
Sa_15104.1	5.21659	6.46306	5.49082e-70	8.81077e-69	xenotropic and polytropic retrovirus receptor 1 homolog
Sa_2693.1	-4.12423	6.37951	5.56473e-70	8.92223e-69	adenylate kinase isoenzyme 6
Sa_34624.2	-5.56543	4.38042	5.72021e-70	9.16421e-69	ras-related Rab-33B-like
Sa_4195.8	-3.28617	5.94196	5.95513e-70	9.53296e-69	cytosol aminopeptidase
Sa_21382.2	4.77824	7.03422	6.46538e-70	1.03415e-68	SUMO-interacting motif-containing 1 isoform X1
Sa_29092.1	4.14572	5.72314	6.62588e-70	1.05898e-68	oxysterol-binding 2-like isoform X2
Sa_20662.6	4.90208	4.19106	7.17947e-70	1.14655e-68	cAMP-specific 3 ,5 -cyclic phosphodiesterase 4B-like isoform X1
Sa_18823.1	-3.24524	5.00678	7.4652e-70	1.19123e-68	tight junction ZO-2 isoform X1
Sa_41286.1	-3.15324	5.95006	8.07093e-70	1.28686e-68	---NA---
Sa_38076.1	5.72598	9.70064	8.51394e-70	1.35642e-68	tubulin alpha chain-like
Sa_18142.1	4.9144	6.67089	8.60971e-70	1.37059e-68	intraflagellar transport 46 homolog
Sa_26346.1	4.05959	4.77675	8.78687e-70	1.39768e-68	spermatid perinuclear RNA-binding -like isoform X1
Sa_24898.1	-3.73504	5.79369	9.82907e-70	1.56222e-68	pyruvate mitochondrial
Sa_6201.4	-3.0483	6.16726	1.04355e-69	1.6573e-68	probable 18S rRNA (guanine-N(7))-methyltransferase
Sa_21686.4	3.58653	5.21238	1.12638e-69	1.78743e-68	RING finger 141
Sa_20225.3	4.74797	6.99131	1.16639e-69	1.84899e-68	coiled-coil domain-containing 74A-like
Sa_31690.4	-5.47691	4.79302	1.16702e-69	1.84899e-68	short-chain dehydrogenase reductase 3
Sa_35253.5	-3.58498	5.54509	1.1931e-69	1.88882e-68	programmed cell death 2
Sa_9666.4	-4.51297	4.14615	1.3141e-69	2.07874e-68	ceramide synthase 6
Sa_49596.3	6.71401	6.90044	1.57254e-69	2.4856e-68	leucine-rich repeat-containing 71 isoform X2
Sa_11053.4	-6.4102	5.75182	1.59839e-69	2.52447e-68	aldehyde dehydrogenase family 3 member B1-like isoform X2
Sa_46711.1	11.1151	3.49827	1.68576e-69	2.66037e-68	tetratricopeptide repeat 24
Sa_25847.3	-3.4784	6.41579	1.7756e-69	2.79996e-68	EH domain-containing 3
Sa_8635.2	-4.16812	7.54998	1.79841e-69	2.8337e-68	U3 small nucleolar RNA-associated 15 homolog
Sa_8091.4	-3.96997	7.08589	1.90555e-69	3.00016e-68	MGARP isoform X2
Sa_7744.1	-4.14212	8.20995	2.04489e-69	3.21702e-68	G1 S-specific cyclin-E1
Sa_32374.1	7.678	3.52501	2.07733e-69	3.26549e-68	centrosomal of 89 kDa isoform X2
Sa_7137.5	3.55359	5.51293	2.10249e-69	3.30245e-68	pleckstrin homology domain-containing family A member 3
Sa_59.7	-4.0008	6.77973	2.42511e-69	3.80622e-68	methyltransferase C9orf114 homolog
Sa_11869.6	4.48193	5.90063	2.71742e-69	4.26168e-68	cyclin-dependent kinase 17-like isoform X1
Sa_48178.1	3.04992	5.57546	2.80217e-69	4.39116e-68	DENN domain-containing 3-like
Sa_23984.3	-4.19321	9.32242	3.37808e-69	5.28952e-68	BTG3
Sa_46285.2	-3.87523	6.53802	3.43569e-69	5.37554e-68	guanine nucleotide-binding G(I) G(S) G(O) subunit gamma-5
Sa_24172.4	4.17179	6.76021	3.77297e-69	5.89864e-68	Sphingosine-1-phosphate phosphatase 1
Sa_37044.6	3.07439	5.97407	3.81857e-69	5.96528e-68	zinc finger 646-like
Sa_15167.12	-3.7541	5.48541	4.08951e-69	6.38357e-68	ribonuclease P subunit p21-like
Sa_19172.1	6.21873	6.09398	4.53541e-69	7.0741e-68	adenylate kinase 7
Sa_7065.3	5.301	4.42563	5.51327e-69	8.59265e-68	E3 ubiquitin- ligase MARCH1 isoform X1
Sa_10290.1	5.03772	5.37624	5.77309e-69	8.99062e-68	transforming growth factor beta-1-like
Sa_11902.3	3.44836	6.17093	5.85555e-69	9.11196e-68	Zinc finger and BTB domain-containing 3
Sa_43248.1	5.31735	4.37998	6.50641e-69	1.01169e-67	tetratricopeptide repeat 30A-like
Sa_11795.1	-3.29452	5.43777	6.56525e-69	1.02005e-67	transmembrane mitochondrial
Sa_25877.1	-6.49018	3.93851	6.75351e-69	1.04849e-67	tumor necrosis factor receptor superfamily member 10B-like isoform X1
Sa_12298.2	-3.68133	6.94567	6.90219e-69	1.07075e-67	cyclin-I-like
Sa_2846.1	-5.26997	5.08404	7.32139e-69	1.1349e-67	KN motif and ankyrin repeat domain-containing 1 isoform X1
Sa_21672.9	-3.62954	5.39833	7.74432e-69	1.19953e-67	ubiquitin-like modifier-activating enzyme 5
Sa_42629.1	-3.59706	7.1638	7.76004e-69	1.20104e-67	KRR1 small subunit processome component homolog
Sa_21071.5	-4.10624	4.56271	8.56363e-69	1.32439e-67	clathrin heavy chain 1-like isoform X1
Sa_42620.1	-3.65602	7.13426	9.99458e-69	1.54451e-67	U3 small nucleolar RNA-interacting 2 isoform X2
Sa_13320.3	5.25944	6.717	1.01866e-68	1.57297e-67	coiled-coil domain-containing 103
Sa_48009.2	3.64656	5.42345	1.05515e-68	1.62806e-67	structural maintenance of chromosomes 3-like
Sa_47551.3	-3.71697	5.55761	1.07087e-68	1.65105e-67	coiled-coil domain-containing 106-like isoform X2
Sa_3978.1	7.22196	3.85031	1.20885e-68	1.86236e-67	carboxypeptidase M
Sa_29459.1	-5.66777	3.96148	1.30983e-68	2.01638e-67	receptor-type tyrosine- phosphatase mu isoform X6
Sa_22067.1	2.78713	5.68607	1.51797e-68	2.335e-67	tyrosine phosphatase domain-containing 1
Sa_3774.1	-3.71985	6.85368	1.699e-68	2.61147e-67	G patch domain-containing 4
Sa_22947.2	5.45458	5.52555	1.87155e-68	2.87449e-67	BTB POZ domain-containing 6-B-like
Sa_9039.2	3.3514	5.73613	1.99143e-68	3.05519e-67	Chromobox homolog 1
Sa_10789.10	4.40307	7.0475	1.99225e-68	3.05519e-67	adenylate cyclase type 3-like
Sa_33666.2	-5.48631	4.44321	2.04818e-68	3.13856e-67	calpain-5-like isoform X5
Sa_3872.7	-4.73606	6.92353	2.15869e-68	3.30538e-67	small ubiquitin-related modifier 2
Sa_5754.5	-2.935	5.82477	2.18895e-68	3.34917e-67	probable palmitoyltransferase ZDHHC4
Sa_37293.1	9.84038	3.8011	2.25528e-68	3.44802e-67	anterior gradient 3-like
Sa_8944.5	6.04085	6.39158	2.53673e-68	3.87536e-67	Zinc finger MYND domain-containing 12
Sa_6917.2	5.72369	3.68152	2.61291e-68	3.98871e-67	zinc finger GLIS1-like isoform X1
Sa_24010.3	5.22299	4.23301	2.76458e-68	4.21703e-67	thioredoxin domain-containing 3 homolog isoform X1
Sa_23283.4	4.22301	4.27802	2.81075e-68	4.28421e-67	prolyl 4-hydroxylase subunit alpha-1 isoform X1
Sa_34554.12	-3.47484	6.24113	2.92185e-68	4.45017e-67	PDZ and LIM domain 1
Sa_173.3	6.3359	3.85718	3.05488e-68	4.64925e-67	solute carrier family 22 member 7-like
Sa_45037.3	3.03704	6.0459	3.07571e-68	4.67742e-67	MAP kinase-interacting serine threonine- kinase 1
Sa_9337.4	5.39605	7.02822	3.14045e-68	4.77226e-67	1-phosphatidylinositol 4,5-bisphosphate phosphodiesterase beta-4 isoform X1
Sa_4587.4	4.285	4.86092	3.20896e-68	4.87266e-67	abhydrolase domain-containing 2-A-like
Sa_9884.1	-5.55417	4.51024	3.34498e-68	5.07537e-67	zinc finger with UFM1-specific peptidase domain isoform X1
Sa_9524.2	-5.88854	3.84083	3.38051e-68	5.12541e-67	grainyhead 2 homolog isoform X1
Sa_4195.10	-4.05489	4.64289	3.66388e-68	5.55039e-67	kelch 2
Sa_14982.2	5.47588	7.63805	3.66634e-68	5.55039e-67	leucine-rich repeat-containing 56 isoform X1
Sa_20457.6	4.48867	5.06632	5.8109e-68	8.79035e-67	mitogen-activated kinase kinase kinase 13 isoform X1
Sa_5362.4	5.53314	7.55768	6.92857e-68	1.04732e-66	homocysteine-responsive endoplasmic reticulum-resident ubiquitin-like domain member 2
Sa_15728.6	-4.86565	6.36688	7.13832e-68	1.07821e-66	cytosolic 5 -nucleotidase 1A-like
Sa_7268.2	-5.72153	5.34985	8.44074e-68	1.27398e-66	Serine threonine- kinase PLK3
Sa_34693.2	-2.93387	5.77764	9.5177e-68	1.43545e-66	ATP-binding cassette sub-family B member 9
Sa_19876.1	4.95872	8.44454	9.65147e-68	1.45453e-66	kinesin KIF9
Sa_9216.11	4.40957	6.61852	1.01304e-67	1.52557e-66	outer dense fiber 2-like
Sa_4746.8	-3.0292	5.93653	1.1685e-67	1.75836e-66	ribosomal RNA-processing 7 homolog A
Sa_17912.4	-3.67	6.73166	1.19597e-67	1.79834e-66	dimethyladenosine transferase mitochondrial
Sa_26143.1	4.39144	4.24446	1.27002e-67	1.90826e-66	junctional associated with coronary artery disease
Sa_18870.2	-3.49866	6.33616	1.36736e-67	2.05298e-66	zinc finger CCHC domain-containing 4
Sa_47609.4	-4.66367	4.40683	1.747e-67	2.62103e-66	patatin-like phospholipase domain-containing 2
Sa_26327.1	3.14781	6.02629	2.53641e-67	3.80253e-66	phospholipase D3-like isoform X1
Sa_4848.1	4.74154	6.63021	2.82959e-67	4.2389e-66	ankyrin repeat domain-containing 26 isoform X1
Sa_3970.5	-4.93258	4.34282	2.84475e-67	4.25843e-66	rhomboid-related 2
Sa_27483.4	9.96298	4.65621	3.11758e-67	4.66336e-66	suppression of tumorigenicity 18 isoform X2
Sa_39311.3	6.88932	4.13536	3.42198e-67	5.11489e-66	proline-serine-threonine phosphatase-interacting 2
Sa_1507.3	-2.91958	5.93089	3.89273e-67	5.81419e-66	activator of basal transcription 1
Sa_19578.4	-4.98702	5.46616	3.95875e-67	5.90839e-66	long-chain-fatty-acid-- ligase 1-like
Sa_31385.2	5.37071	4.34742	4.20213e-67	6.26699e-66	ATP-binding cassette sub-family D member 2
Sa_20275.3	-3.20102	5.60402	4.43819e-67	6.61412e-66	cysteine-rich with EGF-like domain 2
Sa_52566.1	8.72112	3.90289	4.56697e-67	6.80099e-66	homeodomain-interacting kinase 1-like
Sa_28040.1	5.57308	6.78669	4.60253e-67	6.84886e-66	ubiquitin carboxyl-terminal hydrolase 2-like isoform X1
Sa_31148.1	7.5758	3.65851	5.289e-67	7.86455e-66	serine threonine- kinase DCLK1-like isoform X1
Sa_39078.3	-5.83241	4.72023	5.69891e-67	8.46779e-66	hypothetical protein EH28_24007
Sa_6809.2	-7.34389	5.7585	5.9894e-67	8.89285e-66	ecto-ADP-ribosyltransferase 5-like isoform X1
Sa_17923.5	-5.70519	5.00697	6.38323e-67	9.47058e-66	GRAM domain-containing 1C
Sa_34760.3	-6.75404	4.20317	7.02066e-67	1.04086e-65	zinc finger 385B-like isoform X1
Sa_14084.3	-3.5445	4.88842	7.69011e-67	1.13927e-65	dimethyladenosine transferase mitochondrial
Sa_15847.3	4.72322	4.79917	7.96745e-67	1.17949e-65	paired box Pax-5-like
Sa_7854.4	-2.81814	6.10375	8.79867e-67	1.30158e-65	diphosphoinositol polyphosphate phosphohydrolase 3-beta-like
Sa_28209.1	5.38712	5.86013	1.02586e-66	1.51642e-65	intraflagellar transport 27 homolog
Sa_25372.1	6.90974	4.4929	1.06225e-66	1.56906e-65	collagen alpha-5(IV) chain-like
Sa_9095.5	-2.88298	5.92524	1.12068e-66	1.65415e-65	Ubiquitin 4A
Sa_9142.8	5.60248	3.73341	1.12633e-66	1.66128e-65	Chromobox homolog 7
Sa_28949.2	5.45517	4.23403	1.18867e-66	1.75193e-65	HMG box-containing 1-like
Sa_38367.1	6.15624	3.90737	1.30867e-66	1.92738e-65	prickle 2
Sa_20406.1	-3.31314	5.89203	1.34405e-66	1.97803e-65	DNA-directed RNA polymerase I subunit RPA43
Sa_5133.4	4.41593	6.85216	1.45991e-66	2.14698e-65	myotubularin-related 11
Sa_410.3	3.73126	6.31055	1.67375e-66	2.45966e-65	syntaxin-6-like isoform X2
Sa_23421.6	3.81869	5.93436	1.91548e-66	2.81283e-65	probable E3 ubiquitin- ligase HERC3 isoform X1
Sa_16562.1	5.55577	3.9886	2.43261e-66	3.5696e-65	rho GTPase-activating 21 isoform X3
Sa_7854.6	-3.41193	6.61814	2.61175e-66	3.82967e-65	39S ribosomal mitochondrial
Sa_12111.1	3.89184	4.92293	2.93342e-66	4.29821e-65	SWI SNF-related matrix-associated actin-dependent regulator of chromatin subfamily E member 1 isoform X2
Sa_27782.1	6.00821	4.36975	2.94835e-66	4.31693e-65	PR domain zinc finger 5
Sa_30281.1	2.77074	5.67049	3.08398e-66	4.51224e-65	cohesin subunit SA-1
Sa_43803.14	-2.85745	5.86947	3.25703e-66	4.76196e-65	ES1 mitochondrial-like
Sa_12229.2	3.37088	5.30577	3.27442e-66	4.78389e-65	coiled-coil domain-containing 169
Sa_1907.3	-3.44816	6.44448	3.44211e-66	5.02523e-65	-glutamate O-methyltransferase
Sa_16786.1	4.14764	5.20191	4.63175e-66	6.75711e-65	probable E3 ubiquitin- ligase HERC1
Sa_55055.2	6.1082	4.23113	4.96163e-66	7.23309e-65	transcription factor IIIB 90 kDa subunit-like isoform X1
Sa_13960.1	10.9901	3.37634	4.97547e-66	7.24801e-65	receptor-type tyrosine- phosphatase H-like
Sa_10448.3	-4.24504	4.35945	5.77418e-66	8.40543e-65	calcium calmodulin-dependent kinase type II subunit gamma isoform X11
Sa_10245.2	3.12406	4.87606	6.15334e-66	8.95089e-65	homeobox PKNOX1 isoform X1
Sa_42173.2	-2.98554	5.49359	7.53948e-66	1.09593e-64	probable ATP-dependent RNA helicase DDX59
Sa_27276.1	4.06942	5.65433	8.08948e-66	1.17502e-64	clathrin heavy chain linker domain-containing 1
Sa_33380.6	4.06941	6.49535	8.19584e-66	1.18961e-64	probable E3 ubiquitin- ligase HECTD4 isoform X1
Sa_29008.2	-4.25626	4.65439	1.00184e-65	1.45311e-64	SH3 domain-binding glutamic acid-rich 2
Sa_27274.3	4.29615	4.82709	1.04284e-65	1.51147e-64	tubulin beta-4B chain-like
Sa_51118.1	3.29045	5.1636	1.07992e-65	1.5641e-64	regulator of G- signaling 12-like isoform X3
Sa_10005.9	3.75279	8.57512	1.09489e-65	1.58463e-64	Flotillin-1
Sa_9260.3	-3.79954	4.63689	1.16998e-65	1.69209e-64	sorting nexin-9-like isoform X2
Sa_33920.1	5.77633	6.43059	1.2218e-65	1.76576e-64	afadin- and alpha-actinin-binding isoform X1
Sa_20603.1	-4.06398	4.62789	1.30322e-65	1.88207e-64	tail-anchored insertion receptor WRB
Sa_21948.2	-3.73457	7.19454	1.41748e-65	2.04562e-64	ras family member 11B
Sa_17011.2	-2.83421	5.65961	1.51909e-65	2.19067e-64	adenosine monophosphate- transferase FICD
Sa_25919.1	4.30834	4.22127	1.68048e-65	2.42168e-64	ankycorbin isoform X1
Sa_24500.3	3.77919	6.44618	1.70574e-65	2.45632e-64	glyceraldehyde-3-phosphate testis-specific
Sa_21068.1	-4.74462	8.53517	1.80482e-65	2.59714e-64	digestive cysteine ase 1-like
Sa_4712.5	7.4192	3.50616	2.17038e-65	3.12093e-64	POU class transcription factor 2 isoform X1
Sa_13579.4	-3.94283	4.56034	2.19986e-65	3.16106e-64	SAM and SH3 domain-containing 1-like isoform X1
Sa_23848.8	-5.38444	7.37313	2.30171e-65	3.30505e-64	histone-lysine N-methyltransferase SETDB1-B-like
Sa_5240.2	3.78782	4.73212	2.58985e-65	3.71613e-64	PREDICTED: uncharacterized protein KIAA0895 homolog
Sa_15344.3	6.14205	4.54713	2.79299e-65	4.00475e-64	cyclin-dependent kinase inhibitor 1B
Sa_32205.2	6.37993	4.19102	2.88958e-65	4.14028e-64	zonadhesin-like isoform X3
Sa_7903.2	-3.46813	5.82684	3.02709e-65	4.33422e-64	zinc finger CCHC domain-containing 4
Sa_19929.1	-4.24311	4.47839	3.19388e-65	4.56978e-64	engulfment and cell motility 1 isoform X5
Sa_4835.5	-3.98649	6.77422	3.2896e-65	4.70338e-64	60S ribosome subunit biogenesis NIP7 homolog
Sa_15428.4	10.8341	3.22211	3.45737e-65	4.93973e-64	acid-sensing ion channel 2 isoform X2
Sa_22637.3	4.70481	7.09207	3.49815e-65	4.99444e-64	cytoplasmic dynein 1 light intermediate chain 2 isoform X1
Sa_7931.5	2.85307	5.7337	3.52095e-65	5.02342e-64	HEAT repeat-containing 5B isoform X2
Sa_15250.7	5.42128	3.71287	3.54537e-65	5.05467e-64	nuclear factor of activated T- cytoplasmic 3 isoform X1
Sa_20061.1	4.00345	6.198	3.84169e-65	5.47325e-64	FAM49B
Sa_8915.1	3.04505	5.2724	4.0273e-65	5.73362e-64	THO complex subunit 2 isoform X1
Sa_32338.1	-3.89069	7.52286	4.10026e-65	5.83336e-64	40S ribosomal S27
Sa_11139.4	4.68743	4.47753	4.51418e-65	6.41767e-64	membrane-associated guanylate WW and PDZ domain-containing 2 isoform X5
Sa_17769.1	3.41811	5.10291	5.07595e-65	7.21123e-64	ribonucleo PTB-binding 1 isoform X1
Sa_701.17	6.42505	8.57327	5.23402e-65	7.43053e-64	tetratricopeptide repeat 25 isoform X1
Sa_33678.1	3.50359	5.01251	5.30073e-65	7.51992e-64	MCM domain-containing 2
Sa_8314.1	-3.77852	4.56727	5.40716e-65	7.66549e-64	tetraspanin-3-like
Sa_22429.1	-3.21358	4.85344	5.88686e-65	8.33965e-64	ribonuclease P subunit p40
Sa_17883.1	-3.9358	6.92498	6.62467e-65	9.37825e-64	28S ribosomal mitochondrial
Sa_18408.1	-3.27912	6.53498	6.66209e-65	9.42457e-64	mitochondrial import receptor subunit TOM40 homolog
Sa_47216.1	7.5646	3.85385	6.79558e-65	9.60665e-64	RNA-binding FUS
Sa_7896.5	4.93151	8.13125	6.92128e-65	9.77747e-64	radial spoke head 9 homolog
Sa_1842.2	-2.93093	5.8312	7.63965e-65	1.07847e-63	extracellular sulfatase Sulf-1 isoform X1
Sa_12396.4	-2.83684	6.08937	7.70669e-65	1.08717e-63	hydroxymethylglutaryl- mitochondrial
Sa_14647.4	-4.33606	7.80755	9.03029e-65	1.27299e-63	mitochondrial import receptor subunit TOM20 homolog
Sa_28700.2	4.63783	4.48023	9.509e-65	1.33953e-63	amphoterin-induced 1
Sa_689.7	-3.4207	5.81935	1.00949e-64	1.42107e-63	THAP domain-containing 6-like
Sa_15346.8	4.7929	3.98202	1.17412e-64	1.65167e-63	death-inducer obliterator 1 isoform X1
Sa_17460.2	-4.84123	4.16675	1.22914e-64	1.72786e-63	calcium calmodulin-dependent kinase type II subunit delta- partial
Sa_5418.1	4.34513	4.73729	1.38005e-64	1.93864e-63	nephrocystin-4 isoform X1
Sa_5626.1	5.64679	4.11347	1.3872e-64	1.94732e-63	Coiled-coil domain-containing 157
Sa_357.3	5.43438	10.6456	1.38919e-64	1.94875e-63	high mobility group B2-like
Sa_11402.1	6.0929	3.77589	1.58873e-64	2.2271e-63	phospholipase DDHD1 isoform X1
Sa_33445.3	-2.7879	5.67251	1.63951e-64	2.29669e-63	optineurin
Sa_30034.2	-4.21499	4.19204	1.71052e-64	2.39449e-63	tyrosine- kinase 223
Sa_11053.3	-3.07769	5.52821	1.74779e-64	2.44496e-63	cob(I)yrinic acid a,c-diamide mitochondrial
Sa_32600.2	4.18586	6.63357	1.7964e-64	2.51121e-63	GLTSCR1
Sa_15250.6	-4.42977	4.81864	1.84323e-64	2.57488e-63	epithelial splicing regulatory 2 isoform X1
Sa_49759.2	3.0993	5.23629	1.85588e-64	2.59074e-63	AMP deaminase 2-like isoform X4
Sa_25259.1	4.73079	4.86971	1.88105e-64	2.62406e-63	clusterin
Sa_5732.10	-3.76771	7.98412	1.88754e-64	2.63129e-63	PREDICTED: uncharacterized protein C14orf119 homolog
Sa_53454.2	3.58182	4.91072	1.89242e-64	2.63626e-63	abl interactor 2-like isoform X4
Sa_42812.2	-3.57397	5.3891	2.54122e-64	3.53761e-63	acetyl-coenzyme A transporter 1
Sa_24047.2	7.17313	4.07598	2.8644e-64	3.98475e-63	prothrombin
Sa_5767.1	4.26878	6.51676	2.89524e-64	4.02486e-63	tubby-related 3 isoform X2
Sa_5188.2	5.28851	5.73665	3.04583e-64	4.23127e-63	coiled-coil domain-containing 146 isoform X1
Sa_5219.8	4.59044	7.39735	3.37493e-64	4.68522e-63	FAM179B isoform X1
Sa_30582.3	-4.13256	4.712	3.47848e-64	4.82564e-63	Homeobox NOBOX
Sa_39181.1	6.67779	4.88916	3.72016e-64	5.15735e-63	FAM78A isoform X2
Sa_41972.2	-3.05005	5.99168	4.02928e-64	5.58204e-63	mitochondrial
Sa_15063.3	-3.09842	5.4865	4.41499e-64	6.11217e-63	NIF3 1
Sa_15628.2	-5.71356	7.85142	4.69852e-64	6.50021e-63	uromodulin-like isoform X1
Sa_38513.3	-2.89289	6.10937	4.91734e-64	6.79826e-63	RWD domain-containing 4
Sa_26499.5	-3.04769	5.42071	5.01856e-64	6.93341e-63	annexin A13-like
Sa_4081.3	-2.70029	5.65828	5.04847e-64	6.96994e-63	heme transporter HRG1
Sa_16898.2	6.11186	3.86679	5.63878e-64	7.77957e-63	von Willebrand factor C domain-containing 2-like
Sa_16335.1	6.28978	3.88689	5.85123e-64	8.06714e-63	zinc finger homeobox 3 isoform X1
Sa_49502.1	8.76453	3.46694	5.94143e-64	8.18588e-63	cadherin-6-like isoform X2
Sa_15280.4	5.95772	4.0189	6.21265e-64	8.55369e-63	Selection and upkeep of intraepithelial T-cells 2
Sa_39333.3	-3.52856	7.48113	6.4016e-64	8.80779e-63	coiled-coil domain-containing 47
Sa_8915.2	3.49114	4.74564	7.05634e-64	9.70199e-63	cohesin subunit SA-2-like
Sa_21687.3	-2.72556	5.45925	9.79508e-64	1.34583e-62	DNA-directed RNA polymerase I subunit RPA49
Sa_4838.5	4.31811	5.70096	1.1257e-63	1.54564e-62	ankyrin repeat and SAM domain-containing 1A-like isoform X1
Sa_34302.2	-3.16463	5.44823	1.14451e-63	1.5704e-62	cardiolipin synthase (CMP-forming)
Sa_28668.1	4.58677	5.03129	1.14875e-63	1.57513e-62	myomesin-2-like isoform X1
Sa_19223.2	3.08975	4.955	1.35954e-63	1.8629e-62	Glycerol-3-phosphate acyltransferase 4
Sa_38715.1	-3.38545	6.4907	1.44284e-63	1.97569e-62	coilin
Sa_45377.7	7.33997	3.63353	1.47775e-63	2.02211e-62	cytochrome P450 2K1-like
Sa_5999.4	-3.3727	5.64063	1.48986e-63	2.03729e-62	leucine-rich repeat-containing 59 isoform X1
Sa_6818.3	8.49789	6.14139	1.57828e-63	2.15673e-62	guanine nucleotide-binding subunit beta-5-like
Sa_21366.1	-3.47354	7.22903	1.59609e-63	2.17958e-62	peptidyl-prolyl cis-trans isomerase-like
Sa_14170.2	3.15713	5.76644	1.615e-63	2.20392e-62	la-related 4-like
Sa_21713.1	8.64227	3.34974	1.63846e-63	2.23441e-62	cytoplasmic dynein 1 intermediate chain 1 isoform X5
Sa_43154.1	4.47639	4.25952	1.65471e-63	2.25503e-62	inturned isoform X2
Sa_28332.6	6.33034	6.3127	1.68678e-63	2.29718e-62	homeobox and leucine zipper Homez-like
Sa_36571.1	2.92237	5.24381	1.72014e-63	2.34103e-62	endophilin-A2-like isoform X1
Sa_25546.1	11.5784	3.95556	1.72975e-63	2.35108e-62	multiple C2 and transmembrane domain-containing 1-like
Sa_4673.1	7.44773	3.5303	1.72987e-63	2.35108e-62	collagen alpha-6(VI) chain isoform X1
Sa_20611.11	-5.21187	6.46168	1.90779e-63	2.59113e-62	myristoylated alanine-rich C-kinase substrate-like
Sa_19747.15	3.36199	5.97885	1.94864e-63	2.64482e-62	TBC1 domain family member 1 isoform X2
Sa_460.2	3.91005	5.46306	1.98815e-63	2.69663e-62	muskelin isoform X2
Sa_46879.1	6.17187	6.25628	2.1214e-63	2.87542e-62	placenta-specific gene 8 -like
Sa_52468.1	-6.06547	4.35649	2.14145e-63	2.90063e-62	SLAIN motif-containing 1-like isoform X2
Sa_5362.5	-5.27156	4.12034	2.2511e-63	3.0471e-62	PREDICTED: uncharacterized protein LOC104936529
Sa_6132.30	-5.64735	3.67141	2.27868e-63	3.08236e-62	jun dimerization 2
Sa_7330.1	5.65854	3.67484	2.77167e-63	3.7467e-62	EGF domain-specific O-linked N-acetylglucosamine transferase
Sa_5801.4	3.08352	6.15319	2.95716e-63	3.99475e-62	serine threonine- kinase SIK3 isoform X1
Sa_16423.4	-4.54069	4.38855	3.07685e-63	4.15365e-62	coronin-1B-like
Sa_14977.3	-3.3728	4.88183	3.28215e-63	4.42781e-62	cytochrome c oxidase assembly COX14 homolog
Sa_5595.2	4.62001	7.62429	3.57824e-63	4.82402e-62	kinesin KIF19
Sa_20067.3	3.5046	6.65154	3.59109e-63	4.83809e-62	E3 ubiquitin- ligase UBR3 isoform X1
Sa_34960.3	-5.3189	4.31967	3.68759e-63	4.96477e-62	Src kinase-associated phospho 2
Sa_8665.2	-3.22874	5.31134	3.8365e-63	5.16179e-62	cytoplasmic tRNA 2-thiolation 1
Sa_1572.2	-4.65721	3.93547	3.97276e-63	5.34154e-62	tyrosine- kinase FRK
Sa_28459.2	3.6822	5.13098	6.44136e-63	8.65488e-62	nephrocystin-4 isoform X1
Sa_6413.1	-5.68044	7.85805	6.48349e-63	8.70566e-62	RNA-binding with multiple splicing 2 isoform X2
Sa_18880.2	-6.47224	6.1172	6.53958e-63	8.7751e-62	polypeptide N-acetylgalactosaminyltransferase 6-like
Sa_17744.2	-4.78812	5.33955	6.56719e-63	8.80627e-62	alpha-2,8-sialyltransferase 8B
Sa_6541.1	-3.84289	10.1102	6.80856e-63	9.12383e-62	nucleoside diphosphate kinase B-like
Sa_16635.8	6.56394	3.6022	7.02566e-63	9.40848e-62	---NA---
Sa_4559.6	5.21319	5.46871	7.55057e-63	1.01047e-61	GTP-binding 2
Sa_24948.6	4.2701	8.13441	7.82985e-63	1.04714e-61	UPF0769 C21orf59 homolog
Sa_14072.1	-3.49328	4.43348	8.35981e-63	1.11728e-61	ubiquitin carboxyl-terminal hydrolase CYLD-like isoform X2
Sa_15689.4	2.68821	6.01678	8.3975e-63	1.12157e-61	rhotekin-2-like isoform X1
Sa_113.9	-4.18709	7.39942	9.01685e-63	1.20349e-61	endothelial lipase
Sa_16635.7	-3.82404	7.48999	9.13827e-63	1.21888e-61	solute carrier family 12 member 9-like
Sa_10152.2	-3.4791	4.6093	9.29716e-63	1.23925e-61	probable inactive glycosyltransferase 25 family member 3
Sa_6193.8	6.07533	3.95538	9.61802e-63	1.28117e-61	insulin-like growth factor 2 mRNA-binding 2 isoform X1
Sa_7428.1	8.51443	3.22335	9.78937e-63	1.30313e-61	collagen alpha-6(VI) chain isoform X1
Sa_29407.4	5.31724	4.26523	9.90856e-63	1.31812e-61	voltage-dependent L-type calcium channel subunit alpha-1S
Sa_17763.1	3.40345	6.55718	9.99379e-63	1.32858e-61	JBTS17 isoform X1
Sa_48023.1	-4.65773	5.13356	1.02441e-62	1.36095e-61	release factor glutamine methyltransferase-like
Sa_22254.2	3.5151	5.07344	1.02548e-62	1.36147e-61	death domain-associated 6
Sa_11646.1	5.24577	6.06644	1.12243e-62	1.4892e-61	fatty aldehyde dehydrogenase-like
Sa_971.2	-3.63935	4.77791	1.24505e-62	1.6508e-61	E3 ubiquitin ISG15 ligase TRIM25-like
Sa_15810.4	4.46266	4.50063	1.27557e-62	1.69015e-61	centrosomal of 164 kDa
Sa_1136.1	-3.11615	5.65652	1.38909e-62	1.83936e-61	eukaryotic translation initiation factor 5B-like
Sa_19308.1	-5.86051	4.84299	1.51225e-62	2.00112e-61	zinc finger with UFM1-specific peptidase domain isoform X1
Sa_10387.1	2.67967	5.59793	1.79406e-62	2.37247e-61	probable global transcription activator SNF2L2
Sa_14485.2	3.38849	5.06173	1.86354e-62	2.46271e-61	transport Sec24C-like isoform X1
Sa_5927.2	-4.59618	4.20466	2.01473e-62	2.66077e-61	sarcoplasmic endoplasmic reticulum calcium ATPase 3 isoform X2
Sa_20943.3	-2.97241	6.03179	2.07791e-62	2.7424e-61	transcription factor E2F5-like
Sa_13641.1	-3.08884	4.95798	2.10971e-62	2.78254e-61	-tyrosine kinase 6
Sa_36517.2	-4.51652	4.73836	2.33252e-62	3.07439e-61	guanosine-3 ,5 -bis(diphosphate) 3 -pyrophosphohydrolase MESH1
Sa_45823.1	5.05212	7.5899	2.35697e-62	3.10458e-61	kinesin light chain 1 isoform X1
Sa_14554.1	6.14094	3.89016	2.52843e-62	3.32824e-61	cysteine sulfinic acid decarboxylase
Sa_14562.2	4.8956	3.92084	2.6301e-62	3.4598e-61	transmembrane 150A-like
Sa_21618.2	4.89371	5.34738	2.66034e-62	3.49729e-61	Bardet-Biedl syndrome 1
Sa_5305.7	3.91557	5.84558	2.71814e-62	3.57094e-61	Axonemal dynein light chain domain-containing 1
Sa_16779.1	-6.60937	3.40808	3.12071e-62	4.09713e-61	collagen alpha-5(IV) chain-like
Sa_11892.5	3.38329	5.72327	3.18069e-62	4.17314e-61	dihydropyrimidinase-related 2 isoform X1
Sa_54548.1	3.51815	4.79684	3.24795e-62	4.25861e-61	myosin-10 isoform X2
Sa_31276.1	6.61041	7.26894	3.55386e-62	4.65667e-61	IQ and ubiquitin-like domain-containing
Sa_6699.1	8.27157	3.46228	3.88336e-62	5.08511e-61	stabilin-1
Sa_18686.3	5.41015	5.45817	4.01082e-62	5.24858e-61	glycerol-3-phosphate acyltransferase 4-like
Sa_9342.1	-4.2972	4.31352	4.08325e-62	5.33987e-61	serine threonine- kinase DCLK2 isoform X1
Sa_23853.21	3.08932	5.49503	4.09333e-62	5.34958e-61	hepatoma-derived growth factor-related 2-like isoform X2
Sa_268.10	-4.28846	4.25137	4.20956e-62	5.4979e-61	probable D-tyrosyl-tRNA(Tyr) deacylase 2
Sa_7118.1	3.46141	7.64007	4.21831e-62	5.50575e-61	structural maintenance of chromosomes 3
Sa_22677.3	6.3112	7.52992	4.38958e-62	5.72557e-61	PRELI domain containing 3A
Sa_8151.2	-7.11966	4.16635	4.62398e-62	6.02739e-61	dehydrogenase reductase SDR family member 13-like
Sa_31756.4	7.26707	4.17038	4.78463e-62	6.23275e-61	E3 ubiquitin- ligase RNF14-like
Sa_34763.8	-2.82781	5.61936	4.97069e-62	6.47092e-61	IQ domain-containing C
Sa_12355.1	-2.70902	5.52176	5.03592e-62	6.5516e-61	disulfide-isomerase TMX3
Sa_40139.2	3.43646	5.52597	5.73383e-62	7.45472e-61	PHD finger 23
Sa_2777.1	-7.59653	3.45856	6.94946e-62	9.02935e-61	rho-related GTP-binding -like
Sa_16806.5	-3.87999	5.1172	7.30601e-62	9.48647e-61	lysophosphatidic acid receptor 2-like
Sa_27224.7	-3.62267	5.96738	7.89144e-62	1.024e-60	sterol-4-alpha-carboxylate 3- decarboxylating
Sa_43961.1	6.64585	3.43254	8.72461e-62	1.13138e-60	macrophage mannose receptor 1-like
Sa_14109.9	-2.71667	5.80647	1.04966e-61	1.36028e-60	palmitoyl- thioesterase 1
Sa_11475.1	-3.6001	7.10611	1.05672e-61	1.36856e-60	glioma tumor suppressor candidate region gene 2
Sa_23727.3	7.04597	4.63497	1.06286e-61	1.37562e-60	proline-rich 36-like isoform X4
Sa_29702.1	6.30078	3.64684	1.08776e-61	1.40695e-60	catenin alpha-2
Sa_11293.5	-5.41942	6.99243	1.33653e-61	1.72759e-60	lymphoid-restricted membrane isoform X7
Sa_8411.2	6.86216	8.32744	1.56004e-61	2.01521e-60	cilia- and flagella-associated 52
Sa_4177.1	5.05841	7.38362	1.6441e-61	2.12242e-60	TANC2 isoform X3
Sa_9755.2	6.77875	3.41803	1.78066e-61	2.29724e-60	centrosomal of 290 kDa isoform X3
Sa_5466.5	-4.6726	4.24073	1.84308e-61	2.37623e-60	DNA topoisomerase 1-like
Sa_16666.4	-5.64237	3.91861	2.0198e-61	2.6024e-60	poly [ADP-ribose] polymerase 14-like
Sa_24948.8	-2.68229	5.88616	2.2601e-61	2.91015e-60	HAUS augmin-like complex subunit 1
Sa_12449.1	-3.55353	4.47613	2.42944e-61	3.1262e-60	Zinc finger 235
Sa_20584.3	5.42494	3.6143	2.55653e-61	3.28762e-60	LIM domain-containing 1
Sa_1203.1	-3.75131	4.74287	2.59795e-61	3.33875e-60	N-terminal Xaa-Pro-Lys N-methyltransferase 1
Sa_19747.4	4.01072	7.15379	2.67178e-61	3.43143e-60	microtubule-associated 9
Sa_13715.1	5.64151	3.71719	2.92805e-61	3.75817e-60	tumor necrosis factor receptor superfamily member 5-like
Sa_30709.1	3.3194	4.57049	3.14863e-61	4.03869e-60	regulator of G- signaling 12 isoform X1
Sa_16829.1	11.2215	3.60315	3.19407e-61	4.09437e-60	G2 M phase-specific E3 ubiquitin- ligase-like isoform X1
Sa_6461.5	3.15577	5.67549	3.29385e-61	4.21957e-60	integrator complex subunit 6-like isoform X1
Sa_24146.1	3.7031	7.07642	3.42708e-61	4.38745e-60	cytoskeleton-associated 2-like
Sa_12622.1	4.25565	7.77286	3.46007e-61	4.42686e-60	probable E3 ubiquitin- ligase HERC1 isoform X4
Sa_9158.5	-3.26688	6.08938	3.56885e-61	4.56313e-60	Mitochondrial ribonuclease P 1
Sa_42813.3	5.17636	3.65775	3.58393e-61	4.57949e-60	far upstream element-binding 2-like isoform X2
Sa_7213.3	3.39355	5.81708	3.58829e-61	4.58215e-60	regulator of G- signaling 12-like isoform X1
Sa_28700.3	-3.11599	4.96476	4.23126e-61	5.39977e-60	Ataxin-7 2
Sa_8224.4	6.2779	4.09613	4.32371e-61	5.51424e-60	riboflavin-binding -like
Sa_2222.1	9.59685	3.56028	4.49793e-61	5.7328e-60	multiple C2 and transmembrane domain-containing 1-like isoform X4
Sa_54457.1	-5.62804	5.65995	4.79073e-61	6.1021e-60	pleckstrin homology domain-containing family G member 7
Sa_8209.2	4.68902	4.21526	4.82418e-61	6.14081e-60	TASOR isoform X2
Sa_18868.3	-2.85069	5.61567	5.32301e-61	6.77148e-60	Beclin 1-associated autophagy-related key regulator
Sa_35432.1	5.29109	3.81249	5.75755e-61	7.31964e-60	aryl hydrocarbon receptor-like
Sa_23853.17	-3.64976	4.69268	6.15106e-61	7.81497e-60	Na(+) H(+) exchanger beta-like
Sa_24805.3	-3.2328	5.4554	6.32701e-61	8.03342e-60	sorting nexin-24
Sa_26322.4	3.27094	6.57591	6.44137e-61	8.17346e-60	phospholipase D3-like isoform X1
Sa_9398.3	-3.89581	4.7821	7.60302e-61	9.64138e-60	peroxisomal trans-2-enoyl- reductase
Sa_13813.3	3.41976	7.21948	8.08182e-61	1.02421e-59	capicua homolog isoform X1
Sa_28583.2	-4.64426	4.069	8.62291e-61	1.09209e-59	brain-specific angiogenesis inhibitor 1-associated 2-like isoform X4
Sa_13981.6	-2.94965	5.49758	8.67223e-61	1.09764e-59	ankyrin repeat and zinc finger domain-containing 1
Sa_22997.2	4.79062	7.09984	9.27831e-61	1.17362e-59	jouberin isoform X1
Sa_46926.1	-4.15546	4.24415	9.30581e-61	1.17635e-59	transcription factor SOX-4-like
Sa_8422.1	8.74709	8.30569	1.01054e-60	1.27663e-59	atrial natriuretic peptide receptor 1-like
Sa_21734.3	-2.83715	5.76883	1.0124e-60	1.27817e-59	PREDICTED: uncharacterized protein LOC108889887
Sa_37733.1	5.10726	4.4891	1.0283e-60	1.29743e-59	Monocarboxylate transporter 10
Sa_40337.1	-3.24243	5.00352	1.16686e-60	1.47132e-59	nucleoside diphosphate-linked moiety X motif 13
Sa_7118.2	3.53918	6.88358	1.26278e-60	1.59127e-59	structural maintenance of chromosomes 3
Sa_35456.1	-3.09157	5.76352	1.38287e-60	1.74152e-59	Programmed cell death 7
Sa_22313.6	-6.41105	3.86476	1.38899e-60	1.74813e-59	anoctamin-1-like
Sa_45269.1	4.68391	4.14603	1.57136e-60	1.97641e-59	alkaline ceramidase 3
Sa_23367.10	3.00224	5.92955	1.5789e-60	1.98465e-59	adenosylhomocysteinase 2-like
Sa_23014.2	-5.60869	5.40741	1.73384e-60	2.17804e-59	arrestin domain-containing 1-like
Sa_28245.3	4.02376	5.75216	1.74796e-60	2.1944e-59	enkurin domain-containing 1 isoform X1
Sa_17717.2	3.19071	7.51155	1.79688e-60	2.25441e-59	lunapark-B-like isoform X3
Sa_19491.2	-3.83513	6.83953	1.87324e-60	2.34875e-59	probable dimethyladenosine transferase
Sa_42265.1	5.872	3.9425	2.09437e-60	2.62437e-59	unconventional myosin-Va-like
Sa_47849.2	3.39403	5.40037	2.20596e-60	2.76247e-59	transcription factor RFX3 isoform X1
Sa_8357.1	3.36838	4.86011	2.38835e-60	2.98901e-59	multiple PDZ domain isoform X1
Sa_32494.2	-3.51298	6.19967	2.42177e-60	3.02895e-59	mitochondrial import inner membrane translocase subunit Tim8 B
Sa_685.1	8.72131	3.42538	2.44143e-60	3.05164e-59	TANK-binding kinase 1-binding 1-like
Sa_42716.2	-3.35812	6.41985	2.82638e-60	3.5306e-59	M-phase phospho 6
Sa_19616.1	-5.61025	5.34619	3.41142e-60	4.25876e-59	rho GTPase-activating 4
Sa_16993.2	-7.16005	5.49842	3.47467e-60	4.33502e-59	tubby homolog isoform X2
Sa_7630.3	-4.47846	6.25654	3.7524e-60	4.67861e-59	proteasome activator complex subunit 2
Sa_33988.1	7.42736	3.27409	3.9364e-60	4.90498e-59	core histone macro-
Sa_15815.3	3.44255	5.73589	4.08686e-60	5.0893e-59	transmembrane 231
Sa_9395.1	-3.6556	7.15258	4.18117e-60	5.20353e-59	tropomyosin alpha-4 chain-like isoform X3
Sa_28522.2	-3.66729	4.71234	4.24034e-60	5.27389e-59	Dimethyladenosine transferase mitochondrial
Sa_19736.5	-2.86958	6.20024	4.48017e-60	5.56872e-59	nucleolar complex 4 homolog
Sa_782.3	-2.76784	5.11787	4.83144e-60	6.00162e-59	ezrin isoform X2
Sa_9500.4	-5.93305	4.12841	5.7826e-60	7.17872e-59	PREDICTED: uncharacterized protein LOC109140865
Sa_20375.1	-3.72069	4.42372	6.14624e-60	7.62544e-59	ERBB receptor feedback inhibitor 1
Sa_16178.4	4.20719	7.20482	6.15557e-60	7.6323e-59	kintoun
Sa_9295.6	-3.62648	6.44661	6.87813e-60	8.52294e-59	GTP-binding 10
Sa_44827.1	5.6492	4.28002	7.19357e-60	8.90831e-59	DNA-binding SATB1-like isoform X1
Sa_16225.1	4.07966	11.0231	7.21854e-60	8.93372e-59	tudor domain-containing 6-like isoform X2
Sa_48077.1	3.21588	4.67278	7.93027e-60	9.80852e-59	retinoblastoma 1
Sa_18066.1	9.32081	3.29033	7.96683e-60	9.84766e-59	voltage-dependent T-type calcium channel subunit alpha-1H
Sa_24419.1	-3.83609	4.35427	8.003e-60	9.88629e-59	LMBR1 domain-containing 2-B-like
Sa_29649.1	3.8657	7.15132	8.46237e-60	1.04473e-58	cilia- and flagella-associated 36 isoform X1
Sa_12124.1	7.42264	3.71817	9.2452e-60	1.14068e-58	early growth response 2b-like
Sa_22137.1	-3.44954	6.8561	1.0014e-59	1.23477e-58	transferrin receptor 1-like
Sa_5725.12	-3.3105	5.11263	1.00325e-59	1.23629e-58	alpha-mannosidase 2C1
Sa_27286.4	-3.88681	7.37424	1.04082e-59	1.2818e-58	nucleolar 11
Sa_8939.2	3.4592	6.5708	1.04759e-59	1.28935e-58	RNA-binding 45
Sa_16052.2	-6.68374	4.20185	1.30359e-59	1.60345e-58	macrophage mannose receptor 1-like isoform X1
Sa_9296.1	-5.89505	5.91964	1.34749e-59	1.65643e-58	PREDICTED: uncharacterized protein LOC104927568
Sa_37544.1	8.1025	3.29407	1.4504e-59	1.78184e-58	sterile alpha motif domain-containing 9-like
Sa_49352.1	4.0987	4.49534	1.47192e-59	1.80718e-58	histone acetyltransferase KAT6B isoform X1
Sa_6342.1	-3.733	6.18569	1.50196e-59	1.84293e-58	type I inositol 3,4-bisphosphate 4-phosphatase-like isoform X10
Sa_38080.1	7.35591	3.44435	1.51139e-59	1.85337e-58	zinc finger B-box domain-containing 1 isoform X1
Sa_20582.1	3.92023	4.06398	1.54231e-59	1.89014e-58	SWI SNF complex subunit SMARCC2 isoform X2
Sa_22254.3	3.23805	5.46538	1.72087e-59	2.10767e-58	death domain-associated 6
Sa_4123.2	4.54337	4.97497	1.90752e-59	2.33485e-58	retinoic acid receptor RXR-beta-A isoform X2
Sa_34130.1	4.09563	4.51165	2.04773e-59	2.50494e-58	NF-kappa-B inhibitor-interacting Ras 1
Sa_31516.1	3.61786	5.75777	2.05765e-59	2.51554e-58	ATP-dependent RNA helicase DHX36
Sa_11220.4	-3.74566	7.4342	2.17043e-59	2.65181e-58	thymidine cytosolic
Sa_7783.6	4.04097	5.60819	2.25566e-59	2.75426e-58	zinc phosphodiesterase ELAC 2
Sa_642.2	2.975	5.32038	2.39105e-59	2.91781e-58	vacuolar sorting-associated 13D isoform X1
Sa_37139.8	-4.95598	5.31475	2.48005e-59	3.02457e-58	serum paraoxonase arylesterase 2-like
Sa_24330.1	7.40338	3.69576	2.51889e-59	3.07008e-58	collagen alpha-1(XIV) chain-like isoform X1
Sa_44910.1	3.94517	6.6929	2.54739e-59	3.10294e-58	WD SAM and U-box domain-containing 1 isoform X1
Sa_29209.1	-4.95204	5.23669	2.60641e-59	3.1729e-58	nanos homolog 3
Sa_21446.4	-2.44984	5.74108	2.67136e-59	3.25e-58	glycosyltransferase 8 domain-containing 1
Sa_26212.1	-6.39981	4.21745	2.74495e-59	3.3375e-58	poly [ADP-ribose] polymerase 14-like
Sa_12686.3	-4.07004	7.05123	2.77038e-59	3.36638e-58	glycogenin-1 isoform X2
Sa_44004.2	4.05224	8.09416	2.82372e-59	3.42912e-58	ATP-dependent RNA helicase DHX36
Sa_18004.1	3.7651	6.1156	2.84101e-59	3.44803e-58	intraflagellar transport 80 homolog
Sa_24888.1	2.99264	6.1186	2.95204e-59	3.58062e-58	myosin-10 isoform X2
Sa_37255.1	-6.64735	3.7948	3.13487e-59	3.80008e-58	proteoglycan 4-like isoform X2
Sa_4673.2	6.83921	3.47727	3.37257e-59	4.08575e-58	---NA---
Sa_36059.2	-3.91761	6.52904	3.71355e-59	4.49612e-58	nucleolar of 40 kDa
Sa_15536.4	-3.83388	6.39773	3.78691e-59	4.58219e-58	mitochondrial import inner membrane translocase subunit Tim8 A
Sa_17870.3	-3.32035	5.87041	3.91845e-59	4.73849e-58	proteasome activator complex subunit 1
Sa_32854.2	5.10103	4.28427	4.16162e-59	5.02952e-58	epsin-2 isoform X1
Sa_8565.8	9.14736	3.12058	4.68806e-59	5.66235e-58	cilia- and flagella-associated 57 isoform X2
Sa_28993.6	-3.13963	4.9972	4.72024e-59	5.69779e-58	oxysterol-binding -related 3-like
Sa_32842.2	4.0558	7.7632	4.91863e-59	5.93369e-58	intraflagellar transport 80 homolog
Sa_15923.1	5.17816	4.24852	5.02984e-59	6.0642e-58	centrosomal of 104 kDa isoform X1
Sa_313.8	-3.93891	4.80626	5.22593e-59	6.29683e-58	solute carrier family 25 member 45
Sa_18575.2	-2.93919	5.64284	5.24139e-59	6.31168e-58	BRI3-binding
Sa_5732.3	9.32602	3.29562	5.51154e-59	6.63301e-58	E3 ubiquitin- ligase TRIM11-like
Sa_41068.1	5.17994	3.57165	5.62116e-59	6.76089e-58	Smaug homolog 1 isoform X1
Sa_31860.2	4.34222	5.02422	5.87772e-59	7.06523e-58	lysoplasmalogenase TMEM86A
Sa_8251.5	-5.94789	3.63568	5.90553e-59	7.09441e-58	SPARC 1
Sa_21358.9	-3.96882	4.21075	6.36873e-59	7.64628e-58	serine threonine- kinase 17A-like
Sa_35286.3	-2.47426	5.83297	6.55115e-59	7.8606e-58	28S ribosomal mitochondrial
Sa_22354.2	7.61961	3.46484	6.69654e-59	8.03024e-58	---NA---
Sa_8663.6	-3.05419	5.7887	7.01349e-59	8.4053e-58	metallo ase inhibitor 2
Sa_9365.1	3.12612	5.85868	7.78947e-59	9.32971e-58	transmembrane gamma-carboxyglutamic acid 1-like
Sa_7599.3	3.47535	4.70903	7.90223e-59	9.45911e-58	ankyrin repeat and SOCS box 12
Sa_6381.3	-3.27565	5.30635	8.17997e-59	9.78574e-58	immediate early response gene 2 -like
Sa_25271.1	2.76018	5.7383	8.34846e-59	9.98135e-58	transcriptional repressor CTCF-like isoform X1
Sa_4090.2	-2.92541	5.22992	9.34497e-59	1.11661e-57	cytochrome c oxidase assembly mitochondrial
Sa_47551.2	-2.92511	5.48014	1.00867e-58	1.20452e-57	SOSS complex subunit C
Sa_16331.2	-5.61969	3.70517	1.03834e-58	1.23922e-57	PR domain zinc finger 1-like
Sa_9128.9	3.21482	5.23658	1.05368e-58	1.25678e-57	mitochondrial coenzyme A transporter SLC25A42
Sa_11887.2	4.92874	7.33614	1.13262e-58	1.35014e-57	fatty-acid amide hydrolase 2
Sa_27789.1	5.26124	5.28065	1.17209e-58	1.39635e-57	dyslexia susceptibility 1 candidate gene 1
Sa_4135.3	-2.99819	5.12245	1.18612e-58	1.41223e-57	dehydrodolichyl diphosphate syntase complex subunit DHDDS
Sa_22214.1	3.85941	7.68224	1.19328e-58	1.41991e-57	E3 ubiquitin- ligase UBR4 isoform X8
Sa_15541.4	7.54325	4.16872	1.22159e-58	1.45274e-57	DNA-binding RFX7-like
Sa_6193.3	-5.29137	4.29182	1.22402e-58	1.45476e-57	sodium-coupled neutral amino acid transporter 8
Sa_42069.1	4.40765	5.72034	1.64231e-58	1.95075e-57	calpain-5
Sa_16874.2	-2.78926	5.09855	1.79154e-58	2.12675e-57	Iron-sulfur cluster co-chaperone mitochondrial
Sa_18822.4	-4.15125	5.28452	2.13373e-58	2.53091e-57	zinc finger HIT domain-containing 3
Sa_28482.6	4.73936	3.76484	2.13451e-58	2.53091e-57	proline dehydrogenase mitochondrial-like
Sa_24772.9	-3.467	4.62057	2.20851e-58	2.6171e-57	ectodysplasin-A isoform X1
Sa_4207.2	5.29161	5.02354	2.64876e-58	3.13694e-57	semaphorin-3ab-like isoform X1
Sa_427.7	-3.1434	4.97786	2.71e-58	3.20758e-57	WASH complex subunit CCDC53
Sa_5726.7	-5.38875	6.52321	2.72866e-58	3.22776e-57	PREDICTED: uncharacterized protein C15orf39 homolog
Sa_26617.4	-3.137	5.18524	2.7734e-58	3.27875e-57	Clusterin 1
Sa_22361.1	3.9958	8.81985	2.78285e-58	3.28799e-57	ankyrin repeat domain-containing 26 isoform X3
Sa_14785.3	-2.74089	5.40477	2.79282e-58	3.29783e-57	THAP domain-containing 1 isoform X1
Sa_20099.4	6.1369	3.66118	3.0545e-58	3.60471e-57	serine threonine- kinase NIM1-like
Sa_19605.5	3.93303	6.90835	3.10717e-58	3.66471e-57	ras-related Rab-23
Sa_22335.2	-2.66961	5.7175	3.18987e-58	3.76004e-57	methylenetetrahydrofolate reductase
Sa_52565.2	7.64884	7.71369	3.25141e-58	3.83032e-57	E3 ubiquitin- ligase CCNB1IP1
Sa_30116.1	9.15914	4.33583	3.28252e-58	3.8647e-57	runt-related transcription factor 2 isoform X3
Sa_6612.3	-3.38244	6.99893	3.37843e-58	3.9753e-57	thioredoxin domain-containing 5
Sa_42400.1	5.65888	3.93607	3.68147e-58	4.32934e-57	cyclin-dependent kinase 16-like isoform X4
Sa_12114.3	-4.70451	6.56049	3.71756e-58	4.36922e-57	calphotin-like isoform X1
Sa_48308.1	5.80441	4.34772	4.19055e-58	4.92224e-57	solute carrier family 12 member 5-like isoform X3
Sa_20760.1	-5.95712	3.86948	4.41634e-58	5.18442e-57	cytochrome P450 27C1
Sa_8597.2	2.93774	5.08558	4.85874e-58	5.70043e-57	chromobox homolog 2-like
Sa_16306.2	-3.00901	5.00642	5.32721e-58	6.2464e-57	transmembrane 254
Sa_23793.1	-4.65118	10.938	5.58813e-58	6.54851e-57	geminin
Sa_14329.2	9.1902	3.88963	6.12923e-58	7.17842e-57	DC-STAMP domain-containing 2
Sa_45537.1	-4.02756	6.09175	6.30783e-58	7.38329e-57	glycine dehydrogenase (decarboxylating) mitochondrial
Sa_25469.5	3.30534	6.09699	6.58195e-58	7.69966e-57	arf-GAP domain and FG repeat-containing 1-like isoform X1
Sa_40972.4	11.1703	3.5518	7.4651e-58	8.72769e-57	---NA---
Sa_12330.1	-3.32693	5.89325	7.78169e-58	9.09252e-57	probable ATP-dependent RNA helicase DDX27 isoform X1
Sa_13444.11	-3.32352	4.92047	8.03858e-58	9.38723e-57	RAF proto-oncogene serine threonine- kinase isoform X1
Sa_16185.1	-4.64398	7.09666	8.59518e-58	1.00314e-56	neurabin-1-like isoform X1
Sa_2332.7	6.81771	3.45675	8.76338e-58	1.02217e-56	Usher syndrome type-1G homolog isoform X1
Sa_4491.10	-3.53862	4.87693	9.3142e-58	1.08579e-56	epimerase family SDR39U1
Sa_39943.6	3.18808	6.54104	1.11768e-57	1.30217e-56	nucleolar transcription factor 1 isoform X1
Sa_48013.1	8.48841	3.19656	1.19801e-57	1.39494e-56	tubulin polyglutamylase TTLL7 isoform X3
Sa_23687.1	-5.3317	4.34038	1.23689e-57	1.43938e-56	dipeptidyl aminopeptidase 6 isoform X2
Sa_7133.2	4.53	6.76655	1.35418e-57	1.57496e-56	Coiled-coil domain-containing 112
Sa_28012.4	-3.35431	4.65625	1.8075e-57	2.10097e-56	rho GTPase-activating 17-like isoform X1
Sa_25716.1	-4.42585	4.07906	1.89755e-57	2.20437e-56	interferon-induced 35 kDa
Sa_19572.1	7.10814	3.74422	2.07779e-57	2.41235e-56	HRAS-like suppressor 3
Sa_13671.3	4.40295	8.58491	2.086e-57	2.42048e-56	cilia- and flagella-associated 20
Sa_18155.2	5.16759	6.81233	2.10381e-57	2.43973e-56	dynein intermediate chain axonemal
Sa_3780.3	-4.99406	3.97536	2.12976e-57	2.4684e-56	hyaluronidase-1 isoform X1
Sa_9430.5	-3.26498	5.07023	2.26926e-57	2.62857e-56	U3 small nucleolar RNA-associated 18 homolog
Sa_16520.11	6.74514	4.08413	2.283e-57	2.64296e-56	Polycystic kidney disease 1-like 1
Sa_9379.3	7.56991	3.13227	2.31349e-57	2.67672e-56	glycogen muscle form
Sa_21048.3	3.93547	7.79387	2.38345e-57	2.75607e-56	centrosomal of 170 kDa B isoform X1
Sa_23501.6	-2.81688	5.96407	2.41954e-57	2.79619e-56	suppressor SRP40-like isoform X5
Sa_29177.1	4.01251	5.17548	2.73679e-57	3.161e-56	inorganic pyrophosphatase-like
Sa_36645.8	-2.9016	5.72131	3.11491e-57	3.59567e-56	28S ribosomal mitochondrial
Sa_19200.6	-3.99149	6.49212	3.28891e-57	3.79434e-56	vegetative cell wall gp1-like
Sa_18155.1	-3.95503	4.67991	3.47789e-57	4.01006e-56	zinc finger 2 homolog
Sa_20991.7	-6.51037	5.22235	4.1408e-57	4.77166e-56	suppressor of tumorigenicity 14
Sa_28466.1	6.18446	3.86448	4.31595e-57	4.97065e-56	tetratricopeptide repeat 21B
Sa_44562.2	2.66162	5.90122	4.49895e-57	5.17844e-56	arf-GAP with coiled- ANK repeat and PH domain-containing 2
Sa_26139.4	-3.94324	4.1407	4.99858e-57	5.75023e-56	WD repeat and SOCS box-containing 2 isoform X1
Sa_23763.4	4.14537	8.10535	5.40178e-57	6.2105e-56	atlastin-3-like
Sa_2268.1	3.26539	5.70212	5.72357e-57	6.5767e-56	cytoskeleton-associated 2-like
Sa_5466.7	-4.37298	6.59764	5.78259e-57	6.64072e-56	DNA topoisomerase 1-like
Sa_45626.1	6.4789	3.39552	6.45948e-57	7.41381e-56	Dynein heavy chain axonemal
Sa_39679.2	-3.96045	5.806	6.73049e-57	7.72044e-56	TP53-regulating kinase
Sa_12401.2	2.57055	5.33212	7.63744e-57	8.7558e-56	rho guanine nucleotide exchange factor 40-like isoform X1
Sa_26242.3	-3.23378	5.85334	7.81756e-57	8.95717e-56	dual specificity phosphatase 2-like
Sa_19615.2	-3.09826	6.53196	7.94186e-57	9.09441e-56	translocon-associated subunit delta
Sa_16947.2	3.00177	5.90523	8.75774e-57	1.0023e-55	zinc finger 644-like
Sa_10524.1	3.62031	5.0567	8.97689e-57	1.02679e-55	cytosolic purine 5 -nucleotidase isoform X1
Sa_53241.2	2.80202	5.50953	8.99026e-57	1.02774e-55	DBF4-type zinc finger-containing 2
Sa_4066.3	4.03984	7.51201	9.48516e-57	1.08369e-55	aryl hydrocarbon receptor nuclear translocator 2 isoform X1
Sa_18285.4	3.87534	7.15158	9.76158e-57	1.11464e-55	72 kDa inositol polyphosphate 5-phosphatase
Sa_11134.4	-3.58105	4.94838	1.02669e-56	1.17168e-55	FAM8A1
Sa_26572.2	-3.99016	4.83782	1.1638e-56	1.32739e-55	eukaryotic translation initiation factor 4E-binding 1-like
Sa_13765.13	-3.23318	4.96552	1.16456e-56	1.32751e-55	S-acyl fatty acid synthase medium chain
Sa_27878.3	-4.38876	7.5972	1.16881e-56	1.33159e-55	dynein light chain cytoplasmic-like
Sa_9186.6	-3.5819	4.62932	1.2104e-56	1.37819e-55	unnamed protein product
Sa_8897.3	-3.76923	4.94511	1.23393e-56	1.40419e-55	solute carrier family 35 member F2
Sa_13446.5	-4.98119	4.27727	1.30329e-56	1.48228e-55	SH2 domain-containing 5
Sa_34337.1	2.89963	4.74971	1.34663e-56	1.53071e-55	phosphatidylinositol 3-kinase regulatory subunit alpha isoform X2
Sa_32613.6	-5.52693	4.31301	1.36217e-56	1.54749e-55	tetratricopeptide repeat 39A-like isoform X2
Sa_357.4	8.31583	3.03039	1.39464e-56	1.58348e-55	WD repeat-containing 17 isoform X1
Sa_21346.1	2.55957	5.80513	1.44682e-56	1.64181e-55	flotillin-2 isoform X1
Sa_4491.5	4.76989	7.03354	1.46629e-56	1.66295e-55	telomerase component 1
Sa_10007.2	-3.96192	5.64801	1.5982e-56	1.81153e-55	FAM210B
Sa_10654.1	6.01343	3.62436	1.71122e-56	1.93855e-55	AT-rich interactive domain-containing 1B-like isoform X3
Sa_27224.1	-4.42661	4.31062	1.8323e-56	2.07454e-55	regulator of cell cycle RGCC-like
Sa_12325.1	-4.00362	4.94399	1.93141e-56	2.18552e-55	twisted gastrulation homolog 1
Sa_689.8	-3.55269	6.35317	1.98404e-56	2.24381e-55	ATPase family AAA domain-containing 3A
Sa_14209.1	4.3762	5.5724	2.11742e-56	2.3933e-55	SRC kinase signaling inhibitor 1-like isoform X6
Sa_9670.5	-3.26603	5.24095	2.13002e-56	2.40619e-55	glutaredoxin 2 isoform X2
Sa_2334.2	6.99686	8.60081	2.23359e-56	2.52177e-55	coiled-coil domain-containing 151
Sa_6692.1	8.24145	5.00466	2.23876e-56	2.52618e-55	membrane-associated guanylate WW and PDZ domain-containing 2-like isoform X3
Sa_23853.19	3.99882	7.78008	2.33073e-56	2.62849e-55	cilia- and flagella-associated 69 isoform X1
Sa_14604.1	2.90391	5.35116	2.75051e-56	3.10015e-55	centrosomal of 192 kDa isoform X1
Sa_22968.4	-3.02765	7.1158	2.93332e-56	3.30435e-55	guanine nucleotide-binding -like 3
Sa_1907.1	3.74179	5.1234	2.95862e-56	3.33098e-55	A-kinase anchor 12 isoform X2
Sa_49373.1	3.21209	5.69165	3.06391e-56	3.44759e-55	kinesin KIF13B isoform X1
Sa_26322.5	3.34146	6.68656	3.07031e-56	3.45285e-55	integral membrane GPR137-like
Sa_24473.4	2.39075	5.98964	3.11362e-56	3.4996e-55	nucleosome-remodeling factor subunit BPTF isoform X2
Sa_7614.1	-5.84032	6.136	3.36858e-56	3.78404e-55	sperm acrosome membrane-associated 4-like
Sa_5462.1	10.7116	3.10106	3.73394e-56	4.19212e-55	estrogen-related receptor gamma isoform X5
Sa_8989.2	3.14771	6.22356	3.94668e-56	4.42849e-55	collagen alpha-2(V) chain
Sa_20672.1	-3.1248	5.70218	4.37381e-56	4.90502e-55	zinc finger 664-like isoform X1
Sa_11485.1	-5.38478	3.47272	4.50776e-56	5.05242e-55	absent in melanoma 1 -like
Sa_10609.2	-2.86699	6.24611	4.68888e-56	5.25249e-55	cyclin-C
Sa_22372.2	4.49218	5.12922	5.27028e-56	5.90048e-55	elongation of very long chain fatty acids 4
Sa_509.1	5.58074	6.32637	5.62579e-56	6.29499e-55	erythrocyte band 7 integral membrane -like
Sa_42423.2	-3.27144	4.98877	5.81233e-56	6.50009e-55	ligand-dependent nuclear receptor-interacting factor 1
Sa_5187.1	7.14489	3.92127	5.92944e-56	6.62737e-55	tubulin monoglycylase TTLL3-like isoform X1
Sa_4559.7	5.52383	4.27507	6.06666e-56	6.77696e-55	growth factor receptor-bound 2-like
Sa_47928.1	6.19471	3.44654	6.57964e-56	7.34592e-55	supervillin-like isoform X1
Sa_8517.1	-5.46733	7.09026	7.16536e-56	7.99541e-55	PAT1 homolog 2
Sa_21300.2	-3.48983	7.49554	7.62329e-56	8.50166e-55	Deoxynucleotidyltransferase terminal-interacting 2
Sa_20912.5	-6.94991	4.0016	7.62849e-56	8.50252e-55	serine protease inhibitor A3K-like
Sa_45600.1	-4.65703	3.80238	7.63253e-56	8.50252e-55	transcription factor SOX-11
Sa_41600.1	3.86048	6.30858	7.98796e-56	8.89353e-55	FAM53C
Sa_9605.2	4.59833	5.54106	8.45603e-56	9.40944e-55	complement C5
Sa_13374.2	-3.08491	4.98878	8.70466e-56	9.68074e-55	C-factor-like
Sa_17654.1	3.88949	7.36282	8.76623e-56	9.74382e-55	BCL-6 corepressor 1
Sa_503.1	-4.27781	4.31835	9.04126e-56	1.00439e-54	SNF-related serine threonine- kinase-like
Sa_10707.1	-3.53331	6.82416	9.20789e-56	1.02234e-54	A-kinase anchor mitochondrial
Sa_5278.1	-6.12819	4.26298	1.07181e-55	1.18936e-54	synaptonemal complex 2-like
Sa_46649.6	-2.62132	5.91367	1.1995e-55	1.33032e-54	ADP-ribosylation factor 5B
Sa_23835.1	3.88819	4.73922	1.30245e-55	1.4437e-54	E3 ubiquitin- ligase SMURF2 isoform X2
Sa_27765.2	-3.11719	4.9916	1.32502e-55	1.46791e-54	activin receptor type-1
Sa_5083.11	3.65466	7.65093	1.52432e-55	1.68776e-54	epsin-1-like isoform X1
Sa_40382.2	9.67182	3.63355	1.5277e-55	1.69058e-54	galectin-3-binding B-like
Sa_24460.1	3.71973	6.38997	1.82475e-55	2.01819e-54	RNA exonuclease NEF-sp
Sa_6461.2	-4.49448	5.59388	1.85943e-55	2.05541e-54	transcription factor HES- -A-like
Sa_14645.5	3.93178	4.38104	1.95871e-55	2.16396e-54	splicing factor U2AF 65 kDa subunit-like
Sa_19817.2	-3.56523	6.64931	2.01268e-55	2.22236e-54	SPRY domain-containing 4
Sa_28332.10	3.87459	5.27758	2.18307e-55	2.40917e-54	GMP reductase 2-like
Sa_8921.2	4.17562	8.01182	2.19107e-55	2.41668e-54	AN1-type zinc finger 5-like
Sa_10807.3	-2.44756	5.53691	2.31634e-55	2.55345e-54	39S ribosomal mitochondrial
Sa_12996.4	-2.80451	5.20149	2.36616e-55	2.60693e-54	cytochrome c oxidase 20 homolog
Sa_25887.1	10.9254	3.31084	2.38685e-55	2.62828e-54	apolipo B-100-like
Sa_24805.6	-3.05586	5.17355	2.51279e-55	2.76545e-54	FAM136A
Sa_36063.3	-2.8805	6.09506	2.55044e-55	2.80535e-54	thioredoxin domain-containing 12
Sa_39292.3	6.30785	3.34817	2.55916e-55	2.8134e-54	unconventional myosin-XV-like
Sa_6786.8	-2.87151	6.49801	2.60103e-55	2.85786e-54	PRELI domain containing 3B-like
Sa_11248.3	3.96035	4.18445	2.67764e-55	2.94042e-54	inositol polyphosphate 5-phosphatase K-like isoform X2
Sa_27224.11	2.91969	6.53755	2.77547e-55	3.04619e-54	UDP-N-acetylglucosamine--peptide N-acetylglucosaminyltransferase 110 kDa subunit isoform X4
Sa_49556.2	-5.13936	4.4947	2.87862e-55	3.15767e-54	cysteine serine-rich nuclear 1-like
Sa_6441.2	-2.49817	5.82506	2.98945e-55	3.27746e-54	Simiate
Sa_39035.1	-2.85953	5.27223	3.02661e-55	3.31638e-54	adenosylhomocysteinase 3 isoform X1
Sa_34130.3	-3.0854	6.20776	3.05452e-55	3.34514e-54	nuclear receptor subfamily 1 group D member 2
Sa_18046.2	-2.73402	5.74966	3.18376e-55	3.48478e-54	tRNA (cytidine(32) guanosine(34)-2 -O)-methyltransferase
Sa_8270.2	6.99619	3.29608	3.1987e-55	3.49922e-54	homeobox MOX-1
Sa_8724.1	-3.59671	4.53568	3.2022e-55	3.50114e-54	Dystroglycan
Sa_22951.3	2.96833	6.17635	3.3871e-55	3.70129e-54	Meckel syndrome type 1 isoform X2
Sa_31858.1	4.39784	7.06774	3.47027e-55	3.79011e-54	WD repeat-containing 47-like
Sa_28286.1	-3.54784	4.2781	3.49007e-55	3.80966e-54	E3 ubiquitin- ligase PDZRN3 isoform X3
Sa_25598.3	4.13196	3.98516	3.67789e-55	4.0125e-54	Spectrin beta brain 4
Sa_31323.2	2.65608	5.9173	3.68647e-55	4.01968e-54	eukaryotic translation initiation factor 4E
Sa_4345.1	7.0157	8.61477	3.76552e-55	4.10364e-54	ankyrin repeat and EF-hand domain-containing 1-like
Sa_32380.2	-2.49928	6.00953	3.89279e-55	4.24004e-54	cyclin-dependent kinase 7
Sa_18686.4	-4.30157	6.34114	4.28979e-55	4.66991e-54	rab11 family-interacting 1
Sa_1082.1	9.11593	3.08982	4.38692e-55	4.77306e-54	doublesex and mab-3 related transcription factor 1
Sa_5187.2	-3.88104	4.37097	4.53382e-55	4.93023e-54	class E basic helix-loop-helix 40
Sa_25106.3	3.12311	4.65953	4.82475e-55	5.24375e-54	pyroglutamyl-peptidase 1
Sa_45466.6	-7.42351	3.91028	4.87078e-55	5.29091e-54	proteoglycan 4
Sa_25260.3	-4.06474	6.98869	5.26561e-55	5.7167e-54	RPA-interacting isoform X2
Sa_10022.2	3.56876	6.65439	5.31785e-55	5.7703e-54	serine threonine- phosphatase 6 regulatory subunit 2 isoform X1
Sa_34891.1	5.01521	3.62716	5.44754e-55	5.90783e-54	strawberry notch homolog 2 isoform X3
Sa_49320.1	-4.50356	3.95597	5.54155e-55	6.00654e-54	scavenger receptor class B member 1 isoform X1
Sa_53198.4	4.47027	6.91011	5.56684e-55	6.03069e-54	heat shock cognate 71 kDa -like
Sa_13004.1	-3.35201	4.68489	5.78593e-55	6.26466e-54	rho GTPase-activating 35
Sa_11474.1	-3.58809	7.27477	5.80562e-55	6.28259e-54	glioma tumor suppressor candidate region gene 2
Sa_11121.1	3.10585	6.06227	6.0589e-55	6.55314e-54	FAM124B isoform X1
Sa_3911.1	5.9843	3.33969	6.15303e-55	6.65137e-54	EGF domain-specific O-linked N-acetylglucosamine transferase
Sa_16635.5	3.59392	4.84652	6.80993e-55	7.35751e-54	transcription cofactor HES-6-like
Sa_37627.2	7.86985	3.95168	7.05798e-55	7.6214e-54	cyclic nucleotide-gated cation channel beta-1-like
Sa_22487.1	4.22837	4.36604	7.08553e-55	7.64704e-54	quaking-B-like isoform X1
Sa_27733.1	8.89333	2.8722	7.25909e-55	7.83015e-54	catenin alpha-2-like
Sa_19929.3	-2.53399	5.67468	7.5964e-55	8.18959e-54	RNA-binding 48
Sa_16515.2	-6.69451	3.74695	8.33621e-55	8.98235e-54	diencephalon mesencephalon homeobox 1-B-like
Sa_13765.9	-3.02385	7.05728	9.08974e-55	9.78903e-54	mitochondrial import receptor subunit TOM40 homolog
Sa_36808.2	-3.55298	5.27074	9.56286e-55	1.0293e-53	FAN
Sa_31258.5	3.5479	5.03082	9.9567e-55	1.07112e-53	POC1 centriolar homolog B-like
Sa_28705.3	3.19942	5.26643	1.00746e-54	1.08323e-53	coiled-coil domain-containing 117 isoform X1
Sa_23877.2	-2.48531	5.91555	1.00919e-54	1.0845e-53	methylcrotonoyl- carboxylase beta mitochondrial
Sa_10206.3	3.33132	4.56272	1.0438e-54	1.12109e-53	F-box only 4
Sa_28948.6	-3.39945	6.63535	1.09951e-54	1.1803e-53	transmembrane 39B
Sa_10651.4	-3.44293	6.20017	1.19316e-54	1.28015e-53	C9orf85 homolog
Sa_4172.5	-3.81693	4.38543	1.19405e-54	1.28041e-53	peroxisomal membrane 11C
Sa_20306.5	7.05115	3.52462	1.19943e-54	1.28549e-53	cyclic AMP-responsive element-binding 5 isoform X2
Sa_20880.4	11.9191	4.29288	1.23693e-54	1.32498e-53	ras-specific guanine nucleotide-releasing factor 1
Sa_25892.2	-2.44598	6.11401	1.32045e-54	1.41369e-53	RISC-loading complex subunit tarbp2
Sa_14989.2	-3.39884	4.56059	1.40228e-54	1.5005e-53	T-lymphoma invasion and metastasis-inducing 1-like
Sa_27688.1	-3.21259	7.70436	1.4608e-54	1.56229e-53	deoxycytidine kinase
Sa_2255.2	6.75148	3.98853	1.50785e-54	1.61175e-53	tudor domain-containing 7B-like isoform X1
Sa_8030.1	-4.95334	4.12488	1.51108e-54	1.61434e-53	laccase domain-containing 1
Sa_5178.2	11.0127	3.4002	1.58554e-54	1.69299e-53	complement C1q tumor necrosis factor-related 3-like
Sa_10836.1	-4.9536	4.00139	1.6269e-54	1.73622e-53	E3 ubiquitin- ligase TRIM39-like
Sa_16031.2	-3.25961	5.26156	1.71359e-54	1.82777e-53	transmembrane 205
Sa_34315.1	4.70845	4.57829	1.73689e-54	1.85163e-53	FAM184A isoform X1
Sa_18245.1	5.55331	4.10866	1.74952e-54	1.86411e-53	tetratricopeptide repeat 29
Sa_23872.1	5.5306	3.55242	1.7614e-54	1.87577e-53	diacylglycerol kinase iota isoform X1
Sa_4143.2	5.60398	6.94285	1.77406e-54	1.88826e-53	glutamate receptor delta-1-like
Sa_45932.1	-3.58708	4.50959	1.83478e-54	1.95185e-53	neuroserpin
Sa_23763.8	2.89254	5.30932	1.84585e-54	1.96258e-53	forkhead box O6-like
Sa_53189.3	-2.69903	5.31575	1.87635e-54	1.99395e-53	solute carrier family 25 member 44-like
Sa_11963.2	-2.8944	6.86158	1.89651e-54	2.01431e-53	oligosaccharyltransferase complex subunit OSTC
Sa_33878.1	2.7057	5.69564	1.9768e-54	2.09848e-53	E3 ubiquitin- ligase MSL2-like
Sa_7490.1	6.09507	5.0558	2.08652e-54	2.21379e-53	transient receptor potential cation channel subfamily V member 1-like
Sa_701.19	4.58501	5.70081	2.10565e-54	2.23291e-53	NF-kappa-B inhibitor-interacting Ras 2
Sa_30161.4	-2.92837	6.58469	2.30576e-54	2.44381e-53	p21-activated kinase-interacting 1
Sa_36499.5	-2.66442	5.91977	2.31388e-54	2.45113e-53	U7 snRNA-associated Sm LSm11
Sa_4757.1	-2.60615	5.93395	2.37221e-54	2.51159e-53	nuclear apoptosis-inducing factor 1-like
Sa_12554.1	-4.81187	5.96617	2.46071e-54	2.60392e-53	DNA damage-inducible transcript 4
Sa_24981.1	8.89026	2.86885	2.54887e-54	2.69579e-53	collagen alpha-1(XXIV) chain-like
Sa_1853.4	-3.34541	5.4942	2.73159e-54	2.88752e-53	COX assembly mitochondrial homolog
Sa_8788.2	5.26783	3.86273	2.87115e-54	3.03344e-53	Dynein heavy chain axonemal
Sa_51650.1	-4.53602	4.33653	2.97608e-54	3.14265e-53	MAP7 domain-containing 1-like isoform X3
Sa_26334.1	-3.56374	6.21223	3.02591e-54	3.19359e-53	ADP ATP translocase 3
Sa_7527.1	-3.86225	4.55932	3.14876e-54	3.3215e-53	calreticulin precursor
Sa_28561.7	-5.36099	9.10177	3.20776e-54	3.38196e-53	Intracellular hyaluronan-binding 4
Sa_24383.2	-3.94965	4.48171	3.2167e-54	3.38961e-53	transmembrane 109-like isoform X2
Sa_18413.3	4.73374	4.29844	3.447e-54	3.63038e-53	Cyclic AMP-dependent transcription factor ATF-5
Sa_25541.2	5.06584	6.86959	3.45652e-54	3.6385e-53	tenascin-like isoform X3
Sa_8140.1	-3.01908	5.45963	3.49917e-54	3.68147e-53	CUB domain-containing 1-like
Sa_38715.2	-5.8931	7.56264	3.52722e-54	3.70903e-53	retinoid-inducible serine carboxypeptidase
Sa_9848.5	-2.81071	5.52285	3.53839e-54	3.71883e-53	RNA polymerase II subunit B1 CTD phosphatase Rpap2
Sa_50855.1	3.77987	6.26659	3.77877e-54	3.96939e-53	F-box only 15 isoform X1
Sa_29341.3	-2.85682	6.43321	4.39193e-54	4.61107e-53	39S ribosomal mitochondrial
Sa_19742.1	-2.8332	6.29809	4.55254e-54	4.77719e-53	band 3 isoform X10
Sa_38159.3	-3.94506	9.25496	5.7624e-54	6.0436e-53	middle subunit
Sa_38440.1	-4.50958	4.47106	5.85522e-54	6.13773e-53	target of Myb 1 isoform X1
Sa_12779.10	-3.46635	7.87892	5.91222e-54	6.19426e-53	peroxisome proliferator-activated receptor gamma coactivator-related 1 isoform X2
Sa_13089.5	4.5452	4.101	5.96704e-54	6.24842e-53	monocarboxylate transporter 13
Sa_24880.2	4.59783	3.87266	6.19451e-54	6.48324e-53	Trimeric intracellular cation channel type B
Sa_28070.1	-2.7771	5.51187	6.2263e-54	6.51312e-53	serine threonine- kinase RIO2
Sa_23470.2	-2.5561	5.841	6.53027e-54	6.82754e-53	V-type proton ATPase subunit S1-like
Sa_17876.3	-2.91316	6.69976	6.53948e-54	6.8336e-53	mitochondrial
Sa_7678.1	7.24146	3.87272	6.57382e-54	6.86591e-53	protocadherin Fat 2
Sa_43803.13	-3.61803	5.20964	7.09743e-54	7.40893e-53	ceroid-lipofuscinosis neuronal 5
Sa_1186.1	-3.58197	5.22125	7.56367e-54	7.89154e-53	interferon regulatory factor 5
Sa_3454.1	-2.90324	5.71067	7.83558e-54	8.17098e-53	39S ribosomal mitochondrial
Sa_52076.2	-3.29885	6.46213	7.9919e-54	8.32967e-53	PIN2 TERF1-interacting telomerase inhibitor 1
Sa_25227.7	-3.14996	4.73351	8.07762e-54	8.41464e-53	PREDICTED: uncharacterized protein C7orf50 homolog
Sa_6692.7	4.29123	6.99197	8.09308e-54	8.42638e-53	F-box LRR-repeat 13 isoform X1
Sa_11587.1	3.07705	4.92817	8.13303e-54	8.46358e-53	rhotekin-2-like isoform X1
Sa_33400.1	4.66703	3.85977	8.3992e-54	8.73604e-53	secretory carrier-associated membrane 1-like isoform X2
Sa_4660.17	6.9306	3.5631	8.7542e-54	9.10056e-53	neuroligin-3-like isoform X2
Sa_15099.8	-2.74651	5.30321	8.90949e-54	9.2572e-53	calcium release-activated calcium channel 1
Sa_26454.1	-3.45853	6.78228	9.10703e-54	9.45755e-53	ER membrane complex subunit 3-like
Sa_38331.3	-3.01074	6.24968	9.12549e-54	9.47182e-53	adrenodoxin mitochondrial
Sa_9122.6	-3.39213	4.76243	9.34442e-54	9.69405e-53	arf-GAP with SH3 ANK repeat and PH domain-containing 2
Sa_51056.3	-4.2398	3.86457	1.0079e-53	1.04508e-52	arf-GAP with SH3 ANK repeat and PH domain-containing 1-like
Sa_27107.2	3.57707	5.10613	1.12556e-53	1.16647e-52	cAMP-dependent kinase catalytic subunit beta isoform X3
Sa_802.1	3.32783	5.45839	1.17109e-53	1.21303e-52	E3 ubiquitin- ligase UHRF2
Sa_9430.6	-3.1235	4.73315	1.19495e-53	1.23683e-52	U3 small nucleolar RNA-associated 18 homolog
Sa_9769.10	-2.93028	4.82431	1.1953e-53	1.23683e-52	ENO1 partial
Sa_7065.2	-3.37244	6.0327	1.213e-53	1.2545e-52	translation machinery-associated 16
Sa_4939.1	-6.81098	5.15431	1.24916e-53	1.29123e-52	PREDICTED: uncharacterized protein LOC104960896 isoform X2
Sa_27600.2	-3.20558	5.45161	1.32739e-53	1.37139e-52	tubulin alpha chain-like
Sa_30161.3	-4.39243	3.75863	1.34412e-53	1.38796e-52	poly(U)-specific endoribonuclease-C-like
Sa_3830.5	3.10058	6.87763	1.39753e-53	1.44237e-52	moesin-like isoform X1
Sa_17395.1	6.42025	3.34129	1.47097e-53	1.51738e-52	cadherin-24-like
Sa_11914.3	-2.65313	6.14537	1.49342e-53	1.53975e-52	suppressor of tumorigenicity 14 homolog
Sa_13811.1	-2.53048	5.17115	1.52373e-53	1.57019e-52	CMP-N-acetylneuraminate-beta-galactosamide-alpha-2,3-sialyltransferase 2-like
Sa_1892.1	3.01765	5.55621	1.57927e-53	1.6266e-52	Kinesin KIF2A
Sa_22719.5	2.99345	4.78515	1.62475e-53	1.67258e-52	zinc finger 142
Sa_7902.1	4.48719	5.16236	1.69245e-53	1.74138e-52	neutral cholesterol ester hydrolase 1-like
Sa_8149.1	-4.50156	4.50342	1.97489e-53	2.03094e-52	TCDD-inducible poly [ADP-ribose] polymerase
Sa_48924.2	-3.26659	6.20708	2.15067e-53	2.21057e-52	tubulin alpha chain
Sa_27166.1	9.12531	3.82657	2.16693e-53	2.22615e-52	otogelin
Sa_15067.2	3.90683	5.85442	2.22873e-53	2.28847e-52	coiled-coil domain-containing 126
Sa_12877.4	-3.12937	5.78305	2.47297e-53	2.53796e-52	RNA-binding 12B
Sa_8561.1	-4.65894	4.48063	2.55359e-53	2.61936e-52	phosphatase 1 regulatory subunit 3B
Sa_4774.1	8.83268	2.81132	2.64252e-53	2.70919e-52	FAM193B-like isoform X2
Sa_443.1	-5.48849	4.8855	3.01484e-53	3.08933e-52	grainyhead 3 homolog
Sa_1093.1	3.14719	6.95225	3.41895e-53	3.50164e-52	centrosome-associated 350 isoform X1
Sa_24172.2	7.46422	3.31134	3.78811e-53	3.87774e-52	synaptotagmin-16 isoform X4
Sa_18222.1	3.61486	7.25437	3.83311e-53	3.9218e-52	DDB1- and CUL4-associated factor 12
Sa_5726.5	-2.51745	5.57522	4.09883e-53	4.19154e-52	very-long-chain (3R)-3-hydroxyacyl- dehydratase 3
Sa_37816.2	-4.57479	7.14591	4.33921e-53	4.4351e-52	cartilage acidic 1-like isoform X2
Sa_6553.2	3.55015	6.48902	4.66122e-53	4.7618e-52	tctex1 domain-containing 2
Sa_6384.4	5.08026	5.34664	4.88804e-53	4.99097e-52	WD repeat-containing 54
Sa_761.12	-2.75716	5.44668	4.92788e-53	5.02909e-52	transmembrane emp24 domain-containing 5-like
Sa_10027.2	-4.1683	4.43748	5.35543e-53	5.46096e-52	Probable thiopurine S-methyltransferase
Sa_31258.4	4.21588	7.18908	5.3565e-53	5.46096e-52	centrosomal of 41 kDa isoform X1
Sa_21933.5	-2.4045	5.47112	5.40783e-53	5.5105e-52	dnaJ homolog subfamily C member 17
Sa_4330.2	6.10262	3.26279	5.41113e-53	5.51106e-52	proteasomal ubiquitin receptor ADRM1-like
Sa_4829.1	3.06611	5.06114	5.49571e-53	5.59436e-52	FAM72A
Sa_27460.1	3.95569	7.73493	5.80985e-53	5.91115e-52	serine threonine- kinase pdik1l-like
Sa_49536.1	-2.29587	5.75702	5.95865e-53	6.05947e-52	N(alpha)-acetyltransferase auxiliary subunit
Sa_43301.3	-3.17779	6.27898	5.98326e-53	6.08142e-52	microsomal glutathione S-transferase 3-like
Sa_38674.5	-3.77352	4.30919	6.07368e-53	6.1702e-52	guanylate kinase isoform X1
Sa_24195.2	5.82808	3.514	6.27983e-53	6.37639e-52	hippocalcin 1
Sa_6688.1	3.97086	4.38596	7.29205e-53	7.40044e-52	phospholipid-transporting ATPase IA isoform X3
Sa_49301.2	-4.62524	9.06338	7.3067e-53	7.41156e-52	homeobox Nkx- -like
Sa_10842.4	-3.30256	5.78382	7.61798e-53	7.7234e-52	recQ-mediated genome instability 2
Sa_10205.1	-3.22681	6.97394	8.34536e-53	8.45658e-52	peptidyl-prolyl cis-trans isomerase B
Sa_12966.4	-2.90185	5.59921	9.16266e-53	9.28008e-52	cytochrome c oxidase assembly factor 3 mitochondrial
Sa_30787.1	-3.26308	6.89333	9.53799e-53	9.65536e-52	glutamate--cysteine ligase catalytic subunit
Sa_46649.4	-2.86797	6.36415	9.76421e-53	9.87937e-52	AN1-type zinc finger 1
Sa_1235.1	9.03633	3.01129	1.06585e-52	1.07788e-51	aquaporin-4-like isoform X2
Sa_17679.3	-2.56497	6.03726	1.09416e-52	1.10595e-51	kelch 20
Sa_18191.7	-3.00868	5.94461	1.19702e-52	1.20931e-51	---NA---
Sa_27434.7	-4.7518	3.83402	1.21789e-52	1.22978e-51	solute carrier family 12 member 8 isoform X1
Sa_6635.1	-3.00146	6.56945	1.27592e-52	1.28772e-51	zinc finger CCHC domain-containing 9
Sa_47486.1	3.41722	7.79831	1.33143e-52	1.34307e-51	cytoplasmic dynein 1 intermediate chain 2-like isoform X4
Sa_985.1	9.04317	3.01794	1.36752e-52	1.37879e-51	enolase ENO4
Sa_7274.1	7.04628	3.34001	1.37164e-52	1.38225e-51	Integrin alpha-11
Sa_496.1	-3.34524	7.74648	1.4076e-52	1.41777e-51	probable ATP-dependent RNA helicase DDX27 isoform X1
Sa_28196.3	3.34677	6.5363	1.43927e-52	1.44895e-51	CCR4-NOT transcription complex subunit 6-like
Sa_28501.1	3.73953	4.2403	1.50729e-52	1.51666e-51	mitochondrial fission regulator 1-like
Sa_11902.7	3.75071	8.93704	1.52283e-52	1.53153e-51	nuclear RNA export factor 1 isoform X1
Sa_33947.1	-5.36732	3.51275	1.53569e-52	1.54369e-51	5 -AMP-activated kinase subunit beta-1-like
Sa_512.2	-3.30124	8.15057	1.6276e-52	1.63526e-51	transaldolase
Sa_9832.4	-3.53429	6.92181	1.66643e-52	1.67343e-51	probable U3 small nucleolar RNA-associated 11
[truncated: 14,379 more rows]
