# Supplementary material for: Genomic analysis of Sparus aurata reveals the evolutionary dynamics of sex-biased genes in a sequential hermaphrodite fish
Source: Commun Biol. 2018 Aug 17;1:119. doi: 10.1038/s42003-018-0122-7 (PMC6123679; doi:10.1038/s42003-018-0122-7)
Supplement: Supplementary file 6 — Supplementary Data 4 [file 42003_2018_122_MOESM6_ESM.xlsx]

## Sheet: Male-biased genes
Category	Term	Count	PValue	Genes	Fold Enrichment	Benjamini
GOTERM_BP_DIRECT	GO:0042384~cilium assembly	70	4.26201e-16	ENSDARG00000037406, ENSDARG00000039827, ENSDARG00000041621, ENSDARG00000006981, ENSDARG00000021022, ENSDARG00000038879, ENSDARG00000057074, ENSDARG00000056793, ENSDARG00000038024, ENSDARG00000078261, ENSDARG00000100892, ENSDARG00000041870, ENSDARG00000059911, ENSDARG00000071046, ENSDARG00000041215, ENSDARG00000018693, ENSDARG00000032056, ENSDARG00000076752, ENSDARG00000102889, ENSDARG00000091576,…	2.47987	1.27276e-12
GOTERM_BP_DIRECT	GO:0060271~cilium morphogenesis	70	1.23858e-12	ENSDARG00000018281, ENSDARG00000041621, ENSDARG00000100514, ENSDARG00000021022, ENSDARG00000038879, ENSDARG00000057074, ENSDARG00000038024, ENSDARG00000078261, ENSDARG00000100892, ENSDARG00000041734, ENSDARG00000076965, ENSDARG00000041870, ENSDARG00000059911, ENSDARG00000087538, ENSDARG00000071046, ENSDARG00000041215, ENSDARG00000018693, ENSDARG00000076752, ENSDARG00000102889, ENSDARG00000011488,…	2.2065	1.77486e-09
GOTERM_BP_DIRECT	GO:0030030~cell projection organization	30	1.17356e-08	ENSDARG00000070868, ENSDARG00000054023, ENSDARG00000006981, ENSDARG00000038024, ENSDARG00000088984, ENSDARG00000028442, ENSDARG00000042272, ENSDARG00000010300, ENSDARG00000059911, ENSDARG00000063009, ENSDARG00000055238, ENSDARG00000101236, ENSDARG00000053455, ENSDARG00000013575, ENSDARG00000007561, ENSDARG00000032056, ENSDARG00000062727, ENSDARG00000040556, ENSDARG00000039770, ENSDARG00000011727,…	2.72947	1.12113e-05
GOTERM_BP_DIRECT	GO:0007018~microtubule-based movement	44	1.96222e-08	ENSDARG00000044491, ENSDARG00000063385, ENSDARG00000053026, ENSDARG00000062630, ENSDARG00000076027, ENSDARG00000012073, ENSDARG00000005462, ENSDARG00000057074, ENSDARG00000094540, ENSDARG00000060948, ENSDARG00000014943, ENSDARG00000060165, ENSDARG00000068468, ENSDARG00000008022, ENSDARG00000040110, ENSDARG00000013343, ENSDARG00000091548, ENSDARG00000087538, ENSDARG00000055238, ENSDARG00000000606,…	2.22964	1.40592e-05
GOTERM_BP_DIRECT	GO:0003341~cilium movement	24	3.21073e-08	ENSDARG00000071347, ENSDARG00000054023, ENSDARG00000017355, ENSDARG00000053455, ENSDARG00000013252, ENSDARG00000054858, ENSDARG00000053728, ENSDARG00000100981, ENSDARG00000021997, ENSDARG00000076752, ENSDARG00000099161, ENSDARG00000075169, ENSDARG00000100892, ENSDARG00000056764, ENSDARG00000040085, ENSDARG00000021913, ENSDARG00000042308, ENSDARG00000069361, ENSDARG00000060165, ENSDARG00000100115,…	3.00242	1.84038e-05
GOTERM_BP_DIRECT	GO:0016310~phosphorylation	224	5.9158e-08	ENSDARG00000039929, ENSDARG00000012196, ENSDARG00000062864, ENSDARG00000062460, ENSDARG00000087205, ENSDARG00000020009, ENSDARG00000019371, ENSDARG00000100020, ENSDARG00000100715, ENSDARG00000030961, ENSDARG00000069752, ENSDARG00000001686, ENSDARG00000040059, ENSDARG00000033184, ENSDARG00000010878, ENSDARG00000043332, ENSDARG00000011065, ENSDARG00000088390, ENSDARG00000008310, ENSDARG00000013841,…	1.37113	2.82574e-05
GOTERM_BP_DIRECT	GO:0007368~determination of left/right symmetry	49	3.45604e-07	ENSDARG00000041621, ENSDARG00000021022, ENSDARG00000056793, ENSDARG00000007329, ENSDARG00000038024, ENSDARG00000055659, ENSDARG00000079751, ENSDARG00000060165, ENSDARG00000059911, ENSDARG00000035290, ENSDARG00000053455, ENSDARG00000061095, ENSDARG00000003446, ENSDARG00000056491, ENSDARG00000014098, ENSDARG00000006110, ENSDARG00000032056, ENSDARG00000026048, ENSDARG00000027234, ENSDARG00000100584,…	1.98139	0.00014149
GOTERM_BP_DIRECT	GO:0016579~protein deubiquitination	34	2.70433e-06	ENSDARG00000090153, ENSDARG00000008542, ENSDARG00000079198, ENSDARG00000012314, ENSDARG00000020107, ENSDARG00000088072, ENSDARG00000014770, ENSDARG00000089861, ENSDARG00000073710, ENSDARG00000061895, ENSDARG00000004132, ENSDARG00000059006, ENSDARG00000014517, ENSDARG00000102645, ENSDARG00000027501, ENSDARG00000013708, ENSDARG00000040990, ENSDARG00000088078, ENSDARG00000074120, ENSDARG00000016163,…	2.16047	0.000968358
GOTERM_BP_DIRECT	GO:0042073~intraciliary transport	13	3.13465e-06	ENSDARG00000007444, ENSDARG00000027234, ENSDARG00000011240, ENSDARG00000021022, ENSDARG00000010300, ENSDARG00000045025, ENSDARG00000038024, ENSDARG00000040556, ENSDARG00000012039, ENSDARG00000039770, ENSDARG00000023495, ENSDARG00000067777, ENSDARG00000057635	3.71728	0.000997716
GOTERM_BP_DIRECT	GO:0055085~transmembrane transport	158	2.82471e-05	ENSDARG00000043220, ENSDARG00000036383, ENSDARG00000057272, ENSDARG00000038731, ENSDARG00000032577, ENSDARG00000045601, ENSDARG00000069953, ENSDARG00000026149, ENSDARG00000012125, ENSDARG00000012269, ENSDARG00000075382, ENSDARG00000074212, ENSDARG00000057374, ENSDARG00000033446, ENSDARG00000003695, ENSDARG00000007412, ENSDARG00000098096, ENSDARG00000003344, ENSDARG00000074419, ENSDARG00000045792,…	1.33723	0.00806304
GOTERM_BP_DIRECT	GO:0035082~axoneme assembly	11	3.69389e-05	ENSDARG00000054023, ENSDARG00000017355, ENSDARG00000089458, ENSDARG00000061095, ENSDARG00000041734, ENSDARG00000012030, ENSDARG00000053728, ENSDARG00000038500, ENSDARG00000021997, ENSDARG00000100584, ENSDARG00000000943	3.66962	0.00957827
GOTERM_BP_DIRECT	GO:0006468~protein phosphorylation	226	6.30136e-05	ENSDARG00000012196, ENSDARG00000060469, ENSDARG00000063594, ENSDARG00000043026, ENSDARG00000062460, ENSDARG00000087205, ENSDARG00000061450, ENSDARG00000020009, ENSDARG00000019371, ENSDARG00000100020, ENSDARG00000004176, ENSDARG00000062954, ENSDARG00000100715, ENSDARG00000062082, ENSDARG00000000563, ENSDARG00000034189, ENSDARG00000043332, ENSDARG00000011065, ENSDARG00000090654, ENSDARG00000013841,…	1.25482	0.0149375
GOTERM_BP_DIRECT	GO:0035556~intracellular signal transduction	119	0.000130742	ENSDARG00000055566, ENSDARG00000069958, ENSDARG00000061242, ENSDARG00000014588, ENSDARG00000078775, ENSDARG00000062460, ENSDARG00000087205, ENSDARG00000061829, ENSDARG00000000161, ENSDARG00000074004, ENSDARG00000098909, ENSDARG00000026820, ENSDARG00000038941, ENSDARG00000023868, ENSDARG00000089458, ENSDARG00000058392, ENSDARG00000034093, ENSDARG00000018750, ENSDARG00000062080, ENSDARG00000037558,…	1.3611	0.028414
GOTERM_BP_DIRECT	GO:0006511~ubiquitin-dependent protein catabolic process	45	0.000170888	ENSDARG00000090153, ENSDARG00000079198, ENSDARG00000055737, ENSDARG00000012314, ENSDARG00000020107, ENSDARG00000088072, ENSDARG00000014770, ENSDARG00000023002, ENSDARG00000089861, ENSDARG00000010051, ENSDARG00000061895, ENSDARG00000073710, ENSDARG00000004132, ENSDARG00000100108, ENSDARG00000015292, ENSDARG00000044949, ENSDARG00000077531, ENSDARG00000014517, ENSDARG00000027501, ENSDARG00000102645,…	1.6836	0.0343813
GOTERM_BP_DIRECT	GO:0006874~cellular calcium ion homeostasis	22	0.00026455	ENSDARG00000001776, ENSDARG00000036383, ENSDARG00000013422, ENSDARG00000101759, ENSDARG00000023797, ENSDARG00000035458, ENSDARG00000061890, ENSDARG00000045601, ENSDARG00000061560, ENSDARG00000024771, ENSDARG00000002840, ENSDARG00000076622, ENSDARG00000012684, ENSDARG00000005122, ENSDARG00000011422, ENSDARG00000007614, ENSDARG00000029439, ENSDARG00000003706, ENSDARG00000029931, ENSDARG00000070435,…	2.14807	0.0492967
GOTERM_BP_DIRECT	GO:0007010~cytoskeleton organization	29	0.000301705	ENSDARG00000058647, ENSDARG00000074311, ENSDARG00000089569, ENSDARG00000059342, ENSDARG00000104478, ENSDARG00000032083, ENSDARG00000017036, ENSDARG00000077964, ENSDARG00000055075, ENSDARG00000063527, ENSDARG00000063190, ENSDARG00000035823, ENSDARG00000044339, ENSDARG00000027497, ENSDARG00000019797, ENSDARG00000021987, ENSDARG00000002255, ENSDARG00000087165, ENSDARG00000015970, ENSDARG00000022841,…	1.90317	0.0526163
GOTERM_BP_DIRECT	GO:0048793~pronephros development	30	0.000311429	ENSDARG00000101032, ENSDARG00000102184, ENSDARG00000007329, ENSDARG00000053493, ENSDARG00000009046, ENSDARG00000078261, ENSDARG00000045626, ENSDARG00000053318, ENSDARG00000012030, ENSDARG00000069014, ENSDARG00000041870, ENSDARG00000011240, ENSDARG00000010300, ENSDARG00000044339, ENSDARG00000101120, ENSDARG00000014098, ENSDARG00000004470, ENSDARG00000062727, ENSDARG00000017591, ENSDARG00000026048,…	1.87651	0.0511565
GOTERM_BP_DIRECT	GO:0060287~epithelial cilium movement involved in determination of left/right asymmetry	10	0.000386032	ENSDARG00000076965, ENSDARG00000014550, ENSDARG00000100981, ENSDARG00000021110, ENSDARG00000057074, ENSDARG00000103383, ENSDARG00000100584, ENSDARG00000099161, ENSDARG00000100892, ENSDARG00000088984	3.33602	0.0596252
GOTERM_BP_DIRECT	GO:0007020~microtubule nucleation	9	0.000410545	ENSDARG00000100151, ENSDARG00000103902, ENSDARG00000029133, ENSDARG00000020345, ENSDARG00000013079, ENSDARG00000077442, ENSDARG00000005374, ENSDARG00000015610, ENSDARG00000104225	3.6029	0.0600608
GOTERM_BP_DIRECT	GO:0070286~axonemal dynein complex assembly	9	0.000410545	ENSDARG00000053455, ENSDARG00000103132, ENSDARG00000100981, ENSDARG00000042182, ENSDARG00000100584, ENSDARG00000062978, ENSDARG00000021462, ENSDARG00000004017, ENSDARG00000055639	3.6029	0.0600608
GOTERM_BP_DIRECT	GO:0000226~microtubule cytoskeleton organization	29	0.000420321	ENSDARG00000060805, ENSDARG00000005993, ENSDARG00000029133, ENSDARG00000073753, ENSDARG00000024933, ENSDARG00000013079, ENSDARG00000005454, ENSDARG00000079850, ENSDARG00000077442, ENSDARG00000002403, ENSDARG00000045316, ENSDARG00000043972, ENSDARG00000056742, ENSDARG00000022045, ENSDARG00000089860, ENSDARG00000059601, ENSDARG00000058038, ENSDARG00000087616, ENSDARG00000060771, ENSDARG00000020345,…	1.87247	0.0584659
GOTERM_BP_DIRECT	GO:0042787~protein ubiquitination involved in ubiquitin-dependent protein catabolic process	44	0.000728607	ENSDARG00000043905, ENSDARG00000078817, ENSDARG00000055737, ENSDARG00000038067, ENSDARG00000060926, ENSDARG00000060944, ENSDARG00000004291, ENSDARG00000020284, ENSDARG00000075785, ENSDARG00000061397, ENSDARG00000036965, ENSDARG00000039255, ENSDARG00000032373, ENSDARG00000074903, ENSDARG00000062280, ENSDARG00000059936, ENSDARG00000007691, ENSDARG00000012848, ENSDARG00000075887, ENSDARG00000043359,…	1.60129	0.0946863
GOTERM_BP_DIRECT	GO:0070588~calcium ion transmembrane transport	34	0.000763733	ENSDARG00000002167, ENSDARG00000061203, ENSDARG00000099045, ENSDARG00000052360, ENSDARG00000067730, ENSDARG00000008398, ENSDARG00000023797, ENSDARG00000102773, ENSDARG00000045601, ENSDARG00000004154, ENSDARG00000001881, ENSDARG00000101175, ENSDARG00000023886, ENSDARG00000060496, ENSDARG00000021735, ENSDARG00000003706, ENSDARG00000003344, ENSDARG00000061741, ENSDARG00000079295, ENSDARG00000056625,…	1.72291	0.0947386
GOTERM_BP_DIRECT	GO:0086010~membrane depolarization during action potential	15	0.000896242	ENSDARG00000079295, ENSDARG00000008398, ENSDARG00000090724, ENSDARG00000089913, ENSDARG00000102773, ENSDARG00000099708, ENSDARG00000062744, ENSDARG00000001835, ENSDARG00000005775, ENSDARG00000070522, ENSDARG00000018032, ENSDARG00000060496, ENSDARG00000029457, ENSDARG00000021735, ENSDARG00000098738	2.40193	0.105714
GOTERM_BP_DIRECT	GO:0032402~melanosome transport	16	0.00109336	ENSDARG00000039827, ENSDARG00000003446, ENSDARG00000063522, ENSDARG00000041450, ENSDARG00000041621, ENSDARG00000090086, ENSDARG00000044573, ENSDARG00000032056, ENSDARG00000075169, ENSDARG00000088984, ENSDARG00000011076, ENSDARG00000067920, ENSDARG00000101908, ENSDARG00000059911, ENSDARG00000071046, ENSDARG00000103926	2.28756	0.122464
GOTERM_BP_DIRECT	GO:0051298~centrosome duplication	8	0.0013289	ENSDARG00000016163, ENSDARG00000029133, ENSDARG00000013079, ENSDARG00000101309, ENSDARG00000077442, ENSDARG00000005374, ENSDARG00000102674, ENSDARG00000079015	3.55842	0.141395
GOTERM_BP_DIRECT	GO:0030154~cell differentiation	79	0.00138734	ENSDARG00000014259, ENSDARG00000026595, ENSDARG00000012196, ENSDARG00000105215, ENSDARG00000032808, ENSDARG00000067859, ENSDARG00000004232, ENSDARG00000020449, ENSDARG00000092464, ENSDARG00000017542, ENSDARG00000030999, ENSDARG00000032264, ENSDARG00000088308, ENSDARG00000054632, ENSDARG00000061548, ENSDARG00000036100, ENSDARG00000031494, ENSDARG00000060682, ENSDARG00000011824, ENSDARG00000077385,…	1.37502	0.141899
GOTERM_BP_DIRECT	GO:0001947~heart looping	43	0.00176754	ENSDARG00000005150, ENSDARG00000039827, ENSDARG00000015681, ENSDARG00000008398, ENSDARG00000007329, ENSDARG00000075169, ENSDARG00000055133, ENSDARG00000045626, ENSDARG00000077226, ENSDARG00000053318, ENSDARG00000012030, ENSDARG00000061600, ENSDARG00000058868, ENSDARG00000091006, ENSDARG00000059911, ENSDARG00000070721, ENSDARG00000017803, ENSDARG00000086391, ENSDARG00000002213, ENSDARG00000030213,…	1.5508	0.171209
GOTERM_BP_DIRECT	GO:0035845~photoreceptor cell outer segment organization	10	0.00212642	ENSDARG00000012763, ENSDARG00000063522, ENSDARG00000010583, ENSDARG00000021225, ENSDARG00000067920, ENSDARG00000101120, ENSDARG00000012039, ENSDARG00000090971, ENSDARG00000044339, ENSDARG00000043332	2.85944	0.195783
GOTERM_BP_DIRECT	GO:0018105~peptidyl-serine phosphorylation	29	0.00239499	ENSDARG00000018411, ENSDARG00000074311, ENSDARG00000004561, ENSDARG00000055566, ENSDARG00000089016, ENSDARG00000018006, ENSDARG00000078864, ENSDARG00000062460, ENSDARG00000043026, ENSDARG00000087205, ENSDARG00000006125, ENSDARG00000027497, ENSDARG00000104342, ENSDARG00000063370, ENSDARG00000021225, ENSDARG00000005458, ENSDARG00000059575, ENSDARG00000045482, ENSDARG00000011219, ENSDARG00000003751,…	1.70726	0.210989
GOTERM_BP_DIRECT	GO:0002574~thrombocyte differentiation	9	0.00275023	ENSDARG00000006527, ENSDARG00000059855, ENSDARG00000063371, ENSDARG00000078904, ENSDARG00000014113, ENSDARG00000022280, ENSDARG00000055566, ENSDARG00000036106, ENSDARG00000005002	3.00242	0.231335
GOTERM_BP_DIRECT	GO:0002040~sprouting angiogenesis	30	0.00299484	ENSDARG00000078624, ENSDARG00000086158, ENSDARG00000105215, ENSDARG00000044573, ENSDARG00000009134, ENSDARG00000041869, ENSDARG00000053868, ENSDARG00000070081, ENSDARG00000061265, ENSDARG00000034700, ENSDARG00000104138, ENSDARG00000007412, ENSDARG00000019371, ENSDARG00000052091, ENSDARG00000011941, ENSDARG00000074635, ENSDARG00000075549, ENSDARG00000061647, ENSDARG00000044010, ENSDARG00000020057,…	1.66801	0.242168
GOTERM_BP_DIRECT	GO:0007283~spermatogenesis	18	0.003111	ENSDARG00000063003, ENSDARG00000025043, ENSDARG00000099485, ENSDARG00000040254, ENSDARG00000032808, ENSDARG00000035080, ENSDARG00000071450, ENSDARG00000092889, ENSDARG00000042637, ENSDARG00000045705, ENSDARG00000077531, ENSDARG00000029722, ENSDARG00000007465, ENSDARG00000102802, ENSDARG00000077523, ENSDARG00000021455, ENSDARG00000079015, ENSDARG00000036214	2.00161	0.243508
GOTERM_BP_DIRECT	GO:0070121~Kupffer's vesicle development	26	0.00331171	ENSDARG00000039827, ENSDARG00000013575, ENSDARG00000063522, ENSDARG00000041450, ENSDARG00000041621, ENSDARG00000104348, ENSDARG00000014098, ENSDARG00000006110, ENSDARG00000041799, ENSDARG00000032056, ENSDARG00000007329, ENSDARG00000040649, ENSDARG00000044056, ENSDARG00000009629, ENSDARG00000078261, ENSDARG00000075169, ENSDARG00000088984, ENSDARG00000069014, ENSDARG00000101908, ENSDARG00000044362,…	1.73473	0.250309
GOTERM_BP_DIRECT	GO:0044458~motile cilium assembly	8	0.00347174	ENSDARG00000017355, ENSDARG00000053318, ENSDARG00000012030, ENSDARG00000068855, ENSDARG00000044056, ENSDARG00000002406, ENSDARG00000035332, ENSDARG00000055639	3.20258	0.254095
GOTERM_BP_DIRECT	GO:0006816~calcium ion transport	29	0.00393527	ENSDARG00000008912, ENSDARG00000013422, ENSDARG00000052360, ENSDARG00000008398, ENSDARG00000023797, ENSDARG00000035458, ENSDARG00000102773, ENSDARG00000045601, ENSDARG00000002840, ENSDARG00000004154, ENSDARG00000101175, ENSDARG00000060496, ENSDARG00000003706, ENSDARG00000021735, ENSDARG00000079295, ENSDARG00000061741, ENSDARG00000063358, ENSDARG00000089913, ENSDARG00000095614, ENSDARG00000099708,…	1.65848	0.275938
GOTERM_BP_DIRECT	GO:0007126~meiotic nuclear division	7	0.00419198	ENSDARG00000040254, ENSDARG00000069260, ENSDARG00000029133, ENSDARG00000013079, ENSDARG00000077442, ENSDARG00000005374, ENSDARG00000062601	3.50282	0.284254
GOTERM_BP_DIRECT	GO:0035058~nonmotile primary cilium assembly	7	0.00419198	ENSDARG00000012763, ENSDARG00000027234, ENSDARG00000041621, ENSDARG00000021022, ENSDARG00000059911, ENSDARG00000075169, ENSDARG00000068398	3.50282	0.284254
GOTERM_BP_DIRECT	GO:0003351~epithelial cilium movement	7	0.00419198	ENSDARG00000053318, ENSDARG00000027234, ENSDARG00000062630, ENSDARG00000021022, ENSDARG00000100584, ENSDARG00000052482, ENSDARG00000055639	3.50282	0.284254
GOTERM_BP_DIRECT	GO:0003146~heart jogging	17	0.00426359	ENSDARG00000011941, ENSDARG00000053455, ENSDARG00000024894, ENSDARG00000014098, ENSDARG00000098272, ENSDARG00000061052, ENSDARG00000020057, ENSDARG00000019815, ENSDARG00000078261, ENSDARG00000054438, ENSDARG00000053318, ENSDARG00000012030, ENSDARG00000091006, ENSDARG00000058868, ENSDARG00000017803, ENSDARG00000070721, ENSDARG00000100584	2.00161	0.281767
GOTERM_BP_DIRECT	GO:0045944~positive regulation of transcription from RNA polymerase II promoter	57	0.00446502	ENSDARG00000038687, ENSDARG00000040237, ENSDARG00000017542, ENSDARG00000043226, ENSDARG00000076466, ENSDARG00000075805, ENSDARG00000034146, ENSDARG00000062420, ENSDARG00000021833, ENSDARG00000103957, ENSDARG00000017929, ENSDARG00000075230, ENSDARG00000023537, ENSDARG00000079000, ENSDARG00000099999, ENSDARG00000060537, ENSDARG00000061214, ENSDARG00000024894, ENSDARG00000052618, ENSDARG00000056490,…	1.3999	0.286456
GOTERM_BP_DIRECT	GO:0008360~regulation of cell shape	23	0.00456056	ENSDARG00000079549, ENSDARG00000099005, ENSDARG00000104342, ENSDARG00000005458, ENSDARG00000007818, ENSDARG00000015970, ENSDARG00000045036, ENSDARG00000018006, ENSDARG00000023584, ENSDARG00000035540, ENSDARG00000026882, ENSDARG00000001913, ENSDARG00000021547, ENSDARG00000006712, ENSDARG00000043026, ENSDARG00000074747, ENSDARG00000010784, ENSDARG00000034321, ENSDARG00000044345, ENSDARG00000006125,…	1.77066	0.285312
GOTERM_BP_DIRECT	GO:0015914~phospholipid transport	13	0.00457331	ENSDARG00000043555, ENSDARG00000042285, ENSDARG00000063001, ENSDARG00000077492, ENSDARG00000078887, ENSDARG00000073985, ENSDARG00000008413, ENSDARG00000079453, ENSDARG00000061039, ENSDARG00000062521, ENSDARG00000062040, ENSDARG00000036442, ENSDARG00000071585	2.26269	0.279946
GOTERM_BP_DIRECT	GO:0090244~Wnt signaling pathway involved in somitogenesis	6	0.00460707	ENSDARG00000038859, ENSDARG00000039435, ENSDARG00000058868, ENSDARG00000100149, ENSDARG00000102964, ENSDARG00000077385	4.00322	0.275874
GOTERM_BP_DIRECT	GO:0018095~protein polyglutamylation	6	0.00460707	ENSDARG00000054023, ENSDARG00000038500, ENSDARG00000100514, ENSDARG00000078935, ENSDARG00000038024, ENSDARG00000090778	4.00322	0.275874
GOTERM_BP_DIRECT	GO:0001755~neural crest cell migration	34	0.00497267	ENSDARG00000011163, ENSDARG00000035598, ENSDARG00000070442, ENSDARG00000076317, ENSDARG00000040920, ENSDARG00000017369, ENSDARG00000034300, ENSDARG00000101432, ENSDARG00000042545, ENSDARG00000052997, ENSDARG00000011533, ENSDARG00000061471, ENSDARG00000060148, ENSDARG00000076595, ENSDARG00000052150, ENSDARG00000058821, ENSDARG00000010583, ENSDARG00000026294, ENSDARG00000007560, ENSDARG00000018693,…	1.56448	0.288352
GOTERM_BP_DIRECT	GO:0006904~vesicle docking involved in exocytosis	11	0.00535067	ENSDARG00000034771, ENSDARG00000068628, ENSDARG00000000779, ENSDARG00000067920, ENSDARG00000070433, ENSDARG00000001994, ENSDARG00000098874, ENSDARG00000040005, ENSDARG00000061180, ENSDARG00000020521, ENSDARG00000004336	2.44641	0.300637
GOTERM_BP_DIRECT	GO:0048843~negative regulation of axon extension involved in axon guidance	16	0.00585062	ENSDARG00000011163, ENSDARG00000007560, ENSDARG00000070442, ENSDARG00000040920, ENSDARG00000017369, ENSDARG00000024775, ENSDARG00000042616, ENSDARG00000014891, ENSDARG00000034300, ENSDARG00000052997, ENSDARG00000042545, ENSDARG00000011533, ENSDARG00000061471, ENSDARG00000076595, ENSDARG00000019235, ENSDARG00000058821	2.00161	0.317647
GOTERM_BP_DIRECT	GO:0045765~regulation of angiogenesis	10	0.00738393	ENSDARG00000101980, ENSDARG00000102153, ENSDARG00000007774, ENSDARG00000070617, ENSDARG00000070425, ENSDARG00000011257, ENSDARG00000092716, ENSDARG00000022841, ENSDARG00000039577, ENSDARG00000032389	2.50201	0.376258
GOTERM_BP_DIRECT	GO:0055001~muscle cell development	8	0.00749262	ENSDARG00000104094, ENSDARG00000101431, ENSDARG00000055678, ENSDARG00000058868, ENSDARG00000007891, ENSDARG00000076075, ENSDARG00000098573, ENSDARG00000102964	2.91143	0.37411
GOTERM_BP_DIRECT	GO:0045930~negative regulation of mitotic cell cycle	8	0.00749262	ENSDARG00000009677, ENSDARG00000053802, ENSDARG00000102216, ENSDARG00000076351, ENSDARG00000010878, ENSDARG00000061051, ENSDARG00000000861, ENSDARG00000040085	2.91143	0.37411
GOTERM_BP_DIRECT	GO:0043087~regulation of GTPase activity	21	0.00816011	ENSDARG00000031548, ENSDARG00000036257, ENSDARG00000063371, ENSDARG00000063713, ENSDARG00000004184, ENSDARG00000105452, ENSDARG00000089933, ENSDARG00000090183, ENSDARG00000026048, ENSDARG00000012982, ENSDARG00000015278, ENSDARG00000059460, ENSDARG00000077864, ENSDARG00000029372, ENSDARG00000075110, ENSDARG00000078888, ENSDARG00000044136, ENSDARG00000015460, ENSDARG00000011845, ENSDARG00000057918,…	1.75141	0.393247
GOTERM_BP_DIRECT	GO:0000132~establishment of mitotic spindle orientation	11	0.00879285	ENSDARG00000026595, ENSDARG00000027234, ENSDARG00000103902, ENSDARG00000021225, ENSDARG00000103996, ENSDARG00000104118, ENSDARG00000071694, ENSDARG00000040649, ENSDARG00000000861, ENSDARG00000062978, ENSDARG00000104225	2.31765	0.40982
GOTERM_BP_DIRECT	GO:0043161~proteasome-mediated ubiquitin-dependent protein catabolic process	33	0.00943393	ENSDARG00000053828, ENSDARG00000078817, ENSDARG00000068582, ENSDARG00000059871, ENSDARG00000087893, ENSDARG00000056050, ENSDARG00000036965, ENSDARG00000026035, ENSDARG00000032373, ENSDARG00000058740, ENSDARG00000022418, ENSDARG00000003189, ENSDARG00000013505, ENSDARG00000016897, ENSDARG00000021550, ENSDARG00000043359, ENSDARG00000029848, ENSDARG00000100519, ENSDARG00000063354, ENSDARG00000045130,…	1.51846	0.425588
GOTERM_BP_DIRECT	GO:0008219~cell death	7	0.00991812	ENSDARG00000038859, ENSDARG00000039435, ENSDARG00000022418, ENSDARG00000100149, ENSDARG00000102964, ENSDARG00000010434, ENSDARG00000077385	3.11362	0.435235
GOTERM_BP_DIRECT	GO:0016477~cell migration	28	0.0100346	ENSDARG00000031548, ENSDARG00000075600, ENSDARG00000078440, ENSDARG00000040009, ENSDARG00000089569, ENSDARG00000058868, ENSDARG00000003046, ENSDARG00000025319, ENSDARG00000013708, ENSDARG00000000861, ENSDARG00000063527, ENSDARG00000078227, ENSDARG00000063190, ENSDARG00000016163, ENSDARG00000103902, ENSDARG00000063007, ENSDARG00000104808, ENSDARG00000054438, ENSDARG00000010252, ENSDARG00000056639,…	1.57874	0.432635
GOTERM_BP_DIRECT	GO:0045197~establishment or maintenance of epithelial cell apical/basal polarity	9	0.0102071	ENSDARG00000032324, ENSDARG00000009677, ENSDARG00000100506, ENSDARG00000010583, ENSDARG00000102216, ENSDARG00000088571, ENSDARG00000006272, ENSDARG00000091408, ENSDARG00000076796	2.5735	0.4319
GOTERM_BP_DIRECT	GO:0006302~double-strand break repair	13	0.010581	ENSDARG00000105014, ENSDARG00000077516, ENSDARG00000044949, ENSDARG00000025043, ENSDARG00000069260, ENSDARG00000091187, ENSDARG00000035655, ENSDARG00000022493, ENSDARG00000076913, ENSDARG00000044437, ENSDARG00000038863, ENSDARG00000003961, ENSDARG00000074451	2.08168	0.437418
GOTERM_BP_DIRECT	GO:0016337~single organismal cell-cell adhesion	21	0.0106111	ENSDARG00000061688, ENSDARG00000102216, ENSDARG00000045331, ENSDARG00000076673, ENSDARG00000062415, ENSDARG00000024785, ENSDARG00000003779, ENSDARG00000006272, ENSDARG00000079438, ENSDARG00000019815, ENSDARG00000034559, ENSDARG00000056075, ENSDARG00000009677, ENSDARG00000103697, ENSDARG00000100223, ENSDARG00000038500, ENSDARG00000058543, ENSDARG00000027345, ENSDARG00000000861, ENSDARG00000075215,…	1.71567	0.432313
GOTERM_BP_DIRECT	GO:0035023~regulation of Rho protein signal transduction	35	0.012073	ENSDARG00000078624, ENSDARG00000044718, ENSDARG00000012914, ENSDARG00000030532, ENSDARG00000077788, ENSDARG00000073848, ENSDARG00000054973, ENSDARG00000094673, ENSDARG00000088801, ENSDARG00000007278, ENSDARG00000104119, ENSDARG00000000161, ENSDARG00000073824, ENSDARG00000061746, ENSDARG00000019426, ENSDARG00000023868, ENSDARG00000022101, ENSDARG00000036420, ENSDARG00000076924, ENSDARG00000006683,…	1.47487	0.468973
GOTERM_BP_DIRECT	GO:0090307~mitotic spindle assembly	10	0.0122508	ENSDARG00000029133, ENSDARG00000101277, ENSDARG00000010948, ENSDARG00000058082, ENSDARG00000013079, ENSDARG00000077442, ENSDARG00000095241, ENSDARG00000005374, ENSDARG00000032264, ENSDARG00000077788	2.35484	0.467861
GOTERM_BP_DIRECT	GO:0007131~reciprocal meiotic recombination	10	0.0122508	ENSDARG00000025043, ENSDARG00000017928, ENSDARG00000041411, ENSDARG00000055883, ENSDARG00000038917, ENSDARG00000092889, ENSDARG00000013837, ENSDARG00000074451, ENSDARG00000056334, ENSDARG00000068919	2.35484	0.467861
GOTERM_BP_DIRECT	GO:0007130~synaptonemal complex assembly	6	0.0127974	ENSDARG00000003904, ENSDARG00000025043, ENSDARG00000040254, ENSDARG00000077531, ENSDARG00000092889, ENSDARG00000076609	3.43133	0.476707
GOTERM_BP_DIRECT	GO:0006895~Golgi to endosome transport	6	0.0127974	ENSDARG00000035188, ENSDARG00000074246, ENSDARG00000038801, ENSDARG00000019962, ENSDARG00000055857, ENSDARG00000078215	3.43133	0.476707
GOTERM_BP_DIRECT	GO:0031122~cytoplasmic microtubule organization	11	0.013702	ENSDARG00000012275, ENSDARG00000030114, ENSDARG00000029133, ENSDARG00000024933, ENSDARG00000013079, ENSDARG00000077442, ENSDARG00000005374, ENSDARG00000099156, ENSDARG00000102964, ENSDARG00000015610, ENSDARG00000068398	2.20177	0.494269
GOTERM_BP_DIRECT	GO:0060828~regulation of canonical Wnt signaling pathway	11	0.013702	ENSDARG00000037100, ENSDARG00000043905, ENSDARG00000004771, ENSDARG00000068628, ENSDARG00000069014, ENSDARG00000006288, ENSDARG00000090039, ENSDARG00000079624, ENSDARG00000061052, ENSDARG00000073696, ENSDARG00000006921	2.20177	0.494269
GOTERM_BP_DIRECT	GO:0006281~DNA repair	56	0.0139694	ENSDARG00000003749, ENSDARG00000028523, ENSDARG00000076913, ENSDARG00000061397, ENSDARG00000026035, ENSDARG00000019000, ENSDARG00000052553, ENSDARG00000017928, ENSDARG00000007885, ENSDARG00000100916, ENSDARG00000012325, ENSDARG00000070432, ENSDARG00000098897, ENSDARG00000104709, ENSDARG00000043275, ENSDARG00000055883, ENSDARG00000058801, ENSDARG00000053196, ENSDARG00000055639, ENSDARG00000037188,…	1.33441	0.495085
GOTERM_BP_DIRECT	GO:0021551~central nervous system morphogenesis	8	0.014132	ENSDARG00000004132, ENSDARG00000008880, ENSDARG00000060058, ENSDARG00000027501, ENSDARG00000102417, ENSDARG00000040990, ENSDARG00000089861, ENSDARG00000063190	2.66881	0.493308
GOTERM_BP_DIRECT	GO:0007369~gastrulation	17	0.0152812	ENSDARG00000039827, ENSDARG00000063522, ENSDARG00000069515, ENSDARG00000041621, ENSDARG00000032056, ENSDARG00000076752, ENSDARG00000062727, ENSDARG00000023495, ENSDARG00000012368, ENSDARG00000075169, ENSDARG00000012030, ENSDARG00000027234, ENSDARG00000013207, ENSDARG00000059911, ENSDARG00000079217, ENSDARG00000056995, ENSDARG00000014994	1.79091	0.514953
GOTERM_BP_DIRECT	GO:0035412~regulation of catenin import into nucleus	5	0.0155465	ENSDARG00000038859, ENSDARG00000039435, ENSDARG00000100149, ENSDARG00000102964, ENSDARG00000077385	4.00322	0.515334
GOTERM_BP_DIRECT	GO:0060285~cilium-dependent cell motility	5	0.0155465	ENSDARG00000103132, ENSDARG00000014550, ENSDARG00000100981, ENSDARG00000042182, ENSDARG00000021462	4.00322	0.515334
GOTERM_BP_DIRECT	GO:0007049~cell cycle	54	0.015805	ENSDARG00000026595, ENSDARG00000041361, ENSDARG00000069917, ENSDARG00000051748, ENSDARG00000105046, ENSDARG00000055566, ENSDARG00000018006, ENSDARG00000089861, ENSDARG00000032264, ENSDARG00000039255, ENSDARG00000015254, ENSDARG00000040990, ENSDARG00000008141, ENSDARG00000098967, ENSDARG00000017140, ENSDARG00000029058, ENSDARG00000098272, ENSDARG00000103996, ENSDARG00000061052, ENSDARG00000055477,…	1.33441	0.515553
GOTERM_BP_DIRECT	GO:0015031~protein transport	63	0.0163756	ENSDARG00000003084, ENSDARG00000041362, ENSDARG00000044246, ENSDARG00000103718, ENSDARG00000054320, ENSDARG00000024818, ENSDARG00000104230, ENSDARG00000007250, ENSDARG00000054337, ENSDARG00000051888, ENSDARG00000069521, ENSDARG00000078267, ENSDARG00000091418, ENSDARG00000007323, ENSDARG00000042946, ENSDARG00000034771, ENSDARG00000037813, ENSDARG00000040912, ENSDARG00000059911, ENSDARG00000035152,…	1.30002	0.522596
GOTERM_BP_DIRECT	GO:0016311~dephosphorylation	40	0.0168671	ENSDARG00000100515, ENSDARG00000071018, ENSDARG00000000631, ENSDARG00000087443, ENSDARG00000020871, ENSDARG00000022378, ENSDARG00000045006, ENSDARG00000063416, ENSDARG00000006242, ENSDARG00000016481, ENSDARG00000005754, ENSDARG00000076624, ENSDARG00000074866, ENSDARG00000059642, ENSDARG00000101413, ENSDARG00000035986, ENSDARG00000004616, ENSDARG00000103479, ENSDARG00000056780, ENSDARG00000037560,…	1.40464	0.527659
GOTERM_BP_DIRECT	GO:0048699~generation of neurons	9	0.0171386	ENSDARG00000038159, ENSDARG00000052131, ENSDARG00000021225, ENSDARG00000018693, ENSDARG00000102184, ENSDARG00000006272, ENSDARG00000007369, ENSDARG00000101903, ENSDARG00000043332	2.40193	0.527956
GOTERM_BP_DIRECT	GO:0046580~negative regulation of Ras protein signal transduction	9	0.0171386	ENSDARG00000029372, ENSDARG00000036257, ENSDARG00000075110, ENSDARG00000063371, ENSDARG00000063713, ENSDARG00000004184, ENSDARG00000089933, ENSDARG00000012982, ENSDARG00000078775	2.40193	0.527956
GOTERM_BP_DIRECT	GO:0070509~calcium ion import	7	0.0195877	ENSDARG00000063358, ENSDARG00000025032, ENSDARG00000070522, ENSDARG00000008398, ENSDARG00000060496, ENSDARG00000089913, ENSDARG00000099708	2.80226	0.570958
GOTERM_BP_DIRECT	GO:0006897~endocytosis	29	0.0204772	ENSDARG00000044246, ENSDARG00000019060, ENSDARG00000008377, ENSDARG00000020000, ENSDARG00000054973, ENSDARG00000006712, ENSDARG00000027501, ENSDARG00000000161, ENSDARG00000006125, ENSDARG00000062521, ENSDARG00000016163, ENSDARG00000104342, ENSDARG00000005458, ENSDARG00000061213, ENSDARG00000007561, ENSDARG00000099871, ENSDARG00000022659, ENSDARG00000035389, ENSDARG00000069601, ENSDARG00000020798,…	1.48838	0.58189
GOTERM_BP_DIRECT	GO:0030334~regulation of cell migration	16	0.0205858	ENSDARG00000070124, ENSDARG00000010831, ENSDARG00000009387, ENSDARG00000087165, ENSDARG00000057317, ENSDARG00000022841, ENSDARG00000015278, ENSDARG00000039577, ENSDARG00000045070, ENSDARG00000020785, ENSDARG00000062280, ENSDARG00000058543, ENSDARG00000059773, ENSDARG00000011257, ENSDARG00000022615, ENSDARG00000002587	1.77921	0.57852
GOTERM_BP_DIRECT	GO:0006338~chromatin remodeling	15	0.0210228	ENSDARG00000070545, ENSDARG00000052348, ENSDARG00000092503, ENSDARG00000004529, ENSDARG00000029058, ENSDARG00000070432, ENSDARG00000077946, ENSDARG00000008904, ENSDARG00000015471, ENSDARG00000003769, ENSDARG00000025309, ENSDARG00000041155, ENSDARG00000070108, ENSDARG00000002591, ENSDARG00000055639	1.81965	0.581011
GOTERM_BP_DIRECT	GO:0000902~cell morphogenesis	12	0.0210837	ENSDARG00000102180, ENSDARG00000018693, ENSDARG00000055678, ENSDARG00000037116, ENSDARG00000056886, ENSDARG00000007278, ENSDARG00000104478, ENSDARG00000037122, ENSDARG00000040001, ENSDARG00000044339, ENSDARG00000056001, ENSDARG00000028213	2.00161	0.576909
GOTERM_BP_DIRECT	GO:0050919~negative chemotaxis	12	0.0210837	ENSDARG00000034300, ENSDARG00000011163, ENSDARG00000042545, ENSDARG00000052997, ENSDARG00000007560, ENSDARG00000076595, ENSDARG00000070442, ENSDARG00000040920, ENSDARG00000017369, ENSDARG00000024775, ENSDARG00000019235, ENSDARG00000042616	2.00161	0.576909
GOTERM_BP_DIRECT	GO:0051301~cell division	37	0.0235801	ENSDARG00000026595, ENSDARG00000075025, ENSDARG00000041361, ENSDARG00000044573, ENSDARG00000069917, ENSDARG00000105046, ENSDARG00000055566, ENSDARG00000057100, ENSDARG00000018006, ENSDARG00000089861, ENSDARG00000045626, ENSDARG00000040085, ENSDARG00000039255, ENSDARG00000003867, ENSDARG00000015254, ENSDARG00000027590, ENSDARG00000096554, ENSDARG00000071694, ENSDARG00000087554, ENSDARG00000040990,…	1.39735	0.613205
GOTERM_BP_DIRECT	GO:0032007~negative regulation of TOR signaling	8	0.0240981	ENSDARG00000020000, ENSDARG00000030981, ENSDARG00000029581, ENSDARG00000078105, ENSDARG00000010918, ENSDARG00000026048, ENSDARG00000057918, ENSDARG00000078815	2.46352	0.616219
GOTERM_BP_DIRECT	GO:0007229~integrin-mediated signaling pathway	18	0.0247939	ENSDARG00000002956, ENSDARG00000098899, ENSDARG00000074316, ENSDARG00000071863, ENSDARG00000002507, ENSDARG00000004378, ENSDARG00000012824, ENSDARG00000001452, ENSDARG00000088017, ENSDARG00000045070, ENSDARG00000101844, ENSDARG00000037917, ENSDARG00000007169, ENSDARG00000103056, ENSDARG00000010070, ENSDARG00000042282, ENSDARG00000040985, ENSDARG00000036086	1.67577	0.621813
GOTERM_BP_DIRECT	GO:0030335~positive regulation of cell migration	21	0.0267631	ENSDARG00000011163, ENSDARG00000012196, ENSDARG00000007560, ENSDARG00000037116, ENSDARG00000070442, ENSDARG00000040920, ENSDARG00000017542, ENSDARG00000017369, ENSDARG00000024775, ENSDARG00000006242, ENSDARG00000004753, ENSDARG00000042616, ENSDARG00000034300, ENSDARG00000042545, ENSDARG00000052997, ENSDARG00000011533, ENSDARG00000061471, ENSDARG00000038139, ENSDARG00000076595, ENSDARG00000019235,…	1.58618	0.645357
GOTERM_BP_DIRECT	GO:0050821~protein stabilization	6	0.0271397	ENSDARG00000044265, ENSDARG00000079198, ENSDARG00000099637, ENSDARG00000077531, ENSDARG00000043457, ENSDARG00000012078	3.00242	0.645695
GOTERM_BP_DIRECT	GO:0043534~blood vessel endothelial cell migration	6	0.0271397	ENSDARG00000101752, ENSDARG00000086391, ENSDARG00000070425, ENSDARG00000076564, ENSDARG00000061479, ENSDARG00000018179	3.00242	0.645695
GOTERM_BP_DIRECT	GO:0060042~retina morphogenesis in camera-type eye	15	0.0277154	ENSDARG00000015002, ENSDARG00000100506, ENSDARG00000024894, ENSDARG00000101120, ENSDARG00000021225, ENSDARG00000038879, ENSDARG00000019743, ENSDARG00000003845, ENSDARG00000006272, ENSDARG00000010381, ENSDARG00000043332, ENSDARG00000026531, ENSDARG00000079027, ENSDARG00000022712, ENSDARG00000014522	1.76613	0.648713
GOTERM_BP_DIRECT	GO:0055088~lipid homeostasis	10	0.0284731	ENSDARG00000069834, ENSDARG00000027009, ENSDARG00000045411, ENSDARG00000098439, ENSDARG00000102020, ENSDARG00000089390, ENSDARG00000042658, ENSDARG00000088357, ENSDARG00000038865, ENSDARG00000014727	2.10696	0.654025
GOTERM_BP_DIRECT	GO:0046854~phosphatidylinositol phosphorylation	12	0.0293358	ENSDARG00000038524, ENSDARG00000003517, ENSDARG00000018060, ENSDARG00000003250, ENSDARG00000017757, ENSDARG00000040111, ENSDARG00000037527, ENSDARG00000076724, ENSDARG00000075456, ENSDARG00000054829, ENSDARG00000033666, ENSDARG00000060841	1.92155	0.660466
GOTERM_BP_DIRECT	GO:0016569~covalent chromatin modification	30	0.0316731	ENSDARG00000087897, ENSDARG00000006038, ENSDARG00000099021, ENSDARG00000017562, ENSDARG00000003021, ENSDARG00000012577, ENSDARG00000044949, ENSDARG00000030716, ENSDARG00000077531, ENSDARG00000061992, ENSDARG00000034326, ENSDARG00000056642, ENSDARG00000060847, ENSDARG00000054804, ENSDARG00000061185, ENSDARG00000044010, ENSDARG00000029058, ENSDARG00000103409, ENSDARG00000043713, ENSDARG00000098924,…	1.42972	0.684326
GOTERM_BP_DIRECT	GO:0071108~protein K48-linked deubiquitination	7	0.0341018	ENSDARG00000059006, ENSDARG00000016163, ENSDARG00000008542, ENSDARG00000011462, ENSDARG00000017220, ENSDARG00000027501, ENSDARG00000040990	2.5475	0.707025
GOTERM_BP_DIRECT	GO:0006828~manganese ion transport	7	0.0341018	ENSDARG00000056625, ENSDARG00000061203, ENSDARG00000027523, ENSDARG00000067730, ENSDARG00000007449, ENSDARG00000070504, ENSDARG00000003344	2.5475	0.707025
GOTERM_BP_DIRECT	GO:0070536~protein K63-linked deubiquitination	7	0.0341018	ENSDARG00000059006, ENSDARG00000016163, ENSDARG00000008542, ENSDARG00000079198, ENSDARG00000017220, ENSDARG00000027501, ENSDARG00000063190	2.5475	0.707025
GOTERM_BP_DIRECT	GO:0007286~spermatid development	7	0.0341018	ENSDARG00000044949, ENSDARG00000005814, ENSDARG00000058370, ENSDARG00000063390, ENSDARG00000041699, ENSDARG00000013438, ENSDARG00000071450	2.5475	0.707025
GOTERM_BP_DIRECT	GO:0071407~cellular response to organic cyclic compound	7	0.0341018	ENSDARG00000038859, ENSDARG00000039435, ENSDARG00000021833, ENSDARG00000052148, ENSDARG00000100149, ENSDARG00000102964, ENSDARG00000077385	2.5475	0.707025
GOTERM_BP_DIRECT	GO:1990126~retrograde transport, endosome to plasma membrane	5	0.0374255	ENSDARG00000031720, ENSDARG00000016977, ENSDARG00000089207, ENSDARG00000091418, ENSDARG00000033804	3.33602	0.73636
GOTERM_BP_DIRECT	GO:0010975~regulation of neuron projection development	5	0.0374255	ENSDARG00000060002, ENSDARG00000012248, ENSDARG00000059342, ENSDARG00000002587, ENSDARG00000104225	3.33602	0.73636
GOTERM_BP_DIRECT	GO:2000021~regulation of ion homeostasis	5	0.0374255	ENSDARG00000078992, ENSDARG00000039392, ENSDARG00000101778, ENSDARG00000025032, ENSDARG00000088967	3.33602	0.73636
GOTERM_BP_DIRECT	GO:0072114~pronephros morphogenesis	5	0.0374255	ENSDARG00000069014, ENSDARG00000014098, ENSDARG00000102889, ENSDARG00000002213, ENSDARG00000035332	3.33602	0.73636
GOTERM_BP_DIRECT	GO:0006273~lagging strand elongation	5	0.0374255	ENSDARG00000052553, ENSDARG00000019529, ENSDARG00000079202, ENSDARG00000045308, ENSDARG00000003961	3.33602	0.73636
GOTERM_BP_DIRECT	GO:0045956~positive regulation of calcium ion-dependent exocytosis	5	0.0374255	ENSDARG00000018743, ENSDARG00000070522, ENSDARG00000060496, ENSDARG00000089913, ENSDARG00000099708	3.33602	0.73636
GOTERM_BP_DIRECT	GO:0007004~telomere maintenance via telomerase	5	0.0374255	ENSDARG00000042637, ENSDARG00000041481, ENSDARG00000038917, ENSDARG00000060767, ENSDARG00000100481	3.33602	0.73636
GOTERM_BP_DIRECT	GO:0007413~axonal fasciculation	8	0.0379892	ENSDARG00000031548, ENSDARG00000102153, ENSDARG00000018693, ENSDARG00000026294, ENSDARG00000079620, ENSDARG00000017369, ENSDARG00000036993, ENSDARG00000014891	2.28756	0.737456
GOTERM_BP_DIRECT	GO:0009950~dorsal/ventral axis specification	8	0.0379892	ENSDARG00000038859, ENSDARG00000054320, ENSDARG00000039435, ENSDARG00000021805, ENSDARG00000037815, ENSDARG00000100149, ENSDARG00000102964, ENSDARG00000077385	2.28756	0.737456
GOTERM_BP_DIRECT	GO:0048015~phosphatidylinositol-mediated signaling	8	0.0379892	ENSDARG00000003250, ENSDARG00000017757, ENSDARG00000040111, ENSDARG00000037527, ENSDARG00000076724, ENSDARG00000075456, ENSDARG00000054829, ENSDARG00000060841	2.28756	0.737456
GOTERM_BP_DIRECT	GO:0048919~posterior lateral line neuromast development	8	0.0379892	ENSDARG00000031894, ENSDARG00000070081, ENSDARG00000039392, ENSDARG00000012684, ENSDARG00000102180, ENSDARG00000026294, ENSDARG00000041502, ENSDARG00000078187	2.28756	0.737456
GOTERM_BP_DIRECT	GO:0001570~vasculogenesis	18	0.0388507	ENSDARG00000005150, ENSDARG00000062478, ENSDARG00000000568, ENSDARG00000061203, ENSDARG00000058179, ENSDARG00000102184, ENSDARG00000007329, ENSDARG00000040080, ENSDARG00000053868, ENSDARG00000100467, ENSDARG00000019930, ENSDARG00000102153, ENSDARG00000058598, ENSDARG00000019371, ENSDARG00000052148, ENSDARG00000086391, ENSDARG00000019235, ENSDARG00000098916	1.60129	0.741274
GOTERM_BP_DIRECT	GO:0060027~convergent extension involved in gastrulation	24	0.0394612	ENSDARG00000063522, ENSDARG00000069515, ENSDARG00000012196, ENSDARG00000057286, ENSDARG00000023578, ENSDARG00000076752, ENSDARG00000015891, ENSDARG00000040649, ENSDARG00000003751, ENSDARG00000004460, ENSDARG00000075169, ENSDARG00000054438, ENSDARG00000053318, ENSDARG00000012030, ENSDARG00000078864, ENSDARG00000074248, ENSDARG00000101175, ENSDARG00000012247, ENSDARG00000076060, ENSDARG00000025319,…	1.47811	0.742697
GOTERM_BP_DIRECT	GO:0046856~phosphatidylinositol dephosphorylation	12	0.039659	ENSDARG00000056690, ENSDARG00000071018, ENSDARG00000053878, ENSDARG00000022378, ENSDARG00000025011, ENSDARG00000103926, ENSDARG00000104222, ENSDARG00000004616, ENSDARG00000059806, ENSDARG00000099563, ENSDARG00000001442, ENSDARG00000008849	1.84764	0.740392
GOTERM_BP_DIRECT	GO:0010212~response to ionizing radiation	10	0.0405586	ENSDARG00000044949, ENSDARG00000071551, ENSDARG00000017928, ENSDARG00000041411, ENSDARG00000028523, ENSDARG00000055883, ENSDARG00000016811, ENSDARG00000002385, ENSDARG00000038863, ENSDARG00000068919	2.00161	0.744352
GOTERM_BP_DIRECT	GO:0006886~intracellular protein transport	67	0.0427177	ENSDARG00000054320, ENSDARG00000002127, ENSDARG00000104230, ENSDARG00000054337, ENSDARG00000075436, ENSDARG00000089821, ENSDARG00000069521, ENSDARG00000003845, ENSDARG00000091418, ENSDARG00000052368, ENSDARG00000037895, ENSDARG00000060477, ENSDARG00000035390, ENSDARG00000028857, ENSDARG00000044605, ENSDARG00000051836, ENSDARG00000035152, ENSDARG00000060124, ENSDARG00000068103, ENSDARG00000038537,…	1.23035	0.758727
GOTERM_BP_DIRECT	GO:0048565~digestive tract development	16	0.0432764	ENSDARG00000078784, ENSDARG00000098272, ENSDARG00000061052, ENSDARG00000053196, ENSDARG00000057671, ENSDARG00000055639, ENSDARG00000010655, ENSDARG00000029072, ENSDARG00000104082, ENSDARG00000077530, ENSDARG00000058868, ENSDARG00000062915, ENSDARG00000009782, ENSDARG00000059327, ENSDARG00000005315, ENSDARG00000002731	1.64235	0.759407
GOTERM_BP_DIRECT	GO:0016192~vesicle-mediated transport	50	0.0449035	ENSDARG00000003084, ENSDARG00000025535, ENSDARG00000054320, ENSDARG00000104230, ENSDARG00000007250, ENSDARG00000054337, ENSDARG00000074702, ENSDARG00000004726, ENSDARG00000052368, ENSDARG00000060477, ENSDARG00000007362, ENSDARG00000040912, ENSDARG00000044605, ENSDARG00000035152, ENSDARG00000061180, ENSDARG00000038743, ENSDARG00000038537, ENSDARG00000029234, ENSDARG00000070433, ENSDARG00000051936,…	1.27491	0.768465
GOTERM_BP_DIRECT	GO:0031101~fin regeneration	24	0.046681	ENSDARG00000052094, ENSDARG00000041361, ENSDARG00000026294, ENSDARG00000013457, ENSDARG00000029058, ENSDARG00000037116, ENSDARG00000041799, ENSDARG00000053493, ENSDARG00000055120, ENSDARG00000017369, ENSDARG00000013031, ENSDARG00000027423, ENSDARG00000031894, ENSDARG00000077226, ENSDARG00000012405, ENSDARG00000000779, ENSDARG00000068992, ENSDARG00000003695, ENSDARG00000025319, ENSDARG00000060682,…	1.45572	0.77812
GOTERM_BP_DIRECT	GO:0072661~protein targeting to plasma membrane	6	0.0486666	ENSDARG00000043313, ENSDARG00000077582, ENSDARG00000044556, ENSDARG00000074777, ENSDARG00000098644, ENSDARG00000061736	2.66881	0.788642
GOTERM_BP_DIRECT	GO:0032006~regulation of TOR signaling	6	0.0486666	ENSDARG00000007444, ENSDARG00000041870, ENSDARG00000021022, ENSDARG00000026048, ENSDARG00000011055, ENSDARG00000053196	2.66881	0.788642
GOTERM_BP_DIRECT	GO:0060729~intestinal epithelial structure maintenance	6	0.0486666	ENSDARG00000042637, ENSDARG00000004415, ENSDARG00000061992, ENSDARG00000103409, ENSDARG00000019362, ENSDARG00000045401	2.66881	0.788642
GOTERM_BP_DIRECT	GO:0019228~neuronal action potential	6	0.0486666	ENSDARG00000062744, ENSDARG00000005775, ENSDARG00000070522, ENSDARG00000018032, ENSDARG00000090724, ENSDARG00000098738	2.66881	0.788642
GOTERM_BP_DIRECT	GO:0007411~axon guidance	28	0.0488398	ENSDARG00000031548, ENSDARG00000102855, ENSDARG00000037116, ENSDARG00000076027, ENSDARG00000011141, ENSDARG00000017369, ENSDARG00000098161, ENSDARG00000044954, ENSDARG00000032083, ENSDARG00000014891, ENSDARG00000089223, ENSDARG00000013343, ENSDARG00000052150, ENSDARG00000023174, ENSDARG00000007220, ENSDARG00000073784, ENSDARG00000016163, ENSDARG00000018693, ENSDARG00000099446, ENSDARG00000009387,…	1.40113	0.786283
GOTERM_BP_DIRECT	GO:0045893~positive regulation of transcription, DNA-templated	34	0.0495336	ENSDARG00000028017, ENSDARG00000088178, ENSDARG00000098074, ENSDARG00000038068, ENSDARG00000070809, ENSDARG00000025032, ENSDARG00000019810, ENSDARG00000058999, ENSDARG00000061548, ENSDARG00000012577, ENSDARG00000035887, ENSDARG00000021855, ENSDARG00000011703, ENSDARG00000021833, ENSDARG00000039117, ENSDARG00000052150, ENSDARG00000041581, ENSDARG00000053666, ENSDARG00000071868, ENSDARG00000002591,…	1.34762	0.787526
GOTERM_BP_DIRECT	GO:0006941~striated muscle contraction	4	0.0506069	ENSDARG00000020610, ENSDARG00000000563, ENSDARG00000045302, ENSDARG00000028213	4.00322	0.791271
GOTERM_BP_DIRECT	GO:2001014~regulation of skeletal muscle cell differentiation	4	0.0506069	ENSDARG00000068888, ENSDARG00000037555, ENSDARG00000006757, ENSDARG00000011272	4.00322	0.791271
GOTERM_BP_DIRECT	GO:0098609~cell-cell adhesion	4	0.0506069	ENSDARG00000063572, ENSDARG00000018693, ENSDARG00000057322, ENSDARG00000063527	4.00322	0.791271
GOTERM_BP_DIRECT	GO:0070192~chromosome organization involved in meiotic cell cycle	4	0.0506069	ENSDARG00000041411, ENSDARG00000055883, ENSDARG00000038917, ENSDARG00000068919	4.00322	0.791271
GOTERM_BP_DIRECT	GO:0001525~angiogenesis	49	0.0528891	ENSDARG00000086158, ENSDARG00000105215, ENSDARG00000061203, ENSDARG00000100897, ENSDARG00000017542, ENSDARG00000007329, ENSDARG00000054632, ENSDARG00000073848, ENSDARG00000034771, ENSDARG00000039392, ENSDARG00000019549, ENSDARG00000104370, ENSDARG00000068369, ENSDARG00000102265, ENSDARG00000086391, ENSDARG00000031761, ENSDARG00000076564, ENSDARG00000039489, ENSDARG00000078417, ENSDARG00000087165,…	1.26553	0.802546
GOTERM_BP_DIRECT	GO:0006821~chloride transport	16	0.0537446	ENSDARG00000034473, ENSDARG00000032577, ENSDARG00000035808, ENSDARG00000062427, ENSDARG00000022995, ENSDARG00000076804, ENSDARG00000003615, ENSDARG00000007678, ENSDARG00000062084, ENSDARG00000101363, ENSDARG00000012269, ENSDARG00000006865, ENSDARG00000054127, ENSDARG00000003269, ENSDARG00000022424, ENSDARG00000041107	1.60129	0.804506
GOTERM_BP_DIRECT	GO:0006165~nucleoside diphosphate phosphorylation	7	0.0540716	ENSDARG00000016138, ENSDARG00000088390, ENSDARG00000056193, ENSDARG00000041617, ENSDARG00000098944, ENSDARG00000030961, ENSDARG00000044339	2.33521	0.803222
GOTERM_BP_DIRECT	GO:0006228~UTP biosynthetic process	7	0.0540716	ENSDARG00000102567, ENSDARG00000016138, ENSDARG00000088390, ENSDARG00000056193, ENSDARG00000041617, ENSDARG00000098944, ENSDARG00000044339	2.33521	0.803222
GOTERM_BP_DIRECT	GO:0001764~neuron migration	11	0.0541633	ENSDARG00000018693, ENSDARG00000058179, ENSDARG00000037116, ENSDARG00000103046, ENSDARG00000052150, ENSDARG00000045694, ENSDARG00000000472, ENSDARG00000003779, ENSDARG00000040649, ENSDARG00000000861, ENSDARG00000042724	1.83481	0.800524
GOTERM_BP_DIRECT	GO:0051321~meiotic cell cycle	10	0.0556763	ENSDARG00000060169, ENSDARG00000105014, ENSDARG00000058587, ENSDARG00000025043, ENSDARG00000040254, ENSDARG00000007465, ENSDARG00000041699, ENSDARG00000102802, ENSDARG00000062601, ENSDARG00000074451	1.9063	0.806373
GOTERM_BP_DIRECT	GO:0006183~GTP biosynthetic process	8	0.0562334	ENSDARG00000102567, ENSDARG00000016138, ENSDARG00000088390, ENSDARG00000056193, ENSDARG00000041617, ENSDARG00000098944, ENSDARG00000029524, ENSDARG00000044339	2.13505	0.806468
GOTERM_BP_DIRECT	GO:0006607~NLS-bearing protein import into nucleus	8	0.0562334	ENSDARG00000052641, ENSDARG00000038239, ENSDARG00000035390, ENSDARG00000093125, ENSDARG00000042030, ENSDARG00000041493, ENSDARG00000044980, ENSDARG00000000943	2.13505	0.806468
GOTERM_BP_DIRECT	GO:0051056~regulation of small GTPase mediated signal transduction	9	0.0565151	ENSDARG00000061699, ENSDARG00000076889, ENSDARG00000076697, ENSDARG00000074222, ENSDARG00000076060, ENSDARG00000088899, ENSDARG00000011845, ENSDARG00000053272, ENSDARG00000056554	2.00161	0.80497
GOTERM_BP_DIRECT	GO:0045595~regulation of cell differentiation	9	0.0565151	ENSDARG00000059233, ENSDARG00000031907, ENSDARG00000063007, ENSDARG00000029722, ENSDARG00000058868, ENSDARG00000019362, ENSDARG00000063519, ENSDARG00000043757, ENSDARG00000013928	2.00161	0.80497
GOTERM_BP_DIRECT	GO:0071526~semaphorin-plexin signaling pathway	18	0.0579115	ENSDARG00000011163, ENSDARG00000007560, ENSDARG00000070442, ENSDARG00000040920, ENSDARG00000105452, ENSDARG00000017369, ENSDARG00000024775, ENSDARG00000015278, ENSDARG00000042616, ENSDARG00000034300, ENSDARG00000042545, ENSDARG00000052997, ENSDARG00000102153, ENSDARG00000011533, ENSDARG00000061471, ENSDARG00000076595, ENSDARG00000019235, ENSDARG00000058821	1.53315	0.80985
GOTERM_BP_DIRECT	GO:0007059~chromosome segregation	14	0.0603241	ENSDARG00000063385, ENSDARG00000070545, ENSDARG00000012947, ENSDARG00000103902, ENSDARG00000004529, ENSDARG00000010948, ENSDARG00000025335, ENSDARG00000069917, ENSDARG00000071694, ENSDARG00000061185, ENSDARG00000005619, ENSDARG00000034195, ENSDARG00000104225, ENSDARG00000024488	1.64839	0.819973
GOTERM_BP_DIRECT	GO:0097190~apoptotic signaling pathway	13	0.063769	ENSDARG00000004451, ENSDARG00000092892, ENSDARG00000089223, ENSDARG00000100054, ENSDARG00000021239, ENSDARG00000089868, ENSDARG00000043586, ENSDARG00000099724, ENSDARG00000054968, ENSDARG00000018569, ENSDARG00000087804, ENSDARG00000057940, ENSDARG00000060238	1.67877	0.834464
GOTERM_BP_DIRECT	GO:0006814~sodium ion transport	24	0.0638978	ENSDARG00000061685, ENSDARG00000074419, ENSDARG00000076754, ENSDARG00000057728, ENSDARG00000060222, ENSDARG00000090724, ENSDARG00000015790, ENSDARG00000062744, ENSDARG00000101866, ENSDARG00000009209, ENSDARG00000006849, ENSDARG00000005775, ENSDARG00000075382, ENSDARG00000069478, ENSDARG00000058498, ENSDARG00000053853, ENSDARG00000018032, ENSDARG00000104139, ENSDARG00000018259, ENSDARG00000098738,…	1.4129	0.832256
GOTERM_BP_DIRECT	GO:0006470~protein dephosphorylation	43	0.0691493	ENSDARG00000040615, ENSDARG00000100515, ENSDARG00000071018, ENSDARG00000000631, ENSDARG00000036613, ENSDARG00000087443, ENSDARG00000020871, ENSDARG00000063218, ENSDARG00000045006, ENSDARG00000063416, ENSDARG00000006242, ENSDARG00000010655, ENSDARG00000016481, ENSDARG00000076624, ENSDARG00000005754, ENSDARG00000074866, ENSDARG00000101413, ENSDARG00000001888, ENSDARG00000035986, ENSDARG00000010792,…	1.26572	0.853293
GOTERM_BP_DIRECT	GO:0046847~filopodium assembly	5	0.070263	ENSDARG00000078624, ENSDARG00000061203, ENSDARG00000009387, ENSDARG00000044573, ENSDARG00000004372	2.85944	0.855332
GOTERM_BP_DIRECT	GO:0035721~intraciliary retrograde transport	5	0.070263	ENSDARG00000037406, ENSDARG00000031886, ENSDARG00000069269, ENSDARG00000012368, ENSDARG00000088984	2.85944	0.855332
GOTERM_BP_DIRECT	GO:0016070~RNA metabolic process	5	0.070263	ENSDARG00000031907, ENSDARG00000019362, ENSDARG00000043757, ENSDARG00000041830, ENSDARG00000029911	2.85944	0.855332
GOTERM_BP_DIRECT	GO:0045880~positive regulation of smoothened signaling pathway	5	0.070263	ENSDARG00000101431, ENSDARG00000019838, ENSDARG00000027234, ENSDARG00000008310, ENSDARG00000091001	2.85944	0.855332
GOTERM_BP_DIRECT	GO:0007034~vacuolar transport	9	0.0769093	ENSDARG00000041362, ENSDARG00000037865, ENSDARG00000099624, ENSDARG00000103718, ENSDARG00000102643, ENSDARG00000053979, ENSDARG00000069090, ENSDARG00000102367, ENSDARG00000007323	1.89626	0.878059
GOTERM_BP_DIRECT	GO:0000184~nuclear-transcribed mRNA catabolic process, nonsense-mediated decay	9	0.0769093	ENSDARG00000059575, ENSDARG00000054570, ENSDARG00000016302, ENSDARG00000008593, ENSDARG00000076627, ENSDARG00000041481, ENSDARG00000060767, ENSDARG00000029911, ENSDARG00000100481	1.89626	0.878059
GOTERM_BP_DIRECT	GO:0008333~endosome to lysosome transport	6	0.0777455	ENSDARG00000042946, ENSDARG00000046072, ENSDARG00000020497, ENSDARG00000070433, ENSDARG00000078188, ENSDARG00000030775	2.40193	0.878604
GOTERM_BP_DIRECT	GO:0006265~DNA topological change	6	0.0777455	ENSDARG00000070545, ENSDARG00000004529, ENSDARG00000052827, ENSDARG00000027586, ENSDARG00000034195, ENSDARG00000024488	2.40193	0.878604
GOTERM_BP_DIRECT	GO:0051276~chromosome organization	6	0.0777455	ENSDARG00000019000, ENSDARG00000104374, ENSDARG00000017744, ENSDARG00000014402, ENSDARG00000038882, ENSDARG00000079015	2.40193	0.878604
GOTERM_BP_DIRECT	GO:0045494~photoreceptor cell maintenance	8	0.0790535	ENSDARG00000026595, ENSDARG00000027234, ENSDARG00000041870, ENSDARG00000030107, ENSDARG00000100397, ENSDARG00000044573, ENSDARG00000021022, ENSDARG00000069101	2.00161	0.880728
GOTERM_BP_DIRECT	GO:0032456~endocytic recycling	8	0.0790535	ENSDARG00000014793, ENSDARG00000034771, ENSDARG00000035188, ENSDARG00000016490, ENSDARG00000074246, ENSDARG00000021979, ENSDARG00000040362, ENSDARG00000007869	2.00161	0.880728
GOTERM_BP_DIRECT	GO:0007064~mitotic sister chromatid cohesion	8	0.0790535	ENSDARG00000019000, ENSDARG00000069260, ENSDARG00000035655, ENSDARG00000098272, ENSDARG00000022493, ENSDARG00000098897, ENSDARG00000044437, ENSDARG00000061052	2.00161	0.880728
GOTERM_BP_DIRECT	GO:0000209~protein polyubiquitination	23	0.0792843	ENSDARG00000043905, ENSDARG00000076829, ENSDARG00000078817, ENSDARG00000060926, ENSDARG00000060944, ENSDARG00000020284, ENSDARG00000023002, ENSDARG00000003616, ENSDARG00000012040, ENSDARG00000036965, ENSDARG00000060768, ENSDARG00000026035, ENSDARG00000062900, ENSDARG00000022891, ENSDARG00000032373, ENSDARG00000015292, ENSDARG00000061161, ENSDARG00000026053, ENSDARG00000104076, ENSDARG00000012848,…	1.39506	0.879219
GOTERM_BP_DIRECT	GO:0006378~mRNA polyadenylation	7	0.0797632	ENSDARG00000018618, ENSDARG00000012141, ENSDARG00000028971, ENSDARG00000090788, ENSDARG00000090751, ENSDARG00000044625, ENSDARG00000034178	2.15558	0.878552
GOTERM_BP_DIRECT	GO:0006259~DNA metabolic process	7	0.0797632	ENSDARG00000073893, ENSDARG00000041411, ENSDARG00000055883, ENSDARG00000102265, ENSDARG00000013837, ENSDARG00000034195, ENSDARG00000024488	2.15558	0.878552
GOTERM_BP_DIRECT	GO:0048844~artery morphogenesis	7	0.0797632	ENSDARG00000011473, ENSDARG00000105215, ENSDARG00000104483, ENSDARG00000019235, ENSDARG00000019930, ENSDARG00000012078, ENSDARG00000018179	2.15558	0.878552
GOTERM_BP_DIRECT	GO:0006241~CTP biosynthetic process	7	0.0797632	ENSDARG00000102567, ENSDARG00000016138, ENSDARG00000088390, ENSDARG00000056193, ENSDARG00000041617, ENSDARG00000098944, ENSDARG00000044339	2.15558	0.878552
GOTERM_BP_DIRECT	GO:0007264~small GTPase mediated signal transduction	88	0.0850162	ENSDARG00000020544, ENSDARG00000018627, ENSDARG00000075334, ENSDARG00000056328, ENSDARG00000063321, ENSDARG00000040778, ENSDARG00000026383, ENSDARG00000045027, ENSDARG00000003845, ENSDARG00000052263, ENSDARG00000059404, ENSDARG00000077864, ENSDARG00000034771, ENSDARG00000068628, ENSDARG00000067920, ENSDARG00000079751, ENSDARG00000059498, ENSDARG00000094673, ENSDARG00000062123, ENSDARG00000052594,…	1.15503	0.892868
GOTERM_BP_DIRECT	GO:0003143~embryonic heart tube morphogenesis	11	0.0901248	ENSDARG00000053455, ENSDARG00000024894, ENSDARG00000053318, ENSDARG00000012030, ENSDARG00000014098, ENSDARG00000099045, ENSDARG00000061600, ENSDARG00000006110, ENSDARG00000100584, ENSDARG00000007329, ENSDARG00000000943	1.69367	0.904993
GOTERM_BP_DIRECT	GO:0006464~cellular protein modification process	14	0.0913052	ENSDARG00000062973, ENSDARG00000054023, ENSDARG00000060374, ENSDARG00000053728, ENSDARG00000016830, ENSDARG00000036793, ENSDARG00000078267, ENSDARG00000090472, ENSDARG00000078935, ENSDARG00000103915, ENSDARG00000015201, ENSDARG00000062806, ENSDARG00000070403, ENSDARG00000090778	1.55681	0.906106
GOTERM_BP_DIRECT	GO:0043410~positive regulation of MAPK cascade	10	0.0956203	ENSDARG00000004451, ENSDARG00000092892, ENSDARG00000089223, ENSDARG00000100054, ENSDARG00000043586, ENSDARG00000099724, ENSDARG00000054968, ENSDARG00000018569, ENSDARG00000087804, ENSDARG00000070165	1.74053	0.914733
GOTERM_BP_DIRECT	GO:0051453~regulation of intracellular pH	13	0.0978325	ENSDARG00000002771, ENSDARG00000037865, ENSDARG00000009209, ENSDARG00000075382, ENSDARG00000058498, ENSDARG00000076754, ENSDARG00000075532, ENSDARG00000054127, ENSDARG00000063133, ENSDARG00000003615, ENSDARG00000052330, ENSDARG00000022424, ENSDARG00000073952	1.57703	0.917963

## Sheet: Female-biased genes
Category	Term	Count	PValue	Genes	Fold Enrichment	Benjamini
GOTERM_BP_DIRECT	GO:0006412~translation	195	1.67198e-33	ENSDARG00000006691, ENSDARG00000034174, ENSDARG00000098458, ENSDARG00000069850, ENSDARG00000103318, ENSDARG00000062568, ENSDARG00000019181, ENSDARG00000075743, ENSDARG00000013307, ENSDARG00000011885, ENSDARG00000058824, ENSDARG00000017445, ENSDARG00000000568, ENSDARG00000007955, ENSDARG00000039931, ENSDARG00000041435, ENSDARG00000057368, ENSDARG00000006413, ENSDARG00000060489, ENSDARG00000003681,…	1.95847	5.05606e-30
GOTERM_BP_DIRECT	GO:0006364~rRNA processing	49	4.06315e-12	ENSDARG00000002267, ENSDARG00000003287, ENSDARG00000012495, ENSDARG00000026767, ENSDARG00000099742, ENSDARG00000020595, ENSDARG00000027803, ENSDARG00000016484, ENSDARG00000008976, ENSDARG00000041252, ENSDARG00000069422, ENSDARG00000018902, ENSDARG00000032516, ENSDARG00000059711, ENSDARG00000074756, ENSDARG00000101472, ENSDARG00000040727, ENSDARG00000011999, ENSDARG00000043304, ENSDARG00000104227,…	2.2061	6.14355e-09
GOTERM_BP_DIRECT	GO:0042254~ribosome biogenesis	42	4.70965e-12	ENSDARG00000102934, ENSDARG00000002267, ENSDARG00000023299, ENSDARG00000003287, ENSDARG00000012495, ENSDARG00000099742, ENSDARG00000045091, ENSDARG00000027803, ENSDARG00000038567, ENSDARG00000100392, ENSDARG00000003941, ENSDARG00000075380, ENSDARG00000038312, ENSDARG00000077264, ENSDARG00000011246, ENSDARG00000063627, ENSDARG00000069422, ENSDARG00000015352, ENSDARG00000054154, ENSDARG00000057929,…	2.3335	4.74735e-09
GOTERM_BP_DIRECT	GO:0008033~tRNA processing	41	5.44029e-09	ENSDARG00000016368, ENSDARG00000077607, ENSDARG00000033967, ENSDARG00000000651, ENSDARG00000028976, ENSDARG00000032876, ENSDARG00000095750, ENSDARG00000076518, ENSDARG00000069672, ENSDARG00000089260, ENSDARG00000060338, ENSDARG00000008239, ENSDARG00000043105, ENSDARG00000090581, ENSDARG00000069278, ENSDARG00000061370, ENSDARG00000099528, ENSDARG00000054259, ENSDARG00000038222, ENSDARG00000038360,…	2.09928	4.11285e-06
GOTERM_BP_DIRECT	GO:0000462~maturation of SSU-rRNA from tricistronic rRNA transcript (SSU-rRNA, 5.8S rRNA, LSU-rRNA)	25	1.2328e-08	ENSDARG00000032516, ENSDARG00000045755, ENSDARG00000045487, ENSDARG00000002267, ENSDARG00000039347, ENSDARG00000036629, ENSDARG00000052344, ENSDARG00000056720, ENSDARG00000037109, ENSDARG00000099742, ENSDARG00000061505, ENSDARG00000017696, ENSDARG00000057368, ENSDARG00000056914, ENSDARG00000102618, ENSDARG00000005772, ENSDARG00000045565, ENSDARG00000011079, ENSDARG00000011246, ENSDARG00000045372,…	2.51087	7.45594e-06
GOTERM_BP_DIRECT	GO:0032259~methylation	69	4.40832e-07	ENSDARG00000060679, ENSDARG00000051902, ENSDARG00000068893, ENSDARG00000069857, ENSDARG00000020241, ENSDARG00000022399, ENSDARG00000012051, ENSDARG00000008105, ENSDARG00000076518, ENSDARG00000040584, ENSDARG00000057830, ENSDARG00000069278, ENSDARG00000000747, ENSDARG00000104906, ENSDARG00000042848, ENSDARG00000038222, ENSDARG00000030756, ENSDARG00000036345, ENSDARG00000074756, ENSDARG00000013023,…	1.638	0.000222155
GOTERM_BP_DIRECT	GO:0006457~protein folding	59	4.71407e-05	ENSDARG00000045129, ENSDARG00000092798, ENSDARG00000078059, ENSDARG00000009001, ENSDARG00000002016, ENSDARG00000104437, ENSDARG00000031435, ENSDARG00000105116, ENSDARG00000014536, ENSDARG00000034777, ENSDARG00000039459, ENSDARG00000037000, ENSDARG00000037108, ENSDARG00000008243, ENSDARG00000058494, ENSDARG00000015088, ENSDARG00000099294, ENSDARG00000007409, ENSDARG00000052842, ENSDARG00000043854,…	1.54067	0.0201593
GOTERM_BP_DIRECT	GO:0015986~ATP synthesis coupled proton transport	17	5.34708e-05	ENSDARG00000009447, ENSDARG00000105142, ENSDARG00000014313, ENSDARG00000035565, ENSDARG00000098355, ENSDARG00000019404, ENSDARG00000011553, ENSDARG00000056008, ENSDARG00000070083, ENSDARG00000045514, ENSDARG00000010149, ENSDARG00000068940, ENSDARG00000077967, ENSDARG00000001788, ENSDARG00000078113, ENSDARG00000011841, ENSDARG00000035538	2.33643	0.0200096
GOTERM_BP_DIRECT	GO:0000027~ribosomal large subunit assembly	15	7.13421e-05	ENSDARG00000006691, ENSDARG00000013075, ENSDARG00000005738, ENSDARG00000098935, ENSDARG00000006316, ENSDARG00000025581, ENSDARG00000099104, ENSDARG00000003599, ENSDARG00000043960, ENSDARG00000043509, ENSDARG00000022232, ENSDARG00000090462, ENSDARG00000008976, ENSDARG00000020197, ENSDARG00000040439	2.44809	0.0236868
GOTERM_BP_DIRECT	GO:0006506~GPI anchor biosynthetic process	18	0.000227109	ENSDARG00000024277, ENSDARG00000044596, ENSDARG00000063559, ENSDARG00000075530, ENSDARG00000011743, ENSDARG00000038270, ENSDARG00000101952, ENSDARG00000041040, ENSDARG00000045773, ENSDARG00000061235, ENSDARG00000057011, ENSDARG00000009113, ENSDARG00000038805, ENSDARG00000095623, ENSDARG00000077532, ENSDARG00000032780, ENSDARG00000105011, ENSDARG00000038348	2.13652	0.0663797
GOTERM_BP_DIRECT	GO:0006418~tRNA aminoacylation for protein translation	24	0.000248229	ENSDARG00000036164, ENSDARG00000007955, ENSDARG00000061100, ENSDARG00000019280, ENSDARG00000103099, ENSDARG00000075337, ENSDARG00000035913, ENSDARG00000068602, ENSDARG00000077299, ENSDARG00000092774, ENSDARG00000044404, ENSDARG00000055172, ENSDARG00000056717, ENSDARG00000009218, ENSDARG00000011801, ENSDARG00000008237, ENSDARG00000054530, ENSDARG00000010316, ENSDARG00000070043, ENSDARG00000041570,…	1.89913	0.065972
GOTERM_BP_DIRECT	GO:0002181~cytoplasmic translation	15	0.000260825	ENSDARG00000088030, ENSDARG00000042864, ENSDARG00000012603, ENSDARG00000014867, ENSDARG00000007320, ENSDARG00000062568, ENSDARG00000101406, ENSDARG00000037350, ENSDARG00000100588, ENSDARG00000051783, ENSDARG00000070437, ENSDARG00000077717, ENSDARG00000057089, ENSDARG00000102317, ENSDARG00000009285	2.30409	0.0636224
GOTERM_BP_DIRECT	GO:0006396~RNA processing	36	0.000331004	ENSDARG00000053805, ENSDARG00000033967, ENSDARG00000006392, ENSDARG00000094277, ENSDARG00000007092, ENSDARG00000068755, ENSDARG00000021812, ENSDARG00000061348, ENSDARG00000053021, ENSDARG00000063419, ENSDARG00000016484, ENSDARG00000061490, ENSDARG00000077839, ENSDARG00000002215, ENSDARG00000038312, ENSDARG00000041586, ENSDARG00000061168, ENSDARG00000087994, ENSDARG00000005355, ENSDARG00000058328,…	1.64924	0.0741189
GOTERM_BP_DIRECT	GO:0009451~RNA modification	13	0.000375028	ENSDARG00000016484, ENSDARG00000079973, ENSDARG00000053805, ENSDARG00000012674, ENSDARG00000060192, ENSDARG00000028976, ENSDARG00000044925, ENSDARG00000045562, ENSDARG00000074565, ENSDARG00000031774, ENSDARG00000028379, ENSDARG00000005640, ENSDARG00000060992	2.42478	0.0778258
GOTERM_BP_DIRECT	GO:0042273~ribosomal large subunit biogenesis	13	0.000375028	ENSDARG00000003941, ENSDARG00000007217, ENSDARG00000014692, ENSDARG00000088030, ENSDARG00000061993, ENSDARG00000001754, ENSDARG00000103433, ENSDARG00000045019, ENSDARG00000102317, ENSDARG00000059075, ENSDARG00000035427, ENSDARG00000054980, ENSDARG00000105117	2.42478	0.0778258
GOTERM_BP_DIRECT	GO:0006360~transcription from RNA polymerase I promoter	13	0.000375028	ENSDARG00000037570, ENSDARG00000028937, ENSDARG00000077469, ENSDARG00000036625, ENSDARG00000075616, ENSDARG00000096310, ENSDARG00000038505, ENSDARG00000026701, ENSDARG00000006434, ENSDARG00000024416, ENSDARG00000058349, ENSDARG00000039400, ENSDARG00000026183	2.42478	0.0778258
GOTERM_BP_DIRECT	GO:0008152~metabolic process	148	0.000460784	ENSDARG00000042853, ENSDARG00000051749, ENSDARG00000078770, ENSDARG00000005423, ENSDARG00000032261, ENSDARG00000025012, ENSDARG00000041728, ENSDARG00000014068, ENSDARG00000038315, ENSDARG00000093687, ENSDARG00000063596, ENSDARG00000071699, ENSDARG00000045888, ENSDARG00000012194, ENSDARG00000063126, ENSDARG00000077590, ENSDARG00000013839, ENSDARG00000018944, ENSDARG00000038881, ENSDARG00000060256,…	1.25072	0.0887294
GOTERM_BP_DIRECT	GO:0015992~proton transport	17	0.000464326	ENSDARG00000009447, ENSDARG00000105142, ENSDARG00000076318, ENSDARG00000014313, ENSDARG00000035565, ENSDARG00000034534, ENSDARG00000056008, ENSDARG00000070083, ENSDARG00000045543, ENSDARG00000023967, ENSDARG00000045514, ENSDARG00000010149, ENSDARG00000036577, ENSDARG00000040338, ENSDARG00000023536, ENSDARG00000043465, ENSDARG00000035538	2.11391	0.0840357
GOTERM_BP_DIRECT	GO:0007339~binding of sperm to zona pellucida	11	0.000482396	ENSDARG00000092919, ENSDARG00000042130, ENSDARG00000039828, ENSDARG00000070178, ENSDARG00000038720, ENSDARG00000042129, ENSDARG00000059252, ENSDARG00000040081, ENSDARG00000077845, ENSDARG00000054313, ENSDARG00000090768	2.6113	0.0822501
GOTERM_BP_DIRECT	GO:0035803~egg coat formation	11	0.000482396	ENSDARG00000092919, ENSDARG00000042130, ENSDARG00000039828, ENSDARG00000070178, ENSDARG00000038720, ENSDARG00000042129, ENSDARG00000059252, ENSDARG00000040081, ENSDARG00000077845, ENSDARG00000054313, ENSDARG00000090768	2.6113	0.0822501
GOTERM_BP_DIRECT	GO:2000344~positive regulation of acrosome reaction	11	0.000482396	ENSDARG00000092919, ENSDARG00000042130, ENSDARG00000039828, ENSDARG00000070178, ENSDARG00000038720, ENSDARG00000042129, ENSDARG00000059252, ENSDARG00000040081, ENSDARG00000077845, ENSDARG00000054313, ENSDARG00000090768	2.6113	0.0822501
GOTERM_BP_DIRECT	GO:0000398~mRNA splicing, via spliceosome	41	0.00102274	ENSDARG00000070867, ENSDARG00000011125, ENSDARG00000079578, ENSDARG00000054707, ENSDARG00000023299, ENSDARG00000014898, ENSDARG00000039424, ENSDARG00000004706, ENSDARG00000077461, ENSDARG00000099913, ENSDARG00000009871, ENSDARG00000014008, ENSDARG00000018494, ENSDARG00000017084, ENSDARG00000024651, ENSDARG00000056923, ENSDARG00000016775, ENSDARG00000005945, ENSDARG00000073847, ENSDARG00000074332,…	1.52948	0.157944
GOTERM_BP_DIRECT	GO:0055114~oxidation-reduction process	208	0.00104916	ENSDARG00000042853, ENSDARG00000092660, ENSDARG00000012453, ENSDARG00000030765, ENSDARG00000102896, ENSDARG00000020448, ENSDARG00000038028, ENSDARG00000100304, ENSDARG00000069463, ENSDARG00000057378, ENSDARG00000015709, ENSDARG00000073781, ENSDARG00000013302, ENSDARG00000017772, ENSDARG00000074356, ENSDARG00000027469, ENSDARG00000010085, ENSDARG00000000666, ENSDARG00000013839, ENSDARG00000025375,…	1.18851	0.153859
GOTERM_BP_DIRECT	GO:0043009~chordate embryonic development	57	0.00117095	ENSDARG00000005791, ENSDARG00000056427, ENSDARG00000070849, ENSDARG00000092305, ENSDARG00000099104, ENSDARG00000019507, ENSDARG00000039878, ENSDARG00000039217, ENSDARG00000035054, ENSDARG00000012694, ENSDARG00000017929, ENSDARG00000010160, ENSDARG00000071699, ENSDARG00000042904, ENSDARG00000023290, ENSDARG00000070573, ENSDARG00000102741, ENSDARG00000088590, ENSDARG00000043509, ENSDARG00000006413,…	1.41756	0.162347
GOTERM_BP_DIRECT	GO:0001522~pseudouridine synthesis	13	0.00121796	ENSDARG00000016484, ENSDARG00000079973, ENSDARG00000053805, ENSDARG00000012674, ENSDARG00000028976, ENSDARG00000060192, ENSDARG00000045562, ENSDARG00000074565, ENSDARG00000031774, ENSDARG00000057929, ENSDARG00000104227, ENSDARG00000028379, ENSDARG00000060992	2.26313	0.160957
GOTERM_BP_DIRECT	GO:0000028~ribosomal small subunit assembly	13	0.00121796	ENSDARG00000055475, ENSDARG00000101622, ENSDARG00000019181, ENSDARG00000059887, ENSDARG00000036629, ENSDARG00000030602, ENSDARG00000023298, ENSDARG00000035860, ENSDARG00000070849, ENSDARG00000098934, ENSDARG00000037109, ENSDARG00000046157, ENSDARG00000075129	2.26313	0.160957
GOTERM_BP_DIRECT	GO:0030488~tRNA methylation	13	0.00121796	ENSDARG00000097465, ENSDARG00000056665, ENSDARG00000055679, ENSDARG00000090581, ENSDARG00000069278, ENSDARG00000000747, ENSDARG00000057089, ENSDARG00000071878, ENSDARG00000008105, ENSDARG00000033957, ENSDARG00000008480, ENSDARG00000060256, ENSDARG00000042344	2.26313	0.160957
GOTERM_BP_DIRECT	GO:0008380~RNA splicing	34	0.00135304	ENSDARG00000097478, ENSDARG00000014898, ENSDARG00000003841, ENSDARG00000102896, ENSDARG00000038290, ENSDARG00000004706, ENSDARG00000104169, ENSDARG00000003027, ENSDARG00000056235, ENSDARG00000038870, ENSDARG00000014008, ENSDARG00000018494, ENSDARG00000039213, ENSDARG00000079124, ENSDARG00000015394, ENSDARG00000038635, ENSDARG00000003207, ENSDARG00000043631, ENSDARG00000037966, ENSDARG00000105036,…	1.58543	0.169815
GOTERM_BP_DIRECT	GO:0016226~iron-sulfur cluster assembly	15	0.00186496	ENSDARG00000045733, ENSDARG00000068125, ENSDARG00000035596, ENSDARG00000023443, ENSDARG00000075416, ENSDARG00000007429, ENSDARG00000055472, ENSDARG00000059212, ENSDARG00000052010, ENSDARG00000079067, ENSDARG00000043665, ENSDARG00000062216, ENSDARG00000021404, ENSDARG00000074356, ENSDARG00000063446	2.06155	0.217632
GOTERM_BP_DIRECT	GO:0000387~spliceosomal snRNP assembly	11	0.00189287	ENSDARG00000051902, ENSDARG00000010238, ENSDARG00000005945, ENSDARG00000015638, ENSDARG00000040070, ENSDARG00000041252, ENSDARG00000009871, ENSDARG00000103027, ENSDARG00000023852, ENSDARG00000011648, ENSDARG00000013800	2.39369	0.212371
GOTERM_BP_DIRECT	GO:0045454~cell redox homeostasis	33	0.00212793	ENSDARG00000032102, ENSDARG00000013095, ENSDARG00000098075, ENSDARG00000069242, ENSDARG00000100944, ENSDARG00000043665, ENSDARG00000009001, ENSDARG00000038980, ENSDARG00000102640, ENSDARG00000069013, ENSDARG00000100374, ENSDARG00000018491, ENSDARG00000031435, ENSDARG00000105116, ENSDARG00000034777, ENSDARG00000098785, ENSDARG00000033978, ENSDARG00000039459, ENSDARG00000007786, ENSDARG00000058445,…	1.56678	0.227149
GOTERM_BP_DIRECT	GO:0000470~maturation of LSU-rRNA	12	0.00257973	ENSDARG00000054606, ENSDARG00000019230, ENSDARG00000005738, ENSDARG00000055868, ENSDARG00000043304, ENSDARG00000023299, ENSDARG00000003287, ENSDARG00000074611, ENSDARG00000007708, ENSDARG00000003527, ENSDARG00000069422, ENSDARG00000013478	2.23826	0.259501
GOTERM_BP_DIRECT	GO:0032543~mitochondrial translation	16	0.00431039	ENSDARG00000101622, ENSDARG00000099429, ENSDARG00000075337, ENSDARG00000032704, ENSDARG00000024465, ENSDARG00000045091, ENSDARG00000062568, ENSDARG00000056855, ENSDARG00000098206, ENSDARG00000075743, ENSDARG00000098972, ENSDARG00000079124, ENSDARG00000100116, ENSDARG00000069624, ENSDARG00000003207, ENSDARG00000054164	1.89913	0.383568
GOTERM_BP_DIRECT	GO:0006383~transcription from RNA polymerase III promoter	11	0.00537756	ENSDARG00000037570, ENSDARG00000036625, ENSDARG00000075616, ENSDARG00000038505, ENSDARG00000012572, ENSDARG00000104516, ENSDARG00000058349, ENSDARG00000057562, ENSDARG00000039400, ENSDARG00000037358, ENSDARG00000026183	2.20956	0.441412
GOTERM_BP_DIRECT	GO:0000463~maturation of LSU-rRNA from tricistronic rRNA transcript (SSU-rRNA, 5.8S rRNA, LSU-rRNA)	8	0.00639794	ENSDARG00000018334, ENSDARG00000007320, ENSDARG00000042864, ENSDARG00000104938, ENSDARG00000003287, ENSDARG00000063627, ENSDARG00000018902, ENSDARG00000043960	2.6113	0.48793
GOTERM_BP_DIRECT	GO:0006260~DNA replication	38	0.0067231	ENSDARG00000014274, ENSDARG00000035634, ENSDARG00000020289, ENSDARG00000101465, ENSDARG00000054799, ENSDARG00000095046, ENSDARG00000015070, ENSDARG00000019507, ENSDARG00000060620, ENSDARG00000021579, ENSDARG00000045515, ENSDARG00000057683, ENSDARG00000076169, ENSDARG00000045815, ENSDARG00000060951, ENSDARG00000024204, ENSDARG00000055314, ENSDARG00000054155, ENSDARG00000020711, ENSDARG00000029058,…	1.43811	0.493371
GOTERM_BP_DIRECT	GO:0016567~protein ubiquitination	79	0.00761443	ENSDARG00000037017, ENSDARG00000008560, ENSDARG00000040277, ENSDARG00000002267, ENSDARG00000060929, ENSDARG00000022000, ENSDARG00000021021, ENSDARG00000020600, ENSDARG00000056468, ENSDARG00000020284, ENSDARG00000090418, ENSDARG00000001930, ENSDARG00000027777, ENSDARG00000002016, ENSDARG00000071478, ENSDARG00000058561, ENSDARG00000039066, ENSDARG00000074909, ENSDARG00000012848, ENSDARG00000058563,…	1.2656	0.525559
GOTERM_BP_DIRECT	GO:0006397~mRNA processing	51	0.00862705	ENSDARG00000097478, ENSDARG00000104130, ENSDARG00000070867, ENSDARG00000006395, ENSDARG00000014898, ENSDARG00000003841, ENSDARG00000102896, ENSDARG00000038290, ENSDARG00000004706, ENSDARG00000032261, ENSDARG00000003027, ENSDARG00000038870, ENSDARG00000056235, ENSDARG00000014008, ENSDARG00000041402, ENSDARG00000018494, ENSDARG00000056923, ENSDARG00000035391, ENSDARG00000039213, ENSDARG00000015394,…	1.34522	0.559036
GOTERM_BP_DIRECT	GO:0006122~mitochondrial electron transport, ubiquinol to cytochrome c	9	0.00904315	ENSDARG00000029064, ENSDARG00000014794, ENSDARG00000011146, ENSDARG00000016979, ENSDARG00000038075, ENSDARG00000059128, ENSDARG00000044562, ENSDARG00000071691, ENSDARG00000104517	2.35017	0.565018
GOTERM_BP_DIRECT	GO:0035269~protein O-linked mannosylation	9	0.00904315	ENSDARG00000005126, ENSDARG00000095623, ENSDARG00000017058, ENSDARG00000063414, ENSDARG00000077583, ENSDARG00000055027, ENSDARG00000067670, ENSDARG00000061235, ENSDARG00000057011	2.35017	0.565018
GOTERM_BP_DIRECT	GO:0008299~isoprenoid biosynthetic process	10	0.0110044	ENSDARG00000017910, ENSDARG00000019976, ENSDARG00000040890, ENSDARG00000052734, ENSDARG00000059510, ENSDARG00000012563, ENSDARG00000023627, ENSDARG00000004130, ENSDARG00000105206, ENSDARG00000099336	2.17608	0.62625
GOTERM_BP_DIRECT	GO:0015991~ATP hydrolysis coupled proton transport	19	0.0129044	ENSDARG00000009447, ENSDARG00000105142, ENSDARG00000031681, ENSDARG00000101794, ENSDARG00000076318, ENSDARG00000035565, ENSDARG00000034534, ENSDARG00000056008, ENSDARG00000070083, ENSDARG00000045543, ENSDARG00000023967, ENSDARG00000001870, ENSDARG00000041417, ENSDARG00000006370, ENSDARG00000010149, ENSDARG00000036577, ENSDARG00000030694, ENSDARG00000043465, ENSDARG00000035538	1.65382	0.674437
GOTERM_BP_DIRECT	GO:0010501~RNA secondary structure unwinding	19	0.0129044	ENSDARG00000038068, ENSDARG00000020913, ENSDARG00000018425, ENSDARG00000104708, ENSDARG00000061338, ENSDARG00000105286, ENSDARG00000003032, ENSDARG00000032117, ENSDARG00000060411, ENSDARG00000021945, ENSDARG00000091831, ENSDARG00000012899, ENSDARG00000025854, ENSDARG00000022177, ENSDARG00000005699, ENSDARG00000009864, ENSDARG00000030789, ENSDARG00000063626, ENSDARG00000035507	1.65382	0.674437
GOTERM_BP_DIRECT	GO:0015031~protein transport	79	0.0130565	ENSDARG00000103718, ENSDARG00000030092, ENSDARG00000008184, ENSDARG00000019144, ENSDARG00000023190, ENSDARG00000043548, ENSDARG00000004037, ENSDARG00000017010, ENSDARG00000078267, ENSDARG00000102024, ENSDARG00000023672, ENSDARG00000057026, ENSDARG00000034823, ENSDARG00000070046, ENSDARG00000021120, ENSDARG00000035868, ENSDARG00000096249, ENSDARG00000012222, ENSDARG00000041217, ENSDARG00000096454,…	1.24273	0.668446
GOTERM_BP_DIRECT	GO:0006914~autophagy	26	0.0137356	ENSDARG00000051749, ENSDARG00000032997, ENSDARG00000040277, ENSDARG00000043548, ENSDARG00000037871, ENSDARG00000011837, ENSDARG00000035559, ENSDARG00000052703, ENSDARG00000044373, ENSDARG00000040657, ENSDARG00000034826, ENSDARG00000039878, ENSDARG00000104846, ENSDARG00000011925, ENSDARG00000069545, ENSDARG00000043287, ENSDARG00000045858, ENSDARG00000002663, ENSDARG00000025507, ENSDARG00000068291,…	1.50875	0.677092
GOTERM_BP_DIRECT	GO:0006289~nucleotide-excision repair	13	0.0137844	ENSDARG00000020001, ENSDARG00000016514, ENSDARG00000101611, ENSDARG00000055232, ENSDARG00000023678, ENSDARG00000021985, ENSDARG00000039754, ENSDARG00000058984, ENSDARG00000056099, ENSDARG00000026701, ENSDARG00000038114, ENSDARG00000018061, ENSDARG00000020079	1.88594	0.668651
GOTERM_BP_DIRECT	GO:0034475~U4 snRNA 3'-end processing	7	0.0147844	ENSDARG00000103432, ENSDARG00000006392, ENSDARG00000098334, ENSDARG00000028688, ENSDARG00000036060, ENSDARG00000068755, ENSDARG00000100060	2.6113	0.684917
GOTERM_BP_DIRECT	GO:0000467~exonucleolytic trimming to generate mature 3'-end of 5.8S rRNA from tricistronic rRNA transcript (SSU-rRNA, 5.8S rRNA, LSU-rRNA)	7	0.0147844	ENSDARG00000006219, ENSDARG00000006392, ENSDARG00000098334, ENSDARG00000028688, ENSDARG00000044692, ENSDARG00000068755, ENSDARG00000100060	2.6113	0.684917
GOTERM_BP_DIRECT	GO:0002098~tRNA wobble uridine modification	8	0.0192321	ENSDARG00000008239, ENSDARG00000055679, ENSDARG00000094204, ENSDARG00000042005, ENSDARG00000051851, ENSDARG00000102636, ENSDARG00000060256, ENSDARG00000020986	2.32116	0.769639
GOTERM_BP_DIRECT	GO:0030490~maturation of SSU-rRNA	8	0.0192321	ENSDARG00000075323, ENSDARG00000042520, ENSDARG00000016080, ENSDARG00000023299, ENSDARG00000035860, ENSDARG00000012495, ENSDARG00000026767, ENSDARG00000038567	2.32116	0.769639
GOTERM_BP_DIRECT	GO:0006400~tRNA modification	10	0.0236648	ENSDARG00000038360, ENSDARG00000041372, ENSDARG00000053805, ENSDARG00000044925, ENSDARG00000043105, ENSDARG00000069142, ENSDARG00000090581, ENSDARG00000100264, ENSDARG00000032876, ENSDARG00000076518	2.00869	0.829054
GOTERM_BP_DIRECT	GO:0048821~erythrocyte development	13	0.0245113	ENSDARG00000077495, ENSDARG00000043509, ENSDARG00000030490, ENSDARG00000041232, ENSDARG00000019392, ENSDARG00000073743, ENSDARG00000036629, ENSDARG00000089434, ENSDARG00000030602, ENSDARG00000035559, ENSDARG00000019360, ENSDARG00000026109, ENSDARG00000030759	1.78668	0.832506
GOTERM_BP_DIRECT	GO:0006270~DNA replication initiation	12	0.0246912	ENSDARG00000019507, ENSDARG00000021579, ENSDARG00000057683, ENSDARG00000101161, ENSDARG00000045815, ENSDARG00000009942, ENSDARG00000008805, ENSDARG00000040041, ENSDARG00000024204, ENSDARG00000016044, ENSDARG00000015070, ENSDARG00000043720	1.84327	0.827648
GOTERM_BP_DIRECT	GO:0009060~aerobic respiration	12	0.0246912	ENSDARG00000103889, ENSDARG00000014794, ENSDARG00000011146, ENSDARG00000060394, ENSDARG00000016979, ENSDARG00000036438, ENSDARG00000061004, ENSDARG00000071691, ENSDARG00000099997, ENSDARG00000091754, ENSDARG00000063882, ENSDARG00000045304	1.84327	0.827648
GOTERM_BP_DIRECT	GO:0006166~purine ribonucleoside salvage	6	0.0335706	ENSDARG00000037261, ENSDARG00000039429, ENSDARG00000014866, ENSDARG00000011683, ENSDARG00000008884, ENSDARG00000095947	2.6113	0.904328
GOTERM_BP_DIRECT	GO:0033617~mitochondrial respiratory chain complex IV assembly	6	0.0335706	ENSDARG00000098017, ENSDARG00000100585, ENSDARG00000071594, ENSDARG00000099997, ENSDARG00000094833, ENSDARG00000063882	2.6113	0.904328
GOTERM_BP_DIRECT	GO:0042274~ribosomal small subunit biogenesis	6	0.0335706	ENSDARG00000016080, ENSDARG00000019778, ENSDARG00000039958, ENSDARG00000035427, ENSDARG00000008490, ENSDARG00000054259	2.6113	0.904328
GOTERM_BP_DIRECT	GO:0009086~methionine biosynthetic process	6	0.0335706	ENSDARG00000013430, ENSDARG00000075754, ENSDARG00000003132, ENSDARG00000020448, ENSDARG00000026198, ENSDARG00000104906	2.6113	0.904328
GOTERM_BP_DIRECT	GO:0007030~Golgi organization	14	0.0385038	ENSDARG00000039279, ENSDARG00000012450, ENSDARG00000061854, ENSDARG00000105131, ENSDARG00000079453, ENSDARG00000004037, ENSDARG00000061372, ENSDARG00000087640, ENSDARG00000060980, ENSDARG00000062016, ENSDARG00000011299, ENSDARG00000088663, ENSDARG00000061413, ENSDARG00000069980	1.66174	0.928538
GOTERM_BP_DIRECT	GO:0016485~protein processing	20	0.0394445	ENSDARG00000014794, ENSDARG00000019451, ENSDARG00000004870, ENSDARG00000087040, ENSDARG00000075521, ENSDARG00000102571, ENSDARG00000005612, ENSDARG00000043548, ENSDARG00000069833, ENSDARG00000015540, ENSDARG00000067537, ENSDARG00000019596, ENSDARG00000044373, ENSDARG00000075570, ENSDARG00000016979, ENSDARG00000070971, ENSDARG00000036541, ENSDARG00000074895, ENSDARG00000073716, ENSDARG00000071691	1.49217	0.929035
GOTERM_BP_DIRECT	GO:0000460~maturation of 5.8S rRNA	7	0.0399438	ENSDARG00000093007, ENSDARG00000005738, ENSDARG00000003287, ENSDARG00000074611, ENSDARG00000007708, ENSDARG00000003527, ENSDARG00000013478	2.28489	0.927396
GOTERM_BP_DIRECT	GO:0019509~L-methionine biosynthetic process from methylthioadenosine	7	0.0399438	ENSDARG00000075754, ENSDARG00000037261, ENSDARG00000003132, ENSDARG00000091402, ENSDARG00000020448, ENSDARG00000026198, ENSDARG00000041397	2.28489	0.927396
GOTERM_BP_DIRECT	GO:0034427~nuclear-transcribed mRNA catabolic process, exonucleolytic, 3'-5'	7	0.0399438	ENSDARG00000103432, ENSDARG00000006392, ENSDARG00000098334, ENSDARG00000028688, ENSDARG00000036060, ENSDARG00000068755, ENSDARG00000100060	2.28489	0.927396
GOTERM_BP_DIRECT	GO:0006098~pentose-phosphate shunt	7	0.0399438	ENSDARG00000005251, ENSDARG00000040988, ENSDARG00000071065, ENSDARG00000103369, ENSDARG00000060153, ENSDARG00000025012, ENSDARG00000015343	2.28489	0.927396
GOTERM_BP_DIRECT	GO:0006388~tRNA splicing, via endonucleolytic cleavage and ligation	7	0.0399438	ENSDARG00000069280, ENSDARG00000091851, ENSDARG00000016368, ENSDARG00000009253, ENSDARG00000101047, ENSDARG00000063663, ENSDARG00000061370	2.28489	0.927396
GOTERM_BP_DIRECT	GO:0043039~tRNA aminoacylation	8	0.0430063	ENSDARG00000015747, ENSDARG00000010316, ENSDARG00000103099, ENSDARG00000069142, ENSDARG00000071240, ENSDARG00000077299, ENSDARG00000098825, ENSDARG00000013250	2.08904	0.937299
GOTERM_BP_DIRECT	GO:0006888~ER to Golgi vesicle-mediated transport	27	0.0437022	ENSDARG00000044972, ENSDARG00000027418, ENSDARG00000033171, ENSDARG00000039270, ENSDARG00000054807, ENSDARG00000037967, ENSDARG00000009626, ENSDARG00000044584, ENSDARG00000039601, ENSDARG00000097660, ENSDARG00000024933, ENSDARG00000038743, ENSDARG00000100435, ENSDARG00000035763, ENSDARG00000058425, ENSDARG00000088663, ENSDARG00000061413, ENSDARG00000038866, ENSDARG00000069980, ENSDARG00000061854,…	1.38245	0.936566
GOTERM_BP_DIRECT	GO:0006298~mismatch repair	10	0.0439915	ENSDARG00000056832, ENSDARG00000018022, ENSDARG00000039754, ENSDARG00000063276, ENSDARG00000042130, ENSDARG00000075826, ENSDARG00000075672, ENSDARG00000018891, ENSDARG00000104541, ENSDARG00000054155	1.86521	0.934185
GOTERM_BP_DIRECT	GO:0030150~protein import into mitochondrial matrix	9	0.0440998	ENSDARG00000045146, ENSDARG00000036721, ENSDARG00000031098, ENSDARG00000010021, ENSDARG00000102822, ENSDARG00000104771, ENSDARG00000071594, ENSDARG00000068655, ENSDARG00000092112	1.95847	0.931043
GOTERM_BP_DIRECT	GO:0006413~translational initiation	26	0.0469105	ENSDARG00000012274, ENSDARG00000093182, ENSDARG00000038585, ENSDARG00000057912, ENSDARG00000039649, ENSDARG00000052178, ENSDARG00000016177, ENSDARG00000017445, ENSDARG00000041397, ENSDARG00000102452, ENSDARG00000007216, ENSDARG00000101061, ENSDARG00000101082, ENSDARG00000005078, ENSDARG00000091402, ENSDARG00000003032, ENSDARG00000037229, ENSDARG00000012603, ENSDARG00000017439, ENSDARG00000017235,…	1.38559	0.938829
GOTERM_BP_DIRECT	GO:0051726~regulation of cell cycle	28	0.0524383	ENSDARG00000018334, ENSDARG00000099380, ENSDARG00000062794, ENSDARG00000090170, ENSDARG00000060633, ENSDARG00000038812, ENSDARG00000076667, ENSDARG00000008107, ENSDARG00000098622, ENSDARG00000100392, ENSDARG00000007320, ENSDARG00000041232, ENSDARG00000098529, ENSDARG00000010160, ENSDARG00000063627, ENSDARG00000097691, ENSDARG00000018902, ENSDARG00000013576, ENSDARG00000006316, ENSDARG00000098293,…	1.35401	0.95373
GOTERM_BP_DIRECT	GO:0051028~mRNA transport	15	0.0545904	ENSDARG00000097478, ENSDARG00000037966, ENSDARG00000004280, ENSDARG00000014898, ENSDARG00000038290, ENSDARG00000016516, ENSDARG00000070046, ENSDARG00000021120, ENSDARG00000010266, ENSDARG00000098679, ENSDARG00000045574, ENSDARG00000012222, ENSDARG00000069297, ENSDARG00000015394, ENSDARG00000038635	1.56678	0.956876
GOTERM_BP_DIRECT	GO:0006974~cellular response to DNA damage stimulus	45	0.0558484	ENSDARG00000101637, ENSDARG00000041140, ENSDARG00000098600, ENSDARG00000071294, ENSDARG00000035913, ENSDARG00000103610, ENSDARG00000028523, ENSDARG00000020289, ENSDARG00000060633, ENSDARG00000036136, ENSDARG00000021974, ENSDARG00000069326, ENSDARG00000062195, ENSDARG00000027143, ENSDARG00000104541, ENSDARG00000018022, ENSDARG00000060620, ENSDARG00000012577, ENSDARG00000062585, ENSDARG00000045515,…	1.25009	0.957563
GOTERM_BP_DIRECT	GO:0030968~endoplasmic reticulum unfolded protein response	12	0.065644	ENSDARG00000012656, ENSDARG00000060282, ENSDARG00000090903, ENSDARG00000017740, ENSDARG00000028448, ENSDARG00000015793, ENSDARG00000054746, ENSDARG00000074129, ENSDARG00000020926, ENSDARG00000070435, ENSDARG00000017842, ENSDARG00000020218	1.64924	0.974434
GOTERM_BP_DIRECT	GO:0043161~proteasome-mediated ubiquitin-dependent protein catabolic process	37	0.0659074	ENSDARG00000069271, ENSDARG00000059871, ENSDARG00000069708, ENSDARG00000101295, ENSDARG00000005544, ENSDARG00000020001, ENSDARG00000070674, ENSDARG00000079306, ENSDARG00000054250, ENSDARG00000090993, ENSDARG00000003526, ENSDARG00000013505, ENSDARG00000062000, ENSDARG00000074634, ENSDARG00000025875, ENSDARG00000015722, ENSDARG00000042091, ENSDARG00000058984, ENSDARG00000045130, ENSDARG00000102417,…	1.27129	0.97314
GOTERM_BP_DIRECT	GO:0006891~intra-Golgi vesicle-mediated transport	11	0.0694955	ENSDARG00000105131, ENSDARG00000038743, ENSDARG00000008235, ENSDARG00000103714, ENSDARG00000002798, ENSDARG00000103149, ENSDARG00000007654, ENSDARG00000004037, ENSDARG00000039270, ENSDARG00000053070, ENSDARG00000026654	1.68966	0.976609
GOTERM_BP_DIRECT	GO:0006284~base-excision repair	11	0.0694955	ENSDARG00000074889, ENSDARG00000077900, ENSDARG00000042881, ENSDARG00000045843, ENSDARG00000078759, ENSDARG00000038114, ENSDARG00000008472, ENSDARG00000018061, ENSDARG00000042527, ENSDARG00000020079, ENSDARG00000069729	1.68966	0.976609
GOTERM_BP_DIRECT	GO:0006281~DNA repair	66	0.0710183	ENSDARG00000004274, ENSDARG00000023678, ENSDARG00000075083, ENSDARG00000039613, ENSDARG00000103610, ENSDARG00000028523, ENSDARG00000030573, ENSDARG00000020289, ENSDARG00000055754, ENSDARG00000058719, ENSDARG00000021974, ENSDARG00000069326, ENSDARG00000104541, ENSDARG00000059856, ENSDARG00000055232, ENSDARG00000056984, ENSDARG00000008472, ENSDARG00000029944, ENSDARG00000043339, ENSDARG00000026400,…	1.18045	0.977079
GOTERM_BP_DIRECT	GO:0006635~fatty acid beta-oxidation	10	0.0732781	ENSDARG00000018002, ENSDARG00000038618, ENSDARG00000001578, ENSDARG00000042975, ENSDARG00000007127, ENSDARG00000038881, ENSDARG00000060594, ENSDARG00000045888, ENSDARG00000054867, ENSDARG00000016607	1.74087	0.97841
GOTERM_BP_DIRECT	GO:0071038~nuclear polyadenylation-dependent tRNA catabolic process	5	0.0744778	ENSDARG00000006392, ENSDARG00000098334, ENSDARG00000028688, ENSDARG00000068755, ENSDARG00000100060	2.6113	0.978439
GOTERM_BP_DIRECT	GO:0045047~protein targeting to ER	5	0.0744778	ENSDARG00000042823, ENSDARG00000020820, ENSDARG00000059298, ENSDARG00000037654, ENSDARG00000101066	2.6113	0.978439
GOTERM_BP_DIRECT	GO:0071028~nuclear mRNA surveillance	5	0.0744778	ENSDARG00000103432, ENSDARG00000006392, ENSDARG00000036060, ENSDARG00000068755, ENSDARG00000100060	2.6113	0.978439
GOTERM_BP_DIRECT	GO:1902600~hydrogen ion transmembrane transport	5	0.0744778	ENSDARG00000095793, ENSDARG00000011146, ENSDARG00000075933, ENSDARG00000095273, ENSDARG00000092903	2.6113	0.978439
GOTERM_BP_DIRECT	GO:0071035~nuclear polyadenylation-dependent rRNA catabolic process	5	0.0744778	ENSDARG00000006392, ENSDARG00000098334, ENSDARG00000028688, ENSDARG00000068755, ENSDARG00000100060	2.6113	0.978439
GOTERM_BP_DIRECT	GO:0015937~coenzyme A biosynthetic process	5	0.0744778	ENSDARG00000003311, ENSDARG00000098453, ENSDARG00000061638, ENSDARG00000042747, ENSDARG00000008192	2.6113	0.978439
GOTERM_BP_DIRECT	GO:0006164~purine nucleotide biosynthetic process	9	0.0767959	ENSDARG00000033539, ENSDARG00000017049, ENSDARG00000006900, ENSDARG00000099517, ENSDARG00000002071, ENSDARG00000101089, ENSDARG00000016706, ENSDARG00000003750, ENSDARG00000012399	1.80782	0.979703
GOTERM_BP_DIRECT	GO:0008652~cellular amino acid biosynthetic process	8	0.0797039	ENSDARG00000001873, ENSDARG00000075754, ENSDARG00000003132, ENSDARG00000020448, ENSDARG00000016733, ENSDARG00000000540, ENSDARG00000053500, ENSDARG00000026198	1.89913	0.981442
GOTERM_BP_DIRECT	GO:0000154~rRNA modification	6	0.0805361	ENSDARG00000104353, ENSDARG00000005057, ENSDARG00000074756, ENSDARG00000012820, ENSDARG00000040727, ENSDARG00000054259	2.23826	0.981076
GOTERM_BP_DIRECT	GO:1902017~regulation of cilium assembly	6	0.0805361	ENSDARG00000045543, ENSDARG00000021564, ENSDARG00000058953, ENSDARG00000101209, ENSDARG00000075281, ENSDARG00000078815	2.23826	0.981076
GOTERM_BP_DIRECT	GO:0006120~mitochondrial electron transport, NADH to ubiquinone	6	0.0805361	ENSDARG00000021555, ENSDARG00000041314, ENSDARG00000013044, ENSDARG00000056583, ENSDARG00000010113, ENSDARG00000102115	2.23826	0.981076
GOTERM_BP_DIRECT	GO:0006614~SRP-dependent cotranslational protein targeting to membrane	6	0.0805361	ENSDARG00000061124, ENSDARG00000014139, ENSDARG00000014165, ENSDARG00000035699, ENSDARG00000020820, ENSDARG00000101066	2.23826	0.981076
GOTERM_BP_DIRECT	GO:0006306~DNA methylation	6	0.0805361	ENSDARG00000057830, ENSDARG00000030756, ENSDARG00000052402, ENSDARG00000015566, ENSDARG00000005834, ENSDARG00000006192	2.23826	0.981076
GOTERM_BP_DIRECT	GO:0043928~exonucleolytic nuclear-transcribed mRNA catabolic process involved in deadenylation-dependent decay	6	0.0805361	ENSDARG00000006392, ENSDARG00000098334, ENSDARG00000028688, ENSDARG00000068755, ENSDARG00000100060, ENSDARG00000032116	2.23826	0.981076
GOTERM_BP_DIRECT	GO:0072358~cardiovascular system development	6	0.0805361	ENSDARG00000033978, ENSDARG00000040334, ENSDARG00000013009, ENSDARG00000029157, ENSDARG00000060012, ENSDARG00000102995	2.23826	0.981076
GOTERM_BP_DIRECT	GO:0031573~intra-S DNA damage checkpoint	7	0.0813672	ENSDARG00000018022, ENSDARG00000101611, ENSDARG00000055283, ENSDARG00000036136, ENSDARG00000056984, ENSDARG00000069326, ENSDARG00000087471	2.03101	0.980714
GOTERM_BP_DIRECT	GO:0007029~endoplasmic reticulum organization	7	0.0813672	ENSDARG00000012450, ENSDARG00000061854, ENSDARG00000041071, ENSDARG00000014995, ENSDARG00000088663, ENSDARG00000054807, ENSDARG00000069980	2.03101	0.980714
GOTERM_BP_DIRECT	GO:0044237~cellular metabolic process	7	0.0813672	ENSDARG00000077089, ENSDARG00000075754, ENSDARG00000091402, ENSDARG00000037708, ENSDARG00000069373, ENSDARG00000104906, ENSDARG00000041397	2.03101	0.980714
GOTERM_BP_DIRECT	GO:0034968~histone lysine methylation	7	0.0813672	ENSDARG00000038858, ENSDARG00000102325, ENSDARG00000074836, ENSDARG00000041243, ENSDARG00000099021, ENSDARG00000068157, ENSDARG00000026634	2.03101	0.980714
GOTERM_BP_DIRECT	GO:0048675~axon extension	14	0.0834939	ENSDARG00000025081, ENSDARG00000024933, ENSDARG00000015638, ENSDARG00000021827, ENSDARG00000007172, ENSDARG00000074481, ENSDARG00000017211, ENSDARG00000018494, ENSDARG00000075821, ENSDARG00000004954, ENSDARG00000005645, ENSDARG00000103027, ENSDARG00000037020, ENSDARG00000016156	1.52326	0.981588
GOTERM_BP_DIRECT	GO:0005975~carbohydrate metabolic process	61	0.094248	ENSDARG00000037852, ENSDARG00000101482, ENSDARG00000044691, ENSDARG00000059916, ENSDARG00000008238, ENSDARG00000101251, ENSDARG00000017772, ENSDARG00000063126, ENSDARG00000012366, ENSDARG00000053456, ENSDARG00000043371, ENSDARG00000024443, ENSDARG00000103369, ENSDARG00000079835, ENSDARG00000061114, ENSDARG00000014311, ENSDARG00000016474, ENSDARG00000002021, ENSDARG00000018178, ENSDARG00000013317,…	1.17124	0.988528
