# Supplementary material for: Genomic analysis of Sparus aurata reveals the evolutionary dynamics of sex-biased genes in a sequential hermaphrodite fish
Source: Commun Biol. 2018 Aug 17;1:119. doi: 10.1038/s42003-018-0122-7 (PMC6123679; doi:10.1038/s42003-018-0122-7)
Supplement: Supplementary file 7 — Supplementary Data 5 [file 42003_2018_122_MOESM7_ESM.xlsx]

## Sheet: sea bream DEGs
MaleBiased_DEGs					MaleBiased_DEGs_FC3							FemaleBiased_DEGs					FemaleBiased_DEGs_FC3
Chr	Odds Ratio	FET p-val	MM Odds Score		Chr	Odds Ratio	FET p-val	MM Odds Score				Chr	Odds Ratio	FET p-val	MM Odds Score		Chr	Odds Ratio	FET p-val	MM Odds Score
Chr10	1.11944	0.540572	0.568697		Chr10	1.34564	0.335581	0.73447				Chr10	1.33083	0.129766	2.92038		Chr10	1.35807	0.452756	0.473539
Chr11	1.11847	0.487531	0.613798		Chr11	1.55405	0.0898782	2.5071				Chr11	1.29972	0.134435	2.7348		Chr11	1.41116	0.411383	0.478914
Chr12	0.764661	0.143444	3.14085		Chr12	0.679263	0.294444	0.955414				Chr12	1.07336	0.723938	0.423062		Chr12	0.684965	0.790724	0.471293
Chr13	1.11728	0.478041	0.584726		Chr13	1.43697	0.21691	1.04261				Chr13	0.995604	1	0.36854		Chr13	0.504049	1	0.497074
Chr14	1.08948	0.667032	0.466136		Chr14	1.20058	0.620506	0.456874				Chr14	1.33872	0.127738	3.27614		Chr14	1.69377	0.313009	0.58683
Chr15	1.1431	0.413513	0.748618		Chr15	1.50469	0.184174	1.17241				Chr15	1.08636	0.662971	0.44974		Chr15	1.32714	0.461051	0.457271
Chr16	1.06167	0.782571	0.400158		Chr16	0.862069	1	0.385913				Chr16	1.10931	0.469656	0.612805		Chr16	1.41772	0.301957	0.782979
Chr17	0.968743	0.878699	0.384527		Chr17	1.03516	0.885404	0.371385				Chr17	0.922989	0.678627	0.450875		Chr17	1.37938	0.479525	0.508784
Chr18	1.51168	0.0203761	73.1777		Chr18	1.76365	0.0665523	4.02474				Chr18	1.36178	0.0920522	5.20385		Chr18	1.4048	0.482539	0.434633
Chr19	1.35614	0.0888573	6.38368		Chr19	1.52833	0.160706	1.60365				Chr19	1.2383	0.310051	1.05987		Chr19	2.17726	0.0874273	2.12824
Chr1	1.15714	0.334563	0.956218		Chr1	1.45669	0.16963	1.12636				Chr1	1.14179	0.418095	0.654368		Chr1	0.14946	0.0241291	16.5338
Chr20	0.978467	0.936274	0.375655		Chr20	1.55442	0.105308	2.12988				Chr20	1.16489	0.371689	0.882408		Chr20	0.544872	0.570325	0.582366
Chr21	1.10634	0.530138	0.543443		Chr21	0.885437	0.875271	0.40646				Chr21	0.991905	1	0.369551		Chr21	0.930878	1	0.374247
Chr22	0.868212	0.409522	0.729999		Chr22	0.961331	1	0.371789				Chr22	1.02548	0.92109	0.372662		Chr22	0.28599	0.357721	1.28559
Chr23	1.03047	0.866775	0.382074		Chr23	0.578356	0.280068	1.10138				Chr23	1.40394	0.0142133	156.893		Chr23	1.70628	0.127942	1.74201
Chr24	1.03846	0.839136	0.386503		Chr24	1.96656	0.0428683	6.7908				Chr24	1.03161	0.916317	0.374597		Chr24	1.22861	0.679541	0.38287
Chr2	1.14065	0.4448	0.621519		Chr2	2.02597	0.0106432	23.3917				Chr2	0.995351	1	0.36871		Chr2	1.32028	0.463519	0.453938
Chr3	1.11737	0.537492	0.517096		Chr3	1.62902	0.136055	1.36889				Chr3	1.0046	1	0.369801		Chr3	0.681905	0.533894	0.561309
Chr4	1.13802	0.460368	0.704685		Chr4	0.544913	0.210646	1.37898				Chr4	1.26487	0.181152	1.77342		Chr4	0.498705	0.574223	0.686051
Chr5	1.00828	1	0.371138		Chr5	1.17802	0.630172	0.451016				Chr5	1.06325	0.692482	0.418398		Chr5	1.46371	0.434578	0.539604
Chr6	1.07614	0.654682	0.458187		Chr6	1.23559	0.466824	0.533514				Chr6	1.11235	0.494667	0.574594		Chr6	0.699346	0.646578	0.492633
Chr7	1.23804	0.102124	6.34995		Chr7	1.43037	0.121194	2.12033				Chr7	1.27653	0.107998	3.65338		Chr7	1.41081	0.443798	0.50479
Chr8	1.04724	0.754633	0.396296		Chr8	0.626804	0.254777	1.03527				Chr8	1.11155	0.529626	0.550637		Chr8	1.75042	0.12877	1.35555
Chr9	1.05755	0.781836	0.397282		Chr9	1.10172	0.837796	0.381382				Chr9	0.963386	0.925781	0.382762		Chr9	0.633399	0.760738	0.470966
FET: Fisher's exact test
MM: Markov Model vs NULL

## Sheet: sea bream orthologous DEGs
Male-Biased					Male-FC3					Male-6-SP						Female-Biased					Fem-FC3					Fem-6-SP
Chr	Odds Ratio	FET p-val	MM Odds Score		Chr	Odds Ratio	FET p-val	MM Odds Score		Chr	Odds Ratio	FET p-val	MM Odds Score			Chr	Odds Ratio	FET p-val	MM Odds Score		Chr	Odds Ratio	FET p-val	MM Odds Score		Chr	Odds Ratio	FET p-val	MM Odds Score
Chr10	1.2541	0.542808	0.454691		Chr10	1.31875	0.66539	0.394555		Chr10						Chr10	1.04464	0.856834	0.371443		Chr10	7.02851	0.00224828	83.6615		Chr10	3.09524	0.302976	0.57836
Chr11	1.22532	0.454902	0.508651		Chr11	1.92485	0.277294	0.73697		Chr11						Chr11	1.03116	0.887381	0.370845		Chr11	1.62121	0.481276	0.406631		Chr11
Chr12	0.989767	1	0.368594		Chr12	0.428205	0.718036	0.600632		Chr12						Chr12	0.913185	0.89031	0.396957		Chr12					Chr12
Chr13	1.22838	0.48372	0.543393		Chr13	2.52371	0.0707245	1.82837		Chr13	6.03137	0.0584039	2.51184			Chr13	0.957821	1	0.373041		Chr13	1.50791	0.504602	0.39618		Chr13
Chr14	0.544257	0.205646	1.47443		Chr14	0.986667	1	0.368245		Chr14						Chr14	1.26507	0.488288	0.510766		Chr14					Chr14	8.44444	0.135732	1.28368
Chr15	1.04196	0.883006	0.372779		Chr15	0.593583	1	0.433863		Chr15						Chr15	1.07258	0.782756	0.384567		Chr15	0.770115	1	0.382328		Chr15	5.21212	0.19978	0.853634
Chr16	1.00101	1	0.368168		Chr16					Chr16						Chr16	1.61916	0.0264714	12.584		Chr16	2.28558	0.17124	0.810767		Chr16	1.76407	0.453714	0.420868
Chr17	1.11794	0.692668	0.416267		Chr17	0.525862	0.572972	0.619333		Chr17	1.36308	0.536915	0.384295			Chr17	0.972914	1	0.370764		Chr17	1.16931	0.589548	0.372335		Chr17
Chr18	2.43459	0.00131089	447.595		Chr18	3.82162	0.00688866	24.2445		Chr18	4.03846	0.246532	0.699524			Chr18	1.55903	0.126711	2.19656		Chr18					Chr18	5.25833	0.19955	0.894172
Chr19	1.10716	0.723111	0.388344		Chr19					Chr19	2.45	0.362619	0.498563			Chr19	1.61683	0.133176	1.94029		Chr19					Chr19
Chr1	1.26061	0.351147	0.631994		Chr1	2.43372	0.0765405	1.64327		Chr1	3.00641	0.165381	0.873916			Chr1	1.74423	0.0255313	9.13613		Chr1	0.780672	1	0.380683		Chr1
Chr20	0.951765	1	0.377017		Chr20	0.327381	0.354104	0.94355		Chr20	2.33918	0.371252	0.485359			Chr20	1.05435	0.809173	0.385963		Chr20					Chr20
Chr21	1.18105	0.529647	0.507682		Chr21	1.96704	0.272898	0.768643		Chr21	1.38225	0.533507	0.385767			Chr21	0.860969	0.770902	0.435783		Chr21	1.17077	0.590232	0.372428		Chr21
Chr22	0.827286	0.572888	0.494146		Chr22	0.506723	1	0.494751		Chr22						Chr22	0.801282	0.619741	0.482163		Chr22	2.96667	0.313544	0.562167		Chr22
Chr23	1.24899	0.453304	0.541485		Chr23	1.82917	0.322797	0.496855		Chr23						Chr23	1.25498	0.267454	1.01428		Chr23	3.06606	0.0162639	8.26564		Chr23	1.25783	0.564341	0.377101
Chr24	0.784467	0.697002	0.454002		Chr24	1.76364	0.345552	0.489899		Chr24						Chr24	0.948529	1	0.375296		Chr24	1.8125	0.451253	0.425928		Chr24
Chr2	0.817867	0.718637	0.438854		Chr2	3.10588	0.0578567	2.2593		Chr2						Chr2	1.08	0.779538	0.387079		Chr2	1.4529	0.516401	0.391443		Chr2	2.35965	0.368774	0.487791
Chr3	1.12598	0.64622	0.408116		Chr3	1.69077	0.356595	0.464297		Chr3						Chr3	0.774371	0.377447	0.706452		Chr3					Chr3
Chr4	1.28422	0.361937	0.59693		Chr4					Chr4	3.91758	0.250896	0.68388			Chr4	1.48962	0.110988	2.21008		Chr4					Chr4
Chr5	0.905684	0.871665	0.391428		Chr5	0.734454	1	0.388269		Chr5						Chr5	0.946942	0.898998	0.380034		Chr5	0.654655	1	0.408647		Chr5
Chr6	0.970278	1	0.371844		Chr6	1.62271	0.438421	0.496679		Chr6						Chr6	1.55258	0.0475616	6.73205		Chr6					Chr6
Chr7	0.992577	1	0.368482		Chr7	0.792236	1	0.402303		Chr7	1.2303	0.571052	0.375459			Chr7	1.47651	0.0918776	2.87448		Chr7					Chr7
Chr8	1.23135	0.407581	0.548703		Chr8	0.929654	1	0.370183		Chr8						Chr8	1.05417	0.8075	0.379824		Chr8	1.07635	0.618493	0.369041		Chr8	1.24786	0.567139	0.3765
Chr9	1.35146	0.377871	0.624312		Chr9					Chr9						Chr9	1.43678	0.239519	0.87542		Chr9					Chr9
FET: Fisher's exact test
MM: Markov Model vs NULL
