# Supplementary material for: Genomic analysis of Sparus aurata reveals the evolutionary dynamics of sex-biased genes in a sequential hermaphrodite fish
Source: Commun Biol. 2018 Aug 17;1:119. doi: 10.1038/s42003-018-0122-7 (PMC6123679; doi:10.1038/s42003-018-0122-7)
Supplement: Supplementary file 8 — Supplementary Data 6 [file 42003_2018_122_MOESM8_ESM.xlsx]

## Sheet: Foglio1
		median dN/dS	median dN	median dS
	Tilapia male-biased genes	0.0856	0.0254	0.2953
	Tilapia female-biased genes	0.0845	0.0272	0.313
	Tilapia unbiased genes	0.0818	0.02485	0.29505
	Tilapia male-biased genes logFC<3	0.07925	0.02365	0.29545
	Tilapia female-biased genes logFC<3	0.082	0.0258	0.3098
	Tilapia male-biased genes logFC>3	0.1116	0.0338	0.2934
	Tilapia female-biased genes logFC>3	0.1036	0.03525	0.33425
	Wilcoxon rank sum test sex-biased genes
	data: Female_biased_dSdN and Unbiased_dSdN						data: Female_biased_dN and Unbiased_dN									data: Female_biased_dS and Unbiased_dS
	W = 8697100, p-value = 0.04485						W = 9020800, p-value = 5.554e-07									W = 9245600, p-value = 1.355e-12
	alternative hypothesis: true location shift is not equal to 0						alternative hypothesis: true location shift is not equal to 0									alternative hypothesis: true location shift is not equal to 0
	data: Male_biased_dSdN and Unbiased_dSdN						data: Male_biased_dN and Unbiased_dN									data: Male_biased_dS and Unbiased_dS
	W = 8140100, p-value = 0.009957						W = 8117900, p-value = 0.01831									W = 7905700, p-value = 0.7785
	alternative hypothesis: true location shift is not equal to 0						alternative hypothesis: true location shift is not equal to 0									alternative hypothesis: true location shift is not equal to 0
	data: Female_biased_dSdN and Male_biased_dSdN						data: Female_biased_dN and Male_biased_dN									data: Female_biased_dS and Male_biased_dS
	W = 8176900, p-value = 0.4845						W = 8528500, p-value = 0.008641									W = 9001400, p-value = 1.264e-12
	alternative hypothesis: true location shift is not equal to 0						alternative hypothesis: true location shift is not equal to 0									alternative hypothesis: true location shift is not equal to 0
	Wilcoxon rank sum test sex-biased genes FC<3
	data: Female_biased_FCmin3_dSdN and Unbiased_dSdN						data: Female_biased_FCmin3_dN and Unbiased_dN									data: Female_biased_FCmin3_dS and Unbiased_dS
	W = 7172700, p-value = 0.8999						W = 7392100, p-value = 0.01499									W = 7685200, p-value = 3.529e-08
	alternative hypothesis: true location shift is not equal to 0						alternative hypothesis: true location shift is not equal to 0									alternative hypothesis: true location shift is not equal to 0
	data: Male_biased_FCmin3_dSdN and Unbiased_dSdN						data: Male_biased_FCmin3_dN and Unbiased_dN									data: Male_biased_FCmin3_dS and Unbiased_dS
	W = 6140700, p-value = 0.2823						W = 6119300, p-value = 0.1856									W = 6249400, p-value = 0.8508
	alternative hypothesis: true location shift is not equal to 0						alternative hypothesis: true location shift is not equal to 0									alternative hypothesis: true location shift is not equal to 0
	data: Female_biased_FCmin3_dSdN and Male_biased_FCmin3_dSdN						data: Female_biased_FCmin3_dN and Male_biased_FCmin3_dN									data: Female_biased_FCmin3_dS and Male_biased_FCmin3_dS
	W = 5604800, p-value = 0.24						W = 5802700, p-value = 0.0002116									W = 5920300, p-value = 1.903e-07
	alternative hypothesis: true location shift is not equal to 0						alternative hypothesis: true location shift is not equal to 0									alternative hypothesis: true location shift is not equal to 0
	Wilcoxon rank sum test sex-biased genes FC>3
	data: Female_biased_FCmaj3_dSdN and Unbiased_dSdN						data: Female_biased_FCmaj3_dN and Unbiased_dN									data: Female_biased_FCmaj3_dS and Unbiased_dS
	W = 1524400, p-value = 1.846e-10						W = 1628700, p-value < 2.2e-16									W = 1560400, p-value = 6.63e-14
	alternative hypothesis: true location shift is not equal to 0						alternative hypothesis: true location shift is not equal to 0									alternative hypothesis: true location shift is not equal to 0
	data: Male_biased_FCmaj3_dSdN and Unbiased_dSdN						data: Male_biased_FCmaj3_dN and Unbiased_dN									data: Male_biased_FCmaj3_dS and Unbiased_dS
	W = 1999400, p-value < 2.2e-16						W = 1998600, p-value < 2.2e-16									W = 1656300, p-value = 0.7307
	alternative hypothesis: true location shift is not equal to 0						alternative hypothesis: true location shift is not equal to 0									alternative hypothesis: true location shift is not equal to 0
	data: Female_biased_FCmaj3_dSdN and Male_biased_FCmaj3_dSdN						data: Female_biased_FCmaj3_dN and Male_biased_FCmaj3_dN									data: Female_biased_FCmaj3_dS and Male_biased_FCmaj3_dS
	W = 250660, p-value = 0.03288						W = 274480, p-value = 0.4227									W = 317680, p-value = 9.006e-10
	alternative hypothesis: true location shift is not equal to 0						alternative hypothesis: true location shift is not equal to 0									alternative hypothesis: true location shift is not equal to 0
