# Supplementary material for: Genomic analysis of Sparus aurata reveals the evolutionary dynamics of sex-biased genes in a sequential hermaphrodite fish
Source: Commun Biol. 2018 Aug 17;1:119. doi: 10.1038/s42003-018-0122-7 (PMC6123679; doi:10.1038/s42003-018-0122-7)
Supplement: Supplementary file 9 — Supplementary Data 7 [file 42003_2018_122_MOESM9_ESM.xlsx]

## Sheet: Annex_fileXX
CNE_ID	Chr	start	end	width	strand	seq
1	sa.chr1	2175714	2176130	417	+	GCTGTCTAGTTCTGCCTCTATCCCACAGTCCTGTTCATTATGAATTCTTTTGGTTTTTAAAAACCCTCTTCTATTTATATCTAGCATGTTCACTGTTGCTAGGAGTGGGGCAGTGTCAGACATGTATTCAGGAGATGCACCCCCTTCTTTAATAATGCATAAGTACGGTGAATGTGCCACAAAGGAAATCTCCTGCTTGTGACTGGAGTTGCTCTTCGCCTCCTCCCCTGTGCCTTTCTGATTGTTTCTGTGCTGCCTTGGTTTACACTGAACATTCTTATACAGCACATCTGAGCTGCTGCCCAGAAGAATTGATTTACAGTGAGATTTATTGGGCAGAGCTTCCCCGCTTTGTTATGACAGGCTTCGGGGGTGAGAAGGAGTGCGGAGGCAAACAGA…
2	sa.chr1	2188821	2189017	197	+	TTTTCAATAGCTGGCTCTCACCTTTCTGGTTAAGCCTGACTAACACTGGGTTGTAGTTTCGCAATCAAGCCTCAAACTGCTCGCAAAACGAGAATGTATTGGCAGAAAAAAAACTCCTACATCTCTATCAAGTTGACAAATGAAGTGAGATCTTTCAATATGACAACCACAGGGGGAAAGAGAAGTAATGTCTGCG
3	sa.chr1	2250288	2250616	329	+	TACACAAAGCAGCCATCTTAAATTCACTGACAGGGCTGTATCAGGAGGCGAACAAGAGAGACTCAAAATGTGACACCGTGCACCTTGTGTGAGCCTCAGCGAACAGCGGGCCGATGCGGCCGATAAAGAGAGGTCCGCGACGCCTCGTTCCTACCTGATTAGACATAAAAGTTTTCCTTTCCTTCCAACGAGGATCCAGGTAAATTATTTGGACTTGGACAGAATTTGCAGCAGCGCCAGAAAATGGCTTTTTTCAGCACCGTCAGAGGACTGCCCATTTTGGATCACGTGATATTATTTTGTCGCCTCGTTCTCGGGGCATACAGGG
4	sa.chr1	2663605	2663999	395	+	ACGAGCTCCTTCTCGCCGCTATGGTTCTCTTCTTTTTAATCACCTGCACTCTCCAGACCACCTACACCCTTCTTCATGATCAGATACAGGACCGACGGGGCTGATGTATGATCCGAGGGAATTAATCTGCTAAGCCTGATTGCCATTACCGCCATGCGATTATGCACCTTGATTACCGAGCCCACCCCAAGGACCATGACGTGCCCCGGCGCACATTTTAAAGGTGCGCATAAAATTACGTGGTGATTACCCCACAATAGATCAATCCACGAAGGAATGAGGCCGCGTAGCCATATAGACGGTCTCAAGTAGGACTGTGATTATTAATAGGTACTTGAGGTGACCTGATACCTGAAGCTTAAACCGCCGAAACTGCCTCACATCCTCCACGTAA
5	sa.chr1	2664898	2665258	361	+	ACAACGCAGCTGAAACGGTACGCACGCACATGCTGTCGATATATCAAGGACCATTTACAGTATGCAAATGTGAATTTGAGCTCCCAAATGCACAAATGCAGAAATTCCATCACTGGCCACAGTTCAATAACTCTTCAGTCTTCAAGTGTCTGGATAATGGTCACTGTGACTGCACATCACTGCAATTCAAAAACCTCAACTATCCATCACTGGACAATGTTTGCCTCTAAATCAACATGGATAGGGGAGTGCGTGTTGATGCCGGCTGGGCTGTGTGCTATTGTAAGCGATGATGAGTGATGGACAGGAGAGGATGGGTACATACTATTCACAGTGCTCCATGTGGCAGCTTGCATTTTC
6	sa.chr1	2677807	2678065	259	+	GCAATCCCACGAAAGCCAGGGTTGCACAAGAGCCGGAGAAATCCATCTGCCTCCCCCAAATCACATTCTGACATGTCTCACAGTCAAATCTCCCCCCAAGGCGCTAGATGAGGGAACATCTTCAATCTAAACCTGGATACAATAGGGCCTGTAAGACACCGCAAAAATGGATTGGGAGTGCTAAAACCACAGAAACCTCTGCCGGAAACACGACTTTCTATAAATACAAGATACTCGCCTCAGCTGCCAAGTTCGTTA
7	sa.chr1	2679036	2679278	243	+	CCAATCCATTGCCACCGCAGCATGTAAAAGATATGAATGTTAATAATCAGAAAGCATTGTCTCCGTCACTGCTTCATCGATGCAGGTACAGTCATTACGGGGACGTGCAATGCAAACCGTTTCAAACAAATAGCTAACAGCAGACATGTGAGGAAACAGATGAAGAATGTTAAGAGCTTGCAGCTAACAAAAGTAACTATGGAAACGGCCAGCTCTACATTGCACTAGCTTCCACAGCTCTC
8	sa.chr1	2679895	2680633	739	+	TTATCATGTGGCCTGAGGACAAAACATCTGACATCTCCAGTGAGATGTTATGAACATACAAGCCCACATGCGCACAGAAAAACCTGTGTGAGAGCGGCTGTAATGCAGGAGAAGTGATCATCTAGAAATACAGCCTGCCACCATATCTTAAATCCAAATTGAGCCATTAGCATAATTATCCACTTATACTGCTTTAATTCTAAGTAGCTCTCCATTGTAAGTAAAATGATAGCTAAGCTGTATTCAAAAAGCCTCTTTTCCCACTCACAAATGCCTTATTAATTAGCTCCCTCTAGCATAAGTTCCCAGTAATTACATTCAGCACAGGAGTCAGCGCTACAAGGGGGGTATTTCCAACAACTCTTAGACAACTTTTTTTCCCATCTTTTTTTAATTACT…
9	sa.chr1	3011386	3011675	290	+	AAGGGGCGGAGCGAGGAGAGAACTCTGGGTAATGGAGGATCTCTCAGCAAACTTGAAGAAAGACTGTGGACAGTGAAAATGTCACTACTGCCAAAGACACAAAGTAGTGCGTGAGAGAACATGGCTACCAGCGAGGTGAAGCTAAGTGACTCCAAAAAATTAAGAATTTACATGCATGCTAATCAAAATCATCCGATCTGCTTTTAAGGAACCTATGTTTTGAACAATTGAACAATGATACCATGTAAGGGCAGTGGGGTGACAAAGTAGAAATTAATGTTACAGTACT
10	sa.chr1	4112822	4113024	203	+	GTGTAAATAAAAGAGCAGCCGTTTTTAGATGTCTCTAAAAGAGGCCATAACAGTACACCAGATTTTTACTTGTCAGAGTATCTCCTAAATGTTATGGAAAAAAACAAGATGAGATAGATGTTAAATTGTAAGAGAAAATGTATATTAAACAACATTTCTTAGTCTTGTTGAAATAAAGACTGCCAATATTTAAATTGTTGTG
11	sa.chr1	4131095	4131305	211	+	CAACAGAAGAGGTGTGATGTTTGAGTCATGTACTTGGATCTGGTCGCAGCTGAGAACATTTGGAAGGCTTAAGCGTGCACACGCATACACGTGCGAACGCACCCTCGTTGGCAGCGCTTGCCGTTGCTGGTGCGCCTTGAGAGAGGCCCACTGGGAGACAGACGTTCCTCCTCGCATCACACAAAAAGGGATCCACGCACATGCAGGCCT
12	sa.chr1	5097181	5097385	205	+	AATGTTCATGTAAAATGCAAGCGGTGTCTCCCTCTCCTTGAAACTTCTGGAAGAAAAATGTTCAAATAACTCACTCACTTACACAGCTAAGGTGTTTATCTCACTGATTAGCAGGGCCTCATAAATACCTAATCACTGATGCTAATCAGCCCTCTCACCTAGGGGTGAGCTAAAAATATGAATTACACACATGCTCAAGTATGG
13	sa.chr1	5099356	5099591	236	+	TGTGATAGTTTGCAGGTTAAACAGCTTACGCCATAGGAGGGGGGATTTGGGTGCCTCTGCAAGAGGGGGATATTAGCAGGATTATCTGGCAACCCTGTTGCTGAGGTGAATAACATTAGAATCCTATTTGTAAAGACTTCTATGCTTCCTGTCCAAAATCCCCCATTTTCTCTCCACTTACTCCTGCCTCATCCTACAATTAGTCCACTTTATATTCGCATAACCCATATTACAC
14	sa.chr1	5190314	5190549	236	+	ATGGGTCAGTAATGATGAAGTAAACTTTATAAAACAGCAGATGAGAGGGGAGAAAGTGGAGGATGTCATCTTTCGGTGGGGACATGTATTATTCATGCTGTCAGCGGAGACGTTGGTGAAGTCACAGGAGTGTAAGTAATCGCGTGTGTCACATAAATCAACAGCAATGATGACCTCATTTTACCGCATAACTCCCTCCCGCCCACACACTCTTTAAGGAGCTCCAGATGCATGA
15	sa.chr1	5209577	5209869	293	+	GGCAGAGTGACAGGGAGTTTAAGCATCCGTGTAGATGGAGGGGAAGTGGGAAGGACAGCTCCATATGCGTTACATCAGCCCAGGGGGACAGCTGAGTCCGACTGTCTTTTCCTGCCACACTCATTTGGCCCCAGCAATCATCCTGTCTTGTGCTAAAGGTCTCTCGTCGCTACAAGGCTCCTTGGCACTATCTGCGAGCTACAGACGAAGAATATGCTGATTAAACATGCCTTCATTAAAGCGATTACATGCACAAGGCGGTTCAATTTCCCACGGGCAGCCAAATAACGAA
16	sa.chr1	5389879	5390107	229	+	TTTTCGTCTGCCGGTCGTGTCGGTGCTCTGCTCAGCTGTGGTTGAGTCAGTGGGTCGGGTGGATGCAGTTTCTGTCTCTTGGCTCGAGCTGCCTCTGTGTTGTGCGGCGTTGGACACTTTGCTCCAGTTTCTCCGGCTCCCTTTCTAGAAATATGTGTTAGTAGGTCAGCGGTTGCATAACAGCTCTTAGGCTGCCTAGTCACGTTTTTGTCCTCTATCCCTCCGCGC
17	sa.chr1	5449906	5450122	217	+	GGACGGACCGATGAGCAGACATACAGGCACCTCAGGCTGCTCCCAAGGAAGGCTCGTTGGATTTTCAAACTCTGACAAAACTGGGTAGGGGGATCTTAGTTACCCAAGGAGATAAGAGGAGCTTTAATCCCTCTAAAACTAGCAGAGCTTCTACTTTTACGTAGGGGGGCAGTGACAGCAGCGCAGACTGTTACAGCTGCCGAGTGCTGCCAAACC
18	sa.chr1	6311304	6311838	535	+	GGCTAATCCTTTGATTGATTGGGGAGGTGGTGAATGAAATGATTACGAGATTAGCCCTTGACCGCATGGCATTATAGAGGCCACTTGTATAACTGAATGTACTGCATCTATCTGCAAGTGCAACAACTATGACTACCACTTCTTATGCATTCATTCCAATCACCTCTCTAACTGCATTCAGCATTTAATTCCAGAGCTGTATCCTGCATGGTTTACTCTCTTTCTCGTCATCTGTATGACGTCATATAGTACTATGTCATCTCTCTGTGTCATGTGTCAGCCAATAGCTGCATTTTTGCACCTTAGTGGGACAGCATGCTCAAGCATGAGTGCTATGTCAGCTTTACTGGAGGAGGGAATAATAGTTGTCTGTTTCTCATGGTGTACTGAAGTACTTGA…
19	sa.chr1	6312556	6312766	211	+	CCTTTTTCTGTATGATGTGTATTTGATTGGGAGGGCTGCCAACCTTTTTTGATTGGTCTTCTTGCTGCATCTGATGCTTGCTGATTGGCTAGTTTTTGCTCAACTGGTGATGTGATGCGCTCTTGATTGGCTGCGTGTAATTTGTGTATGAACTCTTTCGATTGATGTTTTTTGCATTGTGTTCAACTGATGACTCTGCCGCTTAATTCA
20	sa.chr1	6318242	6318453	212	+	AGTCATGGAGGGAGAGACCCACACAGAGCCTGAGCTACATCCTTGTGAATGCTGTACTGCACCAGATTAGCCAGTTTTGCTGACTGTCTGCTTGTTAATCTTTCGCTCTCTTCTCAGCAGTTTTTCTCACAATGTAACCCTTTAGATTCACTGCTAGTCCTTTAGTATGTAGAGGAAATACAGCAAACCATTCTAACAATTTACTTGTTTC
21	sa.chr1	6320497	6320714	218	+	AGACCCTCCTTTTCTCAGGAGCTCCACTCTTCCATTGAATTACTCTGAACGAGCTCCCTCTGTTGTCGTGGAGGTGGACTGCACCCAGTTTTAAAGTGTGGAGTCGACCACAACAAAGATATTTCCAGATCCCACCCCTGAGCAGTCCCACGTTTTCTTATATATGCTACTACAGAATAGAGGAATGCTGTATTAAAGACTGACGGATGGCCTTTAC
22	sa.chr1	6321107	6321384	278	+	TGATGGATTTTTTTGTAATTCTTCCTTTAAAGTGGGCGGATAGTAATGAGAGAGGATGTCCATTCTTGCTGTGTTCTGGTAGAGGGAGGCTGAACACGGCAGCTTGGAGAGACAATGTGACGGTTTATAACGCTACAGAAATCACGTCCGAAAGCTGAAGGAGGGAAGTTTTATTAGAGCTGTTCCTTACCTCAAGTTTTCTTAGTATGTGGAAATGGTGAACCTTTAAACTTAAAATTGTTATGATATGCAAAGAAATTAGTTTAGAGAAAAAAGT
23	sa.chr1	6389091	6389299	209	+	GACCACTTCTCGTATTAGCGAGACAATCTTACATGTGTGATTTTACTAGAAAGAAAAATGTCCATGTTATGGTAACAATGCTACCTATGGTCTAGTACTTTGCAGTGTTTTTTGCACCATCGATGCAAACGATGTTAAGATCCGTGCGACTAGTCACTGATTAATGGCCTTTCATAATGTTTTTAAACTCTTACAACACTCTTCATAT
24	sa.chr1	6562442	6562699	258	+	CAGATTTTCTTCCTTATGGAACGTATGCAAATTTGCCCTTTTCTCAAGTCTTAGCCACTGAGTGTGTAGATTTGTTGCGAGGGATAGAGAGAGATAAAAATAATAACATTGCCCTCCAGGAGGAAAGAGACACAAGTTAGGATTTCTGGACCTCATGAATTTTGTAATGATCAATTTTATTTACCGTACCCCCTCCAAGACTTATCAGTACATTCTAAGCTGGGGATATATAACATGAGATTGATTTACACCCAGAA
25	sa.chr1	6563179	6563522	344	+	GACGCCAGAGAGGGAATTGCACTCGAGCAAATTGCTTTCTGCCAGCATATTGCCAGCGCCAGTCTTTATTCGCTGGGATGGGGAGGCACGTCTCAGACGATTACGGCACCCAATTCAGGCTCACATTGCCGGCCTGCCCCGCTCAACCCACAGCCATGCTTTACAATACTCTCCTCTATACCATGCTATACCCCTGCTTGATGAAATGCTGATGTGGTATATTTAAGTGACACTCCAAGCGAAACCTAATAATATAATCAGGTAATAAGAAATTAATTTTCCCCCTGGCTGCACTTTGACTGGGGTGTTGATACTGGGCAGGGGAAGAGAAACCACGAGGCAA
26	sa.chr1	7230700	7230937	238	+	CCTCCCCCACTTATTTTCTTTCCATCAACAAGATTTCAAAGCCCATTTTGTTTCCTCTGCCACTGTTCCTCCCTTCCTCCCCCTCCCTCCCTAGCTCCTTCCCCTCCTTTCCCTTCTCTCGCTCCAACCAAGTCCCACAGCTGGAGGTGAAATCATTAGCAATACCCCCTCCCTGTTTTTGGCCTCCCCTCCCTTCCGTCTCACCCTCCAAGCTTTTTGCAACACCTTCCTCAGCAT
27	sa.chr1	7306738	7307002	265	+	CAAACGAGTTCATTTAAAATATGTTTTTTTGGCGTCTACACCGAGCTAACCTCAATCCAGCTCTTTGGGATCTGCATAAATTGAGGGCTCGGGGAGTTGTGGCAGTATCCTCGGTATTATGCATATTAGTTTAAGGCTGTCACTGAGAATCAGCAAGGGTGTCCATCCCGCTGCGGCTAGGCGCTGCTAATTATTGGATCAGAGATAAAGTGCTTTTTAGCGCTCTCTCGCTCGCTCTCCCTGTGCTTTGAAAACCCGGCTGTG
28	sa.chr1	7783524	7783744	221	+	TGAAGGATCTCGGTGTCTCAGCGGCGACGCAGGAGTATTTTCTGTCCATATAACAGACGGTCAGTCCTCGTCTGTGTGGTGTCTGTCTGCTTCTATCTTGAGTAACTGGCTCTTTAAGGGAACAGCACTCAAAGGTAACAGCTATGAGATCATCGGCTTGCGTCGTCATGGCAACTAAGGCTGTTGCAGCACTACTGAGAAATAAAATGGCTGGCGTGGT
29	sa.chr1	7785024	7785504	481	+	TCTTTTGTTTTCCGGGGATCGGCCGAGCACTCCTGTGGTGAATTGAGCTATTGTCGAAGACTGGGCCTCTTAAGCTTTGAATCTTTGACTATCCATCCATCCCCTCCCTTCCTTCCCCTGCTACCTTCTACTCAAAAGGAACAAGCGGATTCCCAAAACCACCGCTGAAATCTCTCCTCACCGTCCTCCTTGCTTCCAATGCCCCATTTCCCTCATCTCTACCCCTGCCCCCCCACCTCTCTCCTGCTCCCTCCTCCCACATCAGAGCGGCTACGTAATGTGCCTCCCTACGCATGCAAATGGGGATGCTACAAATGGTGGCTGGGACTGATGCCGATGAAAGGGTGATGCCTCGCGCAATCACCTGCACCTCTGCCACCGCTGCCATCGCTCCAGATC…
30	sa.chr1	8243395	8243692	298	+	CATGCTTGCAGGCGCCCCATTCGTCAGTGTCTGCCTCATTCTGCCTTCCTTCTGCCTGCAGATTGGAGGACAGAGGCAGCGAGGGAGGGCCGAGGGAGAGGAGAGTTGCGAGGCAAAACGGCTGGTCACATGAGCACAGATCTGTTTACAAACCCAAGGCAGAGCAGAGCAGGAGCAAGGGGAGGAAGGGAAAGGCGAATCGCAGGCTCTCTCTCTCTCTGAGCACCATTAAGGACTGGAAGAGGAAGAGGGGAAGCCTGCCATGACAAAGCCAGCTGGAGGTGGGGGAGACTAAAC
31	sa.chr1	8252210	8252897	688	+	GGGTGCTGTGACAGAGGAAACCCCTTACAGAGAAAACACACACATTAAATACACTAGGGATGATGGACAGCGGTCATCTTTAAGACATCTCACAGGAAATGTTGATAATGATCCCAAGTGGCCGCCCTGCTGCTGACCTTAGAGCAATATGCCTTGCTGGGAATTGGATATTGACAGCACCAAAATACGATTTGGTCAGATCAGTCAGGGAGAGAGTGGATGAATAGGACCTTTTCATAAAAAATAAAAAAAATGCTCCTAGTTCTACTTCCATATTGCACTTTTCACCAAAAAAACATGACAGGAAAAAGGAGCCACATTAGAGAGCAGGATATCATTGCCACCGTCACTGGACGACTAGTGCAGCACTGCCAGAGACCAACAACACTTCAGGCATTG…
32	sa.chr1	9066480	9066730	251	+	TAGACACCAAAAATATACATTATGATACTGTCAAAAGGTACAATAATTACACAGAAAAGGAAATTACAGAGTTAAAACAACACCATTATGTTTTTCATTTTATCTTTTTGTCTGTCCACTTTTCTTCTCTCGTCCTCCACAAATGTGTTGGGCGTGTTGGGTTCTGTGAACCAGTCAAGTGCTCCTGGCAGAGAGTCAACAGTCCCACCTGCCCTCCTGCTGCTGGATGGGGCGGCCGTGTCTCGCCCCT
33	sa.chr1	9066932	9067211	280	+	TAACAGCGGGTTGAAATAGCGCCGACGTACAGTTAAGTAAAAACCCGGAAGGGCGCTTAAAGCGGCTATAAAGCACAACCACCAAACAAAGTATTTCATCAAAGAGCCAGCCAAGGTGATTACATCCACGTCCCACCCACACCCAAATAATCATTACGCTGGATGAAATATTCAATACAAATTCCCAAGAAGCAACAATGAGGCATTTAATTACTGTGAGCTCGAGCCGCAGTGAGGGGGAACAGTGCATCATTTCAATTTGAGCCCGCGCCAGCAGCC
34	sa.chr1	9071252	9071568	317	+	GAGGCAAAAAGGAGAGAAAAAAGGGGAGGTGAGAATGTTTATCTTGATCCATATTTTCACATTGATCAGTCCCTGGTGGAAGTGCGGCTCGCCAGAGACAATAATGACCCTGATCTGGGCACTCGGCATGTCTCTGTTTTGTTAAGTTCCCGCTTTATCGATCCAGTGTGGCTCCTGAGTGCTGCTTGGATTCACTCCCAGGCCTCCTCGCCTCGGCACACTGCAGTGACCAGGCACAAAGAAGGCTCAATTAGCACAGCCCCGCGTCGTCTGCTCCCCAACCTGCATGCGCCTTCAAAATCACTCCATCAACCGC
35	sa.chr1	9071662	9071877	216	+	GGGGAGAAGGTAAGGGTTGATAGTGTTACACCAGGGACACGGGAGCAACACCAAGGTTTCACCTCAAATCAAGACGCTGTGGCAGCAGCTCAGCCTCACGTCAACACCGCCGCCTCTGCAGCAGAGCATACATAACAACCTGGCTACAACGATACACAGCGGGAAAGACAATTTCCCGCTCTGGCAATGAATGCACACGACCGAGTATTGAACTG
36	sa.chr1	9071899	9072170	272	+	TCTCCAGACCTCAAATTAACCCCACCACACCACCACAGTAGGCAGTGTATTGTAAGTGTCTGCCGGTGGCTTTCGGTGATAACGACACAGTAAAACTGACATGTGGTGGAATAATTCTCTGCTGATTCTGGCGAGGCGGCGTGAGGTCTCTGGGCAGCCATGACACCCTGTGATCCTAACTCAACCTGGCAGGTGCAGTTAATGCCGAAGCCTCGTCGTCGGCTGATTGAGACGAGGTGGTGGAGAGACGGCGCCAGCGAGAAAACGGGAT
37	sa.chr1	9072391	9072592	202	+	CTTGGCATCACACTGAGCCGGGGCCAGAGATAAACCACTCAAGACGATGAGGATGATAATGGCAGACGCCGCAGCGCCTCAAAATTCAATCAGCGCTGGGACGTCAATGCGGATGAGTGTAAAAGTGAAATATGCTCGCCGGCGTGTGTTAAAAGACGCCACACAGGGCTCGCAGAAACAACAACGAGCGACGAAGAGGAC
38	sa.chr1	9091614	9091968	355	+	GTGGTCGGAGGCTGAGGCTTTGTGGGATATTGATTCTCCCCATCCAGAGACGGTTTCCATAATTGGTTAAAATGACCGGGTGCAGAGAGGGATGGCTCTCTGCTGAAAACCATTTCCCAGCCCTGCTTGGAGCTGAGCCAAGCTCGGGGTTGTTCGGATGCGTTCCAGCCCCAGCCTGACTGGCAGCAATTAGGGGTGTCTGAGCCAAGCTCAGCTTGCGCTCCACACAAACACCCCTAATTACTGCCAATTAGGCTAGGCGGGTAGGCAGATTTGAGAAGCCGGGGGGATGTTCAGGCATGGGTGGGCATGGAAACAATTTTCAAGGGCTTAGAACGTGACTGGATGAAAAGG
39	sa.chr1	9095666	9095911	246	+	ATCCGGGGGCTGTATTGTGTGCGTCTGCCTGCCTGCCTGCCTGCCTGCCTGGTCGCTCTGCGCTCGGTCCGTGTCTCCTGTCGCTGTGTGTGGCTGATTGGTGCTGAGGTGAGGAAGTAGGGATGTGGACACCTACTGATCATTGGCTGGAAATTACTATAGAAACACTCGGGAGGTGGGAGGGATGGATGGCTCAGGGCGCCCTACAGGGGGAAATAAATATCTGCTGGAAATATCCGCGCCTT
40	sa.chr1	9845129	9845521	393	+	GGTGACTATTGGGCTGCACGCTGTAGCCAAAAAATGACTGGAAAGATTTGCTGTTGCAAGCATAGGCATAAACATCCTCATAACAGCGCCTTTAGTTCCAAGCAATTAAGCGGTAATGTGCGAGCAGCAGCCCCGGCGTCCACTCAGTCTCAGCCTCCATCTCCATCTCAGGCCTGTCTTGTCTTCCTGCTCCTCTGGCACAGCCACTTGTGACTCTGCATCCTATCTGAAAGCACCAGGTACATTAAAGGATTGATAGGTCTGCGTGCGTCAGACGTAAATATGAGGCGCAGACCGATTGGCTTTCATTAGGCCCTCCAGCTGGAGCCAGTCCACTTTCAATCAAGTCAATTCAGGAAATGGATTTTCTTTTAAATGCAAACCAGATGTCT
41	sa.chr1	9845735	9845978	244	+	AAACTACACTAAAGCATGTCTTCAAATTAGACGGAGACATTCCAGTGACACCGAGCAGACACAGACCGGTCCTGTGTAGTGAAGAGGGCAGCAGCAGGGTGTATTTTTACACCAGATCTCTGACACCTACGTACATCTCTTCACAGCTCTTGGTGAGAACAGAAGACACGTCCACTTGAGTTGTCATCATCAGCGGCCCCAGACATGGACAGTTGGGATGGAGGAAGAGACGAGGAGAGAGAG
42	sa.chr1	9846780	9846984	205	+	AGGTGAGGGCTGAACATCTGTTTGGTAATCAGTCTCCCCCCTCAGTGTGGTGTAACACACACTGACACCTATTTGATAATTGGTGAGCCTGCCCTCTCCCTCAGCGCTCGGCTAAACGGTTGCTTGATACCTGGGAGAGCAAAGGGACTAGCTGTTGGCAGTGCAATCTGTTTACTCGGTGCAGCCCAGGTAAAGATGCATCGC
43	sa.chr1	9847570	9847968	399	+	AAAGGGGGCTTATTTTGTTCAATCAGAAAGGTTTTTAAATAGAACGCAATCAGGGCCAGCCAAAAATCAAATCCAGCCGCTGAAAAGGTTTTATCATCGTAGGTTTATCAACCATGTCACTCCTTACACCTGTGGAGGAAATGAGTTTGTTTCGCTGGCTAGATTCGGGCTCTCCTGCGGAGGTGCTGGTGGGGAAGACTCGCAGCGTGCCACTAAGCTAAACCCCCCGGGCATTAGTTCAGGGAGCTTAACACAAAAGTCTCCAGACTCAGACGTTAATTCCAAACCTTCTTGATTACATACCCTTGTCAGTCAGTCGTGCACACAGGTGAGCCCATAATCTTATCAGTTGATGAGTGTCTTTCACAGCCCTTCACACTCTGCGCCAAACATGTTCC
44	sa.chr1	9849124	9849460	337	+	GTGATAATCACTCTCCATTGTAATCATCCTCCAGCATGTTTCATAAGGCGTCGGCAATACCTCTCCAGCTGGGGTCCATCATCAAACACAATGCAGAGCAGTGCGCGCATGCACGGACACACTCTTCCTGGGTGGAGAGAGCCCAGGCAGGCACTCCACATCTCATCTATTATCACTCAGCGCTGCCTGGTGCACAGCCTTGCTACACTGTGTCTTCTTTCATTTGTGATCTGCTACATCCCGTGCTCTGCGGGGATGAATGGATGCTGGACTCCTAAAAATGTGCCACGGTCACAGATGCCGCAGGAGAGTAGATCAGAAGCTTTTACTTTACTC
45	sa.chr1	9885895	9886130	236	+	GGGGGGGGGTTGTTGATTGAACAAACAAGGTGCACAAGAGAGTGCACCACTTAGCAAGACAGATGTCAGCCCCCTTTGCATTGTGGGATCCGGCGGAGCACTCCTGCGTCATTAAGGATGGCCTGGTTCCCATGGCGAAGGGAAAGGAAGGAGCGAAAGGAGGAGGGCCCGCTGCCAAGTTCAGCGCCTCAGGGATCAGATCAGCGTCACGGGGTGCTAAGTGGCCTAGTTAGCG
46	sa.chr1	10570966	10571207	242	+	CCGCCAAGCGACTGATACACGTTTGGCTGAGTGACGTCAACCGCGAGCTATTTTTAGAAATGTTGGTCAGAATTTAACGCACGCGCGGCGCGGTCTGGCTGGCAGGACTTCTAAACAGATCGCAGACGGCCGAGCGTCGAGGGAAGAGTTTATCTGGTGGGAAATGAATCAGAGTAAAAGAAAAGACAATCTTCTTTACAATCGGGTTCTGGATGAAAACAAGCAGCGTCACATTCTGACT
47	sa.chr1	10902172	10902393	222	+	TGTTCCATGCGGCAGCGATAAAGGAGAAGAAGAGCAGAAATAAGACAGTATTGGAGCCTGCCTCTTAATCTCCCCTCCTCCGGCTCAGCCTAACTGACATTTTCTTAATTTATTCCTCTCAGGATTCCAACATTTTAATTAGGTCACTCCAAATCTCCTCCCACGCAGCGTTATTCCAAAAAAACTTTTTTATTTCATCATGTTTGTCATTTGCCTTCTTC
48	sa.chr1	10906534	10906754	221	+	CCCTGTTGTCACTGTGTCGGGGGAGAGATTTAATGGTTGTGTTGCCGTGTAAAACAAATTCTAATACAAAGTGACAGATCAAGCCTAATGCTTACTAGTACATACGGAAACCATATGGGCTTGTCACCATAGTAAAGACGGCTTCTGCTGTGCTAATCACTCCGACATAGCAGATGCACAGACTGAGGCATTATTGGCAAAATTAGAGCTACTTCCCCCC
49	sa.chr1	11249945	11250230	286	+	CTGACACATGCTGGAATGAGCCGAGCCAGTGACAGTCACTCTCTCATTAGCAGGTTTTTGGTGGAGACTCCAGAGCCTGTGGGTGGCCTGGAGCTGGAGAAAAGTGCTTTCTCTCTGTCTGTATCTGCCTCTTCTTTCCATGGAGACCTGCAGTCTCCAGTCACCCTGAATGTACCCTTTTCCAGTGTCTGTGGAGATAAAACAGCATCCAATATTTCAGCAAATAGAAACCTTATCCAAACAAAGGTAGAGGGTAGAGTCATTACTTTCAATCAAAAGCACATG
50	sa.chr1	12135261	12135652	392	+	AAAAGTATCACTCTACAGTTTAGATCAGCACAGTACAAACTGTCCTCGATTCTTTCTGTGCTTAAATCATCACCCGCACATTGTCTTGATAATTCCACTCATCGCCTGGAGCATCTGACCTCTGACATCACAGCTCTCATGGCTTAATCATAGGAGACATTAAGTACTTTTGTCTGTTCGGAAGGTTAATATTGCCATTAGAAAGCCATTATTCACCACCAAGACCCCGAGCTCATGCCAGTCTGCGCAGAAACACACCAAATCCATCTCCCCCGCTCTGGAGATGTAATTAGCATGAGAAAGGTTGAGGATGGGATGTCACTGGCTGATAGTCATCGCTGAACCACGTACAAACTGTAGGCCCCATTAAGCATGTCGCTGCGAGTCGATC
51	sa.chr1	12486254	12486464	211	+	TCTAAATATGGCATCCAGGGAGCAATTAGCGAGCCTGTTCTGTGCAGACGTTTATCTTCCAGCCATCGACCAAACACCGTCAGGTTGAGACCACACCGCGTACGTCCTTTAATCTCCGTCTACATTGACTTAGCCGGCTGCCTCATGGCTACGCTACTACTGTGTCAATGACTGCAATTACAGAGGGTGGAATTAAGCAGACCACAGCAA
52	sa.chr1	12524450	12524807	358	+	AATACACACACCAGTGTCCCTTGATTAAATTGCAGGCCCGCCAGCTCGTAGTGCACTCGGGCTGTTTATTTGTGCGTGCAATGGTTTTTCCTGCGCCGCTGAAGTGTCTTGGTAATCCCCCTTTTATTCCGAAAGGTTATTCTCCGCTCGCTCCTGCCTCTGTCCGTTAAGATTAGCCATTCCTGGAGAGACTTCCATTTGCCTCTCATTATTAGACTTCTTTTACCTTGCGCTGGTCGGGCACCTCTCCTCCACCTCAGGTGAAGAGGATGTGCTCTGCGTCAATCACCTTGACACAGGCAGAAGGTCTAAGATGGCAGTTCAATGGCAGATAATCCTGAGTGGAAAGTTTGGACT
53	sa.chr1	12587887	12588183	297	+	CATGGATCCACGGGCATATTCATGCGTGTAAAGACGACACGAATAGGAGGTTGCCCGCCCACGGCCGCACAAGAGTCCATTATGTACATCTTCCATATCGAATTCTCTCCCCCTCCAGTTTTCACCACTCTCATGTTTGCTGTAATGTTTTCCGTACACAATAGCAGCGCTGGTGTTAAGCTCATGTTGCCCCATCAAGAGGAGCGCACCAACAACAACCAAACACTTTTCCCTCCTCTTCCCACCCTGTTTACGACCGGATCCTTTCGTCCCCTCGCTTTGTTCCCACGCTCCCT
54	sa.chr1	12601670	12601952	283	+	GACTTTTTCGCAAAGAGAGAGTGATGGGGGTACGGCGGAGCCCCCCTGAGCTGCAAGTTCAAGTGCGGACGTGACGTTCCTGCGAACTTGAACGTCAGGAGATGGACGGACTGAGACATACAAAACATGGGCAGGGCGAAGCCGGCCAGTGGGAGGGGGACAAGCCATAATAAAAACCAATGGACACTCATTATGGACTACCTATGGAAGGGAGAGGGGAGGGCAGGGGAGGGGGGAGAGGAGAGAGAGAGACCCCGAAGACACCAATGGACAGAGGGCACC
55	sa.chr1	13917024	13917328	305	+	AATCCTTTTTTTATGTCAGTATAGCTGGATAATAACTGCTCTCTTTAGAGGATCAGATAGATGGAGGGCCAGTTACATTCAGACTCGTATTGCTCAAGGGATTTAGGGCGTTTGCTTTGAATAGTGCAAAAATAATAACAACTGCGGGGCTTGGGAAAGGCAGCGGGATACTGGCTGGGGGGGGCAGGAATTAAAGGAAGGGGTGCAGGTCATTGTTATAGTAGCATGTGATCACAACATCATCTCTGCTAGCACTGCCTTGTGTTCTACTGTAACACAGAGGCAAAGTTTACCTCTTATCAGG
56	sa.chr1	13919964	13920331	368	+	CTTGCAGCCAGTTGCCGTGGATCAACGGAGTGCCCATCACGAGGAAGTACCAGATTCGAGCGGGGAGAATGCTTTGCACTGGACTCTGGCCAACTCTCAATGTTCTGCAGAGGGATGAAAAGGCATACTCCTGAGAGCACACTAATAAGGCTTTAATTGTATGTTCCTCCACTAAATTAATGGATGGAAATGATTTGATTAATTCAGACACTGCTGGATACTAATATCCAATTAAATCCAAACACCAGGCATGCACAGGGGCTCCCAGTGCATTATGGGTTCCTGACTATAAAGCGGGCAGCTGCTTGTTTGGGTTGTGAAAAAAAGGATGTTACAGGTGAAGGTGTTTGGGAATGGCTGCAGATCT
57	sa.chr1	13953407	13953674	268	+	ATTTTTATTTTTGCGTAACCTTAAGTGGCATCCATTCAGAGTAGCTTATACTGTAACCTTAACACAGGTGTAACACAAGCCTGACAAAGAGGAAATCTCATATTTCTGTATGCTCAGGTACTCTGCCCAATGCCAGGGTCACCTTCACCAGGAAAAATAAATCCCTGGTGGCTCTCTAACGCTACCCATAAGACCTCTCTCCCTTTGAGAGGCGGTGAGTGGGTGTCAACCTAATGTTTATACTGTCTGCTCATGGTTATGTAAGCC
58	sa.chr1	13956462	13956671	210	+	GGCAGCTGGTTTGATGAAGGATGTAAGGAGAATGTTAACCAGACAATCACCTTGCATGTTATTGATTGAGATGGGAGAGAGGTAATTAGCACCGAAAAGAAGGGGAAGCTGAGGCCACTTTTAATGTTTTGATACAAGGTGTTCTCTCCCTGTACCCATCTACATGTTGTGTTCTCTGCGCGTGTGCTGTGAGCGTACGTGTGTGTGAG
59	sa.chr1	14135717	14135943	227	+	CGGATATTGCTTGAAAACAAATCTCCCGACTAAATCGATTCGAGATAAAAACAAAGTCGCTTTAACTTTAATGAATTTCAACCACGTTCCGATTGAGCTCAGAGATGAGGCTCCTTTGAGTCCATTGAAGCGTGTCGCCGAAGCCCCTATCGGATCATATATCAATGCCACTTCCCTTTGCCACATCTTCCTCCAACACATTATCACCGGCGCTGTCAGATACCAG
60	sa.chr1	14387211	14387404	194	+	GAGAGGGAGCTCAATCGGGGAGGTATCTCCCCAGAGCCCATCTGTCTGAGAGACCGGAGCCCATCTTTTATTACTCAGCATAGCTTCACCATGGCAACCTCCCCCCCGCAACCCAGAATCACATTTCTAGCTTCGCTTCTCAGAGGATGCCTTTGACATCTTACTAATGCATTCACCAGGCTAACACACACAC
61	sa.chr1	14643797	14644253	457	+	CAGAAAAATATTCGAGTCTCTCCAGTCTGGAGAATTTCACGCTGGATAATCCAAATTCAATTTCAATAGCGCTGCCTTTTTACCAGAGCCTGATTCTGCAGCGGGTTTCTATGAAATAAGATCCACCAGACTTTCACTGCCTCAGGGAAGAGGGATTATTTACTTATCTTCAATTTGCTCATATTTAGTTTATAAAAAGCTTGCTGAGGTAAAACCTTGTAATGTTAGTGAACATTATTTCTTAAATCTTTCTTCCTATCTAATCTCACAAATGGAGTGATGCACAATAGTTGTCCATCCAGGGGTGTATAGAGTAATCTCAAGAGAGGGCTTAATTTGATAGGTCCATTTCATTTCACTTCACTTCACTGGTGGGCTGCACGACGGCATGCTGAACAG…
62	sa.chr1	14644901	14645167	267	+	AAGTTAGTGGACCTCTAAGGACACAATGATCAGAGGCTATCACCCTCAAATATAAGGGTGAGAGTAGAGGATGATGCATTTCATTTCAAGTAAGTGAAGAAGAGGTGTGATAGCGATATACGGTCTGAATCCTCCCAGAATTTGGCAGCAGGGCCCACTATGCTGGCGAAGGAGATAGCTTTACGTTACTGTCGCTACCGTATAAAAGGGTTGTGTTAAAACCCCCCAGATCATCTCTTAAACATTTCCTCACACATGGGCATCTG
63	sa.chr1	14663794	14664124	331	+	TGTAACCCACTTCTCTCCCTCCAACTATCAAACTCAGTTTTTTCTCCACTAGATTCAGGGTGGAGGAATGTTGTTTTCTATGGGGATTCAATTCACTATTCACTGCAGTCTTACTGGTGCAAAACCCTTTCCTGGAAGCTAACGTGAACCAATCCAACTTCATGTCAGCTCAAGCGGTCCCACGCTTTGGGTTAGCAGGGATCTGCATTTTTGCGCCTCCACTAAGAGGAATAAGGCAGCTGAAGCTACGTCACCTCCATCATCCCCATTGGTCCCAAGAAGACGTCATACCATCAATCCCATGCTTTCAGGCCTGCCACACAACAAAGC
64	sa.chr1	15644174	15644615	442	+	ATTCATGGAAACACTGCACTGTGTTCCTCCTTATAGTGGCTGTGTGTCAGAGGAGATGTGGGTCCAATAGGAACATAATACCAGAATTAGCCGTGGAAAAGCCTCCACTGATGGAGCACGGGGAGAAAAGACTGGCTTATTTCAAGCTAAAGTGAAAAGGACAGTATGGGCAAGACAGGGGTTTTAGTGGTTTTACAGTTCAGTGGTGGTGTTTGAAAGCATGGTCTTTCAGCAACGTGGGTGGCACGGTTGTTCCTAGCATCTCCGCTATTGTATTGTCATTGGCTCTATGCACTTGTCAGCATCATTGCTCACTTTCTCAGGATAAATGTTGATTTTGCTTTACAGAAGGAGAGCCGAGGCAGCAGCGCTTTGATTCGTGAAATTGCCATGGCCTCG…
65	sa.chr1	15645304	15645780	477	+	GGCGGGGACTTGATGTGACACCTGCTGTTGGGATGAATAGGGTCAGTGGCAGGGCCCTTCAGCAGGCAGCAGCTGCTTGTTCTCACTGCAAGCCCGACTCTCTCAGCACTCCAAAGCTTCGACTGAGGCCCTCACATGACACGTAGTGCCCCCTACCACCATCTACTATCATTACAGTTATTATCTCCAAGTATTCCCCCCTCTCCCGGGGTCACAATCTTAATCGTTGCGAAGGAAACGTAAAATTGACCCGAGGAAAACATCAAAAACGAACTTCAATTTCCATTCTTGTGCTCTGTGGACGCAGGAAGAGGTTTCCAGACAGCTGCTGACAGACAAAGATTCTTGGTATTTGGTTGGTCTGACCTGTCTATGCTCTCTTGCTGTGTGGTAGTCTGC…
66	sa.chr1	15671718	15671973	256	+	ACTTTCAGAAAGGAATGAGAGAACGAATGACGTATTTCTTAATCATAGGGCTATTGTTTCTTCCTGTTTTGCCCTGTCTCCTCCTGTTACCCTATAAGTATTGCTTGTGCCGACTCTTTCACTCATGTATACAATATTATAGCATGCACTTCCAGCCATCTCAGTCCTACAAATATTTGGTATACAGGCTCCTCATGTTTATTCAAAGTACTGGGTTACACTGTTTGGGAAAGATAGCCAGACAAGGGCCCTTTG
67	sa.chr1	15672183	15672425	243	+	AGAGTGAGGTGGGTGGTCTCCACTCACTATCATTATACAACACAAAGCCTCATTGGTATTTTGAGAAGGAAATTAATATTGCCATCAGCGGTGGCTCTTGCGTGTGTGCCTCCATGCATGGATGTGTTTGTGTACTTCCGAAAAATAGAGTGGAGAATTTCCACTTCAAATGAGGAACCTTTCAGGCTGAACTTTGGCATTGCTCAAAGTGACGCTGCATGACGACATAGCAGCCATCTCCG
68	sa.chr1	15683640	15683860	221	+	CCCGTCACCCCCTCTCCATCCTCCCTGAAACAAGATCATAATAACGAAGGCAGATTGTATTAGGAGTCTGGACTCCAACACCACAGGGTCCGCGCAGACTAAACAAGTCCACTTGATGGTGGAAAGAATTGTTCTTTGGGAGAAATGCATCCAGCAGCCACGCCAGAAAACATAAATAAGGAGCGAGCCACCAGGGCCCCTCTGAAACATCTGTGTTGTA
69	sa.chr1	16417747	16418065	319	+	TCTGTTCCACTGTCAGTCATTATGTTAATTCGCTAATGCAGATTAAAAAGTAATTGTTAACAATGTGTACACAGAATAATCTGCCTTGGCCGACTGCTGTTGAGCAGATAAGAATAGGCTGTAGAGATGTCCAGTGTAGGGCATTATATGCTTCATTACACACTTTTGTTCCTTGCGTGTTTATTTAAAAAAGATTCAGTAGGAGCAGAACTGACTGTAACCTTATCTTCCCCTTTCATTTTCCTCTACTCAGTCCAATGTTCCCCCCGTGTGCAGTAATGAGATGTTAATTTAACCTATAGCTTTTACGTGCAACTT
70	sa.chr1	16425216	16425472	257	+	TTATTAAAACAAAGGGTCAATCAAGCCATTTAATTGCATGGGTTGGTGTATGACCAGATAGGGGCTCAGGCTCCTGCCATTTCATATCATCTCATTTCTGAGATGGTAATTAGTCATGCAGGCACTGATTAGCTCAGCGGCTGTCTATGCTGCTTGCTCATTGATGGATGTTACGTTCAACAGTTAAGATCATTTCCAAGGTGAAGAGAGCTAATATTTCATCTTCAGCAATAACATCATAGCCAGCAAGTGGGAT
71	sa.chr1	16542099	16542378	280	+	TCTCATTTCCATCCTAGCATGTCCTTGTGTTGTTTATTTGATCGGGGAGCTGTTTTCACCATGAAAGCGAAACGTCTAAATCACCAAATCGCTCAGAAGCACAAGATAGCAATACACCAAAGGTATAATTAGCCCTTAATTAGAAACTTTATCTAATACATTACACGGCCGTAATCAAGAAAGTGCTAACGAACCTGGATGGTGAAATTAGATTCCCACAATGCAAGAGAGAGGCCGGATTATCTGCCTCGATGGATGCGTCGGACCAGTTGCCTGGAG
72	sa.chr1	16741068	16741375	308	+	TGCAGGTAATGAGAAGGCAACAGACATATGCATATTCACATACACTTGGAGGGAGTGTTTTGTGGTTTCTTAGTGCAATGCACTTGGAGGAGGAGTAGGCCTGGTGGAGCGTAGGGAGTGATGGATGAGGAGCCATCCTAGTTTCATTCCAATAAATGAGCGGCGTTCCACTTGGGCTTCCCTTCACAGCCCCAGCCAGCGAAGCCACGATGGAGACGGATGGCCCTCTCACCACAGGGTGTTAGAGGAGAGCAGAGGGGAGAGAGGGAGAAATTAAAGGGTGAGGAAAGAGGTGGGGGCAAAAAGT
73	sa.chr1	16758721	16759033	313	+	CTGTTGAAGGTGTGCATGCAGCAAACTGTACTAGAGAGTGACACTGGGTACACAATAATGCACACTTCCTCTCTGCATGCCACAGCCACACCCAACAGAGACTGAATCTGCAGCAGGGATCGGATGGTTCTGGGTATCTGGCACAATACCAAATAAGAGGGGTTTCTCCTAATGCAGTAGACCTACGAGTGTTCCTTGCGTTTGGTACTGTACAAACAGAAGAGACTAAGACTTTTATAAAATTCAAAGGGTTTTATCATAGCACTTATGAAGAGCAAATCGCTTCAACTGCAATCCAATAAATCAAAAAAG
74	sa.chr1	16759728	16760057	330	+	TGCAGTGGTCTACAAATTACTGGCTGCTGAACTAGCCCTTCACTGTTCATATGCAGAAACACTTTGGTCAGAGGTGCCTCTGTATGTTCATCCTGTGTATTGAATGCAAAACGAGGATCAATACTACAGAGCGTTATTGATTGTCTATTTGTTTTTAACTGATCATGCTTTTGTGTTTGACAGTATTCTGTAGTACTTCCAGGTAGTATCTTGAGATGTGTAAAAATAGGGTGTCTCAGACAAGGGGGGGTGTGGGTGTTTGTCGCTCCAAGCTGCTCCGCCTGCCTGCAGGCTGTCCCCCCTTGCCCTTTGCCTAGCTGCTACGCTAT
75	sa.chr1	16761347	16761577	231	+	ATAAACAAGAAAACGGGAAAAGGCTACCTTTCAGGACTCGCAGTCCTGCAGCACACAAGCAAAAATCACTATTGCCTGTTTCTGTAACTGCCTTGATCCAAGCTCAGACAGACCCAATAGCCGAGGACCTCCCAGCATCCTGTACTAACTGGAGAACCCTGACAGTGAAGGGGGTTTCCCATGCTGCACCAGCATCGAGAGGCTCTCCTCTCTACAGCTCTGTTCTAGAT
76	sa.chr1	16761617	16761875	259	+	TACTGTGAGTATGGTGTGTGGTATCACCTCTTCAGACTTCTTGGATCGTAACCTCTGAAACTTTTCTTTGTTGTTTTGAAAGGTCATGGTTTAATACAAACTGAAAATGAGCAATATGTATTTTCCCCGCAAATAAGTGATACGAAGGAAAGAATTCGGGTCGGGTGTGAGCTGATACTTGATTGAAAGCAACCTCTTATACAGAGTCAGATATGCACGTTCTGGTTTAGACGACATATTACAGTACTTTGAAGTGCT
77	sa.chr1	16762307	16762573	267	+	AAAACTATTCTGATAAGACATTGTTATTATCTTCTAACGTTGCACTGAGTGTCTTCTACCCCTCACTCAGCTAATCGTAGATAAACGAGTCTAAGTACGGAGGGGAGATGGTGACAATTCATGTGTACATGTTTACTCAAGGACTTAATGGATTTCTTTTTTTTTTTTTTTTCATTCTATCTGTAAAAAGTTTATCTACCTTATAGTGGCTTTTATTGTGGAATAATCCAATACAAGGATTATCATTGAGTATTGCACCATTTTGT
78	sa.chr1	17249950	17250318	369	+	CAAACAATGCCCTGTCCAACTTCTCATGCAGGCTGTCAGTTGGTGGTACACCAGGGGATTTTCTTGCGGCAGGTAACCCCAGTTCACTTGGCATTAGCTCTGTGGTTGCCGGTGTGGGGACTCATTAGCGTGTCTGCTTACGGCCGTCTCTGTGGACTGAGACTCTCCATTCAGCACCCAGCTAATGAATTAACACATTAAGATGAAATGTCAGCCATTACATGTGAATGAGGATTAGAGAAGCAGCAGGACACTAATGGACCGGGGGGCTCGAAATAGTCACAGAGACTTTGAACAAGCATCTGGACCGCCAGCTCTCTTTTGCCCTCAAAAATAGACAAAAAGATGCCAAAGTCTCTCTGTTTGTG
79	sa.chr1	17303506	17303706	201	+	GGTGTGTCCCCGCCACACCATCAGGGACCAAACGAGACAAGACCTATCATGTCTCCTTCAGTGAGAGCAGACATTGTTGACTCACTGTAGTCTAGAAGGCACTTAGCCTGGGTCCACCACAGCTATGCACTGTCTGACCAGAGCCTCGGAGCAAGGGTGTGCAGACTCACACACGTCCATGGATGCATGCAAACATTACA
80	sa.chr1	17311913	17312212	300	+	AATACATGTAAAGAGGACATATTCTTACTAGCATACACAGCCATCATGCCTTTCAACAAACTCTCCTGTTTCACATGTAATAGTTCATATATCAAGCTGAGCAATGACTTGTCATCCCGGCCTTAGTGCTGAGCGCCCTCACACAGCTGCTCTGGGTACATTAGGTCACTGAGAAAGAGGGAATGACAGGAGGCTTGTCCAGGGACCCCTAATCTATTAGGCCTTTCAACAGTTTGAGCAAAGTGTTCATTCCCCTCCGAGTTCGTATAAGTTTGACCTCACTGTACAGTCAATACAGA
81	sa.chr1	17392873	17393093	221	+	GGAGAAGGTGGGAGTATTTTCAACCAAATTCTCTATTATCTAGCTGTAATTTATTGTCGGTGTGGTTTCCTTCAATTTGTACTGAACAACAGAGTATTAGTCAGTTGTCAGCCAATGGGAGACGGAGTAAGAGAATTCAGCGCTGTGATTGGCTGCTGACCTCCGGAGATGACATACAACCCGCTCTCGCTTTCTGCGATTTTGCGGGAAATCGAGTTTA
82	sa.chr1	17672529	17672732	204	+	TCGCCTCTACCTGCAGACAGTGTGGGAAGAGATAAGGCTGCATCAAATGCACAACGGCAGTATTGATTTCCATGCAACCAATCTCACCCAAATCAAAAAAAAGGGTTCACCTGTGTAAGAAAATCAAAAGAAGGCCTCTTTGTTTCAGAATTGCATGCTGGGTAGCCTTCAGGCGACGTTTCAGCGAGTGAGAAGTTTGAAGC
83	sa.chr1	17672871	17673267	397	+	TTCAGAAAAGAAAGTCTGGGCTTGCTCCTCGATGCATGGCGAAAAGTACAGCCCATTACACACCGGATGTTGGTTGTGAATCTAATTTTGTCAAGCCCCATGCCACGCCGTCCAAACTCCAATCTGTAGCCTTTGTCGCCTCTGAGGCTCAGTGAGACATATAAAACAAAGGAAACAATTCAAAATCTAGGGGGCTGGTGGGCCGGATTTCAACAGCCTTCCTATGGCTCGGAGTGATGACCGGTCAAGATGGGGGGCTTTGGAAGGCGTTTTTGATGTGTTTTGTGTTGTTCCGTGCTGGGTTCGGGTCAAACCCCTACATGCAATTAATGAGCTGATGCGGCGTTTGATGTTGGCCTTCAAATCTCCTTGGTGCTCTGCCCTGTGCCCACCCCT
84	sa.chr1	18137385	18137589	205	+	GGGAAGACTGAATAATTTGACTTAACTTCCGTGCCTTATCAACAAGCCACTCTTCATGGTTTTTCCTTTGAAACTGCTGTTTCCCCACTAAGGCCGAATAAATTAGAACTCTAAATAGGAATAATAATGAGAGCATACATTATTCCTGTTGTTGGTACTGGTTGATGTTGTTGTTGTTTGTGTCGGCAGGAAGGCTCAGATCTC
85	sa.chr1	18163628	18163875	248	+	ATTTCCCCGTCTTAAAACCCTGCCATGCCAGCCTTTAGGAAAGGCAATCGTTCATCTGGAGAAGGATAAAGCAGCCTGCGATGGCGGGGTTTCAATAAAGCTTGCAATGTGAACAGATGGCTTTGATTAATGCGCAGGCTCCAGACAGGATCTCCCTAGATGCCTCCTATTTCCTAAATGAGACATTTGTGTGCAAATGTATTGTTTGTCAAGTTGTCACCAGTAACTCCAGTAATTAATGTGAAAG
86	sa.chr1	18220878	18221206	329	+	AGCAGTCAGATTGAAGCACGCTGACCGCTGGCTCGGACCGCTTTGTGTCTGTCCCCCTATAATTTCACTCGACATTAATTGGCATGTTCCTATCTAAACCCTGCATTCCACCCACATGCCTTCAACTATTGTAATGTAAACTACAATTCTATTTCAGGAGAAAATTGGTCCCTTTGTGTTAGCTGAGGGAATTATGCAACAAGCAGGACCCTGCTCGTCATTTTAATTGCCACTGTACACAGAAAAAAAAGTTCTTCTTTTCCCAACCCCTAACTGCAAAAGTAGCTATTGTTAGTCTGGAAATGAAACATTTGAAAATGGTGAGATG
87	sa.chr1	18330298	18330576	279	+	TGTACAGTACTGTATTTTCACTCGGAGCAGCTTTAGTAAGAAGCATCCCAAATGAAAACGATTAGCTTAGAGGGTTGTGCAGCACTTTGATAGAAGGGCCAAAGGTCCACCTCTCAGTTACACACTCCTCCATGCTCTGAAAGGCAGTGAAACAAAGCGCTGTAGTAACTACATCTACTCAGAACACCCAGAGCACATTTTAGCTCCGTGCTACAGGACTGCTCCCACTTCCCCTGCTTGTAACGCGCGCACAAAGGGAACATTTGTCCTCACGGTAG
88	sa.chr1	19448309	19448621	313	+	CTCCTCCTCCCCCCTCCTAACACACACTTATCGAATTAAATAAAGTCAGCGTTTTGCGGCCAGTCGGTTGCAGGGAAATAAAACACCATGTCATTTAGTGCTGATGGGATGGAGCCTCTATAAATAGTTATTTCCTGCTTGGCTTTAATTAAGTGGCGCTACTGTCAGCTGTCACAGAACACAATTATCAAGCAGACCCATTTAGCAAACTAACCCCTTCGCTGTGTCTCTGTCGGTTTATCCCTCTGTCAGTCTGTCACTCCGCTCTGCTCGCTGTCTGCTCTAATGCCCATCTTTGCCGTCCCCATTATC
89	sa.chr1	19451605	19451814	210	+	GTGTGTGTGTGTGTGCATGCGTCAGTGTGTGCATGCATATTTCTTCAACTTGAGAAGTCGTGACTCTCCATCAGTGACAGAGAGGCAGAGAGTGTGTGTGCTGAGACTGTCGATGGAGCATCTGAGAGACCAAATTATAGCTGTGTCATCTGCTTCAATTCCTGTTTGAGAAAACCACAGCATAATCATCCAACTCTTTCCACTTTCCG
90	sa.chr1	19460599	19461143	545	+	ATGCACGCAGGCGTGTCTATCTGACTTTCAGCGTATTTAAAGATTGAAAATGAGTCGTTGCTTTGAGGGATGTCTCCAAGGGTGAATGTGCAAGTGGGCAGGCGCACACACAAGATAATTCAGTCTTCTACAGCAGGAAAAGTGTCATAACAAATTAAATTCACCAGAGGCAGAAACTCCTGGGCTCAATTTCAACTCAATCCTAAATCCATGAAGGAATATGTAAATATATGCGCCACACAGAAATATTACAATGCCACATTGCTCCATCTAGTTGCAAGAAATATTCGCATCCAGCATCAAAGTGCTTTTAACACAGCAACCCAATTAGTGTGTGATTCAGATGATCTACCACCACTGCAGTAATGTTAAGTTTCCCATAGCAAACATAAAAATTGT…
91	sa.chr1	19762821	19763045	225	+	CACATGGCCTCAGCATCTGATGCTTGAGGCAGGTGAAGGAAGCAATTAAACAGAGGGATGACGTGTGGTCACGTCCTGATGCTGTTTGTCAAAGCAGCGAGACTGAGCGGAGGAATGCATGAGTGATTGATAACGGTCGCCATGCTGCTATCATACCCGCTCACCAATTCTCAGGCCCCAGATTTATTTACTCCAGTCCTTTCTAGACGCAAACCAGGCTGTCT
92	sa.chr1	20332624	20332854	231	+	ATTACAGCCAGCTCTCACCTTTAGTTTCTCCCGGCAGTTCAGTGTCTTCTTTCTCGATGTTCACGTCCCCGTCTTCCTTTCATTATCTCATTGTCAGACTTCAGTGCTCTTGCTCTGCCTTTCTTCCGTGGTGGGTGTTCTGCAGAGCTGCACTGTGTAGAAGGCTTTTAACTTCATCCCGCAACTTCCTTTTTCCTCTGACGCACCCTCTCACAGTCACATTCACATTC
93	sa.chr1	20389677	20389893	217	+	TAAAGCACAATGCACATGTGTAGAGGTGGGGGGACATATTTATCTGTTACACAAGGTGCCCCTGTACAGTAGGAGCAGGAAGTTCTATATAACATACAGATCAGGATCCAAGTCTACGGTACAAAAACTTAGCAGCAACATGTTAACGTCGGAGACCAAGGGGCTAACAAAGTAGTTTCATTTAGAAAAAGTCACAGTATTCTTTAAGCATAAATT
94	sa.chr1	20605864	20606376	513	+	CAGGCAGCACAGACTGAGACCGTGAAGGTGGTGGAGGAGAGAGGGAGCGAGGTGTTTTCACCATTTTGACCCTCGCTTTCCTCAACCGATACACACACACACATACACATGAACACACATCTTCAGACTCCTGAGAATCCATTTTACTGGGACTGTTACAAAAACAGGCATGGCTTCAAGAGACTGTTCCCACAGCTTCAAGAACTTTACTGCAAAAAAGAGAAGAAAAACTACAGAATATCAAGACCACAGTAGGTGAAGAAACCTAACTGAAGTACTTTGATTTTGGTGACATGGACTCTAGTTTGGCTTATATCAAGATTCTTGACTATTGGTATTGGAAAGTAGTAGACTATAGGATTCAAGTTACATTTGGAAATATCGAAAACTTTTTATAAT…
95	sa.chr1	20718810	20719075	266	+	AGCAATGCCATCTCTCTGTTCGTGACATTCTAGCGAAACAGTGATAGATTTACAGTTACTTCTTTTGCTTTTCAGCTATTTGAGGTATCTGTTAAACAGATTGTTGCATTGATTTCTGGGAAGACAGATGGTGGTGTGCATGCTTCAAGACAACTGAAGGAATGAAGAATTGTTCAGCTCGGTAGATCAAATTCAGTATAGTGATGTCCTTAGGGTACAGTTTTATTGCGCTTAGGCGCATACGATCTCACGGACATATTTCTGA
96	sa.chr1	20896550	20896758	209	+	ATGCTGGGAGAAAAATCATCATTAGCTCCCGCCTTATCTACGCTTTATTTTACCCCTGTGATGAGCCTTGTCGCTGGGATTTGGCTGATAATGATTGGTGCAGCAGTGTAAGCTTAATGGCTTCTCTTTATCTTCAAAGGCTTTGATTCCTCATTGTTGTTGCTTAGCAGACAATTAAGGCGTAAAGGCCTTATTGATGATGGATTTC
97	sa.chr1	20953408	20953607	200	+	GCACCAGTGCTCTCATGCTGCGGTTGGCTTTTAGATTTTTTGGCTCCGCTCGGTTGGGCACAGCGTGCTTGTCTGGGTCTCATTAGAGAGTCTTTAAGTGACACAGGCATGACCCTGAACACGAGCTGGCACAATGCGTCAGCCCCCAGCCGCTTAAGTGGCAGATCGGGAATCACTCAGCCTAGGCTCACTCAATTAA
98	sa.chr1	21854738	21855050	313	+	TGAAATGGCTAGTCTTTAGCCCACGGTCGGCATTCGTTCGCTGTAGCATAACGACCTTTTCCGCTGAAGTTCAATAAATCTCCTCAATTTCAGCCCGGCTTCCCCGGTCATGAATTGCAAATGAAGCCGGCTTTAACTCTATTCTATCAGAGGGTCAAATTAACCAGCTACATTATCCATTTGTCTAATAGGAACCGCTGCTGACAAAAAGAGGGGGAGCATTTTGTTTGATGCTTTTTTCCATTAGCAGTCATTAGATCAAATGAGATGAAAACATCGCCCAGTGGCACCCTTAAAAATGCAGCACATTCT
99	sa.chr1	21883136	21883416	281	+	ACCTCAGCTTGCAAAATCACTTCTTGAGACGCAAGTGGAATGAAATGCAACAGAATATGGATGAGCTCAAACTGTCTGACTTCCTTCTCTCTATCGGCGTCCCCGTAGCGGAGGCAGTTAATTTTCGTCTCCGCCGTGATGAATGCTCTTGTCTGTGACCTTTAGACATGTGTTCGACAACCGTGTATTGTGTCTAGTTATTAGCTCCGTGAGCTCTCGCAGTCTAGAAGTCATTCAAATTCAAAGACAGACAGTAGTCATTTTCCTGTTGACATGAATG
100	sa.chr1	22223503	22223801	299	+	CTCATTATGGGATCGCTCTGAGCCCCAATCTGAATGAGCATGTGTGTTCATTAGGTGGGTGAGCGCATAAAGACGTATGCAGCGAATACTGATGGAAATTGAAAAAGAGCCATGAAGGAAGCCAATCTGCTATTTATATCAGGCCGCACTCCATGGGGCAAAGCTCCCCTCTCACAGTAATGCACTGTAAAAGTGATTGATTAGTGCGATATCGGGAGATTGTCCGTTTTAACTGTCTTGACTCACCAAAGTGATGAAATTACTGCACACCAGTCTTTGAAAGCATAATGGCAGATTA
101	sa.chr1	23958681	23958880	200	+	CCATCCATCAGCCTCTCCTCCCATCAGCGGGCGAGCCACCATTTTGATTTAAGGAAAGGGCCCCCCGAAAATAAGGCTCGCCTTCTCCTCTCGCAGTGGGCTGCAAATCAGGCCGATAAGGCCTTAGCTTAGCATTAATGGTGCAGAAAATTAAATTAAGGCCAAAGTTGGGAGAGAAAAATGTTTAAGTGGAGAGGAG
102	sa.chr1	24571240	24571870	631	+	ATCGGGCTCTCCCTCTCTTACAATTCCCCCGTCCATTTTCCTCATCGGGATAAATGGTGAAACTTGTAGCAATAATACCCCCTTCTTTCACACAAACGCCTCCCCGCTGCCATCACCTTCCAGCCCGGCTGCCCCTGAAGCCTCGCGGCTGGTGGTGGTGATGGTGGCGGTGGTGGTGGTGGGGGGATCTCGGAGAGCCTTTCTCCGGGAACAAAAAAAGCCTCCTGAAGGGGAACAAAAGTGACCACATTTTTCCTCCGTGTCCCCTTCTCCGCGCAGAATAACCCGCTGCCTGTCCTTCAAATGGGAATATTAGGACGTCAATCTCACGGCCCCTGTGCGCTTTTGTCTTTGCTGAGTGCCCGGCTCTGCCTACCACACACCTTTTGTCCGACAATC…
103	sa.chr1	24574924	24575179	256	+	AAATAATTGAGCTTAATAGCCCCTTCTTTGGTAATTGGAGGTGCGTTAAGCCTCTGGAATCCCTCATCGCCGTAAATCGCCCGAAAAGATGGGTATTAGTCCCGGTTTTGTCCATGCAGGTCTCCTCTCTGACAGATATAATGTCGGGCTTTGTAAGTGGAGTTTGGACCGGGGCGAAGGAGCGCCTCTGCCTCCTCTGATGTCAGGGGGAGGGGTGTGTGTGTGAAATGGAAAGTCCGTGTGGGCTGGAAGGGT
104	sa.chr1	301751	301961	211	-	TAATGGAGTTAGTTCAGCCATTAGCCGAGCAGATTGATTCATTACGCTAATGTGAGTCTAACCCTGTTGGCCCTGTTGAAATGCGTGCAATATGACACTCCTCAAATTTGTTCTAACACATGCCCTGGGGAGCCAAACAGAGCCGCTGCTAATGGGGGAGGTGGAGCCAATTATGCAGAGAAGAGCCGACTGTCAACAGATATTAGGACA
105	sa.chr1	1127570	1128004	435	-	TATAACAGTACACATACACTGACCCCCCACCCCCCTCCAGCCCCAACATCCCTCCCCGCCCACTTACACACAATTATTTGCACAGACTGCAATTAAGGGCGCTTAATTGCAGTTGACTTGGTTGACTGGAGAACAATAACAGTATCACTGGAGTAATTCCGCAATTTTTCAGGAGACTGCTGTTGTTTTATTTGAGGCATCTGCTATAGAGCTCCCCCTACCTGTAAGGAGGTTCCCTGTCTTTACATGTCTATACCAGGTAAAACCAATGGAGAATCCTGGGGATAGAACGAAACAAGCTCGGCCAGCTGGGGCCGCTTGCTGTTCCTATCATAACCAGTTGGCATCCATCGGATTTACCTACGAACATGAGCGTTGGGCACTAACGATAGCAAGCAC…
106	sa.chr1	1133016	1133263	248	-	TTTAGTTTAGTTAGTTGTTGTTGAGACACCGTTCTATGCGAGGTGAAAAGGGGATTAGGGATTTTTTTTTTCGCCGCTCGAATAGAACTGGCAGCGGGGCTTCTAGCAGGCAAAGAAAAGCACCGCTGCAGAGATCGGAGTGAGTCACAATGACAAGTCAATGCAGTCCGTTACTGAGGCTGCGTGTCCACCGGGAACCTCCGCTCACAGCCGTGCCTCCAGATGTTCACGGGGGCTCCTCCCTGAT
107	sa.chr1	1441920	1442118	199	-	AAATAAAACAAGACAAGACAGATTTACCCAATCAGGTTTTTATTTGGAACAGAGTGGCAGATTAGTGACAGGGCGGTGGCGTGGAGGATCCGCCTCCTCTCGCTCACTCAGCCAATGACAGAAACTCAGCCTTAAAAAAATGCAAATGTATAAAAACAGGAATGGGAACAGCAAACATAGAGTAGTGTAGCCTCCATC
108	sa.chr1	1535578	1535783	206	-	GTGTGCATGCATGTGTTTGCATGCACAGCGTTCAAAAACAATTACGGCCTTGTGTGGCTCAGACGGCAACAACAGGCAGGTGGGTGGAATACGAATTCACCTCAGATGAGACCTCTCCCACTGTCAGGCTTCAAAGACTTTTGTTTATTGTCTCACTTTTGGATACAAGCTCAGACTTAAAAGTGAACTTTAATATTTCATATCC
109	sa.chr1	2158929	2159125	197	-	TAAGAAGTTTGGGAGCGCCTCATCTCTATTTTCAAACACTCTCCTGGCTCCTAAGTGCTCAGTGAACAATCAAGATTCTCCGCTGATAGCGTCGCCTCGGCCCAGATTTATCTTGATTGCCATCCAAAAGCTTGTTTCTTTCTAATGGGGAGTGGGAATTAATTTTCATCTCCCTGTCGAGCAGAGCAGGTTGGTT
110	sa.chr1	2454838	2455142	305	-	ACCAAGGGTTGAACCCGACTCAACTGTGAGGGGCACCTGTTCACGGTTGGACCACCTCCTCCCGCCAGCCTTAATCAAATTTACCACAGAGACAGACTGTGACGACGCCCCCCTCTAACAAGAAACCCACTGCGTGTTACATCCAAATAATCCCTACCTCTAGCCAGCCTCACACTGCGTGCCACTTCCAAAGGTGTCCCACCTCTAACTACACACCCACGCCAACATGCGCCGAAATAATCTTCTCTCCGAATTTTAATTAACTGGCCAATATTCTCAGGTGTTCTTACCTGGGGAGATTTGA
111	sa.chr1	2595638	2596228	591	-	TACATCAGACGCACTTAAACTGCCGCCTCAAATCATAGAGCGGCAAAAACTCTGACATCATATTGACACACCAATTAGAAGAGTCATGTAACACCCCCGGTAATATCACCAGACGTAATTGCAGAGCTAAAATAGAATGATGGCTGGATCAATACAGAAAAACCTTAGAGGGAGAGAGTGTGTGTGCCTGGTGTGAGAGTGTGAGTGCGCGCGTGTGTGCAGGCGAGGCAAGGCCGCGCTTCATTGTGTCGAAGTCGATCTGTGGAAGGAAAAAAAGGTGGGAGAGAGTGGTGGGAGGAGGGTTCCCAAAGGATACCACCATTTCATAGCACAGTGCCCGTCGGTACCTCCTGGGCTGGAACTAATTGGTGCAAGATTAACTTTCCAGGGGGATATAAT…
112	sa.chr1	2661579	2662029	451	-	GTTTACTCCAGTGCTACCTACCGTTAGCTCGGTGGACGCTAACGTTAGCAGAGCAGATATTTTTCTCCAGTCCCAGCCACTCTGAATTCCCGACAGACCATAATACTCCCGAACGAATGGACGTCAGCGCAATTTTTTACAGCGTTGCTAGGGAACCGCAGTCGGTGGAACCTCGATGAGAACGCCCATTGGTCGAGCCGTTGCTACGTGCTCGGGTTGCTAAGTGAGGGGAGGAGCGTGCGCCTGTGTGAATTCTTTCGGGGGGGAAATGGTGGCTTTTTTACCCGCGCGGCGGGTGAATCATTTCGCGCAAGTTATGCGAGATATTCAAAAATGCACGTGGTACAGAAAGTAGTGTGGTTAAATGCACGCGACAGTGTCGTCCAGCAAATAGGAAAA…
113	sa.chr1	3315032	3315267	236	-	CCTGTATAGGAGTTTAACTGTAACACAGGGCAGTAGGAAGCATGCAGTATGACCTGAAGGCTAGCTAAGAGAGGAAGCAAGGATGCTGTACTGTTTTGTCTCCAGATGCAGAAACACTGGAACACACACGCTCTTCCTGATAGGCTTTGACTGGCGGCCACGCTTGGTCCACTTTTTGGAATGTTCAATTAGCTGACATCAACGATTACAAACAGTCGGTAGTTTTTACTTCCTC
114	sa.chr1	3315317	3315554	238	-	AGTGTTTGTACATCTGCGGGCAGGCGCTGATACACTTTGTCCCGGCCAGCTGCCCGCCGTCCCCGTCTAGTCTATTACAAATATAGTAATTTCCATTCAAGTCAAGGATTACTCTAGTGTAGTTTACTACTCTTTAAGCCATGCTGGCAGTGCAGTTTGGAGGCTCAGACAACATACGGGTTGACTGTAGAAATCATAGTGCAACAGGAGAGTCCTGGAGAGGGGCGGGTGTGTTTA
115	sa.chr1	3351784	3352298	515	-	GCACAGACATAGCATTAAAAATTCTCTTGACACTAACAGAATGTAAAGGCAGGTCTCTCATAGCTAACAAGCAGTGGTCCCTTAAGCACTGAAAGCGCTTCAGTTTTTAGAACACAGAGACAAGTCCCAGAGCCCACATCCACTACCGGAACATAGACTTTCCACATTCCCAGGATTGACGGAGAAATATAGCATTTAGCTGGCAGATGCTGGCTCCCAATGCTAACAAAGACTACTTTAGTATTTAACAAGAGGTAAGTCCCAATGCTTGAGTCTACTGTAGTATTTAACAGCCTCACACTCCCCAGGCAAACACAGAATAGCATTTAACAGAGCGCAGAGCCCCCGAGCTAGCATAGCCTAGCTCAGGCGAGTGAAGCATTAGGTCTCACCACTAAC…
116	sa.chr1	3356957	3357197	241	-	CGACAAAGTGCATTGTACTGGATGTTAGAGGTGCGCTTGCCAAGCAGCGGCGGTTAAATCTGTCTCTGGAGTGGTAGCCGATGGTAGTGTGCATGGTTGGCCTGCCTATCCAAGTGTCAGAATGCTGCTCACGGCAGAGGCTAATCACAACACCTGTTTAGGAGAGATTACAGCAGGATCCGCCAGAGTGCTGAAAGACCTCTGCTTTATTAAAACTGAAGCGTCTGTCCAGGCTGTGAC
117	sa.chr1	3357388	3357602	215	-	AATGTTATTTCATCCCCCTACATGGGAAATTAATGACACAGCTCACCCTATTCCTCCCTCAGTTTCTCTCTTCCCCTATCGGTGAATGAATTTAAAACAGCTCAAGAACTGTGCGAGACCCTGCATCCTCCTCCCTCCTCTGGCAGCCTCCATTGGCAAATCAAAGAATTGCCAGTTTGATATTTATAGCCGAAGTGCCGTTGGGTGAAAAAAA
118	sa.chr1	3696183	3696388	206	-	GAGAGGACGAGACGTGCCGCAAACACAAGTATCCTTCTTATCCAGTCTGGTCACACCCTCCCTCGAATTATACTGCTTATTATCCCTGAGCGCTCTATCGCAGCCCTAAATCAGACTGAATTATGGGTCCACAGCCTCCGCCTGTGACCGAGCAACACTGCCAGGTTGTGTGACAGCCAGAGAGAACATCATCTCACTGCTTCCA
119	sa.chr1	3867987	3868421	435	-	TAAATGGCCGTATGAAAGAGTAGTCCTAATGGAAAAAGCGAGCCCATTTCCAGACAGAATAATTCCCTCCTTCGTAATCTAAATGGCTCAGAGTTAACATTTGTCAGTTGTCAAGTACGGAGCAGTGGGGGTTGGGAGGGTCTCCAACAGAGGAGCTGCACATTAGATTACAAATGGTAAGTGTGCCAGTTTTGAACCCGCCTAAAGTTGTCGTACCGCAAGAGTTTTTCGCGACAAAGGACGTATCGTCCTGCCTACTCAGCATGTGCACACCCGAGCAGTGTCATTTGTTATGGGAGCTGCACACAGTGGGTGTGATTCAAGAGCACACCCTTGCACTGTGACCTTGGGAGGAGAGGTGGAGCAGGGAAGAGTGAACGATGCTGCCAGAGTTGGCCA…
120	sa.chr1	3871521	3871755	235	-	CCTACCCCCAACTGTGGGAATTCCACGGCATCTCTGTGATCGCATGTCTTTATCTGAGGAATGCTTTGTCAGGTCTCAGGGCACTCCTCATATCAGGGGGATTAGACTGGCTCCTGTCCGCTGAGCACACTCAGTAGGAAGAGAGGACGTAAGGAGAGCTGGAGAACATAGACTAACAGCTCTCTCGCTGTGTATAGGAGCCTCTGGGAGGTGTACAGCCCGGCACAGTTGGCC
121	sa.chr1	3873191	3873492	302	-	CACTGCTCAGCATCTCCCGCTAACCAGTAAGCCTCCCAGTGACACCAGTACAAGCCAGAGCTGACATTCTACACTGACATCTCCTGCCAAAACATGGCCACTTTCCACTTACCCAGGGGGGCTGGATTTACGAGGGCAATGTATGAAAGAAGCTGGGATCGCCCAGATAAAAACTGCAGGCTGGTCAGGGGGTGAAGTATCCCTGCTGATTTATTTACTAGTGGAGACCTGCTGGATTTTTCCCATCCATTTCTCAGCCATGCCCCTGTTATGACAGCCAGTCTGCAAATATTTGCTGACA
122	sa.chr1	3875958	3876161	204	-	CTGTCAAGCCGCTGGGATCCGTATGCAGCTCTGTTATTCTCGAAAACATAGATCACTCGAAGCAAAGGTCAACTGTCAGGGTTTAACATTCACAGTAACTTTTAATAGATCTGATCAGCTGCCTTAAATCAACCGAGAACAGCCTTTGAATCTGCAGCCAGGTATCTGTCGGCACCACAGGAAGCCAGACCCAACTACCCTCG
123	sa.chr1	3879408	3879693	286	-	CCACATTACACTGTCTGTCATTTCGTAAGAGTTATCCCTGCTTGGAGACTGTCCTGGCTGGAAAAACAAGCCCGCTGAAACACCAGAGGAATCCCCCTCCTCCATATTCAGCTGGGCATTAGCTTATTTATGAGCCACAGGGAAGTGAATTTACTGCCAGATCAATCAAACATGGACTTTGTACCTTGTGCGCCTCTGTCTCCAGAATGAAGTCGTAAAGCACCTTTTAGTTGTATAATGAAACAGTCACAAAAACAGCCCAGAGGGGTAAATTGGTATGTAATG
124	sa.chr1	3880916	3881131	216	-	TAACATCTCCAAGCTACTGTTAATCCAATAGTGTGATGAGTGTGCGTTGAGCCAAGAGCTGGTAGTCGTGCTGAAGGTTTCTAGGGGGCCAGGTCAGAGGCCAGGCCACTAATAGCAGTGTTTGGGATGTCTGCTGCCACCAAACAAAATGGAAAGTTGATTGATAGCTGCAGGGGGGCCAGAAGAGAAGGCGGGGGGGGAGGTGTGTGTATGTG
125	sa.chr1	3884082	3884380	299	-	AAGCTTTGAGATGGAGTGGAGCCAGGGTGAAGGGTCAGGAGGCTAGGGACTGCAGAGCAGTTTTTAATCAGGGATCCCATGAAAGTTGCATTGGCGGCCACATCAGCTTGGCATTGAGGAGGGGATTGTAAACCGCTGTTTGATAGTGCCCCATTTCTAAACAACTACAAAAGCACTCCCAATTAAAGGACCATTTTGATCAGACATTAACTGTCGGGGTGGCATGCTGCCTTGTATATTGATCCTGGAGGACTGCTGAATATACAAAATGAGGATTAATGATCAAATACTGTAGCTG
126	sa.chr1	3885076	3885305	230	-	GCTGGGACAAGAGAAAGAGCTTTCCCTTCGCACACGCTGCCGTCCGTCCAGAGCTTTGAGAAATCATCTCATCGGTTACTGGACAGTCTACGACGAGCGGGGGCCCATAAATCTCCTCAGTAGCTGCATTTGTGTCCTGTAGATCAGCCATTATTGTCTGGCCCCTCTGTCAGCCCATCCATCCTTCTGCCATTTATCAGAAATACATCTTGTACATGGAGTGGAAGGA
127	sa.chr1	3891288	3891700	413	-	TACGTCTCCAACCTGAGGTTTTTCGCGCATATTTCTCCATCTCCCCTGAGAGGAAGAAGGGGAAAAAGCGCTGTGAGGTTCAGACAGGCCCCATGACCTTGTTGCTTTATTATTCTTTTGACGGTTGTGTTGGAGGTGTTGAAATATTGAACAGAACATGAGAGACGATGGCCGCTGAGTTTCCCTTCTCTCGTTGTCCCTTCGAAGTCGAGGATTTAAAGTCACACGCGGCTGCGGCTGGATTGTTTAGACTGACACCTTGAACCATAACGCTAGTCAAAGAGGAGGAAATTTGTGTATTTACTTGTGATAAATGTACTCTCAACACAGCTCTTTCACTCCTCTCCACGAGTTTGCCAGCTGATTATGTAGCTCGTGCTGACCAAAGCAGTCAGTGTA…
128	sa.chr1	3909262	3909679	418	-	TATAAGCAGCTCATTTTCTGCAGCACCACTGCTCTAATGGACGCCCTTAGGCTAGAGGCTTCCCAGCCAAGGGACATCCATCTTTTGGCATGTCACACTCCCGCCCGGCAAAAAATCTTTGTGATGTGCACTCCAATTTTTCTTCAGTAAATCAAATCATCCTTCCTTCAGAAAGACGAATGCTTTAGGGTTGGAGTGTTATAGAGAAAATCAATGCCAGCAAAATTGAAACAGTATGCCCCCGTATTGATCGGCCTTGTGAGATCGAAAACGAACAGCTTTGTAACTGTTCTGCTGGACAGTTAGCTGACCTGTAATGGACAAACTATTGATATTAGCATTACTATTTTATCTTGTGCTATGTCATTTCTCCAGCGCACTATTGAGGGAAGGAAGCCA…
129	sa.chr1	3913881	3914154	274	-	CGCCATCAGTTTTGTCCGTCCTCTTCCCGGCAGCTTGGAAATGTAATGGGATCCTTGTTATGAAGTATGAAAGAAGGCCGCCATCCCAGAAAGACCAATTACACCATCTTACCTCGCTGCCTCGCTGCTCACAGCCCAGTGTGACTCTGTAGCAACTCTCAGATTTATGAGTTTCATATACCCTTAAGAAAGTATATGGCCTTGGTGGAGCAAGGTCATGATAAAAGGGTGCTGATCAATATCTGAATGAAAAACCATTTGGGAAGTTTTTAG
130	sa.chr1	3914093	3914450	358	-	GGATGTAATATCTGCACAGTATCGATTGTTCGGGGCCAGTAGTTAGTCAAAGGCTATCTCCTTTGACTAACCCCTTTGCAGTGTGTCAGCCCCCCCTTCTTCCTTGTGATAGATTGGTATGCTTCCAGCCACTGTAATTACACCATGGTACCAGCAGGTCATTTATTTTGCTACTTTCACCATTTGCCAAAAAATCGCCTTTATCTTCAGAAGCCAGCACTATGTTGTGCAACCAAAGCCGGAAAAAAGCCACATAAAAAACCAAGGTCCTTGCTTTAGAGAGCGGAAGACTGAAGATCATCCTTTACTCATAGATCTTCAGCTTGTATTGCTGCTGTAGATTTACTTTACACCCCC
131	sa.chr1	3916122	3916435	314	-	TGTGTTGGAAACGCAGTTACGTGCGCTCAAATTTGTCATACTATTCAAGATCAGCTCTGAAAGCTAGAGGTCAGGAGATTATTACAATGGGCCAGTAATGGCAGAATTATGCAACTCCGGTCCAGTGGATGCCCTCATTACCTCGCAGTAGTGGTGATAAATGGCCTTAAATGCATGTTGTCAAAATCACAGGAAAAATGTGACCCTTCATCAAAAATACAGATGGTACCACTTCAGCAATGTAGCAGGGGAAGTCTGTGTATACTATTTATTATGTAATTGATGCTTTAGATAACTTTAATAAACCATGAAG
132	sa.chr1	3917487	3917770	284	-	GGAGATACTGTCAGAGCCATGGCTGCCACCGTTTGACAAAGAGCCTGTGCTCAAGCCACCAGTCCTCAACATGACAAATCCTCAATCTATTCCTGCTCTCCCGTTTCTTCTAAACACATGGTTTATGCAAATCAAAGCAAAATGATCTTGGGGATAGCAGCAATGTTTGAGCAATTTGAGGGCCGCCAATGGGAGCTGGCATTAATATAGAATAAGCAAGGAGAGAAATCTCTTCTGCATATGCAGGTCTCATTGACTGTACCCAAATTAATTTAGCAGAAAG
133	sa.chr1	3919733	3920298	566	-	GCTTCAGTAAATTCTGCCAAGGATGCCCTAGGAGGATGGATGAGCTCTGAATAATTTATCATCTTTGTGGAAACACACTCGGTGTGTGGTATGGGGGGTTGCATAGCGCTGTACATCTCCATTCTTGTTATGCCGGCCCTCTCATTGGGGATTGATGACGAGGTATCTCTCATCGCGCGTCCACCTCTTCTAGCACCCCATCATTAGGACTCCCATTGTCGCCTGTTCATGGCGTCCTGGATGAATATGACTGGCAGAGGTGGTCCCCTCATGCCGTGACTAATTACTCCAGCCAATGGCTCCCTTCCTGATGGATTAATGTGTATTGTGTGAGTCGGACAGACCCCCCCCCCCGCTGCGAGATGAGAGACGAGTGCGTCCTGATTTGGAGCGGTGCGC…
134	sa.chr1	3923984	3924398	415	-	CTGCAAACAACATTTGGTTTCAAAGTCAAGTCTGTGTAAAAATAGCCTGCAGCCAGTTGCGGCAAGGGTATGCTACCTCAAGAGAGTATACTGCCTGGCTGAAGTATGGGAATATATCATTAAAATAACTCTTTGACATTGAAGCCTGACGGCATCCATTTTCTGATGTAACCTTTCGTCTTGTTTTAGTCGACCCGACATTTGTTACAGAAGTGCAGCTCAAGATGAGAAAGCATGGGCTGAGTTTCCAAACGGGGCACAAAGGTCATATCTGGCTGTAATTATATTCATCAGATGCAGGGGAGAAAATGCAGCCTCACTCCTTAAGAAAATATTTAGTATGAGATCAAGTCTGAATTTACCCTCATTTTCTAGCTACTTGTGGCTGCACTTTTCACA…
135	sa.chr1	3924710	3924955	246	-	TGTTAAGGATAACTGTTATCATTCATACTGCGCCAAGATGATTTCCACAGGAGAGTTTGTGGCTGCCAGTAGCCTTCAGTAGGCTGTTATGTATTTATGGCTGGAAAGAACCATCTTTTCTGGGGATTGATTTGGTCTGGTCCAAGGCCCGTGTAGCAGAGGTGGCAGAGTAAATACCTGAAGACTAATGTCTCTGTTCGGGTAATCAATACTCGCCTCATGACCACACTCCTGGCTACGTTCCC
136	sa.chr1	3925754	3926050	297	-	AGCGAGGTTCAAATGCAACTGTTTTTAAAGCTCCTGATCAGTCCTCCTGTCCACTTGCTTTGGTGTGAATACAATGGCATGTGGTACGTATTAGGGGAGCTGGTAGTAATTTCGGTGCTGCTAACTAAAGAATCCTCCTGGGAGGCTTAATTACAGGAAGACCATTCTAAATATCAGTGAGCTGCATATTTTCCATGACAAGAGATTTTTTATCCCGGCTCTCGTAGCAGTTTCAAAGCATATAGCCACATGACGCTGCCGTGCATTTTTAGGAAGTGCAATCGATCTCCCCCTCA
137	sa.chr1	3961549	3962082	534	-	GAAAGCTTCCTGGTCTTCTGATCAAAGCGTTAGACTAATCCTCATCTGTCCGAGCCGTCTGTCTCAGATTCAGCCAGCTATAACCTGGATTTGAATCCCTGCCCATTGGGCCCCCAAACTCTGCTGAGCTGTTGGATCTGCCCTGCAACAGCACAGGTCATTCTCATACTGAGGGCCCTCGAACCCCCAGTGTACACTTTAACTGCGCTCCTAAAACATTTATGACTACAGTCAGACATTCTCTGTCAAAGCTGGGTTTTGCTTGGTCTCCTGGCACTGGGTCACTGGATGGGGGAACAGTGGTGGTGTTGGGGGTTTTGACGCTTGATTGCGTTTACCACCCCCCTCACATCCCCACCGATAAAACATATGGATTGTGTTACTACGTAGCTGGCCAAT…
138	sa.chr1	3962086	3962632	547	-	GCATATTTTGAATGAACGTCTGTCGACTTTATCCACTTCGACGCACATATTCTTGTTCTAAGCAAAAGAGGAATTAGGGACGAGATGTATCAATTTAGTATGCTAAGTACACCATTTAGCTTTTGCATTGGAGCCATTGATGGCAACCCTCTGTCCCTGCCAGAGGCCAAACGCCCCAGTGTTTTCATACCCCACTGGTAAAGAAGGGGTGATAATAGGTTACAACACCCAGATTCAATGTGTCTCTAGCCTGGGTGACGCTAGCATGACCCCCAGTCCCCAATCCCCTGACCCCTGGCTTAAGCCCAAAGGCATCAGAGGGGGAAGAGGGAAGAGTGGAGGGGTTAGAAGTAGCAACAGTGGAAGTGTAGCAGAGGAGCCCAGAGGCCAGAGCCCCTT…
139	sa.chr1	3966545	3966746	202	-	TGTGCCCACAGTTGTAATGGGTGCTGATGAGGCTGGGTGTGCTCTGTGACCTGTGTAGTCTTGTGGTGGGCTCTGTTAACCAGCCTGCTGATATGACCAGGCCCCTATCATTAATCACACACTTCTCTCTCTTCGGCTGTCAGCATGGTCTTGGCCAAGGTGGCTGTTTCGGGGGAAGCTTGTTGTGTTGGCGGCGGCCGC
140	sa.chr1	3973565	3973826	262	-	ATACTTTCCCAATCACTGCTCATTCTGCTTCTTTTTCTCCCCATAACATGATATTCCTCCTTTTCAAGTGGTTGAGGGATAATAAGAGTGATGGGAGGAGTGAGCAGCAGAGAGTCGGGGTTGAAGTTTCAGGTTCCACTTGCCAGCGAGTGCCTCCGTTGACCCATAGCCAGAACTCTCACAGTTGTGACCTGTCTAATTAGTAGAGCAGGAAGGAGGGGGGGAACTGAAGTAACTCACACAACCCATCTGGGGTTCTCT
141	sa.chr1	3977012	3977213	202	-	TCCCTCTCCAAATGGTACATGCAAGTGATTTCCATAAAGGCGGGCCTCCGGAGAGGGAGCTGCAATAACATGGTTGCTCTTTGTTTCCCCATGCTGATTGACAGTAGATTGCAGTGCACATTAAATGCCCATCAGGCCCGGCTTTAGTTTGAGAAATAGGGGAGCAGGGCCCGTCAAAGGTCAATCCTCACGCATAATGAA
142	sa.chr1	3978814	3979098	285	-	AAATTGCCATTTAAGTGTAGCGCAGGCTAATGTTTTGTCACAAATTAATGTGACACCAGGCAGCAATGACAATCAAGGGCTGCCTCATTCTAATTTGGTCGTGTTTAGAGGGCTTTTGTGAGCCGACAGCTTTACACAAATTAACACAATTGCCTGTTTTTATGAGGAAACCATAAATGTTTTTTCCCTCCTTTGCCGGCTAATGAGCAGAGAAAACGGCTTGCGTTATGGCGATGCAGAGACGCCTGCAGAAGAGCAACACGGTGCTCTTATCCACCCACGAC
143	sa.chr1	3981478	3981718	241	-	AAACGTGCTCCGTCTGTGCAGAAGGTGGAAACCAAGTTCCAGGCCTGGGCCTCGTCATGGCGGGGCGCTGGGGGTGGCTGATGGCAACAGGAGCTTTGAGACGGAGGGCTTTGGGTCTGAAAAACGTCCCCAGAGTCTGCCATTACTGAGTGACAACTGTTTCAGCCTGAGCTGTGGTCTGGGCCAGGCTAGGCTGCATTAGCACAGGCTCCGGGGCTGTTCATTGTCAGGGGGATGGGT
144	sa.chr1	3990307	3990511	205	-	TTGTGTTTGAATCCCGCTCCCCATCTTGGTGACTCATGGCAGTCTGCAGCGCCGTGTCCCTGGACAGTAGATTAGAGTTGTTTCTCAGCCTCTGCCCCAGTTCACTCCTCATGATATAGGCCCTGCTCTCACACTAAACCATTTGCATGCAAATTGGAATGCAATGAGCTGTGGCCTAGGCCGGCATTTCATCATCAACTCCCC
145	sa.chr1	4000600	4001280	681	-	GCTCCCCGCCCCTGGTCTGAGACTGTATTTAGTGCACTCATGTACATACCAGAATCAATCTTCTCAGCCCTCGGAGCCGCAGCACGGTATGACTCCAGGATAAATAAGTGTTTGTCCTGGCCTGCAGTATCCGCTTAGAAAGAGAGAGTCGGGCTGAAAAAGAGAGGGGGAATGTTTGCGCTGTGAATTTATAAGGGTCTGGAGTCAGAGGTTAGATGACAGGCTAACAGTTGGCATCCTAGTCTAATAGCAGAATCAAGTGACAGAAGCCATACTGAATGGATTACAGTCTTTTAAGTACTAGTATAACTCAGGGCGGTGTAACCATTCCAGCCGTTTTTTCACTGCCTTCGTCCGTGTAACAGGGGGATTAACAGCACCATAAATTAAACTTTTTAC…
146	sa.chr1	4003301	4003681	381	-	CTCGTCATTTCATCAGCTACGGTTACTTGCTGATTGATGCCCCTGACTGTTTCAGTTTCGGCTTCCACTATGCAATGCGGCCATAATAGACTCCAACACACGACCTGATTTGTGTACGTCTCGTTCCCGGGGGACCCATTCAGCTGTTACAGTTTGCAGGAAAAGCAGATGAGACGAGTAAATCTCCGAGGCCTCGCTGTGGGGAGCCATCTTTGTAGCAAGTCAGGGTCTGTGTACAGAAAGCCCCCGAGGATGGCGGCGCTGACCTGGGATCTTTTGTCGTATCACATGACCTCGCAGTATGAGCTTTACTTTGACATTAAAGATAAACTGGTCCCAGATCTCCAGTCCTATTCCGAGACTATTTATGCATGTTGTTC
147	sa.chr1	4138351	4138576	226	-	TGCCAGGCCTTAATCTGCTTGTCTGTGGTTGGTAAATAAGAAGCCCCGGGTAGACTGCTTTATTGAAACACTCTCACATGTTGGCCTGCCAGGTAGCCGGGCATTAATATTGGCTCCAGCGAGAAGCTGTCAGGATTTATTAGTCAGTATCACTGGTACTCAGCCAGCAGGTGTCCGCTCTGGCAGAGAAGGAGAGAGCGAGATAGATTCATAGATAGAGAGAGA
148	sa.chr1	4275622	4275974	353	-	CTTCTCTCTTCCTGCGCCCTGGCTAGCTGGCGGGGCTGCTGGTAGATAAATATCAGCTCCTTTGGCAGCAGCCTCCATGTACATTTCCCCAGTGAGTCCATGGGCCCCTTGATGAAAGCCATCCGTCACCGCTGTGGGATGACCTGTCTGTACTGACCACCACACACCTCCACCCTGACCACTAGACTGTGAAGGGGATGTCTCCATGAGCACCCTCACACACCACCAAATCATGATTTAACGCCTTTAATTTACAGTGTCTCGAGGGCTTATCAAAAGGTTAGCTCAGGAGCACTGGGACGAGTTTATAAAGGCCTTGCTGGGACGAAACTACACTGGACTCGGGGTATAC
149	sa.chr1	4316809	4317070	262	-	TTCTCTCTGGGTCCCTGGAGGAATTTGGGAGCATCTCCTTAATGATCCTGAATGGTGCAGCCGTGGCAGTATGTGGGCTGCTGGTGTGTAGGCGATGTGGAGACGGAGCAGCAGAGCTCCACAGCACCTCATTAGGCCCAGGACTCCCGAGCTGGAGCCACATTAAAGAGCAGCCATGCCTTTCAACATGTGCCGGCTGGTCTGCCTTCCGCTTTCCCCTCTGCTGGAGCAGTCTCTCGCGTTTCAGATGCATCCACACAT
150	sa.chr1	4319400	4319610	211	-	GATAAGCACGGTCTCATAAAAAAAATAATAAAAAAAAAAAAAGTGGAAATTGGGCACCCTAGTTAGTCATAATTGGCTAATTTTGTGTGTAAGGTCACGATAGCACTTGAAGCCTCTCTGGATCCTTTCCCGCAGAAATGCAACATGCAACACAGGCAGCCCTTTTGTGTGCCAGCGAGCGCTGATGTGCTTTCTGTTTCCATGCCAACT
151	sa.chr1	4321707	4322170	464	-	CTAAAATTCCTTGGTCAGCCTTTCAAATCCAGGACGCCGTGGTAATTTACTTGATTGCAATACAATTTTGAGGTTCAATTAATTCTGAGCTGATTCGGAATACATTACGGGGAGGGGGGGGGGCTGATTTATTTAGGTTAAGCTTCCGTCTGTTTGCGGCGCGGAAGAGTGAGGAGGCTTTAACAGAAATGATATTTTCATAGTGCAGAAGTGAAAAAAATATTCAAGCCCCTTGAAAAGGCGTTAAAGGAGCATGAAAGGAGCCAAGGGTGATACTATACCCCTACAACATTTGGTTAATTGGAGATTGGTCACGGGCTGTAATATTTGACTGTAATCTGAAAGGCCTGTAAAAAAGCAAAGGAGTGCGCAGGGAGAGAGAGAGACAGATCGGCACAA…
152	sa.chr1	4326704	4326999	296	-	CAAGGAGAAAAATTGAAGGTACAAACCCGCAGTGTGCCGCGCTGCTTATTTTGGGGAAACATAACAACTGGTATTTCCCACTCTTCAAAGCAAGCTGTATAATACTCGGTTTTGCTGTCTTCTGAGCGCGCTTTGTGGAGATCCCCACTGTGAATCCAGCTTAAATGCTTTTCCATCCCGCAAACTCCTCTCTGAGCGCGGCGGCTGACTGAACCTTGAAGACGGCTCTAGAGTCTCAGCTAACTTTTCACAACAAAGATCATCTGGAGCTTTGGTACTGCCATTAGATGTGTGT
153	sa.chr1	4336793	4337023	231	-	AGTCAACAGTTGTTTGCAACGCGGAGCCACCGGTGGGATTTCCTCCAGTGAAACACACTGGCAATAACCCGACAGGGGCTTCCGATACTCTGGGATCTGCATTGGAAATGCACTCTGTCTCCTAGGGCTACAGGCCCTCCTCCATTGTTTCACGGCTATCTTGACACCCACTCACCAGAATGGAGGCATGCCGCAATGAACCCTGGGATCTGTGATCCTGCCACCGATAG
154	sa.chr1	4397565	4397842	278	-	TGAGTGCTGCACACAGCCCACTCCGTCTGTCATACTGAGCACACAGATTTATCTCTGACAAATAAATCGGGAGCCGGAATGATGGACTCCGACTCAGTCTTGACTTGTAGCCTGCCTTCCCCACTCGTCGGCCACCAATTGGCCTATCTGTCAATCAAGCGGAGCCATGATTTTCATGTGCCTCAGATTATGTATCGTTTATCATCGCAGCTCATCCGACCCCTGCAGCTGTCTATCATTTACCATAATCATTTTTCGCTCTCCCCCAGGACGTTTG
155	sa.chr1	4812648	4812907	260	-	TGAATAGATGGCATAGACTGTAAACACATCAGCATTCAGAATGATCAGCTAAGGTTGCACTCTATTATACAAGCTGATAGTAATTGTTAAACATGCAGCTGTATTGCAGATAAAACTGATTACATAAGCAAAGCGGGGTCAATAGACAAGAGTCCGAAAATTCGGAGACTGTAAACAAAACCAACAGATCCAGAGACAGGAATAAGCCACCATCCAGCCGGAAATGTGAACTCTATTAGATCATTGTCACCGAGCCCAG
156	sa.chr1	4824785	4825026	242	-	AGACCACAGCAAGATCATAATCACGCCAATGTTGGAGAACTATACGCTCCAGCGAAGAGGCAACAGAAGGATCGCTAGAGGGCAATTGGAGTCATCATCAGCATAAATTCCAAGTCAAGATGTTCAAGCGGTGAGATATCTCACTCTTCCAGCCTCCCCCTCCTGCCAGTGACGAATCCTGGCCTGACAGCTGATGCATGAGATGGGCTTGGGGTTGTCACTGCAGAGCCGGAATCAGAGC
157	sa.chr1	4896140	4896394	255	-	AGTCTGTTGGCAATATCATACAGTGAATAATCATTTGAACGGCTGCCACACGCAGGGCCTTCCAAATAAACCATGGGAGCCTCTCCTTTTCCTGAAGCTATTGTGAACTTGAGCAGGATGACCTTGTATGATTTATGTATTAGCCACCCTGAGTGCCAACATGTATTAGGAGGAAAATATTGCACTTCTCTTTGCATTTCGGTTTCCACCGCTGCTCTGATTTATCTATTTATCTCTCACGTTTTCAGCAGTAA
158	sa.chr1	5022296	5022516	221	-	AGGGAGAACAATTTCAATTTCCTTAATAAGAAGCCAGCTGACCTCACAGCTGAACAAACTGATCCAACTCCCTCTGAAACCGCCACACGCACTCTTCTCACCAATCTCTCTCCTCTGTTATCCACTCTCGCCGCCTTATAAATATGCATGCAGGCATAATGACTGCTAATAATATATTGATTGGAGGGTGTGGGTGGTAGGGTAAGGGTGGCAGAAGAGG
159	sa.chr1	5564357	5564726	370	-	CCGGCACTCCTAAACCAGCTTAAATTGGATCATTTTATTTTGCCGCTTGCCCTTGCCAAAATGCCAAAAGAGTGTGGGTCTTGGCGAGCCTTTCGCGCCCAGGCACGCCACCCTCCCCCCGGCCCTGCCCACCCTCTGCACTATCAGCTGACACAGAGTCTGCCCCCGGGCCGCCTCCTTTCTCCTCGGCCACACTCCTGCTGCGCGGAGCTGGCACACCGAGCCCACACAGGCACCGGTCTGAACCGGCCATGCGTCCAGAGAGTGCGCCGACGTCATCAGCATCAGGTGACTGTGTCATCACAGCCGGCAGAGGAGGGAGGATGTGCTTGCGTCCACATCTGGCCGCGGCGGAGAGTCGCAGCGCTG
160	sa.chr1	5641071	5641364	294	-	AGACAATAGAAGACGCTGATAGTTGAAGGACAGCCTCAGCAGCCACAGGGTCCCAGAGAGGGGGATAAGGGAGAAGAGGAGGCCGGGCTGGGCCAGAGGAGAGCGGATGAGACAAAAGGAGACGAGAGAGGTGGATCCCAGGTCCGTGCCCAGGAATAACTCACAGGAGCTACCAGGCCCCCTGCCCAGCCTTCGAGGTGAGAGACCTTGGTGTTGGACCCCGGCCAGCTTAGTGGGGTTCCTGCTCAGACACACGGCTGTAACAGAGGCCAGGGAGGGAGCTATAGAGAGAT
161	sa.chr1	5644161	5644407	247	-	GGGGGTGTGCCAAGTTTGCAGAGCAACCTTCAGCTGCTTGGAGGTCAGGTCTTTAATAAGGGGGCTGGGCACGGGACATTTCGGAGGCAAATGCTTCAAGTTTGATACAACAACATATTAATTATGACGGTAGACCATAGGGCAGAGGGTTGTAGCGGAACATCCCACCCCACTGGTTTGGAGCCTCCATCAGGCTGACATTAGCCAAGGCTGGCTGGCAGATTTACTGCTGCTCCAGCACTAGCC
162	sa.chr1	5645964	5646703	740	-	CTGCATGAAATAGGACAATTAGTTTCATCATGGAGCCACAGTGATTACAAAAAAAGTGATCCTAAGACTTTATCACTTCCCAGCCCGATGAGTTAAGAAGGGAGTTTCACCTCATCTCAACCTTTGCATTGATTTTTGAGAGAGTGGGAGATCTGGGGATTACTTTGGAGAGCAGCTATGAAGACCCAGCTTATTGGGTCTTTTTTGTATTTGGCAAATGGGCTTGACAAAGATGGAGGAGACAAAATCTAGGGCTTACAGCTGCGGCACCCAATCGGGGGAACTTGAAAGCAGCGCTGGGATGGGAAGCTGGGAGAGGGGGTACCTCATTTAGGAGTGGTGAATTTGGACAGGGGGCATGGGGAAATGCTTAACGTAAACCACAGAGGCCCCAACAAT…
163	sa.chr1	5647387	5647634	248	-	TATGCTATATTCTATGATCAGACACCACCCAGGTCTAGGTATGGACCTCACGTCTCCTTCCCTTTTTAAACCCACCTCAAACAGAGCACAAATTAGTCAGGTTACCCCCCCCCTCCTCCTGCTGCAGCCTCTCCCAGTCGCAGGGATAATTCAGAGGAGCACCAGCCTTGGGTAGCAGGGGGTTCTCGACTGTGCTGAATTATAAATCAAAGAGCACTTACATGAAACCGCTCGCTAATTACATGTT
164	sa.chr1	5648372	5648709	338	-	GGGAGATGGAAGAGGAGGGGCCTTGACAGGAAGAGGAATGAACTGTCAGCGAGAGATAAATAACGAGCGGAAAGCGGGCAGCAGGTGACCCGCGGCAGGGCTGCCTCGTAGGGACAGTGACCGGCTGACCTCCGGGCTGGCTCTCGCGGGGGCCACCCACTGGTCACCTACTTCTACACTGTCACATCACACGAGAGGCTGGGGGCGGATACCCGACATGACAGACTACAGAGAAGCAGAGATCATGATCACCGGCAGACAGCCTTTAAAAAAAAGGAATCCGGCGGTGATGAGCTCTGGCCAGAGGAGGAGCTTTAGGTCAAGAAATTGGAGCACA
165	sa.chr1	5649833	5650050	218	-	TCTTAAATCAGTGTCTGAGTTTCTAATGTAATTTACTTCAAGTGAGATGCCTGGGATGCCCATCATTCTCTCTATCTGTTCCTGGTGGTATTGATCCTCCTCTCTGACCAATTTGAGATCTGCCTCCACAGGAGCTGTTGCATCCATGTCTGCACCACTGGACCAAACCCAGCGTCCGTCCAGCCACAACAGCACTTCTCCACTTATGGTATCAAAT
166	sa.chr1	5650932	5651168	237	-	GAGGCTCTGTGCTCTCCTCCAAACACATCTTCGCCCAAGGCAGTCAAATGAACCCTATCCCATAATAGCCAGGGTTCTGCCCTGAGGAGAGGTGACAGCGGGCCAGGCTGGAGTCGTCATGGCGATGGCCCGTGTGGAAAGTCGATACTTGGTGAGAGGGGGAATTGAGGGGAGGGAGCAGAGCAAGGGTTGAAGGAAGAGCAGATCAATTTTGCTGTTTGATCTCGCACAGGCTC
167	sa.chr1	5659978	5660596	619	-	CCACGTGAGTGTTGGGAGCAGGCCTGGGAGTGTATGGAGAGAAAAAAAATAAGAGCAGACAGCGAGGCAGTGGTCGATAAACTAAGACAAGATGAGAATGGAAGTCTGGAGCCGTCTGTTAACCTCCAGCAATTGAGGAGACAAACCTCAGCCGTAGTTAATGTAGACATGTTGGGGACCGGCAAAGGAGAGGCAGTGGACTTAGACAACACTAAGGGCATGATAGCTAGTTCACAGAAATAAAGTGAACGAAACAGTGGGCTAATGAGCCATGAAAAGATGGAACCCACTGGCGCCAACATCTCTGCCAAAAAGAGAAGCGAGTAAATAAAGAGAAGGGGGGAAAAAAAAGCAAACAAACAAAGAGTATTCCAGCAGCTCTTGGCTCTTGAGGAGAAT…
168	sa.chr1	5661365	5661901	537	-	TCCCTCCCACTCTCTCTCCCTCCCTCCCCCTCCCTCCCTGCCTCGTACTCGGGCCGGTACAGTTATCAGCCCCAGCAGATAAACAAGTCTGGCTGCTAGATATAACTCCAATATGTGAAACTCAATCATAACTCCGGAAACCGGCAGGGAATATGAACGGAGGAAAGAGGAGAATGAAAGCTGCCATGCCCACAGGGCAAAACCCAAGGTCCCTTTTGGCAAAGTAAAGCTCCCTCTCTTCCCTCTTTTCTATCACTTATTTATCTTAGAACGTCAGAAAAAAAAAATCACCATGCAGCAATCTCCTTTTTTCTCAACACCCCCCCTTTACATTTTTTGTGAACATGCACTCGCTTGTTTTTATAGTATATAGCAGAGAAGATGTGCTTGGTGTCTTCA…
169	sa.chr1	5662278	5662652	375	-	GAGGAGGGGGTGAACTGCCAGAGGCTGCTCTCGGCTTTGAAGCGGGGACTAGAAAGGGCTGAGGGCACTGTTAGCCCCCTTGAAGTGGTTTCAGCACTTGTCACTCTTCCGGGCATCGCCTAGAGCTGTGGACAGCTCCGCTCTTTCAGGATGAGGTCCCACAATGAACTCTGCAGCACTGATGCTCACCTTGATGTGGTGACTTGGATCAATAGTCAGACCAGTGAGCCACTGGCACCAGCATGTTGTGATGTTAAAAAGTAGCTGAAGTGCTTCTCAATGCCTGCACACCGGGCAAGTGAGAGGAAGCGGTTCCTGTCAAGAACATCTCAGCAGCACACTGCGGGCTACAAAGTACAGGAGAGCCACAATGG
170	sa.chr1	5663682	5664252	571	-	CCATCTTATGTATCATATATTTCTCTCCATAAAAACCTGTATCTTTGCTTTAGTAGCCCAGCTCAATAAATAGCCTGAAATACTCCTGCTCCCAAAGTACCCACTAAGTACTATTAGTATTTACTGCCTGTGTTTCCTCTGGCCCCTCTTTCGGCCTCTCCTCTCCCCGAAGATAGATTACATCCAAGACAGCCTATGACCGATGGATAGGGGGCACAATGCCTGAGCCTTTGGAGAAATATGTGCTTATGAAATCATAAATATTATCTCAAACACTAATTAGCATTAAGAGCACTGGTGATTTTATTTATCAACTTTAGCCACAATTAATAACCGAAGCCTTGAGAAGAGCACGAGGCAGATAGGCAGGACATGTTTGCCGCGTCAAGGCCGTAAACC…
171	sa.chr1	5670872	5671094	223	-	GCAGTCTCTTTGTCATGACGACTTCTTTTATGTTTAGCGGAAACGAGGACCAAATAGACAATAAACGCTGCTGATGATCTCGCTGTCAGAGCCTGCCATTTCATATGTAACAGATAAAATTATGAGAGACCTTGCAGTGCAGTGCCGGGGCTCAGCATGGGATTAGGGGGCAACTATCTCAAGGCTGCGCTTCTCAGATAACTGCACCTAATGCAACCTTTT
172	sa.chr1	5673939	5674212	274	-	GTGAGTGAACGAGGGGTGGGTGAAGGGATGGTGGTGGTGGTGGGGGGTAAGATGAGAAAGGGAGCCCTCTGCATGGCAGCCAAGCGAGTGAGCAGGCGAGCGGCCTGGCCCAAGGGAGTGCACCTCCAGTAGACAAAAGATCAATTCTCTCCATTTCACTCTCAGCTCCTGATAACAAGCAAAGTTCAGCAAGCCCAGGAGCTGTCTTGCCTTTGAAATGTGCATTCTGGTGTGCTACACACATGCAGTTGCACAGTTACACTCTCATACAAG
173	sa.chr1	5676088	5676370	283	-	GCTGAAAGGAACAACTTGCAGAGAGGGACAGCCAGTATCACACAATTGACCTTTTACATGATTTTCAATTACTGGAGAGAGGAGTGAAACGGAGGGGTCCCTGTAGTGCAGCTGTCTCTGCTGTCTCCTCTCCAGAACATCTGTCCATCGAACGTGGCAACGGCTCCTCTTTCTCCCCGTGAGGTCGCCTGCCCTGCCCAGGATGGGCAGGTGTGTGCTGGGCCAGGCCCCTCTGTCATTAAGCAGCCCAGCTGTGCTGTCACGTCTGGCATAGAGGCGGGT
174	sa.chr1	5676424	5676674	251	-	CCCCCTTGGAGGGGCATACACAGACCTTGACAGGGCAGCTGAGGGTAAAGCCACGCATGGAATATCTATGAAGGACGACCATGTCGTCCCCTCCTCGTACCCTGGCGGGCGCCACCTCCACATGCTGGCCTACCCTCCTGCCAAAGTGCAGGATGGGCCCTCATCAGCCATGTCAGTCAATAAAAAGAGAGAACATCACACCTCCCCTCCTGCTGTGTCCTGTGTGTCTTTTCAAAGGAGACTTACACAC
175	sa.chr1	5679685	5680139	455	-	TGTTATTGGCAGCGCGCCTTCATCCACCGACACCTCCAGCGTCCCTGGTGGCCTTTGTCACAGAAGAAAGAGAATGATCAATATCCCAGTTAAACTAGACTTTCAAAGCTGATCGTAAGGCCTCGTTCTGGGGCCATCTTCTTTAATGAATTTTCTTTCATTCCACACAAGTTTTTAAACATCAAACAATAAATCGGCCAGGGCACAGTAAAATATTTAGATCTATTGACTGTGTTTGAAAAATGTAGAGGGCAAAAACTCTAGTGGTTTGATGCTGATACATTCTGAACACTTTAATCCACCCGAGTGTTTCCTTTTATCTGCCTGGGTTTCTCCAAAAGAGGGGAAAAGGGCCTCAAGAATGTTCTCAAAGATCCAGCAACTCTTTCTTAAAAGCTC…
176	sa.chr1	5695485	5695704	220	-	GCCACATATCGCTCCTACAAATAATGAGTCTTTCCCTCTCAGATATGTTGCTGCTTCTACCATTACAGCGAGGGCTTCATTTCAAAGGCTTTTTCCTTGAAGCTAAATACTTATCTTATTCTAATGGTACTCCTGAGAACAGACCGCTTATCCTGATATGAATTGAAAATTCACTAAAGGAAGCAGCCATGGCATGAAATTTGAAGCATAAAACATAAA
177	sa.chr1	5697028	5697344	317	-	ATTAGGGTATTGCAAGCAGTACAAATTTATGCATGTCTCACAGTTAACAATGTTAATTTTCACCTCTCATATTTGTTTTTACTTATCATGCAGTAATGTGGACCACTGGGGAGCCCATTGTTTAATAGGAAGGGCAGATATAATTTCAGCACACTGTGTTAAGACACAGGGAGTTGCATCTGGCGAATGGTCAATATCCTCGATCGATGCTGTTCAAATTTGGGATGCCATAGGGCCTGACAGCTATGAATTGTATTATTTTGGGCAGAGTGAAGAATGGATGGAGTGGGATTGTTATGTTGTGGGAATTTAAGCC
178	sa.chr1	5698611	5698861	251	-	TGCTAGTCGTCAGAGAGGGGCGAAAGCAGACACACTGCACCTTGACCACCTATTATGAAGCTCTTTGCCGCGATGTCAAGTGAAAGCAAGTTAATTGGGTGAAGCTGTAGAGCATGTTAGGGTGGTGGTTGAGGGCTTGCCTGCTTGACAGTTGAGTGTCAGCGGGACCCAGTCAAGTGTGGCTGAGAGACAGAGCCCTGTCACCGGGCCTAAAGCAGGGCCGCTGGGGCTGTTAGGAAGAGACTGACCC
179	sa.chr1	5701950	5702351	402	-	GAGAAAATCAATAAGCCATTTTAGTCTCTATCTATCAAAGCGGATTCCTTCTTGTCTGTTTTAAAGTGGGGATGTGGCACTTTAATAGGATAGCGCGAGGCTGTTTGAAATGTATGCCAATGATTCCTGTCATTTCATGGCAGCCCGGCCATGGTTCACTGAGCGCCCACTTCTCCCCTGTCAGCTCGACTGAAGACAAGCATTTAGTTGCAAACTTTGAGCAGGTTGCGCAAACCAGAAATGATGTGACTGCTACTTCCAATCCCCATCCTTCTCTTTCATGCTGCAATGCCACTGGCGGTCAAAGAGAGGGGAGAGGATTGTGCTTTCCCTCATTTAACTGAAGAACATGCTGATTTAGTAAAAACCTTAAAGGTGAATAGACTCGAGGGGGGTTGA…
180	sa.chr1	5701973	5702871	899	-	TACCAGGATGCTTGCTTTGTTAGGTCAGTGTCATCATATTAATTAAACCAAACACACCAATTAAGACTGTATACGCTCTCAACTCATGCCACTCAGCTTTCATTTCTCATGCACGATCCAGTGTCATTTCCAAGATATTGATATAATGCCCCAGCCACCCTTTTTTCAAGCTTTTCCTGTGTCGTAACACTGGGCCAGTAAGCCAGTATGAAGTAGCCCTGCTGGCTAGCTGACAGTTTGTGTGCGTCAAGGCCACGGCCCTGTATTTTCTGCCTTGTAGCACACCAAAGTAAAATCGCTTGTCAGGCCGAGGTGTCTGTGAGCTGACAAGATGCCCCAGTGACATTTCAGCTCGAAAGAGCAAGTGTCTTGCAACCGAGTGGTCAAATATCAGAGAAT…
181	sa.chr1	5704417	5704638	222	-	TTATGTCATTGTTTGCAGGCCGTCAAGGGTGAGCCCCCTGTGAATAATTCCAACCTTAATTGGATAGAAATCCATACATGGAACTTCACTTGCACGCAGGATCACAGTACCTTGAAGAAACAATTACAAAGCATAGAGAGGTAATCAATGGCTAAGCCTCGCCATGAAATGTCACCAGATGAAATTGATATGGCCCTGTAGTATAAGCATTCATTAATGGC
182	sa.chr1	5705338	5705586	249	-	GCCTCTAGCTAGGCAAAAGCCCTGTGATGTGATGCCAAAAAATCAGTTTGTCTCGGCCACAAAAAGTAGGACAGAAGCGCTTGACACTTTATAATTTACCTTGAGCACTTGGGAGTTTACTCCTTTTCCAGTAGGCTGAGCTGATAGCTCTTCCGGTAGATGACATATTACACCAGTCCTGTGGTCATGCCCAGGCTCCATCTCTCCAGTTCTTTGTTCAGTCACAAATCATTCTGTGGGCTCCCTTA
183	sa.chr1	5705639	5705853	215	-	AGTGCCCAGACCATAGACCGTGGTGTTAATCCAATTTGCCCTTAACATTTTTTCGAGCAGTTGCCATGTGGTTGGGTGGTTAAAGGAGGATAGTGACACACCTGGGAGAAAATGAAATAACTCTCCCAAGGTACAGGAGAGGGATGAACTTGAAACAAACAACACGAGAGGGGATGAAGATGGGCTGTGAGTGCTGTTACCTGTCCCTGTAGTC
184	sa.chr1	5708265	5708831	567	-	CCCGCATGCCACAGTATGAGTCTCCTTATGTTTACTATCACCATATTGATTTGTTTGTGAAGAGGCTGCGGTGCCATTAAATATTCACCGCTTGTTTTTTCCCTTTCACCATCACTTTATTCTAAAAAGCAATTTGTCTCCTTGACTCTTTATAAGTCATGTTCCACTTACAAGTTGTAGAAACATGAAGGCAAATCCTTTCCACCATTAATTTTTAAATCTCTATTCTTTTGAATCTCTAAATCCCTTTATCTCCTTTGGCAGTTAGCTCATTTTGTCTGGAGCTGTGCTTCAAATAATAATGTGAAAAGAGCCCCCTCACACTTACAGTTCTGATAACTATCACTGTCTGTGCTGTTACTCTGTACTCCGAGGTAGTTCATAGGAGGGACTATCCCG…
185	sa.chr1	5708280	5708545	266	-	CAGATGTGACCAAGGCTTTGGCGTAAATGTTGAATTATAAATTTATGTATGTATTCCTCTCTTACAACCTTTCGGCGGCCGTTGTTTAGGGAGTTGGGATTGTTAGGTGTCTGTGCAGTCTGAAGACATCTGAGGGTATAATTAATGAAAAATAGACTTGCTGTGACCTTTGAGCAAAATGATTGACACAGATAGACAGTTACAATCTTTTAACCTTCAGAAATGTCAAGATAAACCTAAACTCTGTGGCGGGGCCCGCTGACAC
186	sa.chr1	5709256	5709501	246	-	CTTAATTCCGATGTTCCCAGTAGAGCAGAGACTGAAGTCTTTGCTGCCGTCAGAGTGATTAGGTGTGGCTGCGGAGGCCAGCTTCCTACCCCCGTCTTCAGCAGGTCCTAATTTCATGTGAGTAGCTGAAAGGATGTGTATGCGTTTATTTGCGCCTTTTATGTCGAAAAACTTCAAAGGCGCCCCTCTCCTCTTCACCTATCATCAATGACAGATTGTGCACCCGGGGAGAGAGAGGGAATCAC
187	sa.chr1	5710757	5711336	580	-	GGACAGGGCGGTAAAGGTCAGCACGATGAGTTCAGGAATGACAGGAAACAATGAACCTTCCTAGGTCCAGTAAATTAACCCATGTCACGGGCTGCTCATTCCTACTGATCAATACTGAACACTTTGCTTTCAGAAAATGAGGGTCATCCTCCTTGGGCCCCAGCCTCCCGGGGGACGGACAGGAACGCTGATAAAACAATCACCATAAAGAGTTCCAGACTCACAGCTGAAGAGTGAGTGCAGGAGGCTCCTTCGGTGTCAGCGTGTGTGCTAAGAGCCACTTGCTCCCCCCCCATCCACTGCTAGCTCCGCTCTGACAGGGGCACGGTCGATAAAGTGGATTCGAGATATAAATGTTTCCCAGAGCCCTCTCCATCACTTGGAGACACCTGCATGCCA…
188	sa.chr1	5772614	5772832	219	-	GAAACAGAGAGGGGCGTGTGCTGCGCAGGTTTCTGAATTCTGGAGTGCGACGTGACAAGAGGACTGTCAACTCCCTGTAACTCTCTATGCAACTTCCTTTAATAAATGTCAACTCTCTGACCCAGCCGCAAATCCCTGGCAGGCTGGGTGGCCGTGTCAGCAGGCCGGTGGGCCGCACAATGTCTGGACTTGGCCTCGGTGACATGGGGGAAGTGGAG
189	sa.chr1	5775277	5775490	214	-	CATTAACACAAACAGTTTGGTTTTGCTGTTGGAATGCAGGAGGACAGGCGAAGAGTTTTGGCTCTGCCCTTTCTATACTTTGCATAATTGCATCCTACATTTCCTTAAGTCTGAAGGGATGTTGAATCCTAAACAGCGATGGGAGCCGCGTCTGTTGATCATTAGACTCTGGCAGAGTAACCTGCTGCCACATGTGAGAGAGGTAGCAATACA
190	sa.chr1	5779134	5779338	205	-	AGAAAGGGAAACAGACGGGTAACGCTGCTCACAAGCATCACTTGTCAATTTACAGCCGTTGCTCCCTGAACCGCACCGTATAAATTTCCAGTGTGACATCCGTTTCTACTGCTTCCAAGCCGACTCGGGCTCCGTCCCACCAGATCTCCTCCCCAGACACATACTTGGAAACCTTAAGTACAGACATTGTGCCAGATGTAGTCT
191	sa.chr1	5779450	5779758	309	-	GTGTATGACAGTAAATCATGGGTGTGATGTGTGTGCGAGTGGGTTGAGGATGAAGAGAAGGGCCAAAGAGCACCAGGGGATGTTGTGTATCCAGCAGATAGAGAGACAGAGAAGGAGAGCGGGAGAGAGAGAAGAGCTTGGCACTGCTCATCTTTGAGTGATGGCAGTTCTTCAGGGTTGAGACATGGCCTCCCTTTAATCTCTCTATCCTTAGACATGAAAATGGAAGAAAAAGGCAGAGAGGAGGGTGGCTGAAGGGACCAAAGCAGAAACCTTTGCTGGGTCTTGTGCCAGATTGATTTTTACTT
192	sa.chr1	5780634	5780909	276	-	CCTATAATTGCTATAACCCTGAAGGTAACACTATGGGAAAATCAGTGAGTAATTACATAGCTTTGAGTTCGGTGTTCAGATCTGGGAATCTGGGAAATCAATGGAATTCCTCTCCTGAGGGACACTGGGTGTGCAGCTCACAGTACTAAGGAGACTTGATCTAGGACTGATCCCAGGAATTTTACCACGGTAATTAGGTTTGTCAGCTTGGCAAAGTGAGAAAACGCTTTGTACTGTGTCACCTCAATGGGCTGGATTTTTGTCAGGGATCAAGG
193	sa.chr1	5781876	5782183	308	-	GCAGTGTTGTGGGAGGCTATAACTGAGCTCCGCATCTTCCACAACAAAATCCGAGGACGAGAGAAGTCTCAGAAATGGCACTCGCGGGCCGAGCAGCGAGTGCTGGGAACTGATGTATCATCAGAGTGTTAAACCATCATTTCGTGTGACCCTATATCATATCCTGTCTACGCCTTCAGCACTCAGCCCACAGAGAGCAGTGTGCCAGTGACAGCATGGCGCACTTGGTGGTCCCAGCACTCAGCCACTTACCCATTTAATAAGACAGTCTTTAAGAGGACCGAGCCAAGCATATGCATGGTGCTGG
194	sa.chr1	5782449	5782657	209	-	TCCCGTCCTCCTTCACCTTAGTGAAATTCTAATAAACAATCAGGGTAGCACCATGCTGAGATGCCCTGTAATGGGCTCCTAATTAGCCACTCCAAACACAGAGAGCGGCTGCTTCACGCCTCGTTTTCTGCACTCATCTGCGCAAAACTGGATGAATTGATTCCATTTGCTTGCCACTTAATGCACTGATTGTTTATTGGCATGGCCG
195	sa.chr1	5783929	5784287	359	-	TTTACGCGCTGACCCCTGAGAGCGGCTGCAGTCCCAGATCACCACTTATACCACACTGGTGATTTCCACCACACTCCCAAACAATTCAGTGCGACAATCGATGCGGGACTGGAATCTCCCGCGCCGATCGATACAGCGGGGTGCTGCTAGACAAACCAGAGCCGCGCGAGATCAACACCTTCCCACACCGTCATTAGTGTCGCTGACCTTGAAGTAAAATTCAATTTCCCTCCGCAGCAACAAACCCCCGTAGCCCCCGGAAAAAGCACTTCAGAATTCAGAAGCCATTTCCTCCTTCCAGCGCAGGCGAGACAGGATATTATAACTTATGAAAAGGGATATATGGAGCGAGGGATGC
196	sa.chr1	5786475	5786676	202	-	CGGACTACCTTCCAAATCCAATATAAGGGGAATTATTCCCCAAATTCCTGCATACAATGTAACCTGCTCGTAACCTTGCTTCTCCAGCTTGAATTCATTTGAGACTGGGGTTCAGGATTCAAAAGCGAGGGACTGAGGATTTGGCACGGGCAGCACTTGTGTAAGGAGCTGGCTGTGAGCTTTTGGAGGGAGGCTGTGAGA
197	sa.chr1	5786926	5787192	267	-	GTGGTGTGGGGGGGGGATGAGAATCACCTTGATTCAGTACACCGGCCCTCTTTGAAGTGCTTGGAGCCCAGCACGGCCAGCACAGAGCCAACCGTAAGCCTTCCAGCAAAAATCGAGCCTGACCTCCCCACCAAATCATAACCATATGAACGTAAGAATTTCCACCTTAGGAGAACGCTCTCTCCCCCGTCCATCTCCCAGGGTGAGGCATTAAGTAGTGATAACAGAAAACAGGTTCTGAGAGAAAGGGGGAGGCACTGGGAGGT
198	sa.chr1	5787411	5787652	242	-	GGAGAGGGAGAGGGGAGGGACAGTGAAGAAAGAAGAAGAAGACATTTTGAAATGTGACTCTAACTCAATAAATACCTTTCTAAACCACTATAGAGGAGCCGAGTGGTACCTTCAGTAAGGCCTCAGGACCCACCTGCAACTGGAAATGGTTTCCTGTCTTACACAAACGCTGTTGCACCCTAATCCATGTAATTACATCTCATATTCCACATGTGTAAGTACACATGTACAACATTACAGT
199	sa.chr1	5790622	5791155	534	-	ATGATTACACCTGTGGCCTTAACTTTTTTATTCAAATCCTAAATCAGTACATGTAAAGCATTTGTAACCCTGACTGCTCTTATCACGCTGAAGTAATTTATCATCAAATAATATCCCCTGACGTCAATATCAAAAAGACAACTTATTACCTATCATCTGCAATACTGTTCTCCTCATTTTATCTCTCATTTAGCGCGGCGTAGTGGCGGGGAACACACCCCTGACACAAAGCGTTGCCCGGAGGCTCGGGGAAGATGATTGAATTTCATAGCTACTTACAGGCTAATAGGGCCGTACAATGACTACTTACTGTCCTTAAGTGACTGGCTGCTTCTCGGCGGCCGCGGCCCCTTTGAAGCCCTTCTGAGGAGATCTAGAGGATTTAGCCAGTAGCGTGAC…
200	sa.chr1	5797806	5798235	430	-	TAAACAATTGCAAATATCAAATGCACCTCTTCTGTTTACGAGCCGGGGTCTGACAGCTGACAAGATAGTTAAGGGGCGTCTAATACGGCAATTAGAGCGTGCCACTGTCTGCGAGGCTGCTGCTGTGACAAGGCGCCCTCTAATCACTGACTTATTACGCTGGCTAGCAGCACCTCTCATATCTGGCCCATTAAGCAGACAGCAGCATTAAGAAGCATTAAAGCAGCAAGCCCCCTCAACTGAGAAGGCACTGACGGGGAGAAAAGGGAAGGGAGGGGACGTACTGTGCCAGTTTTTTCTTGGGATTAATTTGTGCGTTGTTGCAAATTCAGCTCGGGAAGGTGTAGGAGAAGGGTAACGCGGGAGATGTTTGTGATATGACGCCGTCAAAATTGATCA…
201	sa.chr1	5798523	5798804	282	-	ACGTACTCAAAACTCTGCTTCTGTGGCCAGCGTGGATCTGGGTTGCATTTGGCCGTGGTGTAACCTGCGTCTGGCCTGGGCTGGGTCAGGGACAAGCTTGGGCCCGGATCCCAGCGCTACACTAGCACATATTTGTCACAGCAGGCCGGGGGAGGAGGCTGTGTTATCTGAGGCCCCGGCCAGATACACAGCATTAGTCACTATGCTAGCGTCTCGCCAGGGTTTCCTCTTTGGCTCGCAACTAAAGAGGACGACGGTGAGGAAAAGGACAGAGGGGTGTG
202	sa.chr1	5799085	5799321	237	-	CTGCTGGGTTTTGTTTAGCTGGAGGCTTGATGTTTCATGGATGTTTTGCTTGGCTCGCAGTCCCTGTCCCAGCCCAATTGTATAAACACTGACAGTCAGCAATGGCCAGCATCAGACCGGGGAGGACTCTCAATTAAAAGACTGTTAGTGGGACAGATGGACTGAAGAAATGTGGGGAAGAGGAGCGGCAGAACAAGATGGCTTCGGCCTGGACTGGTCAGGTCCAAGAGGATTTT
203	sa.chr1	5799808	5800043	236	-	ATTTAAATTTGTCTCTGCTTAGGGTCACTGTAAAACACTGGGAGCATCTTGTCCTCTCTTCCACCCACAAGATATTATCTCATCCATGAGTTAGCTGCTGAAATGCTGTCAATTTCCTGCCAGAAATGTGCGGCCAACGTGTGTAGGAAAAGAGGCACAGCGAGCTTTGCGTGTCATAAAACCGGGCCCTGGCTCCGACAGATAGATCAGGACTTCACAGTGTCCATATTGGAAA
204	sa.chr1	5800068	5800398	331	-	CATTGGATGTGACTTGAAACAGAGTTTTCTTGCCTTACAAAGTGGTACAAAATAAACAATGATTAATCACTTGTGCGCTGACTTCAGTGTAAAACGTAATGCTGTGCAGGGGGAAGCTGCAGTCGGCAGAAAAGCTGGTGTCTTCCCTCTGAAATCCCCACAGTGTAAGGCCCCGTCCTCCATGTCAGTTCTGGTTTTGAGCCCCACGGCTGGCAGTCACAGTGCCAGAGGTCCCTGTCCTTTGTGCAGCTGTGCGTCTGGGCTTTGACACGGGGCAGAGCGACCAGAGCTATGCTAATGGGAACCAAATGGGGCGTGAGTCCCTGGTGG
205	sa.chr1	5809193	5809398	206	-	TGTTTGAACCTGTGCGAGCACCTGAGGGTCCATCCCCAGCCGTCCTCGGAGCGGGGAGCGACAGCTGTACAGTGATGCTGTAGCGATAGGCATCATCGGCTTGCTAGAGACTAATTGGTCCACAGCGCTCCTCTGAGTGGCCTCGCTAATTAATTAGAAAGGCAGTGGAGCTGAAATTTTTAATCAGGACACCAGGCTCTCCAGC
206	sa.chr1	5813211	5813746	536	-	TGACGAGGCCTCAGCCACCAGGTTTTGACCACTGTGTTTCCCAGGCTTAGCAATTTAGGTGAGCTAGCCACTTAAACCCCCTCTCACACATATTATTAGCATTACCATATCTGGGCCTAACTGCAGCTGAGGGGAATAATGTGTGTCAGGAGAGTGTAAAATTAGAACCAAAACCAACACTGCTCTTTAAATCCACTTCCCAAGTCCCCACTTCCTTACTTATAGCCAAGCTTACAATGTCAAACACTAATAAGCCAGCTAATTCAATTAGGGCTCCACTTCTTTGAGACTTCCCCCCCCCCCCGAAAAAAGAGACTTTGAGAGTAAGATTCCCTCACAACTCCACACAGAACTCTTCATCATGAAAAAAGTGACCTTTATTCACAAGCTCCAGCGTGC…
207	sa.chr1	5817566	5817842	277	-	GGACCGAGATGGAAAAAGCACACTTGTCCCCTCTGAGTGAGGGGTTTGAGGAAGTAACGGGATATCACAACCTCTCCCCAGGAGCAAACAAGGCAGAGAGCCCATGCCCTAATTCACAATAAGCACCATAATGTTCTCGTCTGACTCCTAATGTGGTCTATAAATCTCCGGTACTCTGCTCTACATCAGTGTAATACTTGGAATTAATAGCCTGATTTGTACATGGAGTGCGGAGCTGCCTATAGGCCGAGCATCGCCTTTTTTATCTCCACGTGT
208	sa.chr1	5818366	5818568	203	-	ATCCTTGACGGGGTTCATCTGTTTCCAGTTTGGTGCAGATGCTCAGGTTTTATTGCAGCAGTCTAGTATTTCATGGCAGATTTAGCCAGTGGTTTGGTTCTTCACTCGCTACAGCTCTAATGATGGCACATCTCTTGTAAATTGTGGCACACCAGTAACACAGTTTGATTCCTGATTCCACCAACTTTTACCATACAGAGAC
209	sa.chr1	5819374	5819622	249	-	GGCGATGCCTCTCCGTCTCAAGACAGAAGTGTAGCGCTGAGTGTCTCTTAACTGGCTCGTTTAGTCCTGATGGCTTAAATGATTTCATCACTATTAATGACAGGGACCGTGGCTCCCCGCGACGTGTTGCCAGATGCTCGGGGACCGCGCCGAGCTTCCCGCTCCTTTCCTCTCACACCCAGCCGCCTCTCCTCATCCCTCCTTCTGTGCAGTCTAATGATTGTCCTCTACATGCCCCCTACCATCGT
210	sa.chr1	5819946	5820170	225	-	AAGAAGGTCAGCTGGCACCGGACCAGTCTGCCCTCAGAGGTCTTTCCTCCAAATGGAATCAAAAGCCTTCTTGACGGCTGCGAGCTATCGCCACACTGAGCCCCTGCCTTCATTAGCTTCCTCGCGTAATTGGTGGGCTAATTTTGAGACAGATGCACGGCCTTGTCTTGACGCATTGATGTGATTTTCATTCATTTGGATAATGAAAGAATTAAGAACCATTT
211	sa.chr1	5822439	5822655	217	-	CCACTTAGGGCCCATCCCACAGCTCATTAACAGTAATAAGTGACTGCCGCCACTTCTTTTTTGTCAGTGGGGATGCAAGCCAATCAATAGGGTCATTTCACATCATAACGGCTTACCAGAGCACATTATGGCACTTGTTCATGGCTGGGAATGGCTGCCATTAGTGGCAAAGCCAGATTAGATAAGGGCCGGGCGGGTGAGGGGTGGGAAGGAGTG
212	sa.chr1	6578228	6578630	403	-	TGGGAGCTGAGCAGCAACCTTCCACCTCCATCCTCAGGGAGAAACACGTGGGGAGTCAAGAGTTGACACCGGGAAGAGGGAGTCGTCTGCAGGAAAAACAGGGAGACGCAGTGATGTGACTCTGTGCCAAATGTTTACAGGCAAGCTGACATAGTTAGAAGATGGAAAAGGGCTGAAACGAGGCTGTCTCTCTCTGCACTCTTGGAGGAATGAGAGAGATAGGAAATCTAGGTCATCCCCACTGATGCATTGCAAAGCGAACTTCAAACAAACCTGGCCTTTAGCGTGATGGCTCTCTAAAGCTATGTTACATGCCATCAGAGACTGATCGCCATTTTCTGCCAAGAGCTGGCATGAAGTGATGAATAGAGTCGATGTGGAGAATAGGCACCGCAAACT…
213	sa.chr1	7467542	7467756	215	-	CACGCAGAATACAGCAGACAGTGCAGGGATGCGCCAAGCCAGAGACATGCCCAGCAGAATGAGAATGGAAAGGAGTACTGCAGGAAAAAGAAGAACAATGGGGCTGAGGGGAGAGCGGAGCCTGGCGGAGAGGCCCTCTGCAGTGGAAGCAGGATAATGGAATAGAACCAACACAACTCCAAAACAATGAAACTTAACCCAGAGATAGATTGTG
214	sa.chr1	7483946	7484219	274	-	GAGTCGCATAATAATCAGGCCGGCTCCTCAGCAAGGGCTCAGCTCTCTGAAACTCTGCTGGATATGACTCCACTGAAGTCATTTCTTAACCCTAATGCTGAACCATAATTTTCAAAGGGGATTTCAAAACTAGAGCCAGCGTACGTATATGCTTGAAGTGTGGTGTGAGGTTATCGATGGGAATGGGTTGGAGTCTCCTCCGCTTTCTCATTAACTCTCCTCCTTCCTTCTCCTTCCGCTCAATGGCCCGACTCTGCACTCGGTCTCTGGTGT
215	sa.chr1	8091725	8091950	226	-	TTGCCTGTCTAACCACGGGCTGCCCTCCCTGAGTGCTATTCCCACTGCCAACTATCTGCTAATGAGTAGTTTGAGCAGGATAGATTCGCTGCACCACCACCATTACCACCTCGTGGATGAGCATTAAGAAACCCTACGAGAGCTGGCACAGAGCTGACATAAGCTCTCACAGCAGACCATTAAAGCCTCACAGCTGGGCGAGAGAGCTCCCTGACTCACCACATC
216	sa.chr1	8187486	8187886	401	-	ACCGCTATGTTTAGTTAAAGGAAGGGCTGTTTTTTTTTTTTTATCAGACACACACCCACCCACACACACTCAACAGACTGTTAACGGTATCAAGCTTATCTGGCTTTGTAGATGGTATTCTAGGAGCCAGCCAGGCTTACGGTGGCTTGCAAAGGCTTATACAGTAAGGCTGGCAAGCAGCAGCTGATGAAAGAAGGGATGTTGTATAGCGAGTGGAGTGGCTGCTGATCCACTCACGAGGCACAGAAAGAGACTGTTTGTGGCGCCGCTACCGCAGACTCCTCTCGGCGGCCTTTTTGTATCCCAGGCTGCATAGTGGGGATGTGCCTCGGGCGGTGCTCTTTTAAAAGCAAAGCATAAAGCAGACTTTTCTTTTCAGGAGGAGGCACGGTCCCTGTCT
217	sa.chr1	8810290	8810505	216	-	CCAGTGTGCCAGGCTCCCAGGCTGTGATTGGCTGATTGGAGTAGACTAATGAATGACTGCGTGAAGAAGCCGGAGACTTATTCTGGACTGATTAATGTGTTTTCCTCAATGCCAATTAAACACTGATTACACAAATTAACAACTCTGGGCCACCATAATCACTAAGTGCTCACACAGGGACTGGCGTTGATGGAATAGGTTAACAAACAGCAGGC
218	sa.chr1	8845138	8845634	497	-	CATGCTGGGAATTGGCGTGACAGCATTGGTTTAGACCTGCTCCTAAACCAAAGAACACAATCAATCCAGAGTTCTCCTTCGGGAATGGTTTTTAATCCAGCGGGGGGAAATGGCGGCCCGTGTCTGGAACTGGAAATACCAGCTCATATGTCTCAAAGCTATCACTGCATGAGACACTACATCATGACCATGAGTCAGGCTCTAACTAAACCTGCATGGCCTGAAGCCACTACATGTGTCACAGCAGCGGGCTGGAAATATCACAGCGCTATACCCTTGCCGCCGCTGTACTTTGCCATGACAAAGAGGCAGTGTTCTGGACGTGCACGAAATCACAAAACGTCTGTAGCTAGTCACATCATGGCATTAGACTTCCTCACCTCCGCACCGCCTCCCCCC…
219	sa.chr1	8917916	8918147	232	-	ATTACAATGCACTTAGTGCGGACATTCAAAACTGTTGAGCTGTTTAAAGTTCCTTTATGTGAAGGAATTTCTCTCAGAATGGACGGAATGATAAAGAGGTTGAAAAAAGGCGGGATGTCACAACTTAAGTTGGTAATTGGCACATACGATAAAGGCTGACAGTCTTTCTTCAGTAAATTGTTTGGATAACAAAACAAGTTGGATTTACTTGATGTTGCTTTTGGTATCATT
220	sa.chr1	9064366	9064659	294	-	CCAACTCCCACTGTCTTGGCAACATGTTTAGAAAACATCCAAATTGCTTGTGTAATATGTAAACCTTTGTCTCACCCCGGAGGCAGCTACATCAGTTGTCACTACCCTGGTGGTCCTCCCATCATAGTTAGCTGTAATAATCAGCTACAGTGTTTCATTCCCCAGGCAAGGCAAGCCAGGTCGGCCTTCTTCTTTTTTTTTTTTTTACGTTGTACTCTCCCTCACTATTTCTCCTTGACAAAAGAATGAACAGAATGCTACGCTAAGGTGTGAAGAATGTTTATAAAGTGGTC
221	sa.chr1	9090684	9091062	379	-	CTCATTATCATCATACTCCCCTCACAGCCATTTAAAGCAGACAACAAATTAACGAAAGTCAGTGACCATAAACACAGGCTGCATGTTTGTACTTTCTTGTGGGAAAAATCACTTTGTAAATAATTTGAGAAACAAAGGATAAATCAGGGCAATTTAAAAACCCAAGTTTATCTTCAGCTAATTGCAAAGATAGAGAACAGAACTTTCTGGGTGCAGTCCCCACTGCGCTGCATTCCACATGCTGATAGCAGTATTGGACCACCAAGGACTTTAAGTATACTTACATGGCTTGAGATGCACTAAGTCTCTGATAAAATGTTTCCCTCTGCTGCTTATCCATCCTCTCCCTGTCAGAGAGGCCGTGTTTTCTATGTAAGG
222	sa.chr1	9095019	9095347	329	-	GAGATGCTGAAGTCACCGCCACCGACTGATGTCGTTAGTGAGCCAGTGACGTTCACTCCTGACCCTTTTACCATTTAGGGTGCCCTGGACTGATATGAGTGTTATTGACCCAGAGGCCATGCATGGCATGTTTGGGGTCTGCAGAATATATCCCAAGCTTTAACCTATACAACAGAGCCAATTATAGCTGCGAAAGGCCAAACAATACAATCCATCAGTCAGGTTTTTCGGGTAAACAGGAATGGGCGGCCCAAGTCGGGGTGTAAACTCCAAATCCCTGAGAAGCTAAGGGTCAGTGGAGCTGTTTGATTGTCTAATTGGGGGTTGG
223	sa.chr1	9095511	9095858	348	-	ACCCCACACACCTCTGTTTATTTGAACATGGGATAGTGTTCCTGAGCTGTTTTATCCTCCCTGTGTTTGCCACTTAACACGTGCACCGCAGGCTTGGCCTGTGCAGCACTGTGCACCACATTTAAAAAAAAAAAAGGAGTAAAATATCAGTCAGCCTGACAATAATGATAGACAAACAAACTTTATCTTGTAGTTTGTGGACACAGTGTTCTCTTCATTATTGTTCAGTCTTCATTATGAAGCAGGGTGATAATCCAAACAGCTCCAGCACAGACGGTGCCAAAGGCAATGGGCCAACGGAAGATTGGCGGTCGGTTTAGTGTCAATGATGTGGTGATGTGGGTCAG
224	sa.chr1	9099528	9099859	332	-	CATGCCTCCGCGATTCCAAGTGTGGAGCCATCAATGTGTGCTTAAAAATCTTCGCAAAGCACTCAAAGCTGCCTGATTTGTTTTGGGTTTGGTGGCATGCCAATTGATGCTAAAGGGGATAGAGTTTCTTAACCAATGAGCAGGGCTCCACATATTGCTACACTCAAGAGTTCAGCCTGTTTTGTTCCACATTAACATTTCACAGAGAGATCAGGCGCCTGCCCTCTGTGCTTTACCCCAGGGAGCAAGAATCCCCCACAAACTGACACTGATACAATCTCCAGGTAATGGCTGCCTGCCTGCCTGCAAGCCAGAGGGTGTCTGAGGATAT
225	sa.chr1	9105948	9106229	282	-	GCCTCCCGAGCGTCTCTGCATGCGTGTCAGAGGGTGAAGCGGTATCAAAACCAGTCATCATTACAAGCTCATTCCACAACCCCAGGAGGGATTACACAACGGTCAGTGCGTAGTGGGTGTGACACAGGCTCCTCCGTCAACCCCCGGCTCAGGGCTCACAGTGAGTAATGAGTCCACCCAGCAGAACCTCAGCACACGCCCAGGGCCCAAGGAAATGTATGTGCTCACCATGTCTGGTATGACAACCCCCCTCCTCGACTAGCCAGGAACAGAAACTCATA
226	sa.chr1	9109685	9109978	294	-	CAAGAGAATTGAGAACGCCTCGTACAGTGCTCCATCCTGCCCAGTCAACAGAACAGGGGGGCCTCTCACAGCAACCAACAGTCGTTTGAAGATGAGGTTTGTGGCTAGTTTCCACCCACAACGCCAAGCTGTCTCTGATTAGACCTGGGATCTAATTTGAGAAGGGGGCTAAGAGTGGGTTTCGGGGTGTGGGGGTCTGTGTGGCGCAGCCATCCTCTCCCAGAGGGCCCTCAGCTCAAGGGCTCGTGTGCTTGACTTTCTCTCGAGAAATGCATCCTGATGGTACGAATAAG
227	sa.chr1	9113559	9113777	219	-	TTCAAGTGTATTACACTGGGGCTGCTTCCTGCTGCTATGTGTGTGGCATGCTGCGTACGTCAGCTGATGAGACATAAAGTGAGCCTGTTTGCGCAGTTATAAATACATGGACTGTGAATGGAAGCAGCCAAATTTACCAAGGACTGTTTTGATTAAACTGTCGGACTGTGGCGTGGAAAAACCTTGCAGAAACTGATTATGACACGAAGCTGACAATG
228	sa.chr1	9123556	9123889	334	-	CAGTGTGGTTGAACAGCAAAATAGCATTTTCTCCCTCGGGCTCAGCCTCCACAGATGTTTCATTCAGGCCCCATGGCAGGGCCACTCTAAAAGTGCTCCAGCCCCGACACAATTCAGCTCCTTTGTGAGCTGAAGGAGAGAAGCTCAGCCCACTGTTTACTGCTCGTCCACCCCCCCGCCACCCCCACCCCACGTCCCCCCTTGTCTAACCCCCCTCCTCATGTTAGCAGGCGGAACAATTGGGGAGGGCCTTGCCCAGAGCTGGGGCGGTGTGGCAGGACAACAGAATGGGCTGTGAATCCTGTGCCTCTGCATCCTCCGGGAGGGGGGCCC
229	sa.chr1	9145832	9146099	268	-	ATCTACAGTGGTGTGTTGCCCAGTGTTTGGTCCTGATCCAGCTACTATATCCAGCCTGTTTCCATGGGCTTCCGCTCTCCTTTAAAGACAAGTGATAGCGCCGGCCTATATCAATCTGCCCGCAGGATGCTTTAATCCTCCATTAAGCGGATGAAATGTTGCACTGAGCCTGCGGTGCGGCAGTGACGGCAGGAGCGGATCTAAAATTTGTGCGCTCGCCCCTCAAACCTGACCGCAGTCATGGAGACCCTGTACCAAATCATCCAG
230	sa.chr1	9632526	9632741	216	-	TTTTTCCATCTTGCAAGCCAACCTAAAAACATTAGCTCCACCAATGTAAATATCCATTGAAACACAGCGCAGCTGCCGAGCCTCCTTGTCTAGCTCGACAGCTCTGGCAGTAAGACAAATTCCTATCATCCATTGTTGAGTTCTCCCTTTTACTCTGAATGGCTGTTAGGCCTTTTAACCAGCGGCTGCAATTAACATGTCATTTCTTGGCTGTC
231	sa.chr1	10040320	10040666	347	-	GTAAGCGTTCACAGCAACCAAAGTATTCAAGCCTATCTCCTCCCCCGAGCTGTCGAAATAGAGGCGCTTACAAAGAGGAGAACGTCACATCCCCTTGACCCTCCAATCACCTCAGGGTCCCATTTGATTGGAAGGCGGCAAAGGCTTTAATCTCGGACTAATTCAGCTGCTTTTGAAGTGAAAATTTCGAGCAGTTCGTACTTCGGGAGTACAGAGCGAGGACCTGCACACAGACGCACACAAGGCGCAGCGCTCATGGTGCAAGACGCAGCCGCGGATCTGCGATAACCTCGCACAGTCTCTCCCTCCAGCCGCCGCGCCTTGCTCCTTTACCAACCAGGATTAC
232	sa.chr1	10046115	10046837	723	-	GCACTCCGATCGTAGTAAAAGGTGTCATCTTAGCTGGAACACCCGACTGTCATTATCTCAGTGTGTGATTTATGGTGATAAGGGCTGCCGAGGTGTCCACAGCTTTGTGATTGTGGTAATGAAGCCATAAAGTGAGCAGCACGAAACAAAGCAGGGACTCAGTGGTCGTAACCAGATCCACTGCTCGCAGGCAAATCCGTACTAAATCTGCCTATTATCCGGGAGATTAAAAAAAAATCAACATTGTTGTTGGTCACATGTCATATCCATCAACGCTAAAGCACCCTTTCTGACAGATTGATCCTAGAATGTAGTCTCCAGCTGAGAGCCGCACTAGAGGTAATTTGGTTCTCAAAATTGGTGCCAAGGCAGACAGGAATCCCTCCCAGCTCTTCTACA…
233	sa.chr1	10049601	10050269	669	-	GTCACAAACCTGTAAAGGACCATATGGGAAAGTTAATGGCTCTCTGTATAATGGTGGTACTCCATAGGAAAATTATCCAATTTGAGGAACCACTGTAGACCCAGAACTTTCTGTACTCAGGAAAAAAAGGAAGTGTACACTCCACTCCGCTATGATATTCTCCAGAGTTTCCTGGTCGGAGCCAACTGTGAAAAACAGCAATATATAACACTTATGTGATTTATGAGAGCTATATTTATCACGTTGATATAAACTATTCAACTATTACCAGCTTCCACATTACTCCAGCAATTCATTCATGTCAGTGGCCCAAACAATTCCCTCCCCTCTACGCCGCCAACCCCAAACCAGACTACTTCTCTGTGCCTGTGCCCATATGACTTTCAATAGAGTCTTCTC…
234	sa.chr1	10052761	10052977	217	-	TGAGACAGGAACATTAAAAGATATCCACCATTTGACAGGTATCACAGTTCCCCCAGGCAAGAAGGATTCTCATTTTGATGAGTGTGTCAGTCACAGTGAAGCCTGTCGACAAGCCAGATCTCAAGCACTGACGTTCAGGAATAACTCTTGCCTCAAAAATTACAAATGGAATATTTGAACAGCCGTTGTGAAGGCAGACTGATTATGGCCTAAACT
235	sa.chr1	10088099	10088507	409	-	CTCTTACAAATCGAATTGTCTTCGACATAGCATGCACTCACTTCATATTTCTCCCAGCAGCTTTGTTGCTTTGGAAGACGAGACGCCAGAAGGCTAAAGACCCGTTCCTGAGAAATGACTCGCCCTGTGTTCATGTGACAGTGGCACGTGTCCAAGCACGGTCCATAAGGTGGAACAATGAGAGGATTTGTTGTCTCATAATTGTAATTTAATAAAGATCTCACATGGTATCAGCGCAGCCTGACAGCCAGGGCCTTCCGGCGCTTGTTAATGCAATTGTTCTGGTCAGACGGTGCTGTCACAAATCATGCTGAAAGTTGGGTGACAGGTAGCAGAGCTCATGGATACTTCCTGAGAAGCTCAGACAGGTTTTGGATAGAGGCCAGGGAACGGCTGCAC…
236	sa.chr1	10089611	10089865	255	-	TCAACTGTGGATGACACCGGCGGAGGTGATATATGCAGGACTGTACTTCCCCCGATAACTCTAATAGCGTGAAGCCCTGTTCATGCTCTGTTCCTCGTTTTTCAACCAACAGGGAAATTCCTGAAGTAGGAGAGGTTGATCAAATGAAATGATACTTTGAAGTATGCGTTTGAGTCCCGCGATGCCTTCGCCAAGTCCTCAAATGACATTTCAGAATTAAATAAAGGCACCTTGTCATCTCAGTAAAAAAAAAA
237	sa.chr1	10091028	10091515	488	-	TCGAGCAGTCAATAAGCCGACTGTGGCTTTGGCAGTGCTCTATCTTATTTACAGGACGTTTGTTGCACTTGACATTTATCGTGGCTCCGGGGCCGTGAACTTCATGCAAACGCCATCGAAGCATTCAGTGCTTAGGGCCCGGGGCCTCCCGTCTCGTCGTCATCACAAGTCTTTTCACGCTAAGATAAATCACTTCCACTGGACCCCGAGCACGGAGAAGGAGAGGGATGGAGGTGGGGGATGAGAGGATGGAGAGAGTTAGATGTGGGGAGGAGCAGGGAGAAGGGCAGGCAGAGGGAGGGATTGAGATTCAGGGAGAGGGGGGGGGTTAACATCCTAGGAATACCCGGAGGTTAACGCCAGCCCCATTTCTCCCTCGTTAATTGTTGGGTGCATTCA…
238	sa.chr1	10095172	10095456	285	-	CCCTTCTCTTTCAAAAGGTACCGCTTATCTCCACGGAGGCTATTTCTGGTGCCGCGTGACACTGATGATGTTGACAGCAATCGCCTTCCCACATCACAGCCTCCGTAAAGGTCAGACCAAATGAAAAGGATGTGTAAGCGAGGCCTGTCCTCCTGCAACAGCCTGATCTGGCCTCAGGCGCTCCAGCTGATGAGGCCTAAACATCAGCACAGGGTCGTTATTTCAACTAGAGAAGCACTTAACTTCTTCGCTCTCAGTCTCTGAGGACACTGCTGCAGCAAGGT
239	sa.chr1	10100502	10100872	371	-	ACAATTACATACCCTCAGAGTGATTTGTGGCTGTGTACTGAGAATCTTAAACCCTGAACCATCCAACATGGTCAGCGAGCAGAGCAGCAGTGAGGGTGTCCTCCTCCTGACAGCTCCCCCTAGGGCCCTGGAATACATTAACCACTGTGGTCCACAGGGGTGTTAGGAAAAATTACTCACTCCTGCCATGTGACACCCTCGATAAATTAAACTCCCCCTTTAAGTTTTAAAGGCAAATGCATATTGTGGCCATCACTTAGAGGCTGGCCTGTCCGTGCTCGTGCATAATTCGCTGTAACAATGTGTTACCACAACTCGGTAACCCGACCCAGCGGCCGACTGCAGATGAGTGAGCAATGTGTGCGATGAT
240	sa.chr1	10103032	10103303	272	-	CAGGGGACCTGAAGTGTGTTTAGGAGGAAGATGGCTGTCAGTAGCTGTCAATCGTCGGCTTTTTGATGCCATCGTCTTGGCCCAGGCCTGTCTGTCTCGCAGTGTAACAGCTATCAAAGACTCACTCACAGCAGAGACAGGCGCTAGGTTGGAAACACGAGGAAATCCACACGTTCTCTCATTTACACCTGGCATATAAACTTTGTGAAATCTGGGTCTGTGAATTATGATGGAGACGATCATTCTCACCTGGCCTTGAAGCAAAGTAAAT
241	sa.chr1	10353179	10353807	629	-	CCACATATGTGGCATCATGTTGGAGGACGGAAGGAGCAACCAGGAGGAGGTCGTAAATCTCAGCTCTTATTTGTTTGGGAGACAGGTGGCCGAGCGTTGGCCGTGTAAATCGTATTGACATTGGGGAGATATTCATCTTGTTTACCCTTATAGCCGCAGCCCCTGTCCCTTTATGAAGACTTGCGCCATATGTCACAGGGTGTCGCCCTGGCTTTGTTCACTCATAAATCTTAGCATGTGAGATGGTGGAGACCTGTTAGCACAGCGCCTCTCTGGCCTGGAACCCAGGGTTTCGGCTGCAGTCCGGGCCAAAAAGAGCAGTGGGGATGGCTAGTGCTAGATTAGCTTCAGCCACTCTCAGAAATGTATTGTATGCACTGTGGTGTGCTCAGAAGTGCA…
242	sa.chr1	10355283	10355521	239	-	TGTTTACAGAAGAAGCTTAGCTAGGCCTGTGATGGGTGAAAACAACGGATGAGCAATTCAAAGCTTGATGCTATTTTTGTTGAAGAGAAATGGCAAACGATTTCCCTCGGTTTGGCTTAGCTATAATTGTGAAAGCAATTTTGGGATGAATCCATTTACCTCTGGTACATTTAACAAGTTTCTAGGGCAGTCGTGTGGCATTGACTGATTTCTCTAACTGTTTATTCTATAAATATTA
243	sa.chr1	10360269	10360549	281	-	GTAAGTGTTATCGCCTACACCAGTCGCTCACTCAGAACCAGCCCTGGCATATTGGATTTGGAGGAAAACCGAACACCCAATCTGATCTTCAATCGAACAGAGAGATGAGACGAGCAGAGGGAGAACGGGGAGGAGGAGGGGACTGGAGACACAGATTTGCTCTTCAGTGTGTCTGGAAGAGGCTCGACTGAGCTTTAATCACTCTCAGAGGAAATGAGGATTTTGTAGATCCTATTTTTTGTCAAAACCCTCCTTTGTGAGACAAAGACACTATAGAGAT
244	sa.chr1	10398748	10398969	222	-	CCAGTGCCCGGACCTAGTTAAACAGAAATAGCTACAAGAGCAATAACATCCCCGGCTAAGCAGCAAGGGATTCAATTCCCAAGTCATTTTACAAAAGCGTGGTGTGATTGAGTCGGCCTGCCCATTGAATTCAGTATTTAATTTCCTCAAGGTCCCAAGAGCCGTGTCTCTGTTTCCAATTTGTCCTCCTCATGAGATCAGGATGGGGGACTGAATGAAGG
245	sa.chr1	10410486	10410714	229	-	ACAAAGAAAGCAAAGAGCTGCATTTTTTTGAGCTTATTGAATAAGTCGTTGATTATGACTGGAGCCAGTGGCTTGAGAGAGTGTGTGTTTTCAGCCCGTGGTAGTTAATGTAATTGAGTGCAGCTGTCGGGCCTTTCTGCACAGAGCTTTGTGTCTGGGTAAGGTCCAGTGTTGCTGTGAGTTTCAGCCAAGACGCGCTTACACAGGGAAAGTGAGCGGGGAACAGGG
246	sa.chr1	10907659	10907999	341	-	TGTAAAATGAGGGGAGGCAGAACTTTTCCTTTCTGTTGCACCGTGTCTTCACTGCCCCACAGTCACAGAAATCACTGGTTGTAGCAGGACAGATTGTTCATGAATTTTGAATTGATCCTTTTGGCTTTTATGAATTAGAGATAGTCTTTGCCACAAGTCGTGCAAGCGAGTGCCACGGTGGATAGCTTGGAGGGATTGCCATGCAAAGTAGCATACAGGGTAGAGCAATGTAAGGGCAGGGTAGATAAACATATGCTGTGTTTGATCAGACCCAAAACAGATTTTACATAAAGGATGTGGCGTCCATTATGTCTCACTAGATCATCGCCATTACTGAAGG
247	sa.chr1	10934644	10934936	293	-	AAGCGGGTGAAACATGTTAAGGTGCACCGAGGCCATGAGGTAGAGATCAGTAGAGCAGCATGAGAGGCTTCCTGTGGTTAGGGACCCTCAGAGGAGAGTGGATTACATGTTTAGAAGTCTTGGATCACAGTACAGCCCGCAGCCATACCTCCACTTCCATCTGGTGTCGTAGCCACAGCGGCCGGGCTAATGACCCAAGCCTGCCGGCTCTCTGCTCAAATGGGCTAGTCATCAATATGTCTAACCTGAAGACGGACTTGAAGCTCCGCATCAGCGGGAGGTCCACTGTTCT
248	sa.chr1	11337258	11337472	215	-	GAGAGAGCCACCCAGCTGCAGGAATATGTTGCCTCCCCAGCGGGACAACAGCCACCAGCACCTCCAGACACCAGGAGACAAGAGATCAGGCTCAGGAGACATCAAGGAGCGATCAGTGTCTGCTCACATATACCGACAGACTGATTTATGATGAAACTTTAAAGAAATCATTTATATTTCACCACCTCTAAATTGGTGTATGAAATTTTCATCC
249	sa.chr1	11338722	11338938	217	-	CCCCTTTCTGATCTTGTGGAGCTCTTTACATGTCGGAGCAGAAGGTCAATGCTTGTTGGGAGAGGGTCTACAAAGAGATCAGGATCTAACTCAAGGCAACGGCAAATCACACAAAAGGAAGAAAAAGGGGGTGTTTGCAGCCACCAACGGCGGTGTTTTATTTATTCATCTGCTTTACCTGGGAAATGTGACAGGTTCCACGAGGAGCATTGGGGC
250	sa.chr1	11341176	11341446	271	-	TGCGACTATAAAGACTGCGCGTGTCAAGTGCGATACAAGTGATTAATGTAGCGGGGTGATTGCAGAATTCTGTCCAACCTGAACGAACATTTCTTCTGCCTCTCTCATTAGTTTGACTGTCCCACGCGGTAATATATTGCTTGTCACTGGGTTGTCTAATGGTTGATGCTAATTGACCTCCTTTCCCCCTTTCTTCTGCACAAATGAAAAGATTTCCTCCGTCCTGTGATGGAGCATGTCACAATCTGATCCGACAAATTAAAAAGCTCA
251	sa.chr1	11342298	11342583	286	-	GGTGTACCCATACTATTGACAAAAACGCAGCGCGTTGATCAAAGCGAGCCATTCAGGAGGTTGGACAGGGCCACGAAGACAGGGCCTGTAACACTAATGATCTTCAAACGCTCGTCTATTTCACTGGGAGCTATGCACAACTCCCCAGCAAGTCCCCCGTCCTCCCCCTGGAGGTAATTGTGCCTGGCTGGTTAGGTGACAGGTGTCAAGTGGCCCCTCCTCAACCGATTCATCATGCTAAGCAGAGAGGAAAAGCTGATCTCGGTCTCGCGTTGTCTCTCTCTC
252	sa.chr1	11344105	11344963	859	-	CAAAGGTATTATATGAACGTGACTGAAAATTTCATAGCTGCAGAAATTGAGGAACAACAAAACTGCATTAGTCAGTAAAAAACAAATGCAGACTTGATGCATTTTTTGCCAGATATGACACTGGAGTATAAACGACATGCAGCACTCGAGTACAAACATTCGCTGCTACTCAGAGTCTCCATGCTAATCAAGGGAAGTCTCTGGTGCAGTTTCGCCCTTCTACATCTGACAGATCATAATTGGGGGCCTTTTTTTCGCTTCCTAAGATGTTGCCTGAAACCTGTGATGCAACAGTGGGAGCCGTACCCTCGCTGCCTTTCAAATCAACAGTGTTGTCAAAACAGAGCCCTGAGGAACCCCCAGTAGAGCACGGCTCACCAGACCCCTGTAGAGATTTGA…
253	sa.chr1	11345993	11346364	372	-	CTTTATGTGGGGGGAAGAGGCGTTTTTCATCTTGCACACATTTGTGCATATTTTTGTCAGGCTCACTATGTTCTAGTGCACTTAAAAGTCATTGTTCAATGGATGGATGATATGCATCCCATGCAATGTGTATGTGCACTGTATTATATTAATTATTAAGTACAGAAAGTGTTGCTTCATGTCCGTATTTGATGGAGAATCCCCCACACCCCCCACACCCCACCGCCCCTTCCCCCAATTATGTATATTACCTTTGCTGGTGCATGGTTCATGCAAATTCTCATTTGCATCGCTCTCTTGAATGTGCTATCTCCTGGCTGGAATCACTTGAAGCCTATAGCGAACATCGCCCTTCATAAGATCTTGATTGT
254	sa.chr1	11347465	11347779	315	-	GCCTATTTTATGAAAGTTTGTAGGCTAACAGTGCAGTATTACATTGCTGTTGTATGATATCAGCATCAGCAGGAGCGTTTGCCAGGCCTTCACTGTTATCCCAAGCGGACAACTGTCCACATCTCAACCACAGGCCAACAATTGGCAGTAATTGGCACATTGCCTTGGCTGTCCTGGGAGAGATCTGAGGGTGCATACGGCCACGGACAGGCTGCCCTTTCCACCAATTAGAGAGTTGTCTCCTCTTGGGGCGGGGGCGAGGGGGAGGTCCACCTCACTGCTACCTTGTCTCTTGATCAAAATGATTTGTGGAG
255	sa.chr1	11348595	11349053	459	-	ACAATTAGCCCAGATGAAGCCTCACCTTCACCACAGGTTGACAGGCTCACTATAAAGCAGCTTTATTTCTCTGCAAGGACCTTCACAAGGGGGGCCTACCTAATATGCTGTCTGGCCCCGGGGCCTGTGGGAGCGTGGTTGGATTATTATGTTAATGCATGTGCCTCCTGCCCTCTCCTCCAGTCCCAGCTGGCCTCCCTGTCGTTAGGAAGTGCTTTGCTCTGACAGAGGAGTAATATGCTCCGTGATTGAGGGGCCAAAAGATCGAGCTCTATAAGAGAGGGGCCACCACTGATAAGCATATGATAAAAGTGCCATTGTACGTGAATGCCTCAGAGACATGGGGAGATGACTTAGCAATTCCTATGGATTTCAGTGGGAGAGTGAATATGTATAAGG…
256	sa.chr1	11352010	11352224	215	-	GGCCTTGAGGTTTGGCAGCCATTGTCTTTATAAACTCAAAGCTGTGTTAAATGCGGCCCCAGCCCAGCTAATGAGGGGGAGCCTTCAAAACCTCCATGAAATGATGCTGTCAAATGGGTGACATAAAAACGTTGCATGTAATCCCCCTGTGCAGACCCTGGGTGTAAATATGCCAGCTCCACCATTTTCACAGCGTTTACTCCCAGTTCAAACA
257	sa.chr1	11354238	11354781	544	-	TTTTCCAACTTCCATATCAACATAGTCGTGACTCCATGCAAGTGGAGTACTCACCTTAAGACCATGAATAGTTTTCTTCTAGTCAGAGTGTGTACCTGAAAACTTTCCCACAGAACTTTCCTGAATGTCAGTGTACGCTCCCCCGTCTACCCCTGCACCCTTTGATAATTCTGCCCAAAACTCCTTAAACTCACAGGAGAATTCTTAAGAATTCTTGAAAAACTCCTCTCTGGCAGTAGATGTGTTACTGCCAACCCATTCACCGGCTTGATGAAGTGGGCAAGGCTGGAAGGTTGGAGAGGCTGGATGTCCGATCACGGCTCAGGCCATTAAAGATGAAGGACTGGTGTGTGGTCAGAGGTAGAGGGGAAAACCAAGCCAGGCGTGCGGACTGTGGGC…
258	sa.chr1	11355134	11355373	240	-	GCCTCCATCCACACAACTAAATCTAAGCCCAAGTCTTGTCTGGATGGATGGAGTGTAACTTTAAAAGGCATACATGAGTGGCCACTCACTCCAGTGGCCCTCCCGCAGCAGTAGCCTTGGCTACTCAGCCATTCTCTGGCCTCACCATTACTGTGTTGAAAGGACAGACATTGATCGTCAACACACTTCAGCTGTTTCCAAGTACGGTCATTATGCATACAGTACACCGTGTCGGGTCA
259	sa.chr1	11357530	11357945	416	-	GAATGGTGGGGGGTTCACGGATGAAAAATCATCACCAGTCCAAATGCAGATATTGTGGCGGCCTCACACTCTTACCAGTGTCACCCTCCATTCGTCACTGTCCACGAGGCTGCCTCTCATTAAGTGGCCCCGCTCCGGCGACAACTTAATTTCCTTAAGAGGACCAGACACCTGATTCAATTGTGCACCCATTACAGATTTGTTTTCCCCGTCTAGGCCTTGCTGGGACCACATGGCTGTGAACAGAAATACACTCCCACTATATTAAATGTTGAGGACGTTATTCCCAGACATATGATTCATGTCTGCCTCCCGGTATCCATCCCTCACAATGCCCTTAGCTCAAACAACGGTGTCGCTCCAGTCAGCTGGGCTGGTTCAGATCTGCGCCTGCTGCTG…
260	sa.chr1	11358121	11358519	399	-	GTGATTATTGAGCTCATTGTGTTGTTCTCACGTCATCAGAAGACCTGGAGCTCTTCAATAATTCAGACACACTTTTGAACTGTTTCAACATGACTGCTCCTCAGTCCTCTGTCTTTGAAGATCAGACAGCGTAAGATGTTTTTATCTGTTCGCCGGCGCGGGCGAGACTTCCATTGTCCATTTGACTGCTGGTCTCCATAGCTTACCTCTCACCTACAGCTGTCAGTCAAACGGTAGCCATTGGAGACCGGTGAGAAACAGCTTTTCCTCTTGTACAGGGTTTAACTGATTGTTGCTGTAATTTTTCTGTCATGGCTTTTATCCGCAAGGTGTGAGTATGTTTGATACCAGATGCTCACCCAAAACCACACAAAAGCCTCATGTATTCATTTATTTAT
261	sa.chr1	11360334	11360593	260	-	CCAGTCAAGCTCAGCAGCGTGTGTGGAGGAGTGTCTCCTGTTCCCCCTGTCCTCTCCCTCTCCAGGAGCATCAAAAGGAGGAGGACCCACGCAGGGTGTTTGAAGAGCCCACCGACACTCCCCTATGGGTGGTGAACTGGCAGATGCTCAAACCACACACAACTCTATCTAGGCAGGAGGAGCATCCTTCTCATCTGCTTTTGTACCCCTGCCATTGGTTTCCCTCGCAGCCACGAAGATTAGTTCCAACTGTATTGCC
262	sa.chr1	11364092	11364336	245	-	TTTCAGTAGTTATTGCAGCGAGCTACTCGTGTGAGTCTCTCTTTTCACTGCTCCCTTTGCTCATAAGTGAATCACTCAACTAATGATTTAATTAATAGCATTGTATCCACAGATGAAAAGCTTATATTTAATCAGCAAAATGGAGTGAACTGAGATCAGGGGCCTTGACTGTCATCAAAACGTGCTCGGGGTCCCACTTGCTCACTAAGCCACTCTAAGCCCTGGGACACCCATACTTAATTGA
263	sa.chr1	11367711	11368015	305	-	ACCGCTGGTTCTTTTCGTATGAATTGGCTGAATTGATCCTCATACAAATTAGGTCTGTCCTCAAAGGGCTCCATCAATACATTGACTCCTTTTATGAGGGTCATCAAACAGCCATTACTGGGCATCAGGGGGTCCCGTTTGGGGAGAGACTGCCCAGGGTGACTGATGAGCCGGATGGGGATGGTAGCTCGTCTGGGGGCCTTGGAGCTGTGGGCCTGTAGCAGAGAGGAGAGGGGAGGGGGGGTTGCTTATTGAGTGTTGGATTCATTAGTTAAGCAAAGCCAAATTAATTTGCCGTGCTACA
264	sa.chr1	11368433	11368835	403	-	ACGAGAAAAAATAATGTTGAAGTACCAACAATAGACAAGCAAAAGGGGGGAAAAGAAAAAGCCCTGGAGTATTCCCCACGGTTGCTCTCAGGTATAACGAAAGAATCTTTGAAACTGAGCACTGGCGCGGTAGGATGTAAACAAACTGTCACTGCTGTCAAACACTTGCTTCAAGAAGTGTCAAAAGTTCAGACTTTTCAATTACAGCAGTTTTAATATGCACACAAGCCTCCCCTGACTGATTAAAATGCACCATTTTAAGTCTAATTGTTCAAGAAAACTGTGTTTTATGTTGCTGCAATGGTAATAACTAATGATAGATGCATAAAATTAGCATACATTTCCCAGACCAAGAGAATATCTGATCATTGTGCCATGGAGAATTGCTCTAAGTTAGGA…
265	sa.chr1	11368963	11369309	347	-	AGCTTTTGACTGGATGACGGGCGTTAATAAAGTGTGATGGAATGTGAGTGTTACAGAGTGGGTACCAATTACAGCAGCCAATCTCACACAGGCAACCATTGATGGTGGTGGTTCAATCTCTTCATCTGGCGTACAGTACCATCAGGGACCCACTGCAGAGACCTCTGCTCCAGCTAGCAGGCTAATTGTCAATTCTGCTTAAGTCATAAGGAGAGCTATTTTACCAGGGCTTTAGAGAGGAAGTGAACTGTAAAATTAAAGTAAAAAAAAATTCAAAGTATAGCATAAATGTAGAAATAAAGTTCAAGGAGAGGCACAGGGAGATTTTATGGAATAATTTAAGTTA
266	sa.chr1	11373566	11374127	562	-	CCAGTGCCGTATTTGATGTTTTGTAACTTTTCATGTGTTGCCAGTGGATTGCTGCCTTTAAAAAAGGGAAATGATTCCCTTCAAGGGTGGCAAGGGTGTATATGCATATGAATATTTTCTATTGATGAATAAGATACACTGCCGCGCCGCCTTTGATAGACTCCTGCTCGGGTCCTGAGTGATGTCATAATGGTGGGACGCCGACCCTGGGCAAAACATCCCAATTCACAGCAGAGAGGAGCAAACATAAGAGCCCTTTGACGTCCTCTGTGTTTAATATTACAGGACTGTTTACTGAGGAGGGAGTGGGCCTTTCGTGTCCACCAGGGAGCCCAAATATGTTTAAGGTCAAGCCATCTCGGTTCCTCTTCAGTCAACTTCAGGATCTTTGATCACTTG…
267	sa.chr1	11376254	11376524	271	-	AGATAGTTCCAGGGCTAGTGCACCAGCGCACATCTGACTGAGGCAGGTGTTAGAAATGTAGATGGCTGGCGGAGACTAAAGACAATACAAATTTGAAGTGAAAACGCTACTGGCACGCCTCCTCTGTTCTTAACACGTGAAGCCCCAGGCCGATCAATTATTCATCCTATTGTGTGTGCGCGTGGCATAGTGTTAGTTCTGTAGTCGGAGAGGAGGTGTCTGTTGCACTTAAAGAGTGAGCGCCACGTCGCTTGGCAGGCCCAGGTCTGT
268	sa.chr1	11383549	11383778	230	-	AAAAAATAATAAAAAATTGTTTTGGAAGGCAAGCCAAACCAATGTGCGGGAGAGAGAGCATGGAATCAATAGTGTCTTCTTTTCTTACTTGATTTAAATGAGGGCTACCAGCTCTGAAGTTCCTTCTTGCCATGTTCATCTTGAAAGAATGTGCGCCGGTTGCACCGACTCCAAAGCCCAGCACAGTTACCATTGGCATATTAATAATTTAATGCAAATAATCATTGAG
269	sa.chr1	11386973	11387227	255	-	ACTTAAAAGTTTATCACCAGTTGGCAGTTTTGGCAAGTGATAAAAATGACCAGTTGGAGAGGCAGATTTAGGTTGACAGCCGCGGAGGGATGAAAATAGCATGCTGCATACGTTTACCTTGGCGGTTTCAAAGGAACGGGCACCACGCTGGCAGAGCTGCCGCTGCCCATGTTCATCCATTCATCCACAGCTCAGGGGCTTGTCACCACAGAAACTTCAAGGGAGAGTTTCAAGCTGCAAACAATTCACCGACA
270	sa.chr1	11388970	11389175	206	-	TTGGTTTGCTTTCTTTCTGCTCGCTCTACCCCTCTGGATATGTGATCACTAACATCTATTGCATGTATTGAGGGCTGGGCGATGGTTTGGCACGTAGATTGTCAAATCACACCTCTGAGTAACTCTCAGCACACTTAGCTCAAGGCCCCTCCAGCTTACATAATCCTCTGATCTGTCTGCTGCTGGAGCAGGGCCAGCTGAGGAT
271	sa.chr1	11393443	11393683	241	-	ACATGCTCTGAGCTGCGGATGATTTGGTTTCCCTCTGACACTATGTTTATTAAAGGCATATTGCATAAAGGAATAAATAGATATTGTTGGTTGGATTTATATGAGCTTTGAGGGAATGCAGAGATTCACCCCTTGTTTTAATATAGGCCCGACTGTAAGTGTTTAGTTTGATTAAAGTCAATATGTTTGTTTAACCTCCGGGCCAAGGGGGACACCTTAGTGAGCGCGTGTAATGTTGTG
272	sa.chr1	11396651	11396965	315	-	ATACCTACACAGGGAGTCTAATTCTTGTGAACAATAAAGTCCTTTCTCTAATTTCCCCACTCAATGACTTTATGAGTGAGCAGCTAATGCATCATTCTTCTCATTGACTAATGTCCTGGTTCATTTTGTCCTTTTCGCTTTGCCGTCGCCCGCCGTGCAACACTGATTAATGCCATCACAGCAAATTAGATAGCCAAGGAGCAACATGTTTATCATTTTCAAGCATTAAGAAAAGTGCTTTTTTTGCCTCATTTCCTTCACTGCATTCAAAGCAGTGGGCACATCAAGGTGATGTATGTATGTACAGTACAGAG
273	sa.chr1	11398457	11398795	339	-	CAAACAAAACAAAAATCGAGAGACAATGCTAATAACTGTAAAATATGAATGGTGACTTGACATATTTGCAAATGCGCTGAGAGGCGCCCTACTAAACGCGATGAAATGGGGAAACCAATGGCATGGAAGAAAGCGGTTGTGGGCCCCCATCTCTTGCCATTAGATGTTCAGTGGAAGCTGTCAACAGAAGGCGCATTTGCCTGCCAAGCTCCCTCTCTGACTGAGCTCTCTGCCTGCAGCACGCCCCGAGCTCCTCTTTGACTCAAAGGGTTCATTTCACTTCTTTTAGCCTCATTCGCATGTGGTGCTACACAAAAACCCGGCTTGCTCGCAGCCTG
274	sa.chr1	11404065	11404306	242	-	CATCCCTGGAAGCTATGCAATGAAAACACAGAGCAGGACCCCAAAGGACAGAGAGGCCAGATGAAAGAATTAAGGAATCAATCAAAGCACCGGTAGCAATGAGCTGAAGCTGAGACCTATCCAATATTTTGGTTCTGCCTGACGCCGCAGAGTGATTTAGTGGCTTCAGAGTGCTAAGTGTCATGTTTCCCACACTCCCTTAACCTTAATGAGAAAGTGTGGAAAAAAAGTCACTATCTGG
275	sa.chr1	11404311	11404604	294	-	CCTCTTCGTGAAAGAGGGGGGTGCAGCTGTGAGATGATGAAGTTTCAGGGAAAGGTGGATGTGCCATCCATTACAGGAGGTGGAAAGGTGCAGATAAATCACCTTATCAGCCCTGCCTTCTCCCCACTGAGCTGAGGGAGCAGAGCAAGGGGGAAATCCATCAACCTCCACAAATGGGACATGACTCAGAGATCACTCTGCCTCTATAGTGGGCTCTGTACATACCTCGCACTGGCTTTATCGTTGTATAATAACTCACACCAACTTTCATCTAGGCGACATCATCGTACAAG
276	sa.chr1	11406452	11406662	211	-	TGAGGAAACTCAAAGGAGTAAGCATTTCCCCACCAGCTCTGAATGTAATACCTTGTCACCACACCCCCTTAATGTTAAGAGCAGTCTATTGGTATTCAGCTGCACAGGTATCTAAGAAAGCAAAGCCTTTTAAACATCTTAACTGCTGTTTGTTCTCTCTCTAGAGGGCACGTGCAGTACACTGGGGGTTTGGGAATAGACAAGGAGAAT
277	sa.chr1	11407197	11407676	480	-	AAATGTAACCAGTCAGGATTTAAGCCTTTAATCCTTCAGGTGTGTGTTTTCACATCATTATGTATGTCCAACTTGACTCGCAATGCTGTAGCTGTTTGTATTTTACAGTGCAAGTTTCTGATGCCTCACTTAAGTTCAGCGCAACAGGGACTGGCCTAAATGAAAGCAGAAGAAAGTTCCCCAGGCGGGAAGTGTAAGAGAACAGGAAACCTTCTCTGTGCCTGTCTCTTAAGTCCCGGGCATGCATCTGAATGACAAACCTGTGTGTCTGTCCCCCTTTTAAGAAATCCTTTACAAGTGGTGAGACACCAGGGCCCGGCTTGTGGAGGCTGTATATTTCTATTCATAATTGATGACCCGGACCCAGACAGACAGCACACTACACATGTAATATGGATT…
278	sa.chr1	11411084	11411336	253	-	TATTTATGAGCACTAATCAGGATCCCAGCTCTGGTGTGCTAGCCACCCTACCGGTAACATCACTTCCCTGACCCGACCCTGCCTGTTTCCCCACAGCATTAACGCGTGTTTACGCTAACGCCTGCTCATTAGGCCTAACTATGCTAGGCCAGAGCCTGCTGCCTGAGCCGGAGCTGGGGGCCTTTTTAACATGATCTAACCAGCCCAGGCATCCCCCTAATGGGGTGCAGAGAACAGCAACGTGCTAATCTC
279	sa.chr1	11411385	11411606	222	-	ACATCGGTGGCTAGTATACATAGAGGTAGTTTACTGGGAGACATGGCCTGCAAGGACCTGCGATCAGGCTCCATTATTGTTGTAATTAGCGCGCCTCGGTGGAGCCCGGGCTCCCAGGCAGCGTGCCTCGACCTCCCTGCCTCTCAGTCTGTTTACAGCCAGCCAAGGCAACAGGGAAAGGGCAGGGGGCTGGCCACACGGCTCGATGCCTCTGTTCAGCT
280	sa.chr1	11412480	11412767	288	-	GGATCAGCCTTGCCTCTCAGTGGCCTTCCCCCGGTGTTTCTCCCTGTTGTCTCACTTCATTCCCTCTCTTATTGTATCTGATAAGAGACCCCGTGTTGCAAGTGTGGTAATGAAGCCTGTGTTAGAAGAGCAGCACCGCTGGGCATTCAGGGCCCCGCACACCTCGGAGAAAGCAGAGAGGCGCGTGCATATCGATCTTATATTGTTTCCTTGAACCCAGCTGCCTCTGCGTACTTTTGCTCTCGCTGCGCTGCACCTCAGTCCGCTGTAGTCTAATGTGCTGTCAT
281	sa.chr1	11413783	11414042	260	-	TGCAAGACAAACCTGTCACATTCTGGCATCACAACAAGAGATGAAGCTCAATTTGTTTGGCAATCCAGCCAGTGAAGCCTGTCCGCGCCTTTTCACCGCAATTCTTTGTACACAAAAGACTTATTTGGCGTAATGCATGTAGAAAGGGCTCGCTGCTCTGTCCTCCCTAATTGGCGCTGTCAGGCGTCCCTTCGCTGGCTTGTTTCACAGTCTGATCGGATAACCCAGTCCACATGAAGAGAGGAGTGAAAGACAGCCT
282	sa.chr1	11414021	11414342	322	-	GAAGAATGAAAAGAGATGCAGGTGGTAAGGAGGTGGTGAGCTGCTTAAGAATGATCAACTGCCAAGTCGACGACAGGCTGCGCTCTCTTTTATACATAAATAGTTGTCTTTCACTCGGCATCTCTGCAAACAATCGCTGATCAGAGGTGTGTAAGCAGGTAGAGGGGGAGGGCCTCTAATGCAACATGACAAAAGTGCTACTTTGATATCGCTGCGATCATTACCCTCGTTAGGAGGTAAATGCCACTGATAAGATAGAATGGGGAAGTAGACATGGAAGGCCTGCTTTTAAGTGCGGGGAGGAGCACGATGTTTAAGCGA
283	sa.chr1	11417248	11417526	279	-	CCTTTCACACTCTTCCCTAAGGCCATAAAACAGTACTTTTACATATATTACCTTTTGATTAATGGAGCTGTATTCATTATTCTGCCCTATTGCTAATTAGAAAACGCACCCTGCTAATGATATACAGTTGGAATAATACTTGCCCACGAGGCACGCCATCACATCAGGTTTTCATGCTCGCGCGCTCCCGGTACGAGAATTTACCCATAGATCCAGATCAGCCTCCTTCCTCCCCTCCGTCGGCTCGTCCATTAGCAAAAGAGTCACGGCGAGCGCTG
284	sa.chr1	11440099	11440347	249	-	CTATTCCTCTGGTCTCTTTCCAAGCCCTCCATTTTTCTTCCGAGTAAAGACAGATTAGGGCCTAAATCCCCCGCAATTTGGGTCATGGCCCTTTGTGTGCTCCGTACGGTGAGAGGGGTGGCACACGACCGGGCCCCCATTTGCCAGAGATCAGGAGGTTAGGCCAGCAAAGTGATTGAAGGGGCGCCGCTCAGTATGACCATGTTTGGAAAAATAATGAGATTGAATTAACAGAGAGTCTATGGTGG
285	sa.chr1	11441405	11441796	392	-	TTACCCAGAAGCGCCAGCGCTTCTCCTGAAATATTGTGCAAAAACAGGAAACAGCATCGGAGAAAGCAGCACATGGCTGCAACAATCCGATGCAGCGCCTCTCTCCTCAACTTCTGTTTCGTCTCTATTACCATCTCATCCTGAGTTCAAAGCAGCGTGATGTTAATGAAGGTTCCCATGTACAAAGAGAAGCTTATGTAAATGTTACCTCTCCAGATGTTCTATAGCTCTCAGAGCCAGAACTCCAACTAGCCCCCAGCCACATACTACCAGTTAGCATTTAGACAAACCTTTGTACCTTCACTTGCCTATAGGGCCTATCAGATCGTCGCAGCCTGAAAATCAATATCTGCTGCTAATGAAGTTTAGCCACACATTTTAATGAAGGACC
286	sa.chr1	11445405	11445641	237	-	GCAGTAAATTGATGGTGACACACAAACTACATTATGTTTTTTCGCTCCTTTTTTTTATAAACTAACAGCGCTGCTCATCTCTCTTTAATTGCACGGCAGTTGGGGACGCAGATGCGCACAGATGCGAGTGCAGGAGGGTGAGACGAGAGGAGGGAAAAGTGGGGATGAGAAGACGGCGGAGCAGAGGATTGTGTAACTTAGTTAAAGTGATGAGGCAGAGGTCCTAAGTGACCCGG
287	sa.chr1	11446781	11447745	965	-	TTAATATCATCACATGTGATTGAAGGCGCTCTGAAATGGAGGAGTGAAGAGCATCGCCAGATGAAGTGAAGTGTTGAAAAGAGTGATTATTTTTGCTTCAGTGAGGTCTTATTTTTCAAAGTGCCACTAAAAGCATGAGAGACTTGTGTCACTTTGCGCTGGGAGGATGGAGGAGCTGAAGGGTGATTTGAAAAGAGATGAAAGAAAGGTAGTGACACCCGGCTCCCCTCATTTTTTTCAGACCTTTGCTCGAAATCGTGATACTTTCAAGTGGCTCCAATCATATTCTCCGCGAGGCAGTGCGATATTTATGGCCGAGTGCCCACAGCCAAAGCTAATATTATGAGCTTCCACAGTGCCATCCATATTGTTTTACCTCCCGTTGCCTGCGGTGAGGAA…
288	sa.chr1	11448485	11448755	271	-	GAGTGACACAGAATCGTCAGAGTGGGCCATTAAAATTTATCTCCGAGTCACAATGGCTGCCATGATAGCGGCGTGAAACTTTCCTTTGAAAATGAACGTCACTTGTCCTCTCAGTCATCCACTTCCCTCGCAACCAAGACAAGCGCTCTCTGTCCTCATCAATTCTTCACTGCCATTCTGACATTTATTTCATTCATTTGCATAACTGCTCCCCGTGTCTCATGTTTCGTCTCGGTTTCGAGCGCGAGCATTTCCCCCCTTTCCTCAACT
289	sa.chr1	11450686	11450915	230	-	TCACACTGAGTATTAGAGCAGCTCAGCTCAAGGTGCTCAGACTCTCTGCTAATAACACCATCTAGAATTCACGCCCTCCAAATAGGTTAATGTGTTTTTGCCCAGAGGGCCCTATCTACCTCAGCAGCAGAACTCTCTCTGCACTTCCATTAAGCAAGAACACTGCCACCTATTAAGGTGCTTTGGTGTGTATGGGGCCAGAAGTGAGAATGCGAGCGGGAGTCAGAGC
290	sa.chr1	11703206	11703412	207	-	CCCCCTCTCTACGAGCTAATAGCCATTACAGTTGGGAATGACCATGAGAAAAGACTGCAGCCCCCCCTTTGATAGAGCTTGTGGTCCTGCCCTGTCCCAACGCAGTGTCGAGTGCCCTAGCATCATAGGCTTTGCTCCATTTTTCTCTGAATGTTTGACTCATCCCTATGGGCGGCTTTGTTGGGGCCCATACCAACCTTGTTTAG
291	sa.chr1	11867182	11867444	263	-	GTAAGTCGTTCACTCGATTTGTTCCATTTTAACGGCTCTCCGTGTGTTTTGCGCAGTAGTTTAGGGTTAAAGAGGTGAAACAGACAAAAGACTCGGCGTAGGTTATTTCTCCCTTTTTAGGTCCGAGCGAGGCAGCCATGTTGTTGGCGATGGGTAACGTTAGCCAAGGCAGTGAGTGGATAAATGATACGTGGCTTTATTAAAGAGTATAATCGATAGTGGTCCGATTCCGTTAAAGGTTGCGGTCAGTTGGCGTATGTGT
292	sa.chr1	11867435	11867727	293	-	CGGCCGAGCGTTTTCGGTAATGTGTTCGCCTCTCGCTTGGTCGCTTTTCGGGTAGAAAGGGGAGGATCTGGGAGTCTGGCCGCAATAAAATGAAGGGTCAGTCGGATCAGACAAGCCAGAGTCTGGCTACCCATACCCCAGTGTTCCTAGTTAGCAATAGCGCTATCTAGCAACGCTCGGTAAACTTCATTTCCTCGGCGATAAACGTCTAACTTTCGCCTCATAGTTTTTGGCTTCCATATCGCGGAACCCAATTTGTTCGCGCTTGTTTGTCGTCGACTTTAAAAAGTGT
293	sa.chr1	11870230	11870476	247	-	AGCCAACAACACCCTGGTGGTGTGCCAGCCAACAAGCACAATATCGAGCTTCAAATCTCTTCATCTGTGGTGAAAAAGGCCAAGCTAATACACTGGCTTTAATGCTGGAGGTGCTTTATCTTAGCACAGACCCAGATATATGGGCTGTGCAGCCCAGTGTGCACTGTCCTATTGTCTGTGGCACAGCTTGTGAGAGGAGACTATTCTTTAAGTGTGTGTGTGCACATGTGAAAGTGAATACGCAGC
294	sa.chr1	11870567	11870771	205	-	TACATAAGCCGGCTATGGAGGTCACAGTACAGTATGGCGCCTTCACTCTGACAAGTAAACATGACCTTTGGTGCCACAATGAATTCTGCCATTCTTTATGACCTTGCAGCGTGCTATTGTTTGTGTAATTCTGCTGCTTTATTACTCACTCTTAAAAGTTAAGGTTAGTCAAAATGCTTATGGTGTAATAATTTGTGTATGTGT
295	sa.chr1	11877325	11877836	512	-	CTTGTTGTACCTGCCAGCCAGAAATGAGATCATCAGAAGAGCAGACGAGAAGCTGACATCTCTCCTCCACCTACCCGTGGCTTTAAGTGATGGTTGTCATAGCAATCATTATGCCACAGAACAGACTCAGTGGGTGAAGGATGGCTTTGAATGCGGCAGCCTCGGGTCACAACCTGGTTATGACAGAACAGATAGACCTATGAGGGTTGCAGTACACAGTCTGCACAAAGTAAACAGCCGCATACATAGCATGTCAGGTTCATATAGGTTTCAGGTGCAGATTGAAATTACTGAGGCAATGTCTCTTTTTATACCTTGAAGAAAGGCAAGGCAGGTATTGGTGTAACGGAAGGGAAAGAGCAGCATGGGGCGAACAATGCCTCTCATTCCCATCAGCTG…
296	sa.chr1	11878672	11878880	209	-	ACAGACACACAATCACCTCTGTGAGGAGTTTCAGTATGCCAGAAAACTACACAGCGGGGTGATGGCCTGTTCTTTTTCGCACTTGTTCCAAAGAATGTACCCTGTCTACTTGAGAATGCAAGTGCGACATCCACGTCTTGGTTGAATGAGGTTACTTTGTCAACCGGAAGAAAAAAATGATGGGATCTGACTCGTATGTCAGGTGGCT
297	sa.chr1	11898379	11898947	569	-	GGTGACCAAGTGTGCTGTCCCTGTCTGATCCGACATGGCCCAACACGCTTCTAATTAGAGGACGTCCTTCCAGGTGCTGACCAGGTTATACTTAGCCTGCCCGCTGACATCTGACGGTGTGACATTTCCAGCTGGTGCTGTGTGCGACCCTGCGCCACTGCCCCTGAACTTGAAGGTCACTGCCCCCCTCCCACCCCCCTCCACCTTCACCTCCCCCACCGTTCAACCTCTTCCTTCTCACCCTCTTGAACTGCAGCCCAAGCCTGCCATAGAGTGGCACTGTGGCATAGTGGCACCACATGGGTGGTCAAAACACCAGCACATGTCCCCTCTTCCTGCCCCGTATCCCCTGTCCCTGAGCCCTCTATCCCTCCGGCATAGATCATCATTAATCAGAGG…
298	sa.chr1	11904352	11904879	528	-	CAAACATTGGTTGGTCGTGTTGAGTCGCCTTGCTAGCGCTACCTCCCCCACATCTGTTTAAAACCAGGCTGCTGGTGTCTGGGGGCTAATTACGCCGGGCTAAATAGTCCCTGGCGCCAGAGGCTAACGTGTCCTAGCAGATGGGCACTGGTGTTGCAGGGCAAGGGGAACATGGCGTCACAGGAAGGGAGGGGGAAGGCAAGGGGGGTATGTGTGTAAGGCCCTAGGTGGTGCCCTGGCAGACTGGCATCGTGTGGGTAACAGCCGTGCCACCCACTCACCATCCAGCCACCCTCACTATAGGTGTGAAATCACACTTTGTACTGGCTTAACTCATTCCTCATTCCTTAGGAACAGGCCCTTCATCTCTGAGGACATTTTAAAGGCCCTCTCCCCTCT…
299	sa.chr1	11917938	11918172	235	-	ATCCCAGAACTTCCCTCCATGTTCCTTTGGCAGTGAGAGATCCAGAGGTTAATTAGCTTGTGCCAGCTTTGCCTGTCCCTCTGCCAGTTAATGAAAATCTGATTGGCTTCTGGGTGTCAAGAGTGTCCTGAAAGTTAATTCGCCCAGCCCACCTCCCCTTTTCCCTTGTGTGTTTAAAGCTTCAGATCCAGCCTCTGCAGCTCGCTCTTTTACTGTTGTACAGTTTAACTCTTT
300	sa.chr1	11925971	11926252	282	-	GATAGTAGCAAAGTACATGATTCAACCCCTAGAAAAAATGCTTTATGGAGTTATTTTCAAAATTACTCTCACATGTTAGAGTGGGTGGTAGCTTACACATTGTGGCTCTTGTTCACAGCTCGGAATAGAAATACAGTGCAGTACTTGGACAGTGACACATTTTCTATTGTTTTGGCTCTGTACTCCAACACATGGGGTTTAAATTTAAACAACGGCCGAGGTTAAAGAGCCGACTTTCAGATTGAAGGGTTTTAAGAATTGGAGTGTTTTTATACATATTC
301	sa.chr1	11926996	11927293	298	-	AGGGCACCGGGAAAGAAAAGCAGTAGAATTGGGTTTCACACACACGCCTCCTCCAGCCGACCTTCTTTGGACTTTTAAAGCTGCTGGTGTGAACCCCTGGTGGTCGATACGAGTGTTTTTGTCTAAAACAGCTTTGTCCAGTTTATTGCTGACGTTTTGCTCTTCCTCTGCTCCTCAATGTGTGTGTGTGTGTGTGTGCTTGTGTGTGGGTGGGTGGGATTGTCCGGCCTAGACAGCTGAGGGGTCTTTCAGAGGCCACAGTGGCCTTGTTTATCTGAGAAGGTTGGCCCTTATCGT
302	sa.chr1	11935144	11935408	265	-	AAAAAGCTGCTTTTCTTATCAGTTCTATCGATTGAATTATTACTACTTCAACTACTACTCTCTATTACCTTTTTGTTTTTCTGTTTTTAAATGTCTGAATGACCTGGACCCAGTTGCATTATCTGAGGAAACTAATGTATCTCAGTTTTATAGATATTTTCTTTAGTCGTTTGACGAGATAAAAAGTTGAAAAGACGAAACAAAACTTGCAAGTGCTATATTTTAGTGCATTTTTGTCTATTGCTATTATGCATCGAAATAGCA
303	sa.chr1	12132777	12133087	311	-	CAAACCCTTCTAGAGCTCTTCCATTAGATAATGCCATTATCACAACAAAACTCAGGGCAATTAAATGCAGATTACGCTGTAATTCAGAGCCTGGTGCATTAGTCTGTGCTCCATCATGGAGCTATCTAATACACCTCTAATGCATTCAGACAGTAATATCCCTCTCTAATCCTTGGTAATGTTCGGTGCTGTACCTCCCCATGGATTAAGCAAACCCTCTCAGTTTTAAAAGCATTCTGATCCGTACCCAAAGTGGCATGTACCTCTGAAAGGTACACCTTTTATTAAGTAGAATGCATGTCTCTCAGAA
304	sa.chr1	12430215	12430626	412	-	CTTTAAATCAAGCAGTTGCTGCGACACTTACACACCCACACGCACACACTAAACAGACAACCTCAGGAAAAACCCATAACTCATCATAAAAATGCCAAACTAACAAAAGTGAATAGCAGCATGGAGGTTTATGGAGTTGGGGCGTTTTTATCAGTATAATTAATGAATTACATCTGGTGCTGTCAGATTGCAATCTGTTGTGGGAGAGATTGTTTTTGCCACAGTGGAATAGAGCCCAATCAGCCTGCTTAATTGGTACATTCGCTCTGTCACCACTTCCTCTCATCCTTGATTAGACACGCACACACTGGCCAAGTAAACCCCTGGCCTGGTCAGCACAAGCAGGACTGCTCTCTGATTAAAATCTCAAGCTGTGTTTGTGTGTATATGTGTGTGTGG…
305	sa.chr1	12436320	12436515	196	-	TTTGCCATGGTAATAAAATTGCTTATTGCAGTGCTAACTCAATTACTCTCGAGAGCCCTTATCATTACTTACGCGGTGGCAGCAGCGAGCGCGAGGCTGCTCGGTGCCGGGATCATCATCAACTTACAGTAGCTGGTATATTTGAGATCAAAAGAGGTGTACTCCTCGGAGAAGCAGGCTGGAGGAGGAGTAATT
306	sa.chr1	12669145	12669346	202	-	TTGCCTTAGAGAAGAAATAAGAGGGCATCTGAGGGTCAAACAGACACAACAGAGACAGTTGGAAAAAGTCGAAAAGGAAGCAGAGTTTCAACACAAGACACAGGTTAATAGGAAAAGAAGCACAGACGAGAGGAAAGGATCATTTTCTGTACATGGCTCTGGACATAATTGGTTAGCACTTAATCATGATTCATACCTCGA
307	sa.chr1	12672153	12672473	321	-	TTGCAGATGAATCTGATTCTTATTCTGATTCACGGTGAAATAATCCATATGGATTATTTAAAGTCTACTGAAAGCATGAAAGCAGGTTTATGTCCCAGTAATAAAGGATGCGGATCATCTGAGGTCATGGCGGGGAGATTAATGTTTTCACGGGGCCAAACGTCCTTTGGTGTTGGATTGTTCAGCCGTCTTGTTTTATAATACATGCTAAGACGATCATGGGCCTAATCTGAGTATACTCTGGATGTGTCGCTTTGAATGGCAATATGACTGTAAGGCCGTCTCTGTGTAAGACTCGGCTGACACTGCTTGTCCTGGAA
308	sa.chr1	12677474	12677692	219	-	AACTCTTTTGGAGGAAAATGTTAAGATTAAGGATTCTCAGAGGAGGTGTTGTTTAGTGTTCTGTCCATAGTCAGTGGAGGAAGCAAATGGAAGTGTATTCTTTTTTTTTTCTTTTTTGTTAAGTGACCATTTTCTCTCCAGGCAGACAGAAAGAAGAACAATGTGCATGTTGTGAAAGTTACTGAGGCACAGTAACATGTCCTCAGAGTATATGCACG
309	sa.chr1	12747263	12747463	201	-	ACCAAACTTCCCTGGGCCTGGCTGGCAGGGCAACAGTGTGTATCCTCCGAGACCCGCTGGGCCAAATCAATGGCAGCCAGCAGCCTTCCACAATGAGCGCACCATTTTACTGGCTGCCACCCAGCGCAGCAGAGAAGCAGCTAAATAGTCTATGAGGAGAGCCGAGCGTCACGGCTAGGCTGCTTACAATGAGCATACGC
310	sa.chr1	12948748	12949154	407	-	AGCACTTCCTCCTAAGAAATATGAATACCGTATCCAGGAAGCCACACTTTGGCCACCCAGCCCGGCACTTCATTTCCTTTGAAACTAGTGGAGGAGCACGACCATTCCCCAATGCACATCACTATGAGTGCATGTCAATGAGGTGCCAATGACAGGGGCTGCATTGTGAGATGGGCGCAGAGTGGGAGTGCCATGTGACACTCCTGAATGGGCCGCCGGGGGTTGTCCGGGGGGGAAGGATGGCAGCATCCACAAAGGCCCATTGAGGGATTGTAGACTAGGTACAAGACTGGCACTGGTGCTCCTTCCCTTCCATGGGATGGCAGGAGGAGGCTGCTGCTTGGTACTGACTGAATGGAGGGACTATTCGGAAAGAATTGGAGAGAGGAGGTTTATAAT…
311	sa.chr1	13118672	13118899	228	-	TTTCACTCTCTTGCCTTTGTTGCAGCACACTCATCTTGAAAAGTTGTTTGGATGGCAAATGTGGTGGTTAATTAGCTTAGGAAATCTTGTGTGCATCCAGCCCGAGGGCAAAGCAGAGAATGAAAGAGGCTGTTCGGAGCCAGCCAGCCCTCTGTAAACTCTTATGTAAGGCAGAATCTGCATCCTGTTTCTCTCAGCTACATTATTGATGCAGGCTTCTGTTACCG
312	sa.chr1	15367039	15367337	299	-	TGATAACTACCAAATACAAGTGGTCGAGAAAACACTGTGCAAGACCTGTGCTTAAAATGTGCATTTAGCTGCTACACAACTAAAATCTATGCAGCCTGCTTGGTAGCATGTCCCTTTTTACTGAGACTCAAGCACAAATGAATACTGTATCAAGCCCTCATGTCAAAGCAGAATACATAAATTAACACTGCTTCATGTGATTCCCTCATTCTTCCCATAGTTCCCTGCTCAGCCTGTCATGCTGCACTGGCACTTATATAGAATCTAATATTATTTTCCCTTAAGGTCAAGATTTTGA
313	sa.chr1	15598664	15598929	266	-	CAAATCTGGCTGAAGATCCAGTTTGTTTTAGAGCTGTGCGCAAAAACCCTACCCGGGACCAGGAAGTCGTTCTAACAGATAATCCAATAAGCCGGTGCCATCCTGTTCCTGGCAGGGCTGCGTGGTTGTGTAGCCTGGTGAGTGAGAATAGTAGCAGGGAGGTGACAGGAAGAGTGTCTCCTCACCTCTCCGAGCCCCACTGGCTCCCTCACAGCCACTGCCACCGCCTCCTGCCAAGTCATTCATTAACCCCAGCGGAGGGACT
314	sa.chr1	15602597	15602898	302	-	TGTTTAGGCCACCATAAGCTTTAGAAATAATCATATACTAAAGCACGATGCTGAATGAGGGTTCTTTCCTCACAATGACCCATTAGTTAAAGTCCCTGACTTGAAAAAGTATGCATGATTCATGAGCAAGCGAGAGAGCCAATCCTATTTTTAAGTCCACACCGGACCAGTCATTTCCATAAATCTTCCTGGTTTGCATATGACTGCGAACTGTTGTGAGCCGCAGCCAAAGGGCCAGGGGTGGAAGTGGTCCACTTGTGGTGAAAGACTCTTAATGTGAAATGGCTTTTCTTTTCTTTTC
315	sa.chr1	17599404	17599771	368	-	AAAAAAAAGCGCCCCATTTTAGCAGTTATGCTAGCAGCAAACATGGCTTCCCGAGGACTGTATTAAAATATACCACTATGTGAATGCCAAAACGCGGCGCAGGAGGGAAAAATGTCCTCATCTACCAGCGTAAAAAGAAGTTTACTAATTGTGCTACAACGGTGGAGTCGAGCTGGATCGTGTGTGCACCGCTGACCAAGGAGGCTGCGAAACGGTTAAAGCACTGCAATAATGCCAGCAAGCTGAGGAATCGCCGTTTCAAAGTAACGATTGAATATAGCTTTTCTCGTCTCGTTGCCCCCATACGCCCAATCCCGAGCAGTATAAAGGATTAGGCGTGTTGTGCGAGTGTTTTTTCCGCCCTATT
316	sa.chr1	17600032	17600340	309	-	CTTGCCCTATGAAAGTTAAACTTTTCTCTCTTGGGTTTTGGTGGGATCTTCAGTCCAAAGGCAGAGATGCCCTAATGGAGGGAGAATATAGGACTGTATAATGAACTGAGCCAAACGCTAAGTTAGTCGGAGAGAGGAGAAACCATGGAGGGAAACGGGACTGAAACAAAATATATGCTCAACAGCGCCATCTGCGTCCAGAACCGCCCATCGCCTCCACAAAGGCATTGCAGTCACAAAACATGACGCTGCCCCGAAACGGTGCTATGGTGCAATTTATTTCTGCAAAGGGAACTACTGTACGATGT
317	sa.chr1	17855916	17856440	525	-	CAATATATTCTAAGGAGTATACGTAACATATTAGCTAATTATGGATTCTCTCAGCAGTGTGGCCTTAGCCCGCCTCACCTGGTTTCTAATTAATTAGCTATGTTTATGCTAGTCGTTATAACCTTGACAGCTCGTTACCTTCATCCCAGGAAAGGGTTCTTTCATGACAAATTACTAGGCTGGATGTGTGACACCTCTCTGACTTGCCTGTGGTCTCCCATGCTGGGGACAAAAGCCCAGATGACTCTAACTGAGCAGTGTCTTGAAGATATGAGATATTCAAATGAGATGCTAACAGAGAGGGACTTTGTGATGCCGGATGTCTAATGTTAATGTTCTCATTTGAATATAAAAGAATCTTTGCCATTTTTTGCGGATCAAAAAGTGCGAATGAGAGAT…
318	sa.chr1	17859007	17859764	758	-	TTAGATGAACTCATCAAACCCTTACTTTCATGCCATAAAAGGCTCTTGTCTGAATGGACATATAGTACAAAAGCAAGTGATGCAAAAAGGTGAAATCGGGGTATATCTCTCCAGCTCAATTGAGCCTGCCTTTTCTCCTCACTCTTCATCAGCCTTGCCTGCCTCGCCTCTGTCTGCCAGTGTGTTTGGCTTTTAGATGTGATGTGAGCGTAGTATTCTCTCAGACCCAGGCAGTTACTTTGTGAACAGCCGCTGCTCGCACACTGATGGTATTTCACTGCTGCATCCCCCAAGTTATATTAAATTTGCAACTGGCCCTCTTTAAGTCTTTTTCATGAGATGTATGTTTTAAAGAGTGTGTCAATTCTTAAAGATGCCCTTGGCTTTTATCAGTCGTTT…
319	sa.chr1	17859099	17859350	252	-	TCTATTGCATGTAAGCAGAGCTGAAGAATGACGGGGGAATGCGTTGGGAAGGACCCAATTTATTCCATCAAGTAATCAATGTGCAATTTGAATTCATTTGAATGCACTCAATCATGCCCCTAATGTTGATGGCTCACGGGTGTGAGCATCAGTTATGCAGGAGTGTTATATAGCTTTGGTTTGGACCCATTTCATCAAATATTTATGGGGTGAAAAAAAAAAGTGCATCAAAATAGGAGTGAACAGAATTA
320	sa.chr1	17864951	17865244	294	-	AGGAGGCTTTTATTTGCCGAGGCTTAACAAGACGTTTACGTGAGCAAACACGCCTCTTTATCAAGTGGAGGGAGAACACTTTGTGCACCATTAAACCTGCACAATGCCGTAATCGTCTTTGTTTAGATATGTTAAATAAAGCATATCATTATGCTCTACTGGGTGCTAAGTGGTATTTAAAGGTCCATAAATTCAATTAGACAATGTTTAATGCTGCCCCTAGACCATGTTAGTGCAGTGACGCACGTGATCCAGGGGAGGGTCGCGTCAGCCATTTTTAAGAATTATTACTT
321	sa.chr1	17865329	17865567	239	-	GTACGACCCTCTTCAACCGATAGGGGCCTCAGATGCTTCCAGGGCCTCAGCTCATTCCCCCTCCCTCAGGACTGCATCCCATTTGTCATTATACATAGCTAGGAAGAAATCTCTCCTCAGTCTCAGTCTGTCATTAGAGCGCTCCCGTTAGCCTGGTGCTAATGCACAGTTTAGCAGCCAGCGTGGAAAATGCTAAAGAGGTCCTGACAACTCCTGGGGGTCGGCTAAGTGTGGGCCA
322	sa.chr1	17865571	17865892	322	-	ATCAAGAGCCCTCATCTCCTTTATCCCCTTTGTGGCGGAGGCCCTCCTCGGGCAGTTCCCTCTGAGGGGGATCTAAAAAGAGCAGCTGCCGGGGAATGAGTGCCATTTCCTCCTGCTGTCACCAGCACACTGGCAACCCTTAGTCCTCCTGTCCCCCTCCACCCACAAACCCCCTATTAATATGCATATGAACTTGTTTCTCTTAGTTCTGAACTCCAGTGACAAAGTGGGAAAGCATATGCCTGAAATATTCATGATCGCACGCAGTAATTAAGCGGTGGAGAAGGGAACTCTACCAGTGAGAGTCACTACCCCTCCGCT
323	sa.chr1	17870188	17870480	293	-	TTTGAACAAAGAGTGTGAAAACCTCCTGTGTGCTAGAGAGTAGCGGGGCACTGTGCATCAAAATATCAGTGCAGGTTGAAAGGCACAAAATAAGGTCAGTGTCACCGCACTGCATTATTAATACCCCTCTGTTTATCTCCTTGCCCATTGAATCTGTGCACAACAAAATGCTGCCTCCTATGAAATATTGATGCAATTTCCGAGCTTTACATGTAGAAAAAGCAATCGAAAAACTATGTGTTACACACTGGCAGCAGGTTGCTGAATGGCATGTCGCCTGGTAACATAAATT
324	sa.chr1	17870936	17871736	801	-	CTCTAATGATCAACATGCGCCAGCGTCTTTATTATCCCAGCCAGCCAGCCAGCCTGTGTCTCTATAGCCGGCTCGTGTGCTGTTTAAGTGATTGTAAATCATCCCACAGTAATGGCCGAGATTAGCATACTATCAAAAAGCTTTCTTCATGCATGATGCGGTAACATCTCAGGGCCCTAAGTGTTTTATGGTGAGTGAGACCGTATCACCCACTGTCATTAACAATCTAGTGGTGGCCAGGCAGGCAGCTGTACTCGGGCTGCTGCTGTTAGTGTTACCAGATGCGTGAGGAAGATGCAGGCTTGGACTGCAGCCCATTATGGGCGCTGCCTGTCAGGAGCCATTAGGCACATGCTTTTTGATTAATGCTCTAAGTGATGGTGTGAGTACTGCTCAGAG…
325	sa.chr1	17872496	17872845	350	-	GCCGCCATACCCCGTGTAACAAGTTATTCTCCGGAGCAACAAGACCCATGTGTTCTCATGACATGTTCAAATGAATCCATCTGCTCAGGTCTTGTTCCTGTGATGATCTCACCTTCCACAGCAGATCAATAAACGAAACGCTATGTTTAAACTGAATCAAATTTTCCAGTTGTGGGGTTGGGCTTTCATCCGCAACAAGCCCCTACAGTCTGCACTCTTAGCTTTACCGTATATACAATTAAACGCCCCAGTAACCTGAGCGTTTTCATTAGATTGGACCTGCAGGGATGTAGCCGCACGTTTACCCCCACCCCAGCCTAAAAGAGATGACCAGCTGCAGTAATTGCAT
326	sa.chr1	17882604	17883211	608	-	CTTTCGTAAGAACAGAAATTCCATCCCTGTGGGGCAGAAAAGACAGAACTTTTTGTTTTAGCAAACTGCCCATCAAATAAGCATAATTACCATCAGAATTCATACGGTGTTCTGAGACTCCTGAAGGCAAGCGGCCCCTCTCAAATTAGCAGCTCTGATAAATCACCATTAATTAGCTAATAAAAGCCAGCAGGTGGTTCGGAGCCCAAAGACATTCCCCGGTTGTCTGAATTATGTATATTACAGCAGTGCACTGATAAAGTAAATGAGTAGGGGGAACAACAGATAGGAGTTCTGGAGGGCCCTTGTGTAGGGATATTGCTCCAATCAAATCTCCTGCAATTCCACAATCCCACCCACAGGAATACAAGTGGCTCTGACCCCCCTTCACATCACACA…
327	sa.chr1	17885935	17886252	318	-	CAGAAATCTAGTTTGCTTCTTTCCTCCTTGGGTAAATGAGCTCTTTTCTCTGGGTTAGATGTCCTGAGGCAGCCACTTGGCAGAGGGTGAAAGAAATGGCAAAAAGGCATCCACACAAGTGGGACATGGGAGCAGATGGGACACTGATTGCAGTGTTGTTTACAGCTGTTGAGGTCCTTCCACACTGCTATATAGAGGTCAGAAACTATGTCTCTCTGCCACATTTCACAGCACAGCCACTGAGGTACACAGGCATCTTCACAGCAAACCTCACTGTAATTATTGGCCATTTTAAAGAGCTGCTGCTGCATGCTGAA
328	sa.chr1	17889830	17890257	428	-	TTATTGGTGCTTTGAGATGCATAGCCATTGAGGCCATAATTTAGTCCATTATGTCCTCTGGTTTGCAGTCGTAGCCCCAGGCCTCTGGCACTGAACGTTGTGTCATTTGCTACCAACTGGGTTTTTGATGAGAGTGTGTGACCTAGACGCCTCATCCCTCACCACTGTCTCATTCCCTTTATTTACATCTGTCTTTAGCATTCTAATTACTCTCTTTATTGCTTTAGCCTGGAGGAATCTGTTATACTGGAGGAAAAAAAAAAAGACTAAGGACACTGGAGTTTTAACCAATAATATAGCAGCATAACTCCCATTACCCATAGGCAAAGATTGGGCCTGTGAGGGTCTCCTGATATGGGCTGTGGGCAGGACAACCTCACAGTCGAGGGTTTACATGCA…
329	sa.chr1	17895072	17895442	371	-	CAGCAGCAGCAGTGAGGGGGCTTCACTGCATAAAGTTAATTTCAATTCCCGATGAGACACTCAGGCAGGCAGCCCTCCCTGACCAGCGGTAATTAACAGGGATAGCTAATGACTACTTAACTCGCTCTTCATAATTATCTGGTTTTCATAATTCGATGTGTAATTTAATAATTCGCTCTTATTAACGTATTAAGTGAATGGCTCATTTAGGGGAAATTAGAAGCACTCACCAGGAGCATCTTTTAATTGATGAACCATCACGGCTGTCTCATTAATAAGGCTCGTTTTGATACTCTTAATTTGTCACGAGGAATGGCGGCTGCAGCGTGTTTGGGTTTTTATGGATCAGGCTGTTGTTTTTCAGTCTGGG
330	sa.chr1	17940944	17941157	214	-	CCCTCCTGCCTGTTGCCTAGTGATAGCTCGTCCCTGGCTGGGGCCTCAGCGCCCAGTGTGCAGTGCTCGCGGTATAAATGGTATTGTGAGGAAGCGGCCAGGGCTGTACATCCTCACATGAATGGACGCGTGGGGGAGTTTCCACTTTGGTTGGCAAGGTTACTCCGAGCGCCTGTTTGTTCCCAGGCTTCGCTCGTGTGTTGTGTAAGCGGC
331	sa.chr1	18042477	18043021	545	-	GGTGAAAGTTTGGAGGGCTTTCCTTCAGTCACGCCGTGGGAAAGGGTAAGGTCTCGACTGGTGTAATTGATCAGGTTAGAGAGGCATGACAAGGCTCCTTTTTACTGCGCAGGGCCTGCAGATGTCCAGAGGCTGGCAAAGCTCCACCACCAGCCGTCCTCCACTGCGCGCTGCTGTGCTGTGCTACATTCTTCAGGTCCAAAGGGGAAGTGGTCCGGTCCTCTCAGCGCACACCGCTCCCTCCTTTCATCCCACTGTGTTATTGGAGAAAGCATTGAGCGCTGCGTCCAAGCCTGCTGTGTCAGGGTCAGGGGTCAGAGCTGACCCGCTAAGAGGTCGCGGGGCCCCCGTCCAGTCTGTAATCAAGCACACAGCACACCTCGCTGACCCCGCTCCTCC…
332	sa.chr1	18044359	18044621	263	-	AGCAATATTTAACCAGGTCGGCAGCTGATTTCCTGTGTGCGGCAGCCTACACCATCAGGATATTAACTGTTAAAACCACTGGAGTGTGATACTTACTCGCGCTGATTGATTTCTTGTAGTCTCACAGAGGAAAAGTCCACAATTCCCGGGAGTTGTTACTAGAGAGGGAAGCATTTCCAGGCACAGGCACACGCTGCCAATTTGACAGGTTTAGTTAGGCACCTTGGCTCCACTCCTTTGTTGTGTTTAAAAAGCATCAGAT
333	sa.chr1	18048060	18048404	345	-	CAACGCGCACCCCTTTCGCATTTGGAGCAGATGACACCGCCTCGGCATACATTACGAATGCATATTATCTTCGCTAATCACGCTATTTGTGGGCCTGATTGCGGTGTTGCTTAAGACGGGGTGAGCGGGGGGCTCCTTTGTGCCGGAGCTAATGATGTCCCTTTGTGATAGGGCTGGGTGTGAGGGTTGAGGACACTGGAATAGACTCCGAAGAGCTGCTGTGCGGGTCTTAGTGTGACTGGCAGCTGCAGTAATCCGCCCTTTGTGTCTTCAACAGGGCCCCACTGAGCTCCCCTGACAGGGACCGATGTTCCCAACTCCACCAGACAGCCCAGATGGGCCGA
334	sa.chr1	18052640	18052862	223	-	AGAGCAGCATGAGCGTGCCCACTAGCTTTTAGTCAGGAAGCCTAATGAGTTCCTCTGGGAAGGGGGCTGGCTGTCAATCACACTCATTCTTCTCCAACACTAGGCCCGTGTCGTCCTGCACATGCAGAACCAAGGGGCATGAAATAATTAGAGATGGCCAACCAGCCGCAGTGTGACTCGGTTGTCTGGCAGAGGAAGGAAGTCACAGACACGTCTCTCTCG
335	sa.chr1	18298098	18298309	212	-	TAAAGGTAAGTTGTAGAAACATTTAAGATCGCTCATCCCCTGAACCCCAACCATCACCTGCCATTGTTCACTACTCTGACAAATGCAGGGCTGAGATTTGTTAGTGTAGTCACCAATGACGAAGCTGAGATGTCACTGGCTCGCATACGGACCAATGGAAATCCACAGTTTCGGCTGTGAGCGATTTGATTGGTTGACGCCATGTTTTAGT
336	sa.chr1	18566572	18566802	231	-	CCGGAACTTGCACTGTGACTGACGAAGAGATCGCCAGGAGAGGAGGGTATGTTGAAGGACACTGCAAAGTCAGACTGTGGTACAAGACAATTTGTAATCGTTGTTCGCTTCAAGTGTTTCTGTAAGAATGTCGTTAACTTGCCAACATTGCTACAAAGCCTGGGTGCCTTGGGCTGGTACAAATATTCAGCACATTTCAGTATGTTATAAGTTGCAATTTCAATGTTTAT
337	sa.chr1	18566898	18567102	205	-	CAGTTTGTTATCTGACATGATGTGTTTTGGCAGGTGTTTGTACTACTCTGTATTAGGAATGTTACAGTATTTGTATAGTAACAGCATGAATGACAGAGTGCTGTGAAGGCATTGTTGAAATCTGCTTTACTATCTTCTCTGGGTCTGGGTTTTTTACTGTATTGTTATATGCTCCAAGCATGGCAAAACTGAGAGATGAAGAAT
338	sa.chr1	18697565	18697933	369	-	CTGCATCTATTACACGACTGAGGCTGTGTAGATACACCAAACTTTACTTTCTGACACCGACAAGTCAACACACAAGAGTCAGTCCCAGGAGCTCCTGTGATGTCATGGTTGCTGGTACCTCTTCGCCTGCCTCTGGAGATGGTTGCCTCACAACAGGGCCAACTCCATAGCTTGTCTCCATCTCCCCTCTACGTCTCGCAGAGGCACCTGAGATCCCGATGTCTTGTTTGGAACAAACCGCTGCGCGTTGTAAGCAGTGTTACTTAGAGTACAAAGCTTCTCCCTATGGGTATTCAGAAACAAGGATGGAGAGACGCCGCTTGCGCACCTCTCTGTACTCTGCAATAACAAGTTCTTTTTTATGAGTG
339	sa.chr1	18757384	18757629	246	-	CCTTTTGCCTGTCACGTGTCTTGGGAGCCAAGATTCCCCAGGCAGTTACGTAAAGGGAGGCTCACACCCTCCAGTCTCTCCGTTCCTTATCGCTCAGCACAGACACGGCACTGTACTGTGGGAGGGCCCATCCCATAATGATGTATGGGACCTGTCAGTGCCCCTGGGGAGAATCTGTGCAAAAGTTGCTGCAGGTCCTGGCCATGGCAACCTCGAGAGTTGACATGTCACAACATTGGACCACC
340	sa.chr1	19896035	19896244	210	-	CACATTGCTCGTCTCAACCCCACTTTGTGTGCCGAGTTTAACCTAATTCAAAAGGCCCCTTCCTGCGCTAGACGACATCTCTCTCCCGTATTGAAATAATGAGGCCAGATCCTTGCCCGTCTTCCTCATCCACCTAAAGCACTCGGTCATGTGTTAACACATCCTTCCTCCCTACCCTTTCCCGTCCCTCAAAGAATAGCCCCGGCTCA
341	sa.chr1	19900700	19901255	556	-	CAGATTGTCAGATTGTTCCAGTCTTCCCTTTCCTCCAGCCTTTTAAAATGTTTGCATGCCTCTTTTATCCACCGTGCTGCATCCAATGATATTTTCCATATCTTTCCCTTCTTCAGCAGATTGTCCACAATCAGCGTCTGCTGTAATACCATCATCCCCAGGCCCCTCTTAAATTTCCTGCTTACTGGGCTTTTACTTTAACTGCATTACATACATCTTCCACTCCCTGTTCATCTGGTTCCTTTCAGCATAAACCAGGCTGAAAGATCTAATGTGGAGTGCCTCGATGCGACTGGTCATTTGATGGCAAATTACAGAAAAATAATATTGTCGTTTATTGTGCCTGTTCAGTGGCACAGCTGTGATCTTGATTGATATCGAATGGCGTTTTCATTCCAA…
342	sa.chr1	19905920	19906126	207	-	AGAGATTCTAACTGTGAATAACTGCCACTCTGCATTCTAGTAACAAAGCTCACAGTTCCCCGTCTCTGAAAAGTGTCTCTGGCATTTGTCAGTGAAAAGCCACCCATATAAACCAGTTATCGTGGCGTGAGAGAGTGCTTTTTAGCTGTAAAGTGCCAGCGAGCACTGAAATGGACCATTATGGACTTTGATACCCTAACACTTAA
343	sa.chr1	19922439	19922808	370	-	TGGAAATGAGAGGGTTAATTAACTGATGGGTGTGATGGTGGCAGAGCATACGGGGTGATGGAATAGCTTTTGAATTATGGAACAGTGGAATGCTGTGGCTGGTGGCGTCCGGCCATATGTCAGTGTATGCCTCCTGTGTCTGGCTGTGGACAGCTGGTCAGATTGCTCATGTTCAACCGAGTTAGGGACCAATCAATCAAAATATGGGCAGCTTGTTGAGTTGTTTAAGCGGGGGGAAGAATGGGGCACGGCGAGTCTATTGTGATTCTATCACTTTGATGCCATTATGGATTTGCCAGGAACTGTTAGCAGATGTGAGATCACTCTCCATCGTATCACTCGCGCCATCTGATGATTGGAAAGGTGAAT
344	sa.chr1	20258558	20258809	252	-	CTTTCACGGCTCGCCTCGTGGCTGATTGGAGTTTAGCCCGTGAGAGATAGCGGTTTGTTGTCGTCAGGAACAGCTAATTCATTATGCAGAATGCATCTACCTTATCACTGTCGCGCACTGCTCGCCTTGATGCTTTGTTGAACCTATAAACAACCTGCCCGGCACAACCTTGAGACTCTCTTACATCAAATATCAGGCAACCTTTCATGCCTGTCACAACAACCAATCCCACCGCTATTCTATCTAATCTA
345	sa.chr1	20413556	20413788	233	-	GGACAAGTACTTAAGTAATTATCATAATTTTATGCAGCTTTGTGTTCCGTGGGAACTGGTTCAGTGTCGCGCGGCGTGTAACAGGGGACAGGATAAAATGTAGGACTTTGCCCTGGAATGTCGAGCCAAGGCCTAATTCTGACCCCATCTTGCCTGTTCTCTTTACCCCTCTGTCACTGATCCTTACTGCCTGGATCCAACCATGGCTGTCCCTGTCCTTGTAGGAACATAT
346	sa.chr1	20417590	20418024	435	-	AGAAGCCAGAGACAGCTTGTCAGACATTTTGCGAGGTGTGTTCAAGTTCACCAGCTCTCGGCAGTGTTGTGGAGCAGATGGCTGCTATCAATTTCCTCATTTGTTCTCAGTCCGACTCCAAATATTCTTGTCCTTACACCTGGAATTAGGAAGTGGAGCAGCTATTTCCCTCTCATGACTTTGGGCTTTGGGGAAGTGTTGCGAGAATGATGATGTCTTGTCAGATGTGGCAGGCGAACAGTGGGCCAGCTGGTATGAGTGCACCATCATGACAAAATAATAGCCTTGCACGCCACCCCTAAGTCCAATCACAATTACATTTGCAAGCTGTGAGTGAATTGGAGATGAAAATGCCTCATCAGGAGATATGAAGCTTCTTAATTGTCGTCTGAAGGGAGG…
347	sa.chr1	20418301	20418805	505	-	GAATCAGACAAAGTAGATAGGGTCTTTAAGGAGCCAACCCAGTGTGGTTCAGCATTTGCTGGCTTTGCCGTGTAACCCCGAGGCCAAGGGCAATCCAATCTAGCAGCTGATGCCTTCCTCCTACTCTATAGTTACAGCTACATCTGGACACTTGACTGATTTTAACGATCGCAGCCACCCCTGTAGATCGTAAATAATGTCAAGCAATGTATTTTGCCCACTCAAGTGTAAACAGTCTTCATGAAAACTTGGGGCTGTATCTTCTGTGTAATTTAAAGCCCTGTCTTGCTTCTGCCTGATGAGAACCCTAGTTGAAACGGCCGGAGGTTTTAACACGCAGCCCGCCCCCCATCCCCGTTCCCTTTTCAATGTCTTATCCTCCAGATTGATATTATCAGA…
348	sa.chr1	20419092	20419419	328	-	GGGATGTAATTGAAGGTTGGAACCATGCTATCCCTCAAGGTGCCCCCACCAGCCCATCTCCATCCTCTCTCTGCTGTTCAATCCAGGCGATCCATTAGGAAGACAAGGCCTCTGACATGTATTTGAATATGGCCTGCGCGAGTGTGAGAAGGTTTTTTCATGTTGCTCGGCCCAATGTTTGGGACTATCTCCTAGACCTTGTTTTGTCACTGATATGACGCCAGCATCAGACAGTCATATTCAGGCTTGGCATGTGTTGTCGCCAAGCCATTAGGCCTTCTTGCCCGTCACTGGCGTTAACTGCTGTCTTTGTCTGTGATATGCAAA
349	sa.chr1	20421899	20422133	235	-	TGTGGCATGGTATGTGTGCCTCGGCGGGGCCGGGGAGAAAGAAAAGCCAGCCGCTGGATTTGAGTCGCCGCAGTAACAAAAGCCTGCTTTCCAGGGCCGCTTTTTGTGTGCAGTCAGCCAATAGGCAGCCGGAGATTATCTCCCACAATTCACCCCTGCGAAAACAGGAAACGTTGGAAAGCCCTGATGACTGTGAAGGGGCTTACGAGAGAGAGAGAGAGAGAGAGAGGGAGA
350	sa.chr1	20422525	20422867	343	-	GTGGATGCGGTGTTGTGAAGGCCGCTTACACGCTTTTCAAACAATAACAGTTCACCCCCCCTACCACAAGTTTCCTCTCTGCCAGAGCCCTACACATGCCAGCACATCCTTTAGAGAGCCTTGAACCGACAACAAACGCTAAGCATTTTCACCGCCGAGAGAAAAGAGGGGCCCATCCGCAAGCCCCTGTGTAATTAAACTAGATCTAATACTGTTATATGTTTCTCTTAGTGAGAGGGAGCGTTTCAGGGGCCGCTTTCTCACAGCGCTGAATGGCCGTTTCCAGGTCAACACAATGCCCTGCAAAGGGAGGAATAAAGCTATAGAAGAAGGACTTGCGCG
351	sa.chr1	20431257	20431543	287	-	GCGAGGAAAAGACAGATGGAAACAAAAGGGAGTCAGTCGCACAGGACTGGATCGTCTTACAGGAAGCGCACACTCTGATACTTTAGCCACTGACCTCTCGTACACAGGGGTGGGGGGGAGGAGGGCTCTGCAGGCCCCATCTGCATGGCTTGTCCCTGGCTATGTGGCCATGTGCAGCACCTGGCCCACCGCCAGCGCCCAACGCCCCTTTGTGGTGGCCAGAGTGGCCGGTTGGGGTCTGCCTTTGATCCGGGGCCAAGTATTCATCTCTAAAGGAAGAGGAAGA
352	sa.chr1	20620018	20620253	236	-	GTTTTCCTGGAGGCCTAGCAGATCATTTCGGAGAGACGAAAGTAGAATAAAGTGTAAGGGAGCTGGGCAGAAAGCCACTGGAAGCCATTCTACTGGAGTGGAACTTGAAGGGATCCCATTATCAGAGGCACAATTCAGCTACGTGTCAAAGATCTCTGCCGCCCTCTCTCACGATCAATACCTAGTTTTTACGGCCATCCTGCGGTCAAAACCTGAGAAGTTCAGCATGTGTTTC
353	sa.chr1	20680128	20680500	373	-	CTTTAGATCTTCCTGCAAGAAGTACACCTTTGAATCTGAATTTCCTTGCAGAAAAAGGCGCTTTGAAAATCTAATGCATAAACATTATCTTCTTTCCCCCACCCTTCTACTTCTTGCTCCCTCCATTCCCTCCCTTCACCTAAAGCGCACAAGCTTCTGAGCGACTTTGGAAGAACTTCCCTTTTTTTAGAGTCCTCAGTAACTTAAATAAGAGGCGGTCGGGGATTTGGATATTGTTATGTCTCATCAAAGGCAGAGATCCTCAGCTATCCTCCCTTGCCTGTTCTCCTGCTGTCTGTCAACGCCCAGTCTTCAAGAAAGATGCTTCTCCTCAAGACTGATGTACTGTAATTTGATATATCCCCCGCTCCA
354	sa.chr1	20693081	20693509	429	-	TGTGGAACAGTGGAGCTACAGTACGCTGGAGTGTGAGGGAACGACAGGGGTTAAATTAGGAGATTTGCTTCAAACCAAAAGAAGTTCACAACCTCAGCTTTCCAGCTCCAGTTCTTTGCCTGAACTCCAATTTGTGGTGGGAACACTGTAAAGTTGTGAAGTATTTTCAGAATAATCTAAGTGGGTTATATGCCTCTCTGACGTTGGAACATGGGGGAAAGGGGTGGGATATGAGTGAAGAGGAGGGGTATGGGTGGGGGTTGGTGTGTGTGGGGGGGGTATAGGAGGCCTTTTGTAATTCTACATGTGACAGGAGCGAAGCGAGGGATGGAAATAGAACAATGGAAGAAATGCTGAGCTTCTGAGGAGGCCCTCAAAGACTTCCAACTCAGAGGCTGA…
355	sa.chr1	20693740	20694025	286	-	AGAGAATATCTTCAAGCCCTGTGCGCGTGCGGCTGAGCGACAGATCGCCAGGGTGTGACAACGATGACGGTTTCAAGCTGAGGAGACGTCTTGAAACAGAGTCACGGCAGTGTCACATCCTGATCGTGGCGCGATGAAAGTAGAGTAAACATGGTAAACATGCCAGGAAATTTTGGTCAAAACTCTGGGAGTGAGCAATACAACAGGAGGATGCGAGTGTCTGAAAAGTGAAACAGTCTCTATCCACAGTTGGGTTGACAGTGGACTAACTGTACATCGTCTCTG
356	sa.chr1	22027334	22027696	363	-	ACGCGGGCTCAGTTACTGTACAATAACTGAATACAACAACATCGTCTGCGAAGGCGTCGGGTCGGAATACCGAGCGGGGAGGTTTAGTTTCTAGGTTTCTTTATTCCGATCATGCTTTTGTTTCAAGTCTTCTGCTGATGGAGATTAATTTGCAGAGCATGGCGCTCTATCAACCCCGGTGACACAAAGGGCAAAGATATAAACTAATTAAATACACCAGTGCAATTGATATTTCCCATGGATCAATGCAAGTGTGGGATCTGTTAATTAAATCTGTGATAATGTTTACTTATCATAAACATTTCCCATGTTTGAGCGCGGAGAGATAGGGCGATAATCTCAGCTGTTTGACAGATTAATTT
357	sa.chr1	23244950	23245186	237	-	CCAGAGGGTTGAGGAAAGACATCAACGTAATCTTGGGATTTAGTTTGAGAGACATTCAGCACCGGACTGAGGGACGTGGAGTAGACTGCAGTTGAGTTCAAAATGTCTTTTGCGTAAATGGGAATGGCTTCGGTTTCTTGGTTTTATCTCTTTAATATTCAAGTACGAGCAAACTGTACAACTGCATGCAACATACAAGCGGCCCTACAGTATGTGGAACTAACACACGTATCTAG
358	sa.chr1	23646240	23646553	314	-	CCGAAATACTGTGTACAAGATTATCATCCCAATATGAGCATCAGATAATGACAGTGCAAAATCAAAGAGCTGGTTAATGGAGTGAAGGTACAGGAGATGTGTATCATCACACCTAAGAAAACGTCTGCACTCAGCCAAGTATTCAGGGTCCAAATAATTACCCTTAAACACCAAAGTAGAAAGTTTAACTTCCTCCCTTCAGGAGCTGCTATAATGACTACATGATATGGTAATTAAAAGATGATTAAAGATTAGGAGTTTCAGTAATTACACCTTTAACTGAGCTAATGGAGCAATCAGAAAATTCAAGATT
359	sa.chr1	23666872	23667087	216	-	ACAGCAATACGAGTGAATATTCAAGAGGCTCTCTTCACTACAACTACAACAGAAAGGTGATAAAGCTCTACATTAAAAAAGAACAAGCCCTCGATGATGCCGCCTTTTATGTGCTGCTCTCAGCACGACGAGCCACAATGCAGAAAATCACTGTGCTGTTGATGCAGGCAAAAGGAGGCTTGCAAGCTGGAGCACGTAAAGAGTGTCAGACGAGG
360	sa.chr1	24249637	24249942	306	-	ATATGCGTGACATGTAAAACACTCCTGTGCTATTTAACAGACAGCTACAGTCTGTGTCTTGATCAGAAGCTGAGGTCTTTAGGGGATTCTGAGTATGACTTAGTGGTGGGAACGCTTCTCACTGAGGGTGACTGATATGTTGTTTCCGACTGTAACATTCAGAGGAAGGTGGTCAGGGGTCAGCAGCCTTCACCCGCCTGTGTGGCTTGGCACATCTTCCGCAGCCACAGAGCTCTAAATATAGAGTCACATAACAAATGGCTCTTACACCACACATAACTTAAGTTTGTCACTACAGATTACAC
361	sa.chr1	24257811	24258058	248	-	TAGTGACCTATTAGCCTGTCATAATCAGTTCCTATTAGGTTTGCTGTGGGAGCAAATAGACATCGAGGACTATGTGTCTCTTGAAAATGTCCCATATTGATGCATTCATTGGCATTCCTAGCTCGTGCTCGCACATCGCTACGTTCCCTCTCCTTGGCAAAGTATCACAATGAAACATTGTGTCGTGGTAAAACAATGACATCTTTACGAGCCCTCGCTGAATGAACAAAAGCATCTGGCTCGAGAT
362	sa.chr1	24264171	24264692	522	-	AACAGGTAACAATCCAACAGATCCGGGTTATAGATCCAGTATTTGCTTAGAGTGCAGTTATCCAGAGATGTTTTGCAAGTCTGTCATTCATCCACTGAAAGCGATGTGTCCACGCTCATGAAATATGAGTCCATCTTTTTCTAAGTCACTTGACATGCGTCTTATTTTGTGAGCGGTCCTCAGTCTTGGTTTCTGCAAACCATTTTCTGGTCTCCAGTCAGTATCTCCGCTGTAAAACTGTCGGAAAGGCAGTGAAGCCCCCAGAAGCAGGCAGAAAGCCGGGGAGCAGTGAAAAATCCAAAGACAACTTCCATCTTGATCACATTAACGTTTTTGCTGACGCTGAATCCCGAAGAGTCGGGGTGGTGTAATAGGGGCCGGGTTTTCTTTCCCCCACTC…
363	sa.chr1	24267554	24267860	307	-	TACAGGCCAGACTCTGTCCAAGTCCCACATCACAGAGGAGGAGCATGAACATTCTCACAGGCATGCAGCATCATTGGTCACATGTCTACAGCGGTCACATACATGGTTAAGAAAGACCTATTCATGATTCACCCTATAATCCCCCACTGTTCAACCCTTGGACTCCGTAAGTGGAGCAGTGAGGGCCCAGAGGAAACAGCCTCACATTCCTCACTGATATAGTTTATTATTGAAAAAATAAGCCCGTCTAAATCATGGGCATTGAAGAACATACACTGTTTGCCCATGTCGGAAAGTGTAGGTGAC
364	sa.chr1	24714321	24714549	229	-	TTAGGATTCATAAGGACTCATTCATATCAAACATGCCTGTTTGGTCCTTAGTGTGAAGCAGTTTGGCATTATGGATCTTCTAATTTCATATGCAGTGATTATTACAGCAGGGAATGCTGGGAATAGTCTTGATTGGAGCCTGCAGAGTAAATGAATCGTCCTGCAACCACACAGCAGTCTCTGGGCGAGAATGAATTAGACTGATTGAACACCTCAATAAGTGGGAGC
365	sa.chr1	24763686	24763889	204	-	ATGTTTCTGACCGACATATCGGAGCACAATGACATTGCTGCTGCTGCTTCTGAATGGTGGCGGCTTTCTGACCAAGGACTGCTGACTGTCTTATTGGATTTGGAGGCCACTCCTTCAATAAAAAGAATGAATTTCCCATAATTCAATAACAGAAATCAAGGCCAGCGGCCCAGTGATCCATAAACACTACGATGATGAGGTCA
366	sa.chr10	1214167	1214430	264	+	TCTGTTTTCATGCCAGCCCGTCGGGTCTCCGCCCGGCTCTTCCAGACCTTCCATCCTCATCACCTTCCAGCAGACTGGTCAGTTTGTAGGCCCAAATCCCCTCCAGCACAAAGGGCACAATGGAGCCCATTCTGGGCCGCTAAGCTCTCTGGACTTACTGCTCCCATCGGGCCTACCTCACTTCCTGATAGAGGAGAGTGCTTGGACAGACAGATTCTAGCCGCCATGCGTGTGAAACCCGGTGTGTGTGTGTGTCGTCCGTG
367	sa.chr10	2875091	2875304	214	+	TCCCTGCGACGGACCCTTTGTGTGCCAGGGAGTTGCTTTAAAAGACCTTATCAAAAAGGGGCTTAATAATGTTTGTTGCTTCACTGCAGGAATAACTGCATTGTTTAGGTGCCAGGCAAGGTATTCTGATCGCACCACTCCCACTGATTCTGAAATTCCCACTTCCAATGGCCGGTAGTCGGGGCAGCAGGGTTGAAACAGTAGTATTGTTCT
368	sa.chr10	4495550	4495791	242	+	ACCTCCTCCTTTGGAGAGACCAACAGGATGCATACTGGGAATCAAATTAACCAAGCCCTGGGAGATTGTCTCCTGGCAGGTTTAATGTAGATATCCTTGGAGATACTGGAGGGAAAATGAAGGGAATATCCAGTCTGATCTGTATCTAACCTCGAATGTAATGGACTAGGTCCAGGTCAAGATAACCATCTCTGTCTGTGCTCACTGAGGGCAGTTTATGGAGTCTATGTGCCACTGTGTT
369	sa.chr10	4548973	4549189	217	+	CTTATTTTCCCAATGGTAATCTGTGAAGCTGTCCGGCTTTGCTGCTTCCCCCTTTGACAAACTCCTTGGCCACTGTGCATATAATCGAAGCCAATTAATGCTGTTCTGTGTGTCCCTGCATGCAAACTTAGCCTTCCTTCGCCTCACAGTGAGGGCTGAAGTTGCCTCAAAGTGGAAAAATTTTAGCTTTTGTGTTCGGACCTGCAGCATTTGGTA
370	sa.chr10	6514651	6514922	272	+	GATTAAATAGCACCCATATGCACTGATGTCAGTAGGAAATTTGCAAAAACGATTGAATTGCATGAATAAACCTCATCCTCATATTCTGTCCAAAGGGTATACTTCTGCTATTTAATGCCATCCGCACATGAAAGCCACCCCGACATGAAAGCAGAGTCATATCCCACCTGAGCTCCAAATGATCTCTCCCTCCGGGCTACGAGCTTACTTTGTGGTCTCCCTTTTCCCTGCTCCCTGCTCTCCTCATCCATCCATCCCTCCGCCGCCGCTC
371	sa.chr10	6517221	6517549	329	+	CTGAGGAAATGCACTTACTCTGCACTCCCAGTGTTATTTCACATATTTATTGCATCTTTTATTGTCTCTGCCTCCAATAATATTTAGATGGAAGGGGACTGATAGGAGCAGACGTCCAATAACACAGATAAAGTGCTCTGGGGGTGATTGTGCAGCGTTTTTTGAGGAGCGAGGCGTCTGCCTAAGTAAACTCGGCCCAACACTAAGGAATTGCGCTCTGGAACGTGGTGGTGTAACCGGAGCACGGGTTTGGGAATAGCCCAAGGGAACTGGGCTCAGTTTTCCAAAAGCCTCTATCTCCTGCGATATGTAGTGTGATTTGAGGAGA
372	sa.chr10	7095956	7096245	290	+	CCTGCCACAGCTGCTCCTATAATGAAGGCCTTTTCTTTCAAAGCACATCTCTCTGTTCCCTTCCCTGCCCATTTAGCCCCTCCCTCTCCCATAATTAGTGGTCATCACCGCCGCTGAAGGAGAATAGTGGTCTTTAAGCACAACCTGTCTTTGCCTGACACCTTTATGTTTTGCCGAGCATATAGCAATTGTCGCCTTTGTGCGCGGTGTCCTCCATTTACCGGACAGGCGCACAATGGGCTGCCTCGCAGGGGTCCTTACCTGTGAAAAGGACCCCCAACTGTTCACA
373	sa.chr10	7638876	7639479	604	+	TGTTGTTCTCCCCATTTTCATCACATCATTTAAATTATCTCTAGCATATCAGGACCTGATTATAAAAACACACTCATGTGCAAAATAGACCTATTATCTCTTCCTAATTGGTGAACAGGGTACACGTTATCATCGAAGAAGAAAAAAAGCAGATAATTTGTGTACCACCGCCCCCTGCTCTGATGCCTCAATCTCTACACTCCCCTGTTTTTCATAACCGAAAAGAGGTAAAAAGAGCCACAATGGCATAACTTATTCATAACAGTGGGCTTATCTTCTCTCTGGAATCTCTGCAGACCCAGGCCACGGAATTAGTTCCTCATTTCCCAACAAATATTAGCTCTCCCTTTTCTGCTTATTGTCCTCCATAACAGTGTTTATCTGTAGCTATCCTCCAAA…
374	sa.chr10	7672637	7672955	319	+	CTCTCGCTCACACCCAATGTCGCCCTAAACTTTTTATCTGCATTGCACAGACACCCATTTCAGTATGCATCGAAAAAAGCAGGCCGTGCCCCCTTCCACTAAATCACCCTCTTCCCTCCCTCACTATCCCAACTCTCCCTCTTCCGCCAATCTTCTGCCTATCTCGCCATCAGACTAAAATATCTGTGATGAAGACATCTGCTGGACAGCTTGTCAGGGGGCTGGAAATGGAAATCGAGAAACTGAAGGGATCTGAACGATCTGTCTGTGCCAGAATTACAGCCCACTTCATTACAGGGAGGAATGGACAGATATGGC
375	sa.chr10	8888832	8889049	218	+	ACGAAATAAGGCACTCCAATTTCCATTGTCCTGAATGCTTTCAGCCTGCAGAGAGGTAGAGGCAGATGAAGCTGTGCAAGTCGCCTTATCCACCTCTGCATTGTCACAATGCTTCAAAGGTAGGGAGGAGATGAAAGCAGGTGATATGAGCAGTCTGATAGAATCTGAAGATGGGACTAGTGATCTGTGTTCTGCTCCTTCAAAGGGATAGAGAAAC
376	sa.chr10	9210333	9210652	320	+	CAGTCGGTCGGTGGGCCAGCTCGACGCTGGTCGATCTGCTGTGGCAGTGGACTTCAGACTAGAGGGAGAGAGTCTAGTAGACAATGACAGCCACTGTAGTTTTGGTTTGGGGAGTGGAAGCCTGGGAGATGACTCATAGGGAGGAATGAAGAAGGGAGAAACAGAGGCAGAGATGGGAGGGAGGGCCAGAGAGTTTTTTTTTTTGAAGAAATAAAAGTCAGGAGCGAGAAGAAAAGGGGTGTGAGAGAGACCCTATGGCTGAAGTTGCCTGTTTGATCTCCCTCGTCGTCTCTCCTGAGTCAGCATTAACCCACCACCT
377	sa.chr10	9228958	9229165	208	+	GAACAGAAGGAGTTTTAGCGAGACAGGGAAGGGAAATTCCACACAATTTTGAATTCCCTCACTCCCAATGTGTTTGTATATCTGAGCTCTGAAAGAGCGGACGGCGCAAGTCACAATCAAGACTGGGAAAGAGAGCAAGAACCAGAGAGAGGACAAGAGATCACAGATCTTTGGAGCCCTATAGCTTTTGCTATGAACTGACTTTGT
378	sa.chr10	9229299	9229577	279	+	GACCACTGTCTTAATCAGTGACCATAGAGCACATATATATATAGTATCCCATAAAGCCCTTTCTGTACAGTGGTACATGCCATCATGCCTGTTAGGCAACGTGGGGGGGAGTGTGTTGGGGCTGGGGCGGGGCTGGGAGGGTTGTCATCATTTTGCACTGCATCTACAGTATTCATGCTTAGACGTCCCTTATCTATATCTGTGTAATGTCTTCTTTTTATTTGCACACCAGACTAGAGCTTTGTATTCTATTTTTTAACATTACAGAATTATTTTTG
379	sa.chr10	9353156	9353378	223	+	TTTGCCTTTGCCTCAGAGCTAGCGCAGGACACTAGCCGCTGTCTGTGGACCCAGCAGGCCTGTTTTGATTCATGAAGCAGCATCAAAGCTTTTATATGCCCCGTACATTTCCCACTGCTCTCTCTCATCTCACTGTTGAATCGTTTCTCCAAAGCTGTCGGATACTCTCTCTGCAGGGCGGACGGCACTCGTCGGAAGCTAATAGAGGGTGACTGTGTATGC
380	sa.chr10	9355717	9355933	217	+	TTTATTTGCAGCTACTGTCTCTCTGTTGCACGTGGCTCCGTCTCACTGAGCTCAGGGAAGCAATCACAAGCTGTTTGTTACTTACTGTTAACAGCCCATACTTTGGGAGTGAGTCCAACTCAATACATAATTGAAAATGGTTGCTGTGGTCCATTTGGTACGCTTTTGTTCTTCCTACATCAGCAACGGCGACACTGCCAGGAGGCTGCTCTTGGG
381	sa.chr10	10362629	10362898	270	+	CCTCACATCAGACACTAACAAAATACAACTTGGAGACATAATGATTTTCATTTGTAATTATGGCGGAGTGAATCAATGGGAAGTATTGAGCATGAAAAACTGTCCTTACCTCGGGATCAATTCCATATAATTTCCAGATCAGCTCAAACTAATGGGTTTTCTATTGGCTTCACTTTGGAGGGAGACTAATCTCTCTGGCACCATTCTGTGGTTCTGTGTACGTTCCCAAGCAAAAGGCCATCCACTTAAAAACTCGTCTCCCAACAGTC
382	sa.chr10	10362921	10363124	204	+	GCTAATGTCCTGACTGAGCATATTACACAATCTGCAGGCTTAATTTAAAACTCCCTTAGCAGGTCTGGTATCTCCGCCTGCCTACATCCAGACACTACAGAGATTGTGAAAAATGCTTACCGGCTCATTTCTGCCTCTATCCTCAGGTCAACGTTCTGTATATTCCCTTACAATTGATGTAAAGTTGAGATGCAGAACAGAGG
383	sa.chr10	10371382	10371916	535	+	AAGATAAAAGCTGATGAAACAATAGAGTTCCAGCTCATCCTTTACTCAGACCTGTGATAAGAAGGCACATCCAAGTTAAGAAGGGACAGACACTCAAACAAAGGGAGGCTGTCTTTGGATTTGGCGGCAGGAACCATGAGGTCAATCAAAATGAGCAGGCTCTCAGTGTGTGATGGCCAGAGTTACGCTAGACAGCAACTTAGTGGAGAAGTAATCATGGCAGAGCTCATTTTTCATCCCCCGCTCAGGCAATCCTTAACAACGAATGCAATTACAGGGGAACTTTCTACTTAATGCTTCAACACAAAAGGCTTCCACCGTTTGGTTAAAAGATTTTTCCTCCAGATGCAATTATTGACCTTTGGCTCCCAAGAGCTGGAGCCTAATGACCAGTTGCAT…
384	sa.chr10	10372114	10372320	207	+	ACCAAGGGCCAAATCAATGAGACGAAAGGCTAAAGGTACATTAAACCACATTGGCTTCGAAAGGTACTTCTTTGGAAATGTCACCAGGCAAATGAATCCCACCCAGCCAAGTCCTTGCGTAAATCGCTACTGATTTCTTCTGGATTTTCTATTTGGTTGGCTGGCTTTTGCCGCCGCTCCTGTGTTTAGTGAGTGCAGAGCGAGGT
385	sa.chr10	11061209	11061437	229	+	CCTCTATCTCTCCTCTTGCACCTCACAGGGATCATCACCCACCAGGCTCTGCTGCTATGTGAAGATAGGCTAACTGTCAGGACTGAACACAACATGCTTTGAGACATACTGAAGCAGACACACACTCATGCTGAGCGTACCTTTTTGAGTAGCACCAAGTTATTGATTCACAGTTGTGTTAAGTCTCAGCTTCGGCTGCCAATCATCTCTCTGGGGTCTCCTCAACCC
386	sa.chr10	11989368	11989674	307	+	GTTAGCTTTGCAGCCTAGCCTGTGGGCCCAGGGATGTTGTATTAATTAACTCGCCTCACTGCACTCTCATCAAGCTGCCGGTAAATGGCCCCGCTCCAAGTTTCCCTCCCGGAGCGCACCAAGATGGCAGCATCCGTAAACAACTTCAAATTTACGGTACTGCAGTCACAGCGGCGAGGCCCCTGCTACTCCTCACACTGAGGCAAGGCAGGCTGGAGCGTGCAATTCAAACAGAGCCTCGCTCCGCACGCTGCTGTGTGGTTTAATATGTAAATGCATTTTCGTTAGACTCAAACTGCCATCGCA
387	sa.chr10	11993843	11994249	407	+	TGTGTTGTGTCGATTGCCATCCTTGTGCCGGCGGCTTGCCACAGCCGCTATTCTCGGGGCTTGTTTTGCGTGGGGGGTTGAGAGAGAGGAGAGATTTTGCCATGGCGCCGCAAAATGAGAAATGACACGGTTCCCCCAAACGTGGCGCCTCATCGGCCTGTTATGGATTAGTTAAGGCTGTTATTCTAATCTGCACCCCTTTTCTTCACTGCCTCATTATGGAACGGAGGTGCCAAGGCCTCATAGGGAGAATAACATGGAGCCCTGTTCAGAGTCGTCAGAGGAGATAGATGATGCCATGTTGATGGGAGTCAGCGCCGAGCTGGCGGGGCAGGAGGAAGCCAAGCCGCAACCGTTTGTGATGTAAGAACTTAAATCCAATCACGGAACATGTTTGAC…
388	sa.chr10	12113865	12114069	205	+	CTTTAATGTAAGGTGATATGTACACACGATTACCAGGAGAAATCGAAGCCTTTCAGCTCCTCCACAGCCTCGCTCCTCTTTTTTCTGGTTGCTAAGTGCATCAGCCTGATTTTTATTCCCACCACCGGGCGCCATGGTAACCTTATCCACGAGTTGACGGAGCTACAGATAGAAACTGTCACTACTGGTTTGCATCCATCTCTC
389	sa.chr10	12248972	12249248	277	+	CTCCCTCTGCCTACTGCCTTTTCTCTCTTTCACCTACCCCTCTCTTTTCTAACACCTTAAGCCAGGCGAGCTCACACCTTATTAACTGCCAGTTTTCAGCGTTATCATAGTTAATTACCAGGACTAATCTCTGCTAATGACGACATTATGAGGTGTACAGTACATGTAGCAGCGTGGCCAATATGGGAGATAACCAAAGGAGGCTTAAGTTCAGGAATAACCCAGCTTATCTGTGTTCATATGGTTCATTCTGTGCCTGTGTGTAGGTGTGGTGTT
390	sa.chr10	12277402	12277675	274	+	ACATTATTCCCATATGGCGGTACAGTATGGCTGTACTTGGCACAACCAGGCCTGTGACCGCCTGTTTGACATGCCACTGTGTCGGCTGGTGTGATGCCATGCTGAACCAACCCATCTGCTCCAGGCTGAGTTGGCAAAGGGGAGAACTCATTGGAGGCAGGCGTGAGGAAAAGGGGCACTGGACCTGTGATCTGGCGAGGCATGGCATCCAAAAAATCTCCTGAACTACTGCCCTCAAAACGGTCCAGAGCATAAACAAGAGTGTGATGGAGT
391	sa.chr10	12753662	12753912	251	+	CCCCCCCTTGCTCTCTCTGAAATGCCAGTAAATGGTAGGGGCTCTGCAGCAATCCCAGCATCCCTTATGGTCTCATGTTCCCTCCTGGCATGATACAGATGGAGAAAGCCGTGCCTCAATGGTGCCACTTTGTTTGGGTGGTGTGTCACAGTGATTTTGAAGCCTGTGGGTGCTGGCAGGGACACACAGGCCTCTCCTGGCGTGGAGTCATTTCATCCCTGCAGGATGATAAGTTAACATGAGGGGGGGG
392	sa.chr10	13063901	13064115	215	+	GGGGCTGATGCTCTGTGGCTGAACTAAATTGTTTTTGAAGCCTGGCAAACACAATGTGAGTGCGGACCTTGTGAAAACATAATGAGATATACTCTTGCTTGTATGTGGTTTTGGCCCGAGCGGCGGCGAATTAAATAACAGAGGACTGTCAACAAAAGAAGTGGGCTACTGTATTAGAAGTTACATTTACACAGCGGGCTCCATTTCAGCATCA
393	sa.chr10	13271427	13271633	207	+	CTGTCACGGTGGCAAAGCGCCATCCACACAGGCCGAGGGATGAAGGTCAGTAAATGATCTGTCATTGGCATAATTGCATCCGCGGAAGTTGTGTATCGGCGGGCCTGGCATTTCTCAGATTGCTTTTCACACTTCATTCTTCCCCTGATGGAAAGGTAATCCTGAAGACACAAAAGTTTAGAGTTGGCGCTCGCAGTGGAAATGGG
394	sa.chr10	13349834	13350065	232	+	GGTGGCTGCTACACAAAGCCCGAGGAACTTCTGTTTCCACCAATGAAACGCCATCTGTCCAAAACAATGTGCGCGTGGGGTCATAAACTAGGAGCCATTAGCGATGGGGGTGAAATAAATCAGAATTAGATAAATATGTGCCTCTCAGTCAAACTCGCTGGTGATGGATGATCCGCAGACACAAACACCAATCATGTGGCCACCGGAGAGAAAACGACGGAGCGAAGTGAG
395	sa.chr10	13551267	13551501	235	+	ACACTTAATCACGAGCCTCACTGTGCTGTCTTCAATCATGGAGCTCCAAACATTTCTATTATCTCTGGAAATTAGAATTTGAATATTTCATAGTGCCATTGATCATCTAAAAATACACATGATGGTCTTATGGCTTTCGGGGCCAGATTCCATTAAGGCTCCACCCAGCGTGACTTATGATCTCATCCTTTTTGTTATTAAGAACACTGACTCCATTCAACTCCTCGGGGACGT
396	sa.chr10	13764758	13764960	203	+	ACTCCAAAATGCATATTTACATGGCATGCCACATCAATACAGGAACTGACTATGGACACAATCGATAACACATAGAATCTGCTCTGGGAGTTTAGGGCATTGGGAGTTATCCCATGAACAACCAACCAAGATATAACAGAAACAAAGCAACACTTTTATAACCAGGTCAGCCATAGAAAATGGTTCCTCTTAAACTGGGTTG
397	sa.chr10	13840959	13841197	239	+	GTTGCTTTATCCCCTCCGACAAATCCGAGCGGAACCGACCGACGGGACAACCGGGGTGACACGCCGGCTAGTCGTCGCTGAACATGACAAACGGTGCTATGTTTTCAGACACTGGCCCGAGAATCCCCTCTGCAGCCATCTTCTCTGCTGCTAGCCAGCCAGCTGGGGCACTGTTTCCAGTCCTCCACTGAGGAGACTCCTATCCCACCACGCCCTGCGAGAAACTTCTTCTTCGTGG
398	sa.chr10	13887290	13887528	239	+	CCCGGCAGCCCCTTCGCCTCAGCATCTGTGTCCTCCATCACCTAAATGAGGACCTTGATGAGGTTAAGCACAACAGTAGCCCCTGCCCAATTGTTTCCCATATTCAGCTGTGGGGAGCCGTTATTCTGGAGGCCTGCTCCGTTTTGATTAAGTCACGTTTTATTACGCCGTCTCTGCACCCGTGTAATGAGTCTGGCGTAAGGGTGATAAAGCTTTGATAAAACATCCAACGCGGCTG
399	sa.chr10	13903466	13903798	333	+	TCTCCTGTCTGGAGCAGAACTATATTAAATCTCACCAATAAACACCTCTGCTGCTCTCTCCAGCATGCGCTCCTTATTACCACCCAGATAGCCGTGCATTTTCTTCAGCTGGACCGAGACACAGGTTTCAAGGTGGTGACGACAAAAGCAAGCTGTAAATCACTCTAATTGGCTTCCCCGCCTCTGCCTGAAATAAGGCGGGAGCCAATGCGATGGCTGCCCAGGCGCCATGGCGACAGCTGTCTCCACATAATGCAGGTTGTTATCCTGATGCCATCCGCCAAATTATGCAGTGGATATGGTGGGAGGCGCGCATCGATCACAATCACGTC
400	sa.chr10	14059763	14060138	376	+	CCTGTCTCAATCCCCATCCCCAATAGTGTTGCTGCTATGGCCAAATTGCTGTCAGGGTTCACACGAGCCAGATATAATATGGCTACATGAGCAGAGATAGTTGGTCTAAGTCAGGAACCCTTTTTCAAGCTGATTCCCTCCGTTGAGAATTGAACATTTGAGAGGAAAGGAAAAGAGCTCTTAAGTCGCAGTGGAAAGGGGCCAGGGCAAGCATTTGAGAAATAGAGACGAAAATATGTGAGCTATGCAGTGGGAGGCAGGGATGCTCGAGCTTTTTTACCCCTTGTGGAATTTAGATTATAAAAGCCCTGCTGGCATTTTTGTGTTCTGGCGATTTAGCTTATTTCAAAAGAGGTACATTCCTGTGTGTGTGTG
401	sa.chr10	14445964	14446205	242	+	TTGCCTGCCTCTGACAAAGGGTACTTATCTCATCAAAGTGTTCACCCTGGATTTTTTCTCTTAATTCAAAAGATTATCTCTGTTGATTGGCCATAGAAGGTGGGATGGACGGGGCAACAGTGAGTACTGAATCTATTGGCTTGTCAGAATACTGGCGCATCTGCCGTCCACCTTGACGGCGAGCCAGATATCATCGCGGCACGCCATCTGGCTCCGGGACAGAACTATTTTACCTCTATCG
402	sa.chr10	14458573	14458786	214	+	ATCAGTTGGGCAGATGCAGCTGAGCAGTGACAGCCATTAACATCCAAATGATCACATGATCATTAATGTGAGGGGTTTTGCTACATGAAAAGTGGCAGAGCTGAACTGACATGGCTAATGGGACCGATGGAAAGTGTGTTAATTGTGTTGTTAATGCCGGCCATTAGTGTTAAGCCTGTTTTTGTGCTCCACACACAGGCAGCGCACTCCTGT
403	sa.chr10	14756691	14757258	568	+	AGCAAACGCCCCCGCTTGTTTATAATTCTCTTTGGGTTGCCTCCGTCCTCTCTTTATAGAACAATTCATGGCAGCCCCATAAAGGCCATTACAGAGCAGTTTAAAGTGACAAAGCATTTGATGCGAAACAAGAAGCAGGGAGGCCATTATCACCGTCTAGGGCCAAGCTGTGGTTCCAAGTCCAGCTGGTACCCGCAGCCCCCCGGCGGCGCCCCCATGGCGACTGAAAGTCCGCAGAGTACCACTCGGGCCTCGCAACTGTCTTGAAATACCGCTGAACGTCATCAGGATTTAATGAGGTGACAGTGCATTGTATCCAAAGCTGGCGGGGGGTCTACTGCTGTCTTCCACTCTCCCCTCATTAAAACCCTTTTAATGGACTCTGAGGAGGGCTAATCT…
404	sa.chr10	15210177	15210394	218	+	CTGCGATGTGAGCTCGGGCTTTCTGTATGTGCCCCGACAGAAGTGCAAGGTAATTATTGAAACATATGGATGACTGGGCCCTCTCTTAACCCTCGCACTAATGATGCTTGGCCATTACAGAAGGGCATGGGAAGGACACTTCTACCATTAACGGATATATCCCACCAGAGATCCATGACTTCTCCTACGCTTGTTGGATGAAGAGAAGCTGTGAGAG
405	sa.chr10	15211466	15211856	391	+	ACAATTGCTTAATCTTTGCTACATCAAAGCTTTTCCATTGGCAGCGGATTCAATTTAACTCTAGACGACCCACTTCAACGCCATTTACTTTCTTTGCTGAATGGGATCAGGGAAGATGCCTCCCCATAATACCAGCTCGCTTAGGGCAATTTTCCAGCTCGGACTCTACAGCTCTCTCCGATGCTAATGGACCAAACGGTTACCCTCACCAGTCCATGCAAAATGTGCATATATCACCCCAGGTACATCACAGTGTGACCCAGCCAACTGCAGCTTTTGTTCATGTGGTCTTATGGCTATTGGCAAAATTGATGCCGTTACACAATGGACTAAAAGCTTTGGCGGACAGTTAGAGTCACCAACACAATAGCTGTAGCCGGTCCAGAAGCA
406	sa.chr10	15212286	15212488	203	+	CATGAGCCTTTGATTGGTCCATGACACCACGGCACGTCTCACATCCATCTCACCCAGTTGCTAATTGAGACAGGAGAAAAGCTTCAGCCATTCCATTCTTTCCCTAAACGACTATTGGACGCTGGAGACCAGATGGTCTGTCTGCGAATGTCACTGGTGGCCAGTTGTTACATTTGACAATGTGGGCTGATCTGGCAAGTAT
407	sa.chr10	15212507	15212707	201	+	TCAAGAAGGAGCAACTGGGAAAATAGCACTTGGATTGATTTCATCCCTCATTCGGCGCACAGCAAATATTTCTGACAAAGACATATGGTGGAGAGAAGTGCACAGCAGCAGGCTGGCCAGCCTCGAGCCGGAGCTGTTTTCACTTGATTGTTTCAGGCAACATGCGCATTAAGACAAGCAATGTATGCAATGTTCGCATG
408	sa.chr10	15212900	15213241	342	+	CCTACACAAAGTCATGTATTTTTCTCCAGACCACAACACCGCATGCCAGATGTTGGCTGTTACATGTCCGGAAGGAAGCAGCAATGCTGCCTTGAAACTCCACCTCAGTCACCCTGCCTTCAGCTGAACCAATCTGCGAGAAATAGAGTCTTTCACCTTCAGTCTATTTGGAATTGGGGGAACCAACCTGACGTTCAAAGTTGCTTGCTGAAGCAGAGTCCCTGTCTGGGCTTTGGCAGCTGGACTGATAGCCAGCCCTGTGGAATGGCAGCTGTTGAAGGGCTTTTTAAATTGCACCCAGGTTGATGGGTGGCTGTCAGGAGGGCAATGGACAGAGAATT
409	sa.chr10	15214874	15215401	528	+	CACAGCAGCCATAAGCCAATGCCTAGAACAGCTCCATGATTATACGCCGGTGAAATGACAGCATACTGTACATCAAACTGTAGCCATTTAGTCTCAGTAACTCCATGATATAGCTTGCATATAAACTAGGAATAAATTCCCCTTCAGCATTTTGACAGCAGCTATTCAGATACTTAGCCCTCGTACTCTGCAGTCATATTCCTCTGCCAGAATCAATTGCGCTAGCAACCATTGCCAAGCCTGAATTTTATCTCCCAGCTGGAAAAAAAAAAAAAAACGGGGAAGCGAACAGAGCACGGAGATACGCTGTTTATCAGTCACGCGACTAATTCTCTCCCCCATCTCTCTCGATTCCCCTTTTGAAAGTGAACTTGGTATTAATCTACAAGACCTTGAGCG…
410	sa.chr10	16122330	16122611	282	+	GTCTTGCTATTGATTTTGTATGCGGTAATCTCCCTTTAACACCTCCAGAAACACATTGATGCTTCATTAGTGCTGTCACATTGAATGAAACAGTTACTTTGCTGAAAGTGTTTGCAATTGCAATTTCCTGCTGTTGTGACTTGTCACAGGCCATTAGTTTGAGCTTGGCACCGTTGAAATGCAGCTAAACGGTACAGCGCAGACCGATCTGTCTCTCCCTGAAAAGCCCTGACAGCTGAGATGCCTTGTTTGACAATAATATTTGCCCCGTGACTTTCCAG
411	sa.chr10	16125277	16125558	282	+	CTGTGTTGGGAGACTTTGTTTGCATTAATAAGCATGGTGTATCGTGACATCCAGTTGGCTGTGCATACTGTTTTCAACAGATGTGAGTAATACCCTCGTGGCCCTCCTCCATCTATGTCAAGCCGAGTGAGATTCTCCTTTGTCTTATGATGAATAACAAGCTATTGTGGAAACATGAATAATGCCACCGCCGCTCGCATTAGAACTTCTTTTGCAGGCTGCTTTGAACGCAGAGTTGAACCACAACTCAACGCTAATGGAGTTCATCTAATGCTTGCGGC
412	sa.chr10	16127417	16127607	191	+	ATTCAAATCTTTTTCTTTTAAGTCCCTCCCTGAGGGACTGCAGATGACCCTGCTAACGACTGTTGAAATTCTAACTCCCTTGAGTGTGATGGCGCCGCGTGATGGGAGGGGGTTCGCAGACCTGCCTGAAAAATTGAAAGCTCCTAGAATATTCAGCTAACCCTGTGCGCTCGGTTGGGGGTGGAGATGG
413	sa.chr10	16189550	16189769	220	+	GAGTGTCCAAATGCACAGAGAGGAAACGCAGTCTGCTCCCTGCACAGAACCGCCTTGTAACTGATCTTTGAAGCGCATCCTGATGGAAGATCTCGCCTCCGTGACGCTATTTATAGCCCGGTAATACATCAGAGGTCGCACCTTCCATCCGAGCAGAACCAACATCTGCCTCGATACACGTTGGCTTATCCAACATTGACGGCAGCAGGCGTCTAATAA
414	sa.chr10	16293446	16293728	283	+	CTATACGTACACCTCCATCTGTTAGTTCTGCATGGGAACGCTCAATCATATTACCATGGGCCCCCGGGGCACTTTCTTTTTCAAGGCGGGACACTAATGGAGGACAGGGATGTGAGTAATCAGAGCAGAATGGCAGGAACGGACGACCACAAGTGGCTGGTGCTCGTCGGGGGAATCTGGACGCAGAGGTTAGGCAGGGATAGGAAAACCACACTGGAAAACTGACTTGGGAATGGCATCTGGTTCCCATATCCACAGTGTATCACAATTAGCCGGCATAAA
415	sa.chr10	16537427	16537668	242	+	AATTGGCAAAGGAAGTGTAGTAAATGAATCGTCGTTAATAATAATTCACATATGGGACAAAACACAATTAGGCTGTTTTTGGCTACAGGCAAAGAGCAGGCAGCTCCCTCTAAAATGTGATCTCATCTCATCAAAGGCACTTCAGCTCTCCCAGTAGTCCTGAGTGAGGACAGAGCACGCCTCCATCTGATAATGATGTTTATGGAAATAATATCGCTGAAGAATATCATTGGACACGGAG
416	sa.chr10	16538723	16539132	410	+	GTCGGTGCTGTTTGTGGGGCTCTTGCTCCGGCTTATCCGGTGCGGATGTGACCTTTCTGAGTCATTGAAAATGCAGAGTAGCAACAGACAAACTGACCTGCAGAGGAATTAGCCGCTGCTCCTTTCGTCTCCTGCAAACCCAACAGCTTGAACACGCCTGGGCGCTGCCTCACAAAGGCGCTCTACAGAGGAGGCCTATTAATCTTCCCAAAGCCTCAAAAAGCAGAGGAGCCGGTGTGGGCCCCTGAGTCTGCTGCCTGGGGCCCACAGACAGGGGTTCTTGGCAGGCTCTGCGGGGTCACTCTTGGCCCCCGATCAAATAGGCGGGGGCGGGACAAGGGCACAGGACGGTGTACCTGTGCCCTTTAGCAGATGCCAGGCTGAGGCGTGCTCCGGGGA…
417	sa.chr10	16544026	16544437	412	+	GCTCGTCCCTCTGCGACGAGGGGGGAAATCATTCCTCGTGGCGGCGCTCAGATATTTGCATACACGATGAGTCGAGGCCTATCTCGGTGGCCATGCCTGACGCACGGACCGAAATACACTCAGCAGGTGACAGGCAAACATATGCCTCAAATGCCATGGGGTCCTGAAGCCGGATCATCTCCAAAGGCTAACTGGCAGGTCTAAGTAGGGACGGCATTAATACATATTATTCACAAAGAGCATGATTGAACAGAAAAATGTGCCCGGCGTGTACCCAGCTGCTTTGTTGGCACACAGCTCAGCCTCTGCCTGGGTTTCAAGACCGGGCTCGGATTTAGCCGTGCATTCACTGAATTCCCCATGCAGCTCTTATTCATTCATTCAGGCGCAGGCCGGGCT…
418	sa.chr10	16690696	16690940	245	+	GTGGTCTTAATCAGGTTAAAATGTATTGATTAGTCATTACAGAGGCTGTCAGGGAATCTGAGAGCCCAGTTTCAAGGGCTCACTCTCAAACCCCATGCTGAGATCAACAAAGTAATTTAACTCATTATTCATTCATCAGGTTTCCAGAAGTCTGTGTTTTGGGAATGCATCAGTATTATGACAACACGGACGCTGGCTGTGTACAAAGCAGCGCTCCAAAATAACTGCAGGCTATAGGCGTGAA
419	sa.chr10	16743880	16744156	277	+	GTAAATGGGTCTGGCTGCCCTCTTCTGTTGCTTTTCATGGCAATAGACAGGGGGCTCCGCTGGGTTTTCATCCATCTCGCTGGTGCTTGAATAGAGTGTGTTGGGTGTTTGGGCTAACAAAATGTGGCATAGTATTAACAGAGCAAAAAAAAAAAAAGAAGTAAGTCATTAGGAAATCCTGTGGTCACATGTGTTTTAAAGGGGAATGGATTTCACAGCACAGATTTCAAAATCACAGAAGCTCCGGCTGTGATTTTGAGTGAGTGCAAAGCAAAT
420	sa.chr10	16747801	16748046	246	+	ACTCTTATAAAATAGCTCTGAAATTAATTAGGCAGTCTTAAAAAGAATGTTGCAATGTTGTCGAAATGCCAAATAATGGAACGTTTTATGGTTTTGTACATATTATGCTTACCTCAGGTTCTTTTGGTGTGTGCTTTGACCTGATTTTTCTGTATAATGGCTAAATAACTCGGTAATGAATACCTATTTTTCTTGAGTTTCATAACTGGAATTTACATTTACCTATCTATCATTTGCAAATATGT
421	sa.chr10	16748247	16748551	305	+	AATAGAAAATCTGAATACCTTGGCTGTGGAGGCCTGTTTTGAAATATATTGCGCTTTAGTGAACATATACTGGATATACCTGCATACTTTCAATTAACACCATGATGCTCTATGCCTTCAACTTCTTTTTGTAATTGAAGCATTTAATTATCTAAGATGATGGATGAGAAATCATATTTTTAACCTGCGCTTGTAAGTGCACACAGTCCAATTAAGCATGTTTGACGATTCTTGTGAGGTGTGTGGTTACATGTGTAACTCCAAAATGCATGATTAGCTGTTTGTGTCATATAACAGGTAAAAT
422	sa.chr10	16805592	16805805	214	+	GTATTCCCTGTTGAAATCCCCCCGTATTAAATCCACTGCAGCAACACCGAATAAACCAGCGGCACTTTGCTATTGGGGGAGAAATGGTGGTATAGCTAGCTCATTATCATCAAACCCTGAGCGCCATTTTGTGTTTGATAAGTGCCAGGGAAAGCAGAAGGCACAGCACACAGACAATAATGGTTGCCACTGGCACCGGGGTTGGCATCAGAC
423	sa.chr10	16806368	16806571	204	+	CCAGGGAGGCAGGCAAATCACCAGTAATGGTTGTTAGAGGTTTGGAGGTTGGCATCAAACCCTCTTTGTCTGCTTGCAGCATGCCTTTGATTCGTTGGTTGGCATCCGCAATGCAGTGGGCACGTTGGAAAGTTTTTTGACAGTGGCAGAATGGAAGCCGCTGCCTTTGTTCTGCTGCAACTGCACGAAACAAACAAACATAC
424	sa.chr10	16809574	16809945	372	+	TTTCTCAAACACTAACCTGTGTGCAGCGCTGCCAGGTTGCCTGGCTCAGTATGGAGCTTGTGTTATTAGCAGCAGGGTTTTGCTCGAGCAAATACCTCAAGGCTTAAACAGGCCATGTTACCTCCTTAGCCCTCTTTTGTGTGCCATGTGTACATAAATCTCCATGGAAACAAGGCAACTCGGAGCAGAGGCCACTGAGAAATGTGGATGCCTTCTTTCTCAACCAAATTTACAACTCCCTCTTTTTCTCCGCTACAGTGTGTTTAATTTGCTTGTGCCACAGTTTGCACCGTTGCATCCGTCAAAAAAATGGGACGGATGCCTTTCTTTGGTATTCTAAAGCGCAGACATTGTGCTGAAAGGGCTTTTCT
425	sa.chr10	16810496	16810839	344	+	AGCCTGGAGAAAAGCACTCCTTAAGTACCAGACTGAGACTTTCATGCAAAAGCCAGTCGCCTATACGCAGGAAGGAGCCTTGTGAACAACCAATGAAGGGGAGACACAAATGGGAAGGGGTAGTAGGTGGGGTGTGATGGGGAACTTTAGGCAGGGGCAGACAATCAGAGTGGTTGCCCAGGAGACACTAACTTCTCTGTGGAGCACCCCCCACCCTGCTTTACCCCATCAAAGTCTTTTCAGTCCAGACAGGGCCGATCAGTGGCCCAGAGTGATGGTTGTCTCTTCTTTTGTCTGGCGGTACAGTACGGCCCATCACTGTGACGGCTCGACAAGACCTGAG
426	sa.chr10	16814725	16814959	235	+	CTTGTATGCCGCGGACGTCACCCCGGGGCGGACAAAGCGCGCACTGTTTTAGAGGCAAACGCTCAAAAACAAAAAAGTGGTTTCCCCATTATGGCAATCAAAGCAATGTTATCAGCGATCAACATATTCTCACCCAGAGACAGAGAGGAGAAGAATGCCCCATTGACTGATACTGCCTGCTAGGGCGGTCGCGCTGATCTCCTGAAGAAAAGACCAGTGTCGCTGGTGGACCCC
427	sa.chr10	16815774	16816013	240	+	GGTGCTGCCGGGCGGCTCTATCCCATGCTGGTGGTGTAAGCGGGAGGAGGGGGGCTGAAAGACGGAGCCGTCACCTGCCAGACTGCTGGAATGTTAATGCCGTGGCTCTGATAATTGGATTTTGTACACACCGTCTGTGAGGAACGTCCAGCAACTTTCCCCCTCTTATTGTTCGACCCGGCCCCGGACCCTCAATAGGGCTCGGCTATGTTTATACAAGCACTCACGTCTCAATAAAG
428	sa.chr10	16817443	16817661	219	+	CTGGCTGTAGTGTGCTGCTGTTGCATAAACAATGGTCTGGGCAGCCACCTTTGGGCTATTGTAGCCTTCCACGTGGGTTGAACTCTGGCCAAGTGGATGTTGTTGCAGGAGACGGCCCCGCAGCCAAACACACGAGCCAACCAGAGGCCTCCGTTCGAGGAGGCGAGCACTCACTGGACGACACCCGCGGATAGTAGTGTTTGACAGCACTTGGATCG
429	sa.chr10	16853092	16853323	232	+	TGTGTGTTTGTGAGGTTAGGAGTGTTGCGGTGTTGTCGGACGGGGAGAGAGTGCTCTCCCCCACCCCGTCTTATTGAAAGCCCTGGTCTCAGGCCAAGGCTTTTCCAACCACAACTAATTGAATGCATCTGCACGCGGCTACATAATGATCGCTGGGTTTCTCCTCAGCTCGCCTCTTTTTTTTTTTTTTTTTATGTTTCGTAAAAATGACAAAGCTGGCCTCTGTTTCCT
430	sa.chr10	16855272	16855693	422	+	CACCACACGCTCCCACACCTGCTCTACGATTCCCAGGCAGCGAATGTGTGAAAACCCTCCATTCATCTCTCGCCTTGGTTAACCCCTCGAGGGAATGCCACCATCTAGCATTCCGCTGGGAAAGATCCGTGATCAGATGTCATTTGGTATTATCTAAGGAAGGATCCTAATCCACAATCTGCCCGCATCTGTTTGCTAACGTTCCCCGGCTCCGTCCCCCCTTTTTCCCCGCTGCCCGTGCCACTCTTGATGTGCCGGTGCCAGCGGACAGATGGCGAGCCCCTCGAGGAGCGGTGGCACCGAGCGTCTGGCCCAGCCCGCACATTTTCCAAGCTTTTGTCAGGCTGGAGAGCGCGGGAGCGGCGCGGGGGTTTAGTCTCCCATCCCTCCGTAAATACA…
431	sa.chr10	16858726	16858985	260	+	GCCCTTTTAAACGGAGCGCTCCGCAATGCCTCTTCAGAACTAGCCCCCAAATTAAAACGCTGCCAGACTCGCATGTTGCCATTGTGCAGGAAATGGGTCAGCAATCCATTAAGATGCCATTAGATAATCTAATTTAGGGAGCTAATCCTTAAACGAAGCACGCTGTACGCCCGGGCTGTGCTTGCAGGGAGCAGAATTAGTGAGGTTTTGGAGCTCGGACAGGGTGAGCGGAGGCCATCTTGAAGGTTACCTAAGGAAA
432	sa.chr10	17128580	17129160	581	+	GATTCAGAAAGCAGGTAGATTTTTGTGTTTGAGCAGATCAACCGTGTTGTTGTATCGGCTCTCTCCTTGGTGGATGTCTACGTAAGAGAGTGCTTGTAGTGCGCCTGAGATCCTATTGATCGCCTTGGAGAAGGAGGCGAGCCCAGGGCGCTCTTAGCCCGGGTTTATTGGAGCCAGGAGCCAGGTTTACGACAAACACAGGGGGCGGAGCAAAACTCCTAAACCAGCAAACAATAGTCATTGACATTTCAGGGAAATAATTCATGAAAATACACATTGCTTTATATTAAGTTGTAAACACGAATAAATCGACGCTGCATATTTATGATTTTGTCCGTTGTGACAACTATATACAGGTGAGAATAACCCATTATGTGCTGCACATCAGCTGATCTGACC…
433	sa.chr10	17183571	17183813	243	+	GAATATAAAGCCGAGCCTGCTACTGGGAGTCTCTAGAGTCTCTTATTAGTCCGGCTAATTTCACATCATTTGACAGAGAATTAATTCATAAATTAATCAGCTGAGCCTCAGAAAATAACACCACATGCCTCCCATTACACCACCATGTAATCCCATTTACACCTAGCATTAAAATCCCCATGCAGACAGAAGACCATTCATCATAATGTCTGCCTGGTTCGGAGGAGACGGGGTGGAACTGC
434	sa.chr10	1059780	1059976	197	-	TCGGCTTGTGCCAGAGACACAATACTCTCCTCAGGGCTTGAGCTCACTGTTGGCAGGGATTTGGTTTTGGACACTTTAACCTGCCAGCAAATCTGGGTGGGCAGCTGGTAGTAACCTGAGCTCCATCTGATCAACGCCAAGTTCTAACTCAGTGCTGTCCCTGGGGCACTATTTCTAACCTTACAGCCTGGTGCCC
435	sa.chr10	1133644	1133897	254	-	CACATGATAAAAGAGCAGAGATCTCCATCTAATATGTTATTCTGATGGACAGATTCTATTTAAGTCACCTGTCAGCAGCTGAGACTAAGGACATTTTCCTCCAAGATGGAAAACTCCTCGACAGGGGAAAGAAACCCGACTCTGGTGCCTTTTTTTTTGCAGACTGTGTCAATATACATACGATGGCCTTTTCAGTCGCCAAGACATACGATATTTGCACATCTGCTGAATCCCTTGTCGTCTGCTCGGCGCT
436	sa.chr10	1135754	1136028	275	-	AGCAGTCAAAGCGAGTGCCAACCCACTGGTGCCCCTCGATATGACTTACAAGGTAGCAGGCTATCATTCAGGCACTTCAGCCCAGACGCTCCAAAGACAATAAAAACTCTGTGCCCTTCAAATCAAGACTTCAAATCCGCCTCCCAATCAAACACCAAATCAAAAACCACATAATTGCTATCAATTAAGGCTGCGAGGAATGCGTTGCACTCCAGAGCAAATAGGCAGCAACCCTAATCACAACATCGCAGCGGATGTCTCCACACACACACAC
437	sa.chr10	1457468	1457682	215	-	TGTTTGTGTGCGGTGGACTTTTTTTTCCGCTGCCTCAGCTCCTTGGCGGTGTCTGTCTGTCGCCAAGGGGCCCCAGCCCTGGCCCCGCATCAGCCGCCGAGCTGTGTCCACTCAGCACTTCCCCTAGCCGCTGGTAAATTAGTCCAAGCAATATGCCACAGCGCTCCTCACACCCCTCTCTCCTGTGTGCTATTGTTCATGCCCTTGAGGAAAG
438	sa.chr10	1521325	1521551	227	-	CCAAAGCGGAGTGGAGCCTACCACAAATATGGCAGCATGCAAAAAGATCCAATGTGGGAAAGAACATTAGAAATGACTTCCACACTTATGGACCATAAACATGAGAGCAAACTCAGATCAATGAGATTCCATTACCATCCTATCTCATTTCCCAGAGCTGAATTGGAAATGGGTTAGAGATGGATCGTGTCATTACCAATTCCAGCGGATCCACGGGAGCCACAGA
439	sa.chr10	1531254	1531464	211	-	CTTTGTTTTGACTGCTCTGTTTTGCTTTAGTTTGCCACAGTCTGGTAAAGTCCCGGGTGCTCATTTCACGTCTCTGTCTGCTGTGACAGGGTGAGTCATTACTCAAATCCAATTTGCCTGCGAGCCTTTATGTTGCCTGCTTTGCTCGTGTGTCTTTCTGTTGACATATAAAAAGCAATCTCTTTCGATCCCTGGCATGTGACCAGCATG
440	sa.chr10	1544514	1544725	212	-	AGGTGGGCTCTTGCAAAGACTACAATTAAAAACAACGAGGGAAATTTGCATAGTATAAGCATATCATTAACTCTCAGGGAAATAGAAACAATGTAGTCTCCAGGGTGACATCCAAAGATAGGCCTCAAATGAATCCTATGTAGGTGGTTGCAACAGCAGGCTCCTCGGGCTAATAACCCACACAGTATCCACCACTTTCTTAATATAGATA
441	sa.chr10	1605234	1605618	385	-	GTATTGCTTTTTACTCTGTGATTACAAAGCCAATGCTTTCAACTTAGTGATGCTCTCTATCTTTGCTGTTGGCATGGTGCTTAATGCAACAAAACATCCAGAGTCCTGAAACTAAAATGAGTTTTTCAGTGGTTGATTTGCTCTCAATCAAGACAGGCTGTAGCCTCTGTACACCAAAGGCGGCTTAATCACTGTTTTTGTATATAAAGTGTGTATCTTTACAGCTAATTTGCATCTCTGCCATCTCCATGAGGTTTCGAGAATCTGCCTGAGGGGTGTGTTAATTACGCCTAATTTTACACTCCGTCTTTTTTTGAGAGGGACCCAATTTGGTGTCTGGCCCCCTTAGCTTCCTTAACCTGCCATTTACCACTCATCACTACA
442	sa.chr10	1605789	1606020	232	-	ATAGATAATCAGAGAGGGGAATGATGAGGAGAGCGTGGCAGATGCGGCTCTGCATTGCAGATATCTGCTGCCTCTGCTTCAAATCAATCGGCAATTAGCGCCATTTCACCGCAGCTGTTATGGAGCGATTCATTTCACTGGAGTGATCCCCCCTTTTCTGATCAGCCCCCAAACGTAATTGCAGAACCCTCCAAGGCCTTGCTGAAAGACAGAGAGAGAGAGAGACGAGCC
443	sa.chr10	1676700	1676997	298	-	CACCCAGAATACCAGCGCTGCCAACAGTGGACATCTGCTGATTACAATTCTGCTTTTGCAAGTGTTAGAACAGCACATCCAAGTCAATAAAAGAAAAGTAATTTAAAGACAGGCCCCACTGTGTCGCGAAAAGGCTCATTTTATATCAGATAAATCACACGGACGATGAAGGAGGGGGATACGGATCTGCCATTTGTTCCCATTTGGTGTGCCCAAATACAAATAAGCTCCGAGATTGGAGTCGGGGAGAGCGATATGTCAGTGCTGTTATTTAATAAAACAGCCTGCAGTTCTTTA
444	sa.chr10	1767663	1767945	283	-	TCATATATGTGATAAAATTAGAGATCATCCTGGTGGCATGTGGAGAGGAAGAGGCAGAAGAATGGGGGGGACAAGTTAATCATCTCACAGTAGCTTCTCCCATCAACTGGCAGCGACTTTAATCAAATTATGACCTTGTAAAGCATGCACTTGTCATTTGGGACCCTAATCTCTTCGCTAATGACTAATTAGCCCCATCACCTGTTCCTCTAAGCTTCCATTACACCCCCAACAAAGCTTTAAGATAATGAAATAAACAAAAGGGGGAAAATAACAATACTT
445	sa.chr10	1769289	1769487	199	-	CGTTGTGGCAGACACCGTGGCCTTTGGTTCTTTATCTTATAGTGATGAATGAGGCACGCCACGTCCCAAATGAAGATATCCCACAGGCCAGCACCACTGCTGTAATGAAGCACTTCAAAATGATACGGCCAACCCCAATAGAGGTTGTGCTAAATTTCATCTCATTGAATTTCATTAACGCCAGCAGGTGCAAGGACA
446	sa.chr10	1783592	1783797	206	-	GTGAGACTGTGTAAGAGAGTGCTCGGGGGCTGTCATAACTGCAGAACCGGGCCCCTTCAAATGACATCCTTCACCAAATCATATTTCACACGTGGCTACAAAGGCCACACCACATTTAGAGCACTCCATCCCCTGCAGGGGACGACGGCGGCACTCCGGGTTCTGATTCTCCTTCTTACCGAGAAATGGCCACTCGCTAACCGTG
447	sa.chr10	1784473	1784930	458	-	AGCCCCCTCGCTCTCTCAGGGGTGAACGCTCCGCTTTCGTGTGACTCAGATGCTTCCACTGCGAAATGTGCCATATCAGCACTCTCCAAATCTGTAAGCATTATACTAGGGCATATTAAGGCGCGATATTGCATTCAGTATGCGAAAAGGCGCTCGGCAGCCATTGTAAAAATTTTAACAAGACAATAGCGGAGACACACGCGCATACACACCCCCACTGTAAATATGCAGAGTTTTTGTTAGGAGGCACTGGAGTTGAAATTGTAATGATGTTAGTGTGTGACGGGGGGCTGCCGCGAAGACTGAGTGTGCCGCTATAGCCTCATCCTTTTTCATCAGTGTGTTTTCCCAACCCGAAAAGTGAGTTGGAAAACACAGTCTATTCCTTTGGGGGTGTGT…
448	sa.chr10	1786517	1786811	295	-	TTCAAGTAACTCAGTCAGAATTTACCTTTGACAAGTGATGCAATGCCGCTTTGGGAACGCTCCCAGAATCCTTGGTTGCCATGTCAGTGATAGGACTGGATGTGAAGTCGTTGCCTGCGGCCAGAATGCACACATTAGGAGTGAGTGGAAGCTCTCCAGCGTGGCATATCTCTTTATGTAATGCAATAGCATCTGCTGAAGGCGTTGACATAATCCCAAAACTGAGCCATCCGGTCGGCATGCCAACAAGTCAGCAGACAAGGCATCTGAAGGAGGAGTCGTTAACAAGCAGGC
449	sa.chr10	1787808	1788284	477	-	TACAATTGCATCTCTTCTGAAATGACTAACCGGCTTGTCACATTTAAAAATAAGCATTCATGAAATGTGAAGACTTCCCACAAACTTCCCTTTGTCCTACAACTTATTGCCCTGTCTCTGTTTAACAAGAAGCAGGCGTGCTTGAATGGAAGAATGGTTCTGTCCTTCACACTGTCTGATTTGCTTAGGAAAGGCGCTCACGTCTAATACTAATCTGAACGACAGCAGTGGAAATCTTGGCTCAGTTTCAGAGGCTAGATTGGGCCTGGCCCAATGACCTTCTCTGAGAGAACATGGAAAGTTTGCCGGCTCAATATGTCACAGCCAGCATGAGCTTAGAAAGAGAACAAGAAAGGAGTGATTAAATGGGTTAGATCCATGGCTGGCTTTGGTAGATGT…
450	sa.chr10	1791857	1792178	322	-	TAATACCCCACGTCTTGGGCACACTTGAGGTAATTAACATTGTTTTTTGCCAGCAACACACAGCAGATGGTGATTGAAAATAGAGGGATGAGTCGCTCAATCAACCACCATTTGTCTGTAGCCATTAATTATCTAGCGAAGAATACATTCAGTCCCCAAAGTTGATAGTTTGGGGGGAAGAAGAATACTGTCCTTCTGTTCCTCATTACTCTTTAACAGCAGAAACTGCTGAAACTAGAATGCCGAATAGGGAGATTGCGATTTTAATAGCACGGTCATTATCGTCTCCCATAAGGTGCCATGCGACGGAAGGCTTGTCGG
451	sa.chr10	1793556	1793810	255	-	TCCTATCGTGATGGAAAGAGAGAGCTGGGAGAGGAAAAAAAAGCCGAGAGGGAGCAGAGAGATTTCCAGGGACAGTTTCATTCTGTGGAAAGGGCAAGCAGAAGGAGACCTCCCGCTGTAATGCGGCGGCCAAGCCGAAATGAAAGCCAGCCGCTCTCTTCTCCGGGGCTAAACAGCCGCCTTAATAAAAAACACAATCAGACCCCCAACCTAAAAGTTTAATGCACATTCTTCCCATATTTCTCTTTGCGCGG
452	sa.chr10	1793918	1794158	241	-	GGGGTTGTTTTAATCATAATGAGGCCCCATTGAATATCAAGCACACCATCAACCCAGTATAGCTCTCCATCGTGTTAATGAAATTGTTCGCCCCCAACTTTTTAATTAACTTGCAGACTCATGGTGTGGAGTCAAGTTGTGGACACAGACAAAGACTACAGTGTTCTCTCCCAGGTGATCTGAATATCAAAGAGGGAAGTTGCTCCGAATTAAAGCCGAGTTTCTTTATTAGGGGAGAAA
453	sa.chr10	1796326	1796524	199	-	GACTGCTGGAGTGATTAGCTGAATGTTTTGATTGTTTTGGAAAGGCATAGAAGGTAATATATTATCCCCACCAAAGCATTTATTGTACACCCTGTCTAGTGATTGCAAGTTAAATAACACAAATCGAAAGGACGACATAAACAGTAAATAAATCTCATGAGGTACGCCACGTCAGAATGGAGCCCATAAATATTCTTG
454	sa.chr10	1798597	1798806	210	-	TTATCTCTGCCAACAGACAGCTTCACAAATGGGGCCCCCAAAGGGCCCAGCAGCACACTCGGAGAGCTTTGAGAAATGGGTATGACCATGGCAGCTGGAAGACGCCAGTCGTGATCTAATGCAATGGCCAAGGGCTGGATTGTGTCACACTGCGCACCTTGAGGGATGAAAAATACCCCGGTGCTCTACTTAAAACTAATGGACAGTGT
455	sa.chr10	1868819	1869034	216	-	GCGCTGAAGAGTGTGACAGCCTGCTAATGGCTCTGTCACAAAGGGACCGGAGTTTAGACACAGCTATAATCATGATCTCAATAAGCGTGCCACCCTACCAGCGCACCAGCTCAGTCGTGTCCCCTGATATCCATACGCTGACATCATATGCCTACGGTCCCATGAAATCTAACCGCGGCTCAGAAGATGGCTTTGCATACTGCCGACATTTCCAG
456	sa.chr10	1871767	1872130	364	-	AGCAATTCTTGTTTTCGCTGTCATGAATAAGTTATATCAACCTCCAATGTATGAGGGAATATGAAAAACTAATTACCATATTTTCCATTAATGGGAGCAGAAAAGTTTTTGGGCGAAGTTCTCAAACTGCAGTAAATTCTGTAATTATGGGTCTTTTCTTGTTATTCTTGTTTGGTAAGACGGGAAAGTCACAATGAACAATATTCACTGGATTTATAAGCACCCAGAGAACTCTGGTTGTAAGCTGATAAAGGAACGAGCTGAGCTGGTTTGGCGTTCTTGGGCTAAAGACAGATTTTTAACGGTAATAGGAGCATTTATATGAACTCAAAGTCTGGCTTTGTGCCTGCTATTAGGAAAGTT
457	sa.chr10	1872482	1872807	326	-	TGACTTCCCTTTTCTGTATGGCAAAAGTGGGTTTGCAGCGCTCGAGGAAGCTGGGGATTTTGTACACTAACCCCTGCATCGATCCAGATCAAGCACTGGCAGAAAGCAGTGGGCGTTGGGAGCAGAGCCCCTTTGATCAAACAGTGGTCATGACTTCTTCAAGAAGCAGCAATCTCCCACTGAAGTCTGGGAACAGTGTGGAAGTCCCACAAGGGATTATGTCTGAGTATGTCAATTACAGTATGTACGCAGAGCTACTCAAGGGTAGAATCTGCCAATCTCCGCAGCTTTCTGATCCCACCTTGGCTCTAAATAGAAGGTTCTG
458	sa.chr10	1875426	1875640	215	-	AGGGATTAAGTCGATGGAGTTTACTGAGAATTGGCTCAGAGGAACCGCATGTCTTGTAAATGCTGAGCACAAACAAGCCAACAAATGCTTTGGCATCCTTAATAGGCATTTAATTGCTCTTAATATAGAACAAATGATTGTAATAACAGGGATTCCTTACATAAATGCAGCTACTGTAAACAGAGAAAAGGTGCATGCTAATGGGGGACTTACC
459	sa.chr10	1875580	1875876	297	-	CAAATTTAGAGTGAAATTGCTGGGTATAATGTTGGGAGGAAGTAGTATTAATTTGTAGCCTTAATTAGGAGTTTTATGGGTTGCCACAGTAGAGAGCACATAAAACGACAGCGTCATCACTAATTCAACATGGCAGGCCTGCAGAACACCATCTGCTGCCCAAGAAACTGTTAATAAAGTCACAATTATCTTTTTGTAAGCACTTTATTGAGAATAAAATTTGCAAATTAATTAGCTGCAAGTCAAGTCCGCGGGTAAGAGGAGAGAAGGAGGGGGAAAAAGGCCACATCACCAAA
460	sa.chr10	1877656	1877888	233	-	GCCCCGCTGAGCAAGAGTTTGGGAATACAATTATGATCAATTTGAGTGCTGAGGGCGGCCATTTTGAATCAGCCCCACACAGAGACAATGGGTGCCTCTCACTCGGCGAGCTCATAAAAACTTCATCTGTATTTGTGCTTATGGGGAGATTGAGCACACACAAAACAAACGCACGCTGTGTAACAGCCTCACCTCTCGGCAGTTCTGACACCGTTGAAGTCACTGGGTGGAA
461	sa.chr10	1880802	1881066	265	-	TTCCAAAGCAATGTGTCCTGGGATGAAAGGACTTCACAGTAAAGTCTTCACAGTTCAGCTACATCAATTCACGACTGCCAGGGTATCACTGTGTTCATGTTTGAAGCTAGTAAGATTGGATTGACATTAGCAGATATTGCTGTTGTGGCCATGTCAATAACCCTTCAGCCTGTGAGAGGGAGCCACGGGAACCTTTCCATTCCCTGATCTAATTAGCTGCCGACCGAGCTAACTCAACCCGGGCAATCCCCCCCGGCAGCGTGA
462	sa.chr10	1884566	1884944	379	-	TAAACGCAAGTTATTCGCAATGAGAATGTCAAAAGCAGTTCTAATCATTTTTATTGTGCCGCTTAATTATTGCATTGCACTTTTTCCTCACCCGAGCCAAATGCTTTCTGGGTGCATAATTTCAACCTTTAGCTCCTCTTCTCACGCTTATGCCAACAGCAAGATGAGCAGTCTGCTCGGTGGCCCCTCAATTCCAACAAAATGAGTCTGCCTGAACCTCTCCAACACTCTATATTTTTTGGGCCTACAGCCAGCCCTCCTCTCAGTGGTGACCTCAATTTTCTTATAAATACCTTTCTTACCCATCCCAGTGAAGGGTGAAGGACGCAGCCTACTGAAAGCATCAATTGAGCTATTATTAGTCTGCTATGGCACCAA
463	sa.chr10	1900087	1900318	232	-	GGAGGGATGTATGTAAAATGTTTCGGCATGAACGGACTTGATTCGGGTTGTCCAGTGCAATTATCTGCTGAGGGGAAAGTGGCAAACAGAGTGGCAATTTGGCCCCAGCTCGCACACACTGTACTGTTATGATTACCTTTATAGTCCCCATTGATTTCCTGATGACATTATGACTTGTAATTTTCACAAGCAATCTCCCTGAGAAGAAGCTCGCTGTTCATTTGAAAGTCA
464	sa.chr10	1905083	1905367	285	-	GGGATGGGAGGGGTGGTTGTTATCATTCCAATTCGAGTAATTAAAACATCACTCTGCATGTGCCAAAGAACTGCTGCTTTTCTCTTTTTTTTGCCTCTGCACAGGGTCTCCAAAGCATCAGCACATTACAAACCAATTTCCCTATATCAGCTTATATTCACATTTGATTCTGTCGCAGTGCTGATGGGAGTTGGAACACGGGTCTCTGTACACAGGAATCTAAATAACGTTATGAAGCCTGGCGCAGACCTCATTTATAATCCAATGCCTTGGCTGAATTCCAT
465	sa.chr10	1907229	1907460	232	-	AATGCTAAAGGGGCTGACTCCTTTCATCACCAGTTGGACTCTTGGCAGGCAAAATCCCAACAAATTAGCTGGAATGACAACTCAGCCTTAAGCATTGGAAGAAACTCGTTTGAGGCCACCATCTAGAGACTAATCTATTTATCACACTTGGCATTAACTCGACCGAACGGCTCAGACCGATGCATCAAAACATTTGTTGGTTGTTACGTATTGAATCACTGCGTTACACAA
466	sa.chr10	1914694	1914953	260	-	CGCCTTGTCCCAAAGCCCAGCACAATACATCAACGGGTGTCCAGGCCGCCGCTCTGTAATAACTCTGCAATCTCTGGAGGAAATACTCCGTCACAATGCATGAGACAACATCTTTTTTTAATCAATTGAGCGAAACAAACAATGCACACTGACAAACGCTGCCAACAACCACCAAAAACACGCTGAATGAAGAGTGATACACAAATGGAAAACTAAATTACTGTCACCATTTATCTGAGCACAGATTCAGCACTGGTAG
467	sa.chr10	1915001	1915335	335	-	TTCCATCACTTTCAATTATAAAACACCGCCTTTAAGAATGAGTTACTTTATAACTACAGAAAGACCAATAGTCCCTAAAGCTGCGTGTTACATTAGTAGACTATGTGGAGAGCAAACGACTTTCATTTAGCTTTACAGCTGACTAGCTTTTATGTCTCTCTGAAAACTATCCTCAGAGCCGAGTGGTCACGTGAAGGAGAATGAGAGTGGGAGGGGGTGCAGGGGGGTTAAAGATGGATGTGAGGAGGGAGTATATCAGTCCACAAGCACAGCAGCTATAATTAATCATCAGCTGTGTTATTTCTTATCAGGAGATCATTTAGGTGAGGCGAGG
468	sa.chr10	1922849	1923053	205	-	AAGGCCTGGTGCTCCACAGCTCGTTCTCCTAATCGTGCGGAAACTCAGACTACTTACAGGAGCAATGAGGGAGGTAATGAGAAAGTAATTTTTACTAATTTCGGCTAGCTCTGCTTCCATTCTGTATGACTGTGTGCGCCGTCTGCATCATTACGGGCAACATCTGCAATGACTCGCCATGCGTACGCCACCGAGAAGGGGGGT
469	sa.chr10	1923533	1924057	525	-	GTCCCGGTGCTTATATGAAAGTCTTGTGATTTGAGTCCTCCGCCATGACCGCATGAGGGAAGAGGTGCCCCGTGAAATGAAAGTCAGGGGAGGATTTTCAGAAAGGAAATGCAGAGAAGTCCCTGTGCTGCAGACTGCAGATTACCTCTATATGGCACGAGGGCCGCTGAAGAGCCGAGGCAGCCCCCTGTGGGGAGCCCACGGAGAATATGTTACCGGCAACTTGACAATGACATCTGGACATTTTGTTTCTTTGCTCCTCTGAGGGGGAAAAACTTGGACTTGTTTGGTGATCACAGGGGTTTTGATGCTTGCTATGTTATCGGAAGATGCAGCGCTTTGCCATTATTGTGCCCCTGTGCTTATTATAGATTCCATTAAGATGGCAGTTAAATTGGA…
470	sa.chr10	1927446	1927753	308	-	TGTCCAGAGTGTAGTTCACATGGGTTTCAATTAGCAGTGTCTAAATGAATTAAGAGGTTTAAAGCCATTGCTGTTCTAGTGGTGGTATTAACCTGGTGCTTCTCATTAGCCACCCCTGGCTGATAAAGAGAGTAAGGGGAGCGGCGGTGCAGACAGACACCTCTTGCTGACAACGGGTGACAGAGTGGATCACACTGCCTCATGAATAGTAATGGCCGCCAACATGTCCCATTCTCCCCAGTGTGAGGAGTGACGGATTCCTGTGTCAACAGGGCCCATGGCTAGGGAAAAAGGACTGACAACTGAC
471	sa.chr10	1936065	1936285	221	-	AAGAAATGAGACAGAAAAAAAATGCCTAATCACTTCTGAGTGAAGGACCCCTCCCCGATGGTAAAATCCAGCCAGCTTTATTATGCCAAGAGCTGGCCACTGAGTGGAGGAAAGGACACTGATGCATAGAATGCAAAGCGACTTTTAATTATTCTTGGGAAAAGAGCACAAGCCCTTGGCTTGTTTACCACTTTACCGGAAACAGCTTATGATTGCTTTG
472	sa.chr10	1938078	1938468	391	-	AATACATTCACCGAACAACACACACTCATCTCACCCACTGATGCAACCCTTCCCAGAAATTAATACACCTCTCACACATGCTCAGTCTGCCTTAAAATACAGCCAAGAATGCTGCAGTGCGCCAAGTAACTAGCTAAACAAACAAAGTAAATACACTGATAATGCCGATGATAACATCCAAGGCGAAATGAAAGGATGAAGGTCAGTAATTGAGAGAAGGTGGGGAGATAGAACCATGGTGTGAGTTGTTTTTCTCCTGGCAGGGGTCCATCTGGGCGCGTGCGGCGGGCTCCGGGGCGGTGTAGGAGCACGTCTGTGCAGAGGTTAAGAAAAGCAATTAATCCACAGCGCAGATAATCAAAGGAACCTCCCCCTCTAGACACCTTGGTG
473	sa.chr10	1945067	1945798	732	-	CTCAGTGGGAGCACTTTCTCGCCCATCCCGCTTAATGGACCTCACCGAATTAAAGAGATCTTAACAATCCTGGGCTAATTGTGGGATCACAATATATTAACCCCGTTCCAATTCTAAAGGGTGCCATTTTGAGGCTGTTTTATTCCAAATGCTTCAATTAGCCATAAAGCATGCTGGCAAGTGCTGGCAGAGCTCCTCTCCTCCCTCCTTCACCCCAGCTTCCCCCCCCAGGAAAAAAACAAAGCCAACTCCAGTTGTTCATTATTAGGTGAGGCCCTTTTGTTATCAGGCACGCTGTCTTTGAGGTTGTCCTTGCCTTTAACTCTTTTATTGAGTTCCACGGCACAGCATTGTGTTCCAGGAGATACTATTCATGCAGCTGATAACGGAAGGTGAAGG…
474	sa.chr10	1949674	1949930	257	-	CCTATTCAATTTGCACTCAATGGCATACGAGGTGCGACAGGGAAACACCTGAAAGCAAACGATCTTATCAAGGCCTCACAGGCTTCACCACTTACCCACTGCATAAAAGCTATTTGCTGATTACTAAATAAACGCATTATCTTTTACCTTGACTTCTGTGCGCTCGGGCGCCTTGTCGCTCTTGGATCCGGGTAGGGAGGCTGCCGCTGCAGTGTGTGCGCCTCTTATCCGTGTCGTGACTTTGTGAGCGCGTTAT
475	sa.chr10	1952948	1953298	351	-	GAGCAGAGCCCACAGTGTTGCAGGGCGGCGGGCTGAGAGCTCTTGTTGTGGAGTGGATCTGACAGACGCTCCAAGATGACACAGGCTTGGACAGCCTAAGTCTGCATCTCTCTACTATACGTCTGCGCCGACTTGTCTGCGCTCCCCTCTCATTTGTGTATCTTGAAACAGCATAGCTGCGGGTCTGAGCGCAGAGCGCCGCTTGCCTTCAGTTCGACAGTGATGGAGGATTTCTTCCATCAGACAGTGCAAACAATGTATCAGCACAGTGAAAACTGAGGGGAACTCGAGATGAGGAAAGTATGGTGTATTCTAATAAGACTCACTTGAGAAAATCATATTATACAGTG
476	sa.chr10	1956108	1956347	240	-	AATCCTGAAAACGTGCCTACATGACAGGGCCATGGGCGCACACACACACACACGCGCACCCTCAGACAGGGTTTTTCCTCCTGAGGCGAGGCTAAAGCATCCAATCTCAGTCTTTCTTGTCTATCTCTGGCACTGATAAAGGCTTATAATGAACTGGGGACTGGAAGTCAGTCCCAAGACCGATGGCTTTATGGCCCCGGCCAGATCATCACCCTCTGTGGACTTCGTTTGTCACCGGG
477	sa.chr10	1960582	1960796	215	-	CGCTTCCCACTCGCTCGCACACAGGCAACTGCTGCCCCTCGCCGAGAATGAACCGAGGGCACCTGTCTTACAACTGCTTTCCATCACATGACAAAGCTATTAAAAGTAGGCAGGGGAGTGACTCCGCGTCCACACTACTCGCCAGTGACGCGCGGTGAGCAGGCGGGGTCTGGCTGCGCACATAGTAAAATCCTCTCCGTGCGCTGCAAAAAAT
478	sa.chr10	1965081	1965315	235	-	TGTCGGGCTGTTATTGGGCTTGTTTAAAATCACCAGCGAGTCATGCAAGATGCATGCGGAAAGCGGTGGCGGAGAGAGGGTGAGCTGTGAGCACAGGCCTGGTGTGTAATGCGTCTTGGTGGGGGGAGCTGTGCTAAACTAGCGCTCTGGGCAGGGACTCGTGAGGCACTTTGTGTTTTGCTTGGGTATAGCGCTCGCAAGGAATATTAAAATTTATGGACCATGAGGGTTTGG
479	sa.chr10	1965692	1965989	298	-	AATGAACTCTGCAATGTGAAAAATACATTAATGAGATCTCATCGCTGGCTACGGGCAACTTTAGGTGCATCTCTCTGCAAACTGCAAACACCTCCTGTGAATCACGAGGAGAGGCCCAGAGCACAACAGATGTTGCTTGATTTCTGAAATAATAGAGAGGCAGGGCTGAATACCTTGACAGCGCAGTCCTTATGTACTCTTAGCACTGGAGGAGTGCCAGGGAAGAATTAGGTCAGCTGGAGTGCATCGCGCCTTGTGGAACTCCACGTTAAAACAGCATCAGGGGAGGAGGGAGGG
480	sa.chr10	1968671	1968919	249	-	ACAAAGTTTGGGCCGAAGCTGAGCGTGGAGCCGCTTCCAGGAGACGCGAGCTTGGCAGGGAGCGAGGTCAGCGATGCACTTGGCTGGTAACCTCAGATAGCTGCTGGCTAATTTGCAGTACGCCCCCAATCGCAACAGAAAGCGCAGAGCCACGCTGAGGAGAGAGAGGGCGGCCATAACGGCAAAGCAAATGGCTCATAGAGATATCCCAGTTGTTTTTCATCACATCAATTTCACGCCTGTGCCGC
481	sa.chr10	1975003	1975269	267	-	CCGAAGCCCAGTCAATTATCTCCCAGGTGTTTGACTGAAGTGATTGTAAGCGATCGCGGCAGTTCCCACGAGCCCTGGACTGAGACGGGCTGGAATTAGCCAGGAACAAAACCCAATTCAGCAGAAGTGAAGAAACAGCAGTTTTGAATAAAACCAGGCAGAGAATGCAAAAGAAAAGGCTCCCTGCAGAAGATAAAGTCGAATCTTGGCTCCTTTTTTCCTTCTCCCTCCATTCCCCTGTCACACACAGCCTATCATATAGCCTA
482	sa.chr10	1975396	1975656	261	-	TGGCCCTTCTGCTGGCTATTTTAAGTAATGCATGGTCTTCATTCAAGATAGCTGGGAAACCAGATTTCTAGACTTGTTCGATATCAAGTAACCTCGTTTCAAGTCCCCTATTAAAGCCACTATTCTGACTTGCAAATTACCTTTTCTTTCCCAGGCCCCAAACACCATTTCCTCACGAAGATTAAGTTATAGCCTGTACTTGAGTGCACACAGTGTTGTAATAACACAGGACACTTTTTCTATTGATAGCCGTGAATTTC
483	sa.chr10	1979621	1979832	212	-	ATCAAAAGGGGCTTACATCGCAGACAGCACGTCCTCAAACAAATATTGGCGAAAATGTTGGGGAGGGATTTTGTTAATTGATGCTGTCCTCTTCCCCTTTTAATCACATAAGCCCTGGATGAATCTTAGTTTAATTCGCTGATAGAATGCCTCTTTTTCCAGCCTTCCTCCGGCTCGTGCTGAAAGCTGAAGGGATCAGGTCTAATCCAAA
484	sa.chr10	1982207	1982884	678	-	GGGGGGGGGGGGGGGGGGGGGGTCTAAATCTGTGAGAAAACGTCTAATCCCTGGATTGCTGAAGCTTCGGAAATCCTGGAAATAGATTAGGAGCTTCGCTGGCCCAGCCGCCTTTAATAAGAAGGCCCGTTTGGCTCCAAAGTCATGGCACAGCACTTGCATAATGTGCAGAGCCGCCACTTCTTGTAATTATCGTTTCCCCTATTTGGAAAATGATTCAATAAACACTGATCCACGTTGTCCCACGCATACTGACAAGCTGCGGATGGAACACGCAGAAGCCCTGGTACATGTGCGACACCCGCTCCGGTCCGGCCACTAATCCAAATACAGGAGGAGGCTGAGGGCCGCGCTAATCGAATGAGGACTGACCGTATCGACGGGAGAATCTTTGTGCAG…
485	sa.chr10	1984464	1984737	274	-	CCTGAGCATCCTGGAGAAAGTGTTAAATCTGGCAATGTCATGGATCACAACCACTCATGCCCAGCTTGCAACAACTACTCTGTGATATTGCCCTCAAAACTGCCCAACGTTAGATATTCTTTCACTTTCTCTGTGAAACTGCCCATAAAGCTCTCCCCCACCCGCACCCCAAACACCAATCTTAAATGCGGGTGCCATAACGCTCATATGGTGTACTGCTCTAGGGCGCAATTTTCCATAGACTTGCTCTATATTGCCATCCGAGAGAGCTGG
486	sa.chr10	1986966	1987174	209	-	AGCGCATCTCTGAAGTCAGTGTGATCCTCGGGTTCTCTCACTACCCTTGCAGTGTGACGGGGCACCGGGTCCCGGATCCCAACCCAAGACTGCCAGAGTCTTTAAGTGGCTTTGAGATGGGAGAAGTGATAGAGGCTAAGCCCTTAATAGCCATTTCTCTGTAATCTTTCCTATGAAAGGCTAAACTATGGGGGTATTGATTTGTTTG
487	sa.chr10	1997834	1998088	255	-	AATCTATAAAATTGCTGGCGGAGGATCAATCTGGGTCCGAAGACAGAGCTGGAGTCGGTCTTCCCCTGAGTAGCAGGGCTGTGTGTAGCCTTATCCCCTGATGGATGTGGAGAGGGCTGGCTTTAATCCTGGACTAACAGCCAGTTCTCTGGCCCTTGATTGCTGCACAGCACAGAAAAACAGCCCAAGGGGACAAATATAGTCGTCCTTTGATACCAAGGGACCCAGCTAAGATTTATACTTGTGGGTATGAC
488	sa.chr10	2002621	2002967	347	-	GGAAACAGAGAGGGAGAGAGAGAGCTTTTATCTGTATTGTCAGGGGATAATCACACAGCATACCCTTGAATATCCTGTGTGATAAAATCTGATGTGACACTGTGGGATTGCAGGGATGATTGAACTCTTGTCTTAAAGAAATCAAGCAAATCCACCGTCACCCTGCTTTGAGACGGGGATACAACACAACAATGTCAAATGACTGTGTTCGGAGCATGAGGCAATCAGGGAAATAGTATAACGGTTACAAGGCGGGCCAACATGCATTACCCTCTGAACATGAAACCTTGCTTACACCGGGGATGGTTTATCTCCAGCAATTCTTTAGTGAATTGGATCTGAGAGA
489	sa.chr10	2072566	2072798	233	-	TTACTCACTACAAAAGGGAACATGGCAGAACACCCTATTCCCAATCCCCATCTGACTGGAGATATAGCTTCAGGGTAGTCATGCTCTATCAGACCTCGTCTGAACCAGATCCGTCTCCCACATTAGCATCCTCATGTGAATAAATAACAGTGATAATGGTAACGCTGCTCTGCATGCGTAATGGGAGATGGTGGGCTGCCAGGTCATAAAACACCCAACCCTGAAAAGTCTG
490	sa.chr10	2073265	2073754	490	-	GACAGGAGCCTTTCAGTGCACAAAGCTGCCCTGTGACTTGATGAATGGCCAGCCTTTAATGTTATGGGGGATTAAAGATAACTTCTGAACGATCAGCGGGCCAACATATAGGCAGCTCCTCTTTCACCGGCATAATAAGTTCTCCGCTGCCACTGGTTTAATTACCTCCTTTTAAAACTCAATCCACGTGGACCCCCCTCTTTAAAAAAAATAAGATGGCAGGAGGATTAAGTTGAGGGGGGCAGTGGGGGTCAGGTATTCCATTGATTACAAGGTACCATTAAAGATCAAGAGAGGAGGCACTTAAAGACATCCATCAGGCTAAGATTGAAGTGGCCGTAATGATCTTCCTGTACACCATAAATAACACTGATGTGTTGCTTCTATCTCGTTCACGGC…
491	sa.chr10	2077155	2077375	221	-	GCAGGGAGTGTGTGATAAAGGGGTAAAAAAAAACACAAGCCCAGCTCCCATAGGAGGAATGCACAATAGTGCAATAAGCTGGTGATATAATGGTCTTTTTTGCTGTATCAAGCCCATTCTCTTCATGTTTGGCAACCCTCATCAAATCAGCAGAACGCTACCTTAGGTGGTGCTTTAATTACTGACGGAATCTCGAGACCAAAGAGCAGACAAGACTCGT
492	sa.chr10	2080611	2080864	254	-	ATCATCACAGATTGCTCTGTTTTTAATCGAGTCAATCAAGCCATCAAATCAACCACCAAGATGTTTAAAGTCTGACAAACGCAATTTACCAAAGAAGACCAGCATGTGGGCCACATAAGCATCCTCTCCAAAACCTTTTGAGTGTTTGAGTGATTACATTTTCATTCCACTTAAGTTTCCTGTTCCATTTTTGGCACCATCTGCATTTCTATCCTCTTTCGACGATGCTTAATATGCTGATGCTGATAAAGCC
493	sa.chr10	2080802	2081141	340	-	AATTCTTTATCAGAAGAAAGCCATCAGCTAAGCTTGAGGGTCAGTTCTATCACCGCCGGACACGAGGGCTTAGCACATTCCTTTAATTCATCAAGGTTTGATTACTTCTGTGAAGATTTCTTCCTCAGCCTGATAACCTGATGCTCTCCAATTAATGCCTTTTCACAATCCTGCCGACGCCGACATGATCAGAGCGCGCTGGGCCTCCCGCGTGTCTCTGTTCGCCTCGCTTTGTTAGAGCACTCTTAGAAAGTTACACCTTGGAGATTTTTTAAACCATTTTCACTCTCCGCTCTATCAACAATAGCAGTTCATCAAACAAGATAAATTAATCTCTCT
494	sa.chr10	2089205	2089512	308	-	ACCGGGTGAACTTTCCATTAATTCCTTTGCACAAATACAATGCAGGTGCCTGTTTGACTTGACGATTAATAGCTGCAATTTACAGCAAATGGGCTTCTGCACAATATGTTTAGCGGGGCTAGATAAAATGGGTCCCTGGCCACTGATCTGGAGACAGATTAGGTTTTTAGTCGGCTATGATTAAGGCATGAATAGGGAATGGGAGATCAGACTTTGGACCTGCAGTGTTTAATGCTGCCCACCTGTTATAAATGAGCAGTTAAACGAGTCAAGCGTTGGTGGTCCCAGGCCAATTCAAGGGCATAAG
495	sa.chr10	2089764	2090384	621	-	ACTTGCTTTTCTGTGCGAGTGCTCGCGTCCGCGGCCCGTGTGTTGTCCTCGTTTATTTCTAAATGGGCGTATTGCATAACAGCCCATGGAGGGCCGTGTAATTTAAGTGGTACAACATGTGAGAGGTGTAGTACAAGGAACTGGGGCTAACCGTGGAGAGGGGCTACTGTGGTAACGCGGGCTAAAAGGTTAAAGCAGCAGGGGGAATTAATATGTCTTAATGACATTATAATGAATGGGAAAATATGGGACATCATTTATTAAACGGAGTCAAGTGTGTCAGGGAAGTGCGAGGACTCACAAACGCATTAATTATCTCACCATCTCTCTTCATGGACGGGGGAAGAAAGCATTGGTGGAGAGGTAATGACAGGCCCCCGAACGGACGTCATAAATTAC…
496	sa.chr10	2092675	2092946	272	-	GCCTAGTCCAGAACGACGCATTCCAGCACGCAGCACCTGTTCAAACCTCTCAGACTGGTTCTTTACTGATACATTACAGCAAACAACTGCTCAACAGCCTGATTTTCAGCTCCACAAATTGGTTAATTCCTCACACAATAAACCTGCCAATGTCATTTGAGGGAATATTGACCAACCAAATGCACATCCGAGCTCAGTGAATCTACAGCTTGGTCGCCATATGTTGTTATGGCAATACCAGCTACCCACAAACAAAGCCTGTAGCAGAAAG
497	sa.chr10	2095344	2095606	263	-	TGCCGGTGTGATGATTGCATTTTATTTCCTGTATATGCCACAAAGTACCACTGTGCTTACAGGGACATTGTGTAGCTTTTGACAAGAGTGGGGTGGGGAGGGGTGGTTGGGCACCCTGAAGTAATGACTTTATCGTGTGGTTCTGGTAACTTACATGACAAACGAAAACCGTTGCTTTGCGGCTTGCTATAAATGTCTCCTTAGGCCCTGGAGCAATGCAGGGAGAAAGACAGATGTTTCATTTCATGCCATGTTTTCAAAA
498	sa.chr10	2097069	2097361	293	-	CTCCGGTTCTCTACAGAGGCCTGCCAAATTAATTCAACACAGTTATAACTGGATTCGGTGGCGTGCAGGAATAACCAGAGTTCTACAGCTAAATCAACATCAGACACTAGGCTGGTCCTCTGGGGGCGCCGTGCAGTGCCTCACTGTTTCTCAGTCAAAGCAGCGCGCTTCGCCTCCAGCCCCCTGTGGAATATCTGTTAATGTAACTGGCATCTTCATTTTGGCTTCTCTCTGATTTTGCATGAAAATCAAATCCTCTATTTTAACTCTGAAAAGTAAAAGGTTTGGGGAG
499	sa.chr10	2429519	2429739	221	-	CTTTGTCCTGTAATTCAGCAGTGATCACAAGAGCTACTAAAGAGCTGGAGAGTCACGGAACTGACTCTGCGCCTGCACCTCTTGAAACAGGTATGAGCAAGAGAATGTTTCAAATAATTCCAGTCTCCCAGAATAATACAATGACTCATAAATATCACCTTACTTCTGTGTGAACCAAAGTGAATATCAGATACAAAGCACTGAGCAGAGCTTCACCCAC
500	sa.chr10	2444932	2445389	458	-	AGGTGAAAATTAAATTTGGCTCAAAGAGCCTTTAGGCAAAGTGCAATTTGAAAACACATCTTTTATTTTCCCCTGGGCGTCTGATGGGGTTGGGCAGGAGATGGACGGTGGATCTAACCATCATGGAAAAAGGCAGAGGAATGCTATGAGGGAAAGGGAAACACCTCATCTCACTCCTAATGTGCCTCCCCTTTGATTGTCTAATTCGGTTAGGGCCGTGCGTCCGTTATCGGATCATATCAAAGGTCAGAGGCGTCCTGTAGACAAATCAATCTCCCCGTCTGAGGAGGCGCAGAGGAAGCATGGATTGAGGGAGAGCCGATCCATCTAGTGGGGCCCAGAATGAAGGTGGGTGAGGAGAATGAGAGGTGGGGGCAAGAAAAATAATGGCATCTGCTG…
501	sa.chr10	2447444	2447713	270	-	TCTTGCCAGTCATGTAATGCATCCAGGACAAGATGCTCGCCCGGCAGCCTGAGCAGGTGGACGACAAGGCAGCTTACACATTTTCACTAATTGCAGGCAGTCACTGAAACGTATCTGAAATGAAGATGATGGCACAAGCCTGCAGAGGAAGTCAGAGCAGCCTAGGCCCGAGCCAAAGTGTTTTAAATGGATTACACCAGTGTGTCATTGCGATTACACGCTCCTCGCAGGGACCGCGACAAGATGAATTGTATTTTATAGCTTTACAG
502	sa.chr10	2473101	2473433	333	-	TCTTTGAAGTTCATTTTTAGACACCCCACGGATTACACTCGGTGCTCGGTGGAATAGGTTAAACATGTCCAGATGTGCTGTGAAGAACTAAATGAACTGGAGACAGTTTTCATTGTGATCTCATAGATAATTCTCAACTTTTTAATGATGCCCCCTGGCTCCTGTGGTACATGATACACCTACAGGCACAAGTACCGTTGGAGCATAAAGGGAAAAGTCATCTTTGTAATAGTGAAGGCTCATTTCCCACGGTGTACAACAGTACCTTTACAAAAATAGCATGGCGATTGGGATTTACATCTTGCATGTCCCTGTGCCATTGAGCGTACGCA
503	sa.chr10	2494547	2494975	429	-	TGGAGTGTCCATCTTCTTGAAACCCTCTCAGACTTCACATCAGTCGCCCTTCTCCCCTGCTCCATACTACTTGCTGATGAAAGCAGAGTGCCTCACCATTTGGATGGCCCACGCCGATAGCGGAGCTCTCAGTCTGACAATCGGGCCAAGCAGGTGTTTGGCGTTGTGTTGGGGGAATAGAGCAGCTCAACAGCACATTGGAGGATCAGAGGAGGCTTCGGATGCACCTGGTCACGTGCCAAGGCCTCCCTCCCCACACAATCTGGCCTGTTCTGTTCCCACTCAGTGGCAGACGCACCTCCGCTGGCAGCTCTGATGGACGCTAAGCTCTGTTCTGGTGACAAATGCAGAGATCATTCGCTCCGACCCACGCAAGCGTTTAATCATGATGCACTGCTA…
504	sa.chr10	2509160	2509548	389	-	TTGAAGAAAATGAAGAAAATTGCAATTTAAATATTCATAAGGCTCTTTGTCTTTTCCCTCCCATCTGTGTCAGGGAGAGATCATGCTATTCCGCCGTGGATTTTTGGCAATTACCTTCTCATTGTAACCTCTCTGTGTCCAAAGTCACCCCTGTGCTCTTGAGAAGCACGAGTGACCTTAACATAACTGTGAGGTTAGGAGAGGATGCAGACAGATTGGATACTGCTGAAGCTGACATCATTTCACTGTCGCTGAACAGCAGCACACCTCGGCATTTGTCTACTGTGAATTAATCCTAATGCCATGGCTGTGCAGTCTGAAAAAGATTACAATGTATAATTGTGTGTCTAGCTCTCTCAAAATGAGCCACTGTGAATGTCAAGCAGAG
505	sa.chr10	2512883	2513199	317	-	ATCTCAGTACACTAGATAATCCACATCCTGGACAAGCGCAAACTGCAGTCTTCCAGAACACTGCAGAAGGTAATTACAAATTAGGCCAACCCTTGGATCATGAGGCAGGCGGCATTCTCCAGTGCATCCTATCACGCCGACTCTGCCCGGCCAAAACAGGCTTAGGCCAAGTGAACAATGACTCAGACCTCCCCGCTGTGACAAAAACGCAAGCAGGCGTCCTGCACTAAGCCCGCTGGGGACTGTTGTCCTTGGTGAATGGCTTACCGGTGAATTAGCACCAGAGGTCAGTGGTTGGGGTGAACACTGAGAAAAA
506	sa.chr10	2835333	2835620	288	-	GCTGGAATGAGATCTGACTGTTGTGAACGCGCGCAGGAAAGGGCGCTATAGAATATGTGGGTGAATGAGGTCCATGGCGGTGATAATACTGATCATACAGTGCTGGAGTCCAAAGCAATTTCCTCTTCTCTCCCCAGCACCTCCGCCTCTGTATCGGACATAACATCCTGAGACGGCGGAGATTGGTAGCCAGGATGCTGAATTTTTCATGAGGCAGGAAAGGTTAGATAAGATCCTCCCACGTATTGGAGATAGTGCACTTACAGATCTGTCTTCGGGAGCCCGTC
507	sa.chr10	2838903	2839129	227	-	GGACAGAAGAGTCCTTCTGATCACTTTGTCTATACATGGCCTTCTCAAGTCCCGAGGGGGTAATCACTTCATTTCCCAGTGATGCCTGCTTGGCTAAGCAGTTTTAATACACAAATCAATTTTGCATTACCCCCTTCTGGCTGTGAGTGCTCATAGTGTGAGAGCCATGAAAAATTGATGGGCCTTAGCATGCAGATTGCAACCCCAGTGAATCTTAAATCTGGCC
508	sa.chr10	2839455	2839695	241	-	ACAGCAATTATATTGTGTCATTTGGCGAGCCGCTCTGCGTTTGACCAGCAGATGACTCGACGGCTGAAAGAAATTATAGAGCCCATAATTAGCTTTCACTATGAAATGAAGCTATCATGGAAGAGAATGAGGAAATTTCACACTTTGGAAATTAGATTTTGCAAGGTGCTGTGTCCACGTCCTTGAGTACAGGCACATCAAAAGCCCTTCTCATCTGCTCCCGCCGAGCCCTTTTTCTCT
509	sa.chr10	2841128	2841492	365	-	CATACCTGCCTCCAAAAACAGGACGCCGCATTCTACAGTTCCTCTATGGAGAAGGGGGTTTGTTGCCATGACAATAGTAATGTCACTTCAGTGGCAGAGATGTTAAGATGGCGGGTGTGTTGCATTTCATATGCAGGTGCTATGCACAGAGGAAAAGTGATACAGATAATGGAATCAATTTCCTGTGATTTCTGGAGCAGAGAGCTCGCCGAGAAATAATAAAGGAATTAAATGAGCTGGCGCTAAACATCATCCACCGGTTACCGACGGCTATTTGACTTCAGATTGCTACTTAGCCGGCAGAATTGAAAAAAGCCAGTCTTTGCTTTCCTTCATTATTCGCCGTGATTCCTCATGAGCTCAC
510	sa.chr10	2964450	2964667	218	-	GTCATTCATTGATCCTCGCTTGTTTGTGACCTGTGCTTGTGAATGCATAGAAGGGGGCTAAGCTTGATGTAAATAATGTATGGAAATGCAGTGTGTGATCAGCAGAGCCCCGTGAATGACAATATTCCGCTGGCATTTACATTGGGCTTTGAGTAAACAGTGGCAGGGTGGATGGATACGGCTTGAAAGCCTACCTAGTACGAGTGCCTGTCAGCGT
511	sa.chr10	2975945	2976236	292	-	GGCGGAGAAATGCGAAGAAGGCGAGACCTAATTTGAGATCAATACATGAAATAACACATCTTCTCTCGACTGGGTGTTCATCAAGGAGATCTAAGAGGCTCTTAGTCGGGGATGATGAAACGCTGGACAATTTTCCTCCTTACGTTTCAGCCATATGCCCATAAATCATTCTCAAATGGTTCTGAAGGTGGTATAGTCTGCGAGGCGCTTATCTGACCCATATCGCTACTTGTGCTTATTCCCACAGCGTAGCTTCATTCATAACGCCGGGAATCACAATGAGAGCAGACA
512	sa.chr10	2978251	2978581	331	-	TGTCTTTGTCTTTTGATTCCCCTGAGACTGAAGCAGCTTGCAGTTAAAATGAACACTTACTGAAAGATGGATGAGGAAAGTTCTCCGAAGACCCAATTCTCACCAAACGATTAAACATTAAAGAGAATAGGGAAAATAACTCCTTTGAAAAATCCTTGAGAGGATAAAGGAAATATATTAAAAGTTATACCAGGTGGGTACACACTCCACCCACATGCGTACGGAGGCCTTTGCTTCGAAAAACACAGTGCGTTTATCTATGATTCATATCAATTAGCCATCCACTGCTATAGCTGCCAAATATATCTTTTATGCAGCTATGGGAGCATG
513	sa.chr10	3139148	3139351	204	-	GTCAACTCATTTAGTGCTGCACCTTGTGCCAGACATGATGTATGATTCGATGCTGTTCCAGCACAATAAGGTGATATTAAACTGGCTTCATAATGCCACCAAAATGCCATGTCAATATCTCCTCCTCTGCCAATATAACAAAGTGCTTCCTTTGCTTTATTAGACAGTGAAGGAGGGATATCAAATAGATTTTGACAAAGTAT
514	sa.chr10	3312757	3313005	249	-	CAAATAAGCACCGTAGTTGATTCAGTCAAACGAACGCGAGGACTGATAAAACAGTATGCAAAGATATTGCCTTACAGGGAGAGCGAAGAGAGGAAAGATCAAATAACATTGTTACATACTGCGTTATGTTATTTGATAGATCCAGCTGGTCCCAGAAGCACAGTTCTACAAATACCACTTATATCCACCTGGCAAGAGAATATTGGGTTTCTAGTCGGCGTTATGAAACGCATCACCTTGCAAATATG
515	sa.chr10	3315036	3315260	225	-	TTGACCATGCTAATGAAAGATCCCTCTCTTCTTTAGATAAAAGCAAGAAGACAGGCAGGTGGATCGATACATAGCATCGCATCAGTCTATATTTTGCTCAGTATCCGGGCCCAGGGAACATTTCATAAAGGCCATAGGGTCGGCTTATCGCGGAGCTAAATGCCAATGTAATTATTAGTGTCTGGAGATAGTGGAAAGGGAAGCACATCCTGCGGCAGTACACC
516	sa.chr10	3320118	3320337	220	-	AGGTCCTGGAAAGCTGCAAAAAAAAAAACAGAAGATGTCTCTAAATGTTTCTTATGCAACAATTTCTATCCCTCTCACACATTTCTTCTGAAGGCGACACTCCTCGGCACACAGAAGTGGGTATTCTTGTTTGGAAACAATAGCAGGCGTGCTTCTGAGGCAACTGTTAAGCTATTGCAAAGCAGATGCTTTTTTCTCTCGCCAATCAATTTAACACCT
517	sa.chr10	3758701	3758978	278	-	CTGACAGCGAGCCAGATAAACAGACAGGAGGAGCCGCACCACGCAGCAGGAGAGGTTCAACCACTCCCAGAGCCTCCACGCAGAGAGAGGAAAGACGTCTCCAGTAGCACAATCTGATCGAGGTGGAAATGAGTAACCGGTGGAGCCTGTCAGAGCAGATGGCTGAGAATCCATTAGCTAATAGTGGAGGAGCCTCCCAGCCAAACTAATGACGCCCTCATTACTACGCTGCACGCGCTCCCGCCCGGCCAATGGACTCTGGCTGGGCCTTTGTGTG
518	sa.chr10	3766490	3766807	318	-	GTAAATCTATTTTAAAAAGTCTCTAAGTCGGTAACTTTGGCATGAAAAGGCAAGCAGGGTATTTTTAATTGAATCCATCAGATTGATTTGATGATATTGCATCTCTATCTGTGTAGAACTCAATCTCATCTGCTGATTGCCTGAGCTCTTCACATAAAAGAAGCGGGAATGTTTCATTAAGGCTGTGATCATTCAACAAGATATACTTTAGAAATCAGCGCATATTCAGAGCTGTGTACCGGGTAAAAATAGCACCCAGCCAGAATTCATTTAACAGATACATTCACTATAAAGACACGGCCTTGTTACTCAGAAGT
519	sa.chr10	3818321	3818530	210	-	CTCCCTCCGTCGCTCCATCTCACCCTCCCGCCCTCCATCTCACACTCCTCTCCCTATCACTCCATCTGTCTACCTGTCTCCCCCCGCCTGCCCGCCTCATCATCCTCCCCGTGCATCTGACGAGAGACCACGCTGTTGCCAGGGCGACCGCAGCCATTGTGTACCCGTTGCCAGGTGACTGGTCGCCGTGGCAATGATCAAGAATTCTG
520	sa.chr10	3826805	3827015	211	-	ACACCCCAGCGTGGTGTTGCTAATAGCGCTAATTAATAGGCTAAATTCCGCTAATTGAACTCGCTTATGCCGAACCCTCTCTCTTCCTCCTACTCCTCCACTCCTCCTTTCATTCTCTCCGGACTTCAAGACCGCGCTGTTAGCTTTAATTTAAATTTGCATGGTGATTACATTGCTGTTCCATAGACTAACGCAATCTCTGTCCTTTCA
521	sa.chr10	3830461	3830689	229	-	AGTCTTAGCTTGACTTATGAAATCCTAACTGTGGCTCAACACCGCAATATTGTCTGAAAATGTCAAGGCTTCGACGGAGGCCCCACTGGGACAAAATGTACTGTCAACACACACAGGGCTAAATCTGTCCGCGCCGAGACATATGGCTTTCATTTATCACGTTCTATGCTCAGACAAATTGTTTTCCCCAAACCTCGATGCGCAACACAACAAGAATGGAAGGGACGG
522	sa.chr10	4015923	4016318	396	-	CCTGTCTATTCAAGAGACGCGTCCTTCCTCGGCACGCCGCTTTGTGAGCAGGAACAGCCTTTAAATAATCACCACGACTCTGGTCAGGCCGCCAACGGTGACCGGAAAGTCTCCGAAGGCGATATCCCAGGGACCTCTGTTGTCGTTTGCCTTTATTACCTAATTATTTATGTTTTGGTCCTAAGTAAGATGGCTACTGACTGTTCCCTTCCCTTTTCCTGATCTACACACCGGAGCGCTCTAAGCGCTTCTGAGCATGAAGTGCTTCAACGCTTGTTTATATAGACTGAGTGCAGACTACGGGGTTGCTCACTCATAGAGGCAGGGGCTGACTGTTCGGAAGGTGGGACATGGAGCTCTGTAGTAAAACGCTCATTGGCTATTCAAGACAGTTA
523	sa.chr10	4043519	4043892	374	-	GATCATTCCGTGTGAGACGCACACAGCATTCCTACTCTAGTTGGAATAGCTACTGTAGGTGTAGAAGTGCATTTAGAAGTGATTCCTCATATCCAAATCATTAAGAAGTCACTGCTATGGCTGGACGCAAGTCTACGACAATGACAGATCATCTGAGCTTCTAATGTCTCAACTACCCTGGCGACTTTGTGGCCAGATGACACTGTAGGATCTGTATAGCATTCACCATAGTTTATACCTTACGTGCACAAAATAGAGAAGTAGTGGTCACTTAAAGGGGACACTTGTAGCTGCTTTGGGTATGTAGCTGGCCACTGGGTGAGAATAAAAGGTTGGTAGACCATTGCACTTCCGTTTTTCATCTCATTTCCTT
524	sa.chr10	4045491	4045759	269	-	TAAATGAATGTGCCTCTGCTTTGATATTTCAATAATTATCTATAGTAAGATGTGATCTGCCAGATTTCAACTGTTAAGGTGCCTTGTTATGGCATAAGAAATTTGAATAGTAAACGAGCATTTTCTTGAGAAACGACAGTATAATTTGGAGATAGAGTTCATGGCTTTGTTTGCTATGAAGCTGTTCATAGATGTAGGGGTGTGGCTAAACTGTTTTGGTATCGTGTACATGTCTAGGGTAATACTGTGCCATATAGAGCCCACAGAA
525	sa.chr10	4527934	4528207	274	-	CCAAGGATGTTGCCCCACTCGTAAAAATAACATTAAGCACTCAGGATATTCCCTGCACAACACCTGCCACATTATGTGATGACGTGAACCATCCCACCATCCCAGTTCCCATCTGGCAGCTGCCAACATTATAACTGTTCACTAACACGGGGGTTAATGAAACCCCCGTGTTAGCAAACGCACCTCTGCGTTCGGGGCTCAAGCTGCTCGGAGATCCACATGCAGCCCTGAAGGATTGGCTCCATTATGGATGCCAGCACGGGGCTACACACA
526	sa.chr10	4884660	4884882	223	-	CACTCAGTTTGCCAGAGGGATGAGCTGCACTGCTCAGAGCAGCATGGATTCCAACTGTCAGTCAATCTGATTGGCCAGAAAGCAGGATGTATTTAATCCCGGCTGTTGCTGACTCCAGTGCTGTTGATTCCATCAAATCTGTATCAAGCTTTCTATTCAGGGCCCAACGCTGCAACACAGGAGCATGAAATCCCATTGTAGCCTTGCACCTCTATTATGAAT
527	sa.chr10	5480406	5480675	270	-	GCCAATGGCAGCGCAGAGCTCGTGTGTGCATAAGCGGTGGAGGGGAGCTACTCCGGGTATACTTCCGCGTCCGATGCGTGTTCGTGTGTAGGTTGAATGGATGAAACGGAGGGAGCGGAGAGGTATAGGCATGCTGTGATACGGCCCTATATATTCGCCGGCAGGACTATCTTCCTTTTAAAGACAACCTCCTCCTCGCATTGGTTTCCACTCAGTGATGTCGCGTATTTGTGTGGCGCACCTGTAAAGAGCGAGACAGGCAGAAGCCG
528	sa.chr10	5500201	5500517	317	-	CTCACTGAAATACCAAAAATCTAAAGTATGCCGTTCATGTCTGGCTCTCGGTGCTGGAGTCGAAGCATAATGAGGCTGGAGAAATGTGGGGTGGAAAGGGAGCCTATTGTTAATCTGGGCACATGCGGCTTCGCCTGGGCCTCAAGTAGAGCAGAACTGTTTCTATGGTTGCATGTGCTGTAGCACTGCTGTATGCCTTTACAGAGAGGTGGCTGCCATTAGCATTCATCAGGCAATGTAGCACTCAATGTGCTGGTGGAAAAACTCATTTGCTTCATATAGTGCTGCAGGATTTGTGGATGGTGGAGCCAGATTA
529	sa.chr10	5500891	5501110	220	-	CACACATTCAGAAGTCTGTAGCTGCTCTGTCAGAAGTGCAAATAAACCCCAGTGAGGTGGAGGAATATACTTTGCAAATATTAGCATCAAATGAAGTGTGAAGGTGAGACTGGGACGGAGGCAGGGCTGGGGAGAGGCGAGGGAGTTGCCTGGCTGTGGGCAGGGCGCTTCAGCTTTCACGTTGGCTTTGTCAGCCTTCTCTTCAGGGCGGAACAGGGC
530	sa.chr10	5508303	5508526	224	-	GCAGGTGTTGAATGCCTGTGATGTTGAATCTCTTGCTGTCTTTACAGATGGACCATCTAAAAACGTTACTATAGGTTTTGTCATTTTGTTGCACATCTGCTTTGAAACAGTAAGTCTTGTAAGGTTATGTGTAGTGATTTTCTTTGTATTTCTCTGTGTCCTGATTTGCCTTTAGGTGCGTTTAATGCCTTCAGTGGTTAGCAAGTACTTATTTTTGAACTAT
531	sa.chr10	5508675	5508950	276	-	AGAAACTTTTTACTGGACCTGGAACAAAATATTTTGACTTGGATACTTTGAGAAATATCTTCATATGACACCTTGTGAGCTTTTGAACTTTACAGGAAAGTTTGCAGTGGTTGAAATTTCTGGGGAGATTTATGATGTAAAAGATACCTTTTGAGATCTTTGTATTATCTTTAGATTATAGAATCAGTGGCAGTGCTGGTTTCATTTGTAAAATCATCTGTGGGTCCCCCTGTCATCCTAGTTGTTATATGACTAGAAAACTCGCTTTCCGATTT
532	sa.chr10	5509501	5509860	360	-	ATAGATATATATTTATGTGGTAAAGAATGGATATAAACCACAGTTTTGAACTATTTGATTAGTTTGGTTTTTTTTCATACTCATATATATACGTAATGCATATAACCTGTCTTTAAAATCGTAAAAAGGTGTATATTGCTTTATTCACTTTGGGGGAAGGTCAGTGAAGCAGTTCCATTAACGATAGCAAAAATCGGTCGCAAGAGTTTCACCGACATCTGACTCATCTCGAACAAACAAACGGAGGCTCGTGGAGCCGTAGATGCACTGAATACTGCACCTGCATCCTGCTTGGTATTTAAACCAATTACTAGTCATGCTTCCCCTTAAATGAGCAGTGTGCTATGCATTATATAATT
533	sa.chr10	5510293	5510499	207	-	GTTGTATAGTCTGACTTGGTTCACAGCATTTTTGGAATAGAATATCTTTTGTTGAGTATTTAAAAGGATGTACATGTTCTTTACTTTGTGTTTGGATACTTTGGATTTTTTCCATGTTCAGTACATCAATAAATAAGTTGAAGGGCAATGCAGCTTCGTGAATGGATCCCATCATTCCTTTGTTCTGTCGTCTAAAAGATGTTTTG
534	sa.chr10	6525437	6525674	238	-	AGCAATCAGCCGCCTGGTCCTAATCATGTTCCTCTCTCTTTCCTTTTCACTGAAACCCTGCTCCCAGCTCCGCATTTGGACGCATTAAGTTGCCAAAATTATTTCATAAGCATCTCGGCCTTCACCACCAGCGAAGGAGGAATGCAAGGGAATGATGTACAAGGCACTGATTAGACCTAATTATGAATCCTGATTAAGGCTTTTAATTAGTCGAGCCAGCACTTCAGCTGGAGAGGG
535	sa.chr10	6531894	6532206	313	-	ATCATTTATGTGCAAATGGCCTTTAGCAGAGATTTAGCCAAGGCTCATTACTGACTCTGTGGCAATTAACACAAAGCCAGTGCATTCAAGGATCGATGCCATTTGTCCATCATTAATTTGTTAGCCAGACTTCATATTAGGCTGCTGGGATGCCTGAGTCCGGTATTTCATCCGTGACTGAGGATTCTGGGGGGTGTGACGCATATGGAGAGGCTCACCATACCAAATCACCAACAGAGAGAAGATGTTCTCGCGGGCCTGACAACCCATAAATGACAGATGGACTAATACGACTTAATTCCTTCCGCCTGT
536	sa.chr10	6541530	6541780	251	-	CTGGGGGTCTCCTGTTAACGTTTTTTTTCTAAGTCAAAAGAAGCAAGTGTGACATTCGCTGAACTCGGCGGTCGTTTTCAGAACTTCATTAGCCACCCCGATCCGGTTTATGCCGTGTGAAGTCACATCAAAGCGCGGGCAATCACATGCTCATTCACACTAATGAAGAGCTCCTTCAAACACAAGTGCTCATTATTAACGACACCTGATTTTAAATGCAAGGTGTATTATGTAGATTACCCCTCCCCCC
537	sa.chr10	6542771	6543022	252	-	TTCTCGTTTCGTTCACACTTCCATCTGCCGCTGTGGGCTTTTAATCTCGAGCAGCTGAAATTCCATCTTTCAGCTCGCGCTCGCCCAGTCTGAAAGGGCCCGGTGTTCAACTTCTTGTTTCTGACTTGGCGTTTAATGGAACTATTGTTCAGTCTGAGGCATATCCCATTAGATGGGGCCGAGAGTGGAGAGAAACATAAGTAATAGGAGGCCGCCGCGGCCATTTCTCTCAGGCTTGCCACCATTAAGAA
538	sa.chr10	6547751	6547968	218	-	TGTATTACAGATGGGAGGGAGGGGGGCGGTTGGCGAACTTCACATCCAGACTTTTGTTGGTTAATAGGTTGCATTAAGCCCATCAAGTGGTGTGGTGCGTGATAAGCAGTCTCGCGGGCCCAGTAGGGGCCTGAAGAAGCTCTTGTAATGAATGGTTGGAGCACTGCTGATGCACGGCAATCATTAACAGCCTGATAATTACTCTGGATACCTCGGT
539	sa.chr10	6550233	6550478	246	-	CTCCCTTCTTAGTCACCTCAAGTTCAGATCAACAATGCTGCAGAGCTTTGTTTTATCATCCCAGGCGCCGATGTTTGGCCTCCGTCCAGAGTGGTGTTTCAGTGATTGAGAGCCCAAACAGTCCTGGCCCGCCCTGCCTAGTTTAGTCTACCAAGGGGTAATTGAATAGCGCGAGGCTGCAATAGCATTGGACTGGAGGAATGCTGAGCTGCAGGGGAATATGGAGAAGGTTTCAGCCAGCAGCA
540	sa.chr10	6553374	6553617	244	-	GACTGCAATTCCATTTCATAGGGGGCCCTGTACAGTAAATCCTATTTGCAAAGCGTCATATGCGGTCACATTAACATGACAAAAGTGCCAGTCTGCAGTCCTGTGCTTTGCTCTCGCCCATATTATCGCCTGCTGAAGCATTTTATAGGATACCGGAGTGCCAGCTCGGGTCCATCAGGAAAGTTGTAGTGGCTACCGCGGAGGCATAAGTGTCGACGGGACGGGAGATAAAAGCGGCTCAGC
541	sa.chr10	6578810	6579029	220	-	TTGGCTGAATCGAGAGGGGGCGGGGCTTGTTGACCAGCCTCTTCCTCTCTTGCCGGCTTCCATCCTGCCCCTCCGTTCCCACACAGACGACCCACCAGCCCTCTCTGAGCCTCTCAGACGTGTGCTGAGGAGATGAGGGTTGGGGCGACCGCCTAAAACGGGATGAACAGTACGGGACCACCAGAGCCCAAAACTACTGAGGAGGGACGGGGGAGCCAC
542	sa.chr10	7020660	7020879	220	-	TCTCTTCAAGGTAGAGCTTCTACGTTAGTTGAGACATTCAATGTGTACATTAGCAGCAATTCTAGTGAATGAAACAATGGCTCTGTAAGTCAGATTAATAACCTTTCCTCATGCACAGGACAGGCACCACCTACTACTCGTTAACTAAATGCCATGCAAGTTAGAAAAATAGACTGCAAACTCACAAGACAGAGAAATCAAAGTTCGTCTCCAGAGAAG
543	sa.chr10	7095242	7095615	374	-	TCAATTGTTTCTGGAACATGCACACAGAATTTATATCAGTGCACGCAGACAAATGCACAAACAAAATCTATTGTCTCCCTGGTGATGTGATTTTGAGCGTCGGGTGATAGACTGTGCTGGGATGGGGATTGGCAGCATCTCAAGATGGCTCTGAGGCTTCTCTCACTGCCATGCTTTATGGTTAAGAAGCCAGCAAATTGGGAAAGTGGCTTTATCTAATTAGAAAATACATTCCTTTAGCAAGCAGTCCCCCAGGCGGAATCATCATTATTTAAGCTGGCTGGCCTTGAGAGAAGCAGCGAGCGGCATTCAGATACATATCTAATGCTCACGAAATGAAATGATGATGTGCAGCGGATATGCTCATCATACA
544	sa.chr10	7321495	7321854	360	-	GGCAAACTCTCCTGCAGAGACAAATAGGGATTCGTGCAACAGTATGTTTTGTGCTCTTTTCCCTGGCAAAGTTATTGCCGTGTCAAAAGGAGTTGTTTCAAGCTTTAGTTCTAGATTACAGCCTCCTCCCCAGAGTGTCCTGACAATGTTAATGTCAAAAGCTTGTTCTTCAGGGCATGGCTAGCAGAAAAACATGGCAGCGCAACTCTTCAGAGATGTTTGTTAAACTAGAAAGAGGGCAAAGTGGATTTCATCAGTTCATGATGAGGTTATAACGTACATGGTAAAGAGGACATGGTATTAGGTTCCAGTCAGTGTAGCGGGCCCTGGGGAAATGGCTTTTACTGGCATGCCCTCTG
545	sa.chr10	7337427	7337716	290	-	AGCAGATAACTTGTAACACATGGCTCCGGGACGGGGATTATTGCCCCAAATTGAAGGATGGAGAATGGTCATATAGGGCTCTGATCAATAAATGTAGAGATAGACTAAGGAGGCTAGAGGAGGATCAGAGAGGGATATGGAGGAAGATAACTGCTCGAGACCACCAATGCTCAGCAATCAGGCCGAACATGACAGCTTGTAGACCCAACCAATTATTTACCACAGCCAAATCAATAGAGCTCTCTCGGAAAGATAACCATCAGCAGCACTATCTGGAACACATTCACAG
546	sa.chr10	8060861	8061294	434	-	AAAGGTAATACAAAAATATGGTTATATACAGGAGGTGGGAGAAGACGTGCTTCTCGAGTCTCTTATTTCAGTTTGGGAATTTCTTTTCAGTGACTTTGTCGAAGTCGTAGCAATCCTCCTGTTGTAATTGTGCTCCCATCCCCAAAATGGTACCTCACAGCTTGAATGAACAAAAGTGCATAGGTGAGTTGGTGAGGGCAGGGTGTGAGTGCTCATGAGGGTGGAGGTGAAGACAAGTGCACTAGCCAGGTGTACTCGCATTGCCCCCTCTCAGTTCCCTCTAGGGTTCTGCAGCCCTGCACTCCGTCCTCCACAAAAGAGAGCCCGTCCTTGATTTTCACGCCTCCGCTCCATGGTTGATCAAGTTTCAGGATCCACGACAACATACAATGGTCCAGT…
547	sa.chr10	8302664	8302902	239	-	AAAATCTAAATAAAAACAATCCAAAGAGCTATTTGCCATCTGCAATCCATATCCTTCGGGAAATGTGCATATGCAACGGCGAAATAACTGAATAAAAACCGTTTGGGGCTTTAAAGGTCAAATGTTGGCTCTGAAGCGCTGTCCATACTCAAATGAGGCTCCTGGGGACATGTTTTGAAGTGAGCGTTCAAAATGAGTACAGCGAATAACACAACCGGTCCACCTCTCACACTCGGAA
548	sa.chr10	8331911	8332138	228	-	AGGTGGACAAATCATATTGAGGTCATGGCGACAAAATGGAGGTGATTCGGGCATACCATCTCATATAGGAGTGCAGAGATAGAAGGAGAGAGCAGGGGAAGGCACAGACAGGAAGATAGCAGACAGTCAGCGGGGAAATTACTGAGGGGTGCAGAGCGAGAGATGCCGGCCGGCTCTGAGAGAACGGTAAAATGTCAACTCAACACACACATTATGAAACGCACAGA
549	sa.chr10	8478661	8479429	769	-	ATACTCCAGTTTTGCGGAAGATGTTTGTCATAGGGAGGAAATCTTCCTCTCCTTTTGTGACTGGATCTCTACCAGCAAAAATTCAGGGTCATCTCAGAGCTGGAAAACGTAGGCGAATTTTCTGAGACACCCTTCCAAAACCCCCACACATAACCCTGCTGGTTTTCATTTACTAACTTAAAACCTTGTATAATCAATCAGATCAACAAAAAATGAGTGAAAATAGGAAAACTCAAAAAATATGTTCTGTCTTTGAGTGATGCCATGTGCGGACATGCATTTCAGGCATTTTAGAATTTGTTTCATTTGATTCTTCTGTACACTGCTCCTCATTCAAGTCTCACAGTTAGGTAGTAGGGACAATCTTTTGTTCTATCCATGTCAGTTTTGTTCCCACCA…
550	sa.chr10	8963550	8963781	232	-	GAGCACGAACACGAGCGTCGGCCTCCTCGCTCTCCTCTGTTCGACTATGCTGTAAACATGCCCCCAGGTTGTCAGCAAGTATTTTTCCAGCCCCTTGCCAGCCAAGCATAGCTGCTTCTAAAGATCACCCGCCGGAGATGTTGATCTCATCTTACCACTATTTGGCTGTATAAGCTTTTTGAAAGGCAGAGATTGCTGCCAAGTCATTTTCGAAACCTTTTCACTCAAACT
551	sa.chr10	8965189	8965402	214	-	TTCCAGAATTAACGCTCTTGGGTATCAAATCTTGACAGACGAATAAATTTCACTCATCACCAGTTGTAACAGACGGGAAGGGATTTGCTCTTGCTGCAGACGTACACAAGTCTGTGTTTGTCTTTAGCACGGAAGTATCCATGTAGGGGCTCAAGCCGAACACACATTTCGATCTATAAATCACTTCCTACCATCCTCAAGACTAATCTCCAA
552	sa.chr10	9099124	9099412	289	-	TTCTCTTAGTTCGCCGAAAATATCTTACATGAAAGACTGTGATGCAGCGGGAGGTCCGTTTTCCTGATGGCAGGGAGTGTTTAAAGAGGGAGAGGTCACTGGCAGTGCAGCGCCAGCCTTTCCTTCTTAATGACGCCTCAAAGTGAGAGCCCATCATTTCCCCTAATTATTGTTGATTGCATTCATTATGTCATGTCCTGATATCTTGGAGGCGCTGTTGGTGGTTCGGGCTAAATGGCAGCTATGGGTTAGCTTGTTTCTCAAAGCTAATTGGACGTCAGCTTTGAA
553	sa.chr10	9879831	9880041	211	-	GTAAGAAGACACATCTCCATGTGCTTTTTTTTTTTTTTCCCCCTTCCACCACTCTTAAATGTCCTCTGTTTCTTCCTGTTAGTGTTCTCTCCACCATAATGCTTTCTGACAGGGCTAGTCTCAGTAGTCTTGTTGCCTTTATGGTGCTAATGTGTGTCAAGTTAGCGGTATTGATCTGTTTTTGGTTTGGAGTGCCATTCGCATGTAATA
554	sa.chr10	9886489	9886717	229	-	TGTTTATTAACGGGCTTGTGTTCATGCATATTTTGCTAAGCAGAGGAATATAATGGATGCAACTTGACTTGACTTGGGAAGTGGAGGGATAGGACAGCTTGACTGCTTCTATTAGCCCTGCTCTGGTGCGGCTCCCACCATGTGGCCCCCCAAATGAGATTATATGTGTATGAAACAGGAGGTAGAGCGCTCACCGACCATCCATCAAAGCCTGGGGGGACCTGTGCG
555	sa.chr10	9892443	9892700	258	-	ACACCGACTCACGTGTTTACCTCGCATCGGGCACAATGACAACAACGGTAGCGACAGCGTTAGGAGGAGGCCCCTTTGTGCAGCACAAGCTGATACACGGAAAGGGAGTGACAGGTTTGAAAAATTGGCAAACAGTGTTTGCTGGAAGGCTTCCTTGGGGCTCGGGTACCTTTGGAATCATGTGTGAATGCAGAGGAGTGTGAATGAAAAATAGCCGTGTGATCCTGCCATGTTGCTTCTGTCAAGAATGCGTGATT
556	sa.chr10	10096671	10096961	291	-	TTCATGTGTGCCTCATTCATCCCTCTCTTTAACAGACACTCATTCACAGGTTTGCCCACTCGCCGAGGCTTTATTGCAGGACAATTAAGGCACCTGCGTTTCTAAAGCTCCCCCGCTGAATGCCTGCCACCCCGTTTCCTCACCCGTCTGTTCACACTACTACTACTGTTCACCCGCTCACTTGTTCTCGTATCCGGCCCCCGCTCACTCGCTCATGTACAGTGTTGCTGGCTCAGCCCTATCGCTCCGTGTCACTCAGTCACGCCGCATAAATGCATATAAAATCTGAA
557	sa.chr10	10143969	10144389	421	-	AACAGCATTAAGTGAAATCTCCAGGCGGCGTGCACTGGTCTCTTAACTGCTCTCCCTGTGTCCATGTTGGCTTGATTCATGAGGCCATTGAGCCTTGCCGCAGCAAATTGCTTTTTCTCCCATAATGCCCTGCTGGTAACTAGATGGCATTGTGGTCAGCGAAAATCTCATGCAGCCCTGATGCTCAAATATATCTAATGAGATTCAGGCTACGCATGTCACTGGCTTGCCTCACCCCCCCCTCCCTCGTGTCTAAGTTTTAAATCTTAACCAAAACGGCAATGTGTCTTCTAAACAATTATCTGCTGGCAACCTATATAGTGGGTACATAAAGAAAACAAGTACCCTCTCGTGAAAGAGGGATTACATGGTGTTCCAAAAGGAGGATGAACAAGGAGA…
558	sa.chr10	10147726	10147940	215	-	GGAGAGGAGTCGGGCTTGTGTGTGTGGACGCCTGCTGTTGGGTCCTTCTGTCAGTGTGAAATATTGCTGATCCCACCACACTTCCAGTGGGGAGGTGCTTGTAATGATTCAGTCCTTGCGGGGGTTCAAAATGTCATCTGTCTCACCTACCTCTGAGTGTACTGTTGTCCTCTAACAACAGACTCCTGCGACATAGGGATGGTTATTTAAAGGG
559	sa.chr10	10176014	10176343	330	-	GTGAATGCAAATATGCAATTGTGCCTTTTTATACCAATTGGTATGATTCAATGTTGGTTCGGAATGGTGCATAAACAATTACGTTGCTTACAAAAAGTAGATTGGGGTGGCATTTAAGAGCGGACTGAACTACATTTGCATATCTTAGATGAAATCCCCATGATGTCAAAGGCTTCTCGGAAGACTGGGCCGGTCAAATGTCAGCGAGCCTTCGTACGACTCGCAAGTGGCTATTGTTCACTGGGTTCAATTATCTTGTCGAAATATCCATTCCTAGCATAGTGCATTACCCGAATGAGTACAGGTACATTCAAAAAGTTGCTTGTTGG
560	sa.chr10	10177018	10177299	282	-	CCTGCCGATTAAAATGTCTGCACCCCGCTGTCCGAGGTGTGTGTCCCGCTCGCGCTCTCCTCTATTCATATAGCCTTCACAGTGTGTAATGAGATTTGTAATATTAACCATTACTATTTGTCCTGCGACTTGGATGTTGATATAGAAATTGAGGAACAAACTTATCATCGTTTAATATGAGTCACTATGCACGCAGCTTAGCTGAACATGGCAAAGTGTATTGAACGCAAGTCCACTTCTATTTATGAGATATTTTACATAATTTAATTTGCTTTTGTACA
561	sa.chr10	10807265	10807561	297	-	GGCGAAGCTCCAGTCCCTGATGCGCCTCGAGTGCTCATCAGCTGTGTTTGTTTATCCACGAGGTTTCATTTATTCCCGCGCTCCCGACACACTTGGCAGGTGGACGGGGTGAAAATGACTCGTGCTGGTGCGCGGTGCTGCGCAGCGCTGCCAGTCCCTGCCTTGGAAGCACATGGCGGAGCGGCAGGCGCGCTGGGCCACCATATTGACCTGGCACTGACTGACACATGTCGGGAGAGGGAGGTGTGACGAAGAGGGGAAGAGAGGTCACCCATCCACTCGTCTCTGTCATCGAA
562	sa.chr10	10810556	10810871	316	-	TCATGATTTGCATCTTAATTCGGTTCCCGTTTAGCTGTGAAATAGTGAGCCAAATCAGCCTTTATCCTAATTGGTAAATGACAAATTAGACTTTGCCAATACTTAATTGAAATGCTGGGCTAAATGCACCCATGCTGTTACTGTCATGCTGTTGCGAGAGTAATTACCAAACTAGTCCGCAAATGTACAGAGGGGGTAAGAATTATCATTTGTCTTCATTGCATGGTGTTGTGGGGATGTTGCTCTTGGGGTCATAATAATTCATACCGGCCTATCCATGTGGTTAAAGCATGGATTGTAACACATACATACTGA
563	sa.chr10	10813597	10813909	313	-	CCAACAAATGCACACGGCGAAATTATCCTCTTTCATTAATGCCTCCATGTTATTTCAATTTCCCCCACTAAAGAGGTTATATAGGAATAATTATTGGGGCAAATAGTCCTGCCGATCTACGAGGAAATAATTGGCTTTTAGCTGCGGAGAGAGATTTCCTTGGCTGCCTGAACACAGACACGGCTCTGGAGTTGCTTGGCATGCTTTCAGCATTAGCAGGGGACCGGCAGTGTGCAGAGGCCCCAATGACAGGGAGAAATAATTGTGAACGGAAGCGATGTTCAAGCCAAGAAGCCAATTTGTAAATGTCTC
564	sa.chr10	10816321	10816581	261	-	CCGGAAAATGATTACTTGCTGGAGCATTCATTAATCGTTTTTTCATAATTCATTCTGTGCATATTCTCCCATTTTTTGTTATTTTTTTTATTGAATTTAAACAAACCCATTAACGGGGATTAACTTCCCTGAATGAGGCTTTGGTTCTCTTCCCAATTGCTTCCAAAAAGGGGCCCCTTGTTCCGTCAAGTGGAATTACTTGCGAGCGTCTGCAATCTCCTCGGAAAAAGAATTATAGAACACAAGGGTGTGCTACGCCG
565	sa.chr10	10852475	10852736	262	-	TGGATATTTGTCTCTTCCCATCTTTGTTATTCTGCCTCCGCCATTTCAATTTCCACCCAACCTCATCCGTCTGTTTCCCTCACTTTTTCCGGATAGCGCTGGAAGGCTTTACCAAAACAGCAATCTGTCAGGGCCATAGGTTACATTTTGCCATCTGCTGTAAGATTAAATTAGGGGAGGTTGTGTATCTCTCATTGTTTGGGCTGCCTCTGCCCTCTGCGATATTTCCTTTCGCATCAGGCCTGACACGCCAAGAGAGAG
566	sa.chr10	10914779	10915026	248	-	CTCTCATTCCCCGCTGGTGTTTTCCAGATTCCTCAAGCGACAGCTTCTCGGGGCCGTGCGAGTGAAGTAAGCAACCAGAGGGGAAATTGAAGAGAACGGCGAGAGGAAGAGAACCGCATTCTTGAGGGGACGCGTCACCTACACACAGAAAAGAAAGACACTCAATCTCGGTTACTTTGCCTGGCAGGGTATGTAACAGGTTGCGCAGCACGGCCTTCAGCTTTCTGGTCGCGCCTCGCCGGGAATC
567	sa.chr10	11023157	11023440	284	-	CTCCCCCTCCCTCCCCAAGGAGCAACTATAGCTGCTAATCTCTGTTTGCAGCCGGTGCCCCCCCACCGATGTGGCATTCTGTGTGTCCAGGGAAAAGGAAATGTTCCCCTTCCTGCTCTCAGTACCCTGCAGTCTGTAAATAGAGCCTGCCACCAGCCGCTCGGTAGGCCCCTCTGGAGAACTATATCTGTCCCATCATGCGACACCCTTGCTACAACTTCCTGAAACAAACTAAGGGGTGTTGGGCTTGAGATAAGGCTGGTGTGCGCATAATATGAAGAAG
568	sa.chr10	11218364	11218618	255	-	CCATCCTGCATTTCGTGCCAGTTTCTCGGGGACCTATGTTCAGTACATTGTGTTCCCCGACCAGTCGTGGTTTTAGGTAGAAAACACAGAGACGCCTTGTCACAGATGGCATATTTGTGCTGATAGCTGCAACCCCTGTGGTCTGCAGTCATGGTTTGTGCAGTTGCAGGGGAAGTGATTGTGTGGTGTATGAATAAAAGCTCCTCCTAATCTTCCATCCAATCTGCAGAAAATCAAGATCAGAGTCACTGAAC
569	sa.chr10	11222330	11222525	196	-	GCCGTGATCAATGGTGAGCACCCCTGGCTTGGCACCAAGCTATTACTTAATTCATTGACATTTTGTGTAATTGCCTCGGGGCAGTTTGCAGAGGAGGTACGGGGTTCTAATGGGATTAGATTAGAGAAATACAATTACCATTTCACATAGAAAGGGAATAATCTTCGAGGAGCTCTGGGGAGGTGGACGGACATG
570	sa.chr10	11239850	11240714	865	-	TGATTGTTAAATTGGACTGATATATCACCACATGAAGCTTGAAATTGCAGACACCTGCCACTTGTTTGAAGGTGATTTATTTCAGTCTTGGACCTGCCTATGATGTCATAAAACATACTATAGATGCTTGTGATATCCAGCGCCCAGCCAAAAGGGAGATTAAACCCAAGGTGTAATTTCTCACTGTCATTCAGTTGTATTGTTTCATTTTCGCTGAGAGGCGGCGGACAGTAAAAAGTGTGGTGAGTTCACAGACGTGGCTCTCATAATTGTTGGCAAGAGTGGCAGAGTGATTTCTGTTGCCACTAAACCCTCCTGCGAGATTCACAGCTTGGGCCTTGGGACCACCGCCAAACTAGTTTAAGGTCACCTTGCTGAACAAGCTGGCAGGAAGCAGAA…
571	sa.chr10	11243074	11243354	281	-	AAGTGAGACAAAGAAGCAGCTGTGGAAGTAAGTTTTTGTCCTTCTTACAATATTATCTAATTATCGAAATCTGCATCTACTCCCTTTCATCTGAGACTGAGAGAGCAAGCCAGCCCTATGCATTAATTATAGCGCCTTCTCCAGGTCACCGCCAGGGCCAGAGGACATTGGGAATTATTCATTGTGTCAGTGGAGCCATTGGACCCCAGTGGAAAAGAAGACCTGTTGATGAGGGCACAGGGCACACGATTCTCCTCCCAAAACACTCCCACTTAGACTT
572	sa.chr10	11482822	11483084	263	-	TGTGTTTGTGAGTATAAAGGCCCTGTGACTGCATGTGTATGGCCAGGGGAAATAAAGGAACAAATCGGCTTACAAATCACCACAGCACCACGGCACCCCAACAAGCAATGGCCCCTGTCTGACTATCACCACCACCACCACCAGCAGCAGCAATGACCCTGAACACAACGCTCAAGTTGATACGTTCCTGACGTGACATTATGTACAGGTTCAGGAAGAGCAAGCTCCACACTGCTGACTGCGACCCCTAGTTGCACCAAAT
573	sa.chr10	11485906	11486202	297	-	TCTGTGATTTAGTATAAGCAATAACAGCTTCAGATGGATTGTGCTGTTTTTTAGATGGTCATAGTGCAGAAATGTGAAATATGCATTTGATATTTCAAGGTGCAGTGAAAGCTGGGGATGGAGCCATAGGTGGGCAGGTCAGGGGCCTGGGCTTTTATGTTGCAGGCCAGATGACAAGTTTTGAATGAATGGTCCAATAAGACTGTATGATTATGTGTCGCAAGTTCAAAAGCTGAGGAAATATGGGGCCCATATTCAGACCAAGTTGGGGCTGTTTATCAGACCTCAGTGACCAT
574	sa.chr10	11900582	11900872	291	-	AGTTCAAACTGTCAGACAGAAAGGGAGTTGTCTTTGGCCCCACAGTCACTTGGCTGCTTGCAGACATTTCCGGAAGCAGTGACAGATAAATGCCAGCGGGTTGTTGCCAAGCCTGGCAAACTGCTGGGGAGTGATCATTAGCTGCAGTCTTGCAAGCTGCTAAAAACCCATTCATTATCTTAACCTTTTTTTTTTTTGCCCCAAGTTCTATTCACGTCTGCTTTTTCTACTTTAAAAGCTTCTCCTGCACTCACACAAAGGCATTATGGAAAATGGAAGCTCTCTGACAC
575	sa.chr10	11930087	11930356	270	-	GTAAGCTGTCCCATTACTCTGTATCCGCCTGTTCCAGACTCTGGGATTTATGGTTGACATTTGAGCCAATTCTCCCTCCAGTGATACAGTAAAAAGCTGAGCTCTGTGTAGGCACTGATAAGGGCCAAGGACATTTAAAACTGCTCAACCTGCAGATGCAGTAATGAAAGCTTTGCTCATGCCTCTAAATCTAAGTGACACCATTAAAGACTGTACAGTAAATCCCTTGTGGTTAGGTCACAGGGTTAGTCCAAGACACTGAGTGTTCC
576	sa.chr10	13793454	13793902	449	-	GAATCGCTCCGGGTATGAAGTCTAATTATTTTCGGAGCAGAAAAGATTTTCCACATTGATTCGGATAACTGCGGTGTGGTGTTATCTGCTAACAACAAGGCCGGCCTTTCTAGTCCCCTACCGGCACCATTGTGAGGCTGATTTAAGATCCCCAGCTAATGGGCATACCTGCCTGACAAACATGACTTCTTAGCAGGTGACTCCTGTCAAGTTTGTCTGAAATAACAGGTAAATGAATTAGCAATAAAATGGACTTAGGGGTAACAGGCGGGGGTGCCCATTATTACCGCTCCTAATCACTAAAGAGATGCCATTCACTTGCCTTAAGAAGGCAGCATTTTTCACCGCTTGCTGGCCACCGGCCCCCTCAGAGCCACAACACATTTCTAATGGAAGGCT…
577	sa.chr10	13794148	13794401	254	-	CTCTCCTGTAAGATTATCAGTTTTGATTACCGCCGGCAACAGGCTCTTACCAGCGGTCGGAAGCGGCGTCTCACAGACCTGAAAGGCCCTCAGCAGGTTGCAAGAAGCTTTTGAAATTATGGGGCTGGGCTCAGAGGGAAAGTGCTCTGCGTGCTGCTTCGCGGCCATTTAATCAACTCCTGACTTTTGATAGTCAAATAATGGCTAATTACTGTAGCACCTGCCCACAGGGTTAAAGGGTGGAACAGATTTA
578	sa.chr10	16802132	16802536	405	-	GGATAAGAGTTACAAAAATCTACAGACTAGACATGATAATATATCCTGTTCCTATCATACAATGTTATTTATACAAGTATCCTTTAACAGTATGTATATATTCAATCCAATGTACCCATTACACTTTAAAGATATATTGATCATCCTTATAAGACAAACGACAAAAAACCACCGACAGTAAACGAGTTCATCTAAACACCCACACAGCCTGAACTGACCGTGTGCAATCTAGACATTATGTAAGCTTCGATGATACTGATGTGCTATATCATGTTTCTAGTACGACTTCGTCAAAATGAAAACACAGAACCTACGAATGCAGCTCAGTTCCCTGTAGTGTTCTTAAGTGCATTAGTCACTTGTAGGAGAACATTTTTACGTGTTTATTGAGGTAACACA…
579	sa.chr11	91761	92010	250	+	GCAGAAGCTGGCCCTCAAACGCCAAGCTAAGCAGTCTGCATTGAAATGGCACCTTTAAGAAGATCTGCTGTGGTCCATTCATTGTCAGGGGAAGGGGAGTGTCTGCGGCCTAGGGCTTGAGACATAAATTTTTGAAGTCAGGGTTTTCATTGTGCCTTTGCATATTGCGACTTAGCTGCAATTGCAGTTCTAACGATTTAAGCAAAACGGACATCAGCAAGGTGGAGGATCGACGGCGGGCTTTGAGTC
580	sa.chr11	393483	393726	244	+	GTGTGTGTGTGTCAGAGGGATAGGTGGTAAGGGATATCTAACACCTAAGAGGACAGACTCACCTGAGGCTGGTGCCAGTTTTCACTTCCTGTACTTATCGACACCTGCTTCCTGTTGCAGGAGGAAGTGGCCACACAGCACGCCGTCCAAGTGAAACTTGAGAGAGTGTTTGCACTGCTACGCTGAGATTGTGTCGGCAAAAATCAGCCTCCGGATAAATTATGAATGAGAGTGATGGAGGGG
581	sa.chr11	394756	394965	210	+	GAGGACAGACTTCATGAAGGAAAACTGCAATAAATTAAAAAGAAGCCCTCATTTGATCCATAATTGATCGTCTTTATATGAGATGGCTGGTGAGTGGAAAACAGAGGGAGTCTGATCTCGATAACAAGCGCACCACCCCGCGTCGTGACGGCTATACGTGACCGCAGGTTGGAGAGAGGCGAGCGTGAGAGTGCCTCGCTTCCATCTCT
582	sa.chr11	448818	449058	241	+	ACACACACCCCAGCCTTCCCGTCTCACACAGCTGTCTCCGTTTGAGCAAATTAACTCATCTCCACGTGTGACAGTGACTTAAATCAAAGCTGCCGCTGTAGTTCAACTGACGCTCATTAAAACTCGTGATGATTAATAGATGTGTCTATGTCTTTACCTTGTTTACACCCCGTCACCATCACCTCCACCATAAACCACCGCTCACTGCCCTCAGTCATACGTCTCCATAGTCATCTAAAA
583	sa.chr11	547713	548004	292	+	TAGTGATCGAGGGGCTTGCAGCACAGTCTGTCTCGGGGCTTTTCAGCCGACGGCCGTGAAGAGGGGATTTGAGCGCAGCTACCAGTTTTTGAGCTGAGCGCTGCAGAAGCGGCCGGCCGCCCGGGGAGAAGGTGTGACACGATCATTAGCGCGTGACGGATGGCGGCGGGAAGCAGGGAGTGCCAGTACCCGCTACATCATCATCCATCTGCTGCTCTCACCGAAGCCTCCAGCCTCAGAGCCACCTACTCACCAGGACACCTTTCTTCTCCAGCCAAAAGCTGCCGGGCT
584	sa.chr11	1331367	1331580	214	+	TTATCTTACTGTGTGAAGCATGAAGGACTTTTCTCCCATTTTGCACAATTCTCTTTGGGGAGGTCCTTGAAATAACTTTGAGTCTGCATCAACCAACTGTTTTGCACAGCGGGTTATTTTGGTATCTGGGGTAACCCAGCTACAAAACACAACAATGTGTTCTCGCTCAGTCCTCTCTGATGATTAGAAAGTGTTTGTCTATCATCTTAAGGT
585	sa.chr11	1958700	1958975	276	+	TTATCGAAGCGGTGAGTAATACAGTCTTTATGTCTGTCTGGCTGAGGCCAGGCTTCAGACAGCTGTAATGGTAATAACTTTAGAAAAGGTCCCTCACTTTGTATGGTAATGAGGAGAGATTGAAAAGAACAAATGACTGAGAAGATTGGAGTCAGCACCCTGCGATTCAGCATAACAACCAATAAGCCTCAGCCGCTGAGAAGGGAGGGTCAAACCAAACCAGGAAGTCAGACGGTACAGTTTACCCTCTCTCTGCCTGACAGAACATTTTACTT
586	sa.chr11	2258345	2258549	205	+	TCTCCAGCCTGAAGATGCAGATCAAGACTAGGTAATTATCCTCTGATTGAGTATTCATAAGCGATTATGCTATTGTTTTGTCTTTAATGATTCAAATTACGACTAATTACCTTGCGTTAATGGATACCGAGAGTCTTTATGAGCTGTGGAGTAGTGCAATTAGGCAACTGTTTATCTAACAGCACCACGTGTAAATATTAGTCG
587	sa.chr11	3224818	3225038	221	+	GCCCCAGTGGCAGCGGCCCCATCGTATCTGCGCCTGGGCATCGCTACAGCGTGGCATCTCTCCGCAGCGAGCACAAGAGGAGATTACTCTGTGCTCACATCAAAGGAGGTTTGTCTAACTTGGGTCTGGCGTTGTGCTGGTAGAGCGAGTCCTTGGAGCAGCCTTCCCCGTTCTTATCTCTCCCCCACAGACTCTTTCTGCTGCAACACAACTAGCTGCC
588	sa.chr11	3309403	3309735	333	+	CATTAGTCCAGCACATTAAGATGTGTACAGGTAGCTTGTGGGAGGGGGGGAGGGGGGGAGCAAACTACTGCTACAAGTCAACACTACACGAGGTCATCAGAAGTATTTAAATACGCCATTGAAATAGAAGCTGTAAAAATAATATACTCCGAATACATTTATATAATTATATACATATACATATAGGTTAAATACTGATCATTCTGAATCCCTGGATTGCTGAAAACGTCCTTTGTCGATTTAGGCAGCTAGCTAAGTCGTACTAACTGAGGCCCTCCGCTAACATCTTCCACTGCTGCGCTGAACATTGTGCTTCACATTTGGGCTGTTTC
589	sa.chr11	3371099	3371305	207	+	GTCTCTCTCTCTCTCTGTCCCGGCCAGTTTATGGGCCTTCCCCTTCTTTTTCAGCGCACACCGCAACTAAATTTATGTCCCTGGACACAAGCCTTTCTCAGGGTATAAATTAGGCTGGATGATCCCTGTCAGAGCAACGTTGCCAAGCGCCTGCAGCTTTTATGTTCCAGGGAGTCACATTATTGTCATAGCTACTTACTCATATT
590	sa.chr11	4542267	4542472	206	+	GCCCTCATCAGAGCGAGGGAAGGCTGAGGGCAGAGCGCCAGGTGCCTCTCATGTTTGGTAGAGCAAACAGGCTCGTGTCTTTGATGGCGAGGAGATCAGAGCAGGGGACACATTCTACGTGGCCACGCTAAGGTCGCCGCAGTGCACACCCTGCTGCCATGTTGTGCTCCGCAGCTAGGAGACACCGAGTGTATACAATGCGGGA
591	sa.chr11	4686612	4686947	336	+	AACGGATATTAAATCAACACAGCTTATTGCCATGCCAGTGTAGGACTGAGCCCGAGCGTGGGCAAAATGCATCTGCAGCTCACCCCTATAAGCACTTTAGGCAGTGGGGGAATTACATTTGTATGGGGGCTCGGGATGAGTTAGGCAATCTTCCTTTCCACGGCAATGATTAATAGTGATGGCCCCATAAATTGTTCTGTCTGAGAAATATATTGCTGCCATAGTATCTGTTGTTTTGCACTGGAAGGCCACTCTGCCTTTGAGGGCAGTGGTCGGATAAGCAGTCAACAACTGAGTCTGGATGCAGGACGATGCACTCAGCCGTCAGCGGAGCC
592	sa.chr11	4766959	4767267	309	+	GCCACGGTGGCTAGCCAAACAAACAACTGATGTTTCGATTGAGTCTTTGAGAGAGCAAACTCTCAGAGGGAGCAGCGGAAAACTTTGTTACAACTCTCCGCTCTCTTTCTCCGTCTGTCTGTCTCTGTCGCTGCGATAATCAGGTTTTGTTCTTGACCAATGAGAGCGCGAGGGACGGAGAATGTTTACATTCAGTACGTATCCGCAGCAAAGTGTTGTTGCCGTGGGCAACAGCCGGTCTCTAACGGGCTGCTCTGAATAGGAGGAAGAATACTCTGCTTGTCCACTTGTCTCTCAACGCTATTCAC
593	sa.chr11	4882897	4883160	264	+	GTTAAAATCATCACTAAAATTTGTCCAACTTATAACTCGACAGCGTTTTTCTCTCTTCGGAGGTCAAAGTACTTTTTGTCACACAACAGAAGAAGCAGCATTCAAGTTGGGTAGGTGTAGGTACTGCAAAAGCATGAGTACATTCACAATCAATATGAGTCATTTTAAATTGGATTTCATTCACAGCTATGTACAGTGACACCGTCCTCAGCATTTGTTCAGCTCTTATGTAGTTTAAACACATAGAAAATGACTGTTTTTAT
594	sa.chr11	4885460	4885784	325	+	AGACTGATCAATCAGATGACTGCCTAATTAACAAACCAATCACAAAATCCAAACTGCAGCAGCCCTGTAGGAACTCAGAGTGTAGAGTCCTCTCGTGGTCTGTCCAGTCGTCGATCAGGTCCCTGACCGCCGGTAGACAGAAGAGCCGATATGTTTCCTATGGTACATTTGGCACTAGTATTTGCCTTTGGTCCAGCAATAGGCAAATAAACGTCTGTGTGTTCCCTTAAAAAGGTAAAAAAGGCGGCTCATTTTTCAGTTCCACAAGCCCCCAGCGGAGGTCAGGTGGGGTGGCGTGGGATGGCGATGAGCAGAGTAGAGAAG
595	sa.chr11	5117492	5117704	213	+	TCGTTCCTATCGATACCCTATGTCACTGAGGTTGATATCAATACTTCCATAATCATTTTCTTTTTAAAAATTCTATATCAGGCCCCACCTCCTCTTTTTTATTTTTTTTACTTGCACACATTGACCAGCTGTTATAAATCAAGAAAATGTGCAAATCAACAACTACTTTGAACTGTTATATGAAAACCTGAATGCTTTTGTGAACAATGCTA
596	sa.chr11	5134207	5134441	235	+	AGAGCCAAACTTAAAGAGTGACCCCTTGATCTTTGTTGTGTGCTTGAGGGGTTCGTCGGCTGGGCAGGTTGGTGCTCGTGCTTTAAGACAGGAACAAAGAGGTGGCTGCATGGGGGGATGGGCAACGGGGGGATGGTAAGGGGTGATGCCTGCCTGCCTGCCTGGTTGGCTTTTATTCTAACATCAATGTGCATCAATGAGCAAATAGTCCCCGTGTGCTGAGAGGGACATATA
597	sa.chr11	5134682	5134952	271	+	TGCATATGTAAGCTGTACACACAACCTCTATTTAGCGCACAGAATGAGGAGAGAGTAGCGCAGGCAACTGTGTTTTGATGGGCTGTCAGGAGGCAGTGGCTTAATGCAGCTTAGATGTCATGCGAAAAAAGTCTAGCGAGATGCCAGAGCAGGAATTAAGGCAGCCAGGACTGTCCTTCTCTAAAAGACAGTCAAACCGAGGCGGCTAGCTGGACTTGCAAACCACAGCACATTTGAATTATAGGGCCCTGGGAGAGCTGTTAGGCCGAA
598	sa.chr11	5366794	5367003	210	+	AGGCTTTTAAAAATACTATTTTACATTACAACCAGATGTCTTGGGCTATAATTTTCTCAAAAAGTCACAGGCTGGGATCCTAAACCTCAAGTGCAGTGTGTTCTTAGTACATAGTAATTAGTTCTTCGTTCAGTGAAAACAAACCCCAGAGCGTTGAGAAGGTAAACTTAGGCAGATTTCCTGCTTGTGATTTTGCTACAGTCTGTCCA
599	sa.chr11	5409032	5409361	330	+	GGCAGACGGGGTATGCCACTGGCTCTCCTAAAGCTGCTCCGAAAGCTGTTCCAAAGCCCCCCAGGCTCAACCTGGGGCCCCCTGTGTTGTCCAGGACCCTGTCCGTGGGCCCCGGTCCTCAAAGGCTCCACTGAGCTAATGGTAATCACGGGTGACAGCTCGTGACACTCTCCTATTCTTCCCTTTTAGACCTCGGACCATCCGGTGACAATGGCTGCCGTAATCCGTGTTAAAACTGTCTCCCCTAACCTGGCTGGCATCAACAGCGGGCTGATGACCTAAAGCCTGGCCTGCTTACATGTGTGAGTGTGTGTGAGTGTGTGTGTGTG
600	sa.chr11	5934304	5934502	199	+	GCCCACACAGTGCGCCAAAGGGTCTCATTATGATAATAGGCTATTGGATTCCCTGCTAGCTATTACTGCTAGCATGCTAATCATCCCCACTCAGATCTAAGTAATTTAATTAACATAAGCACATAAACAACATCAGCAGCATCCCGACAGAAGCTTAGGTGGTTTGGGGGTCACATGAGGTGTGGGCAAAGTTATAAA
601	sa.chr11	5936619	5936868	250	+	TGGCTGTTAATTAAATACATCCATCCAATGGATTATTCTACCAGTTCCAATTTTAAATAGGTAATCAGTAATCTGTAACTGATTACATCTTGACAGTAACCTTCTCCACCTGCAGGTGATTGTGTTTAACTCAGGGTCGGAGTTTTCTATCCATCCATCCCCAGACCCTCCACTGGACAGCTAATAGATGGAGCAGGCAGATAGGGCACAACTCATTGACCTTGATCTGAAGGACAATTGAACTCCCCT
602	sa.chr11	7105551	7105899	349	+	GTGGGTGTCTCATTTATTCTTGTATCACTCACACGGCTATTTCTGAACATGCATCACAATGTGTGTAGGTTTATCTAGAATTGCAAACACTATCTGAGCCATTGTGAGTTTTTTCTGACCAAGCAAAATTAGCTAAGCTTTCCTGTGCTTGGCATTTCTAGGTATCAGAAAGGGAAATGTACATTTGTGTCCATGTCTTACAATCTAGCTGTAAACTTCTCTCTCTGTTATTTGTGTTGTGGTTTTCATAGTGGACAAGTCATTTGCAGAGAGCCCCTTCCTTGCTGGCTGAAAGTGGTCCTCTGCTGCCATCAGGAGATTAGAAAAAATAATGGCACCAGACTCGCA
603	sa.chr11	7228496	7229026	531	+	TCATTGCTCTTCATTCACTTCAAGTTTCCCCGTCACCACCTCACTGCTGGGCTGACAGTTACTGAGGAGGTAATCTGATTGCCACATAACAATGGCTAATGCAGGAAAATGGGAAGCAGCTTCGACGCAGCCTTGGCCTATGCGTCATCTGGCTCTGCTGTTGGCAGTGACATAGTCCTGGCAGTGGGGTGATTAATGTGATAGGTGGAATTTGTCTCGTTATGTTGACACCGGCTAATAAATGCCTTGTAAACAGCCAGTCACAGCTGTTAATGCATCATCATAATCCAGGATTAGGAGGTGCCAGGCATGGCCAATAAATGCAATTAGGCACTGACAAAATTAATTCGCCCATACTCTGACTTTGCTGCGCCCTGTCCATTCTGAGGGAAACTGGAG…
604	sa.chr11	7481388	7481749	362	+	TTATCTATTTATGGATTGCACAACTTCGGGGAAGTTTATTCCTCCTGCCTGAGCAGTGTCACAGCATATTTCGTGCTGTTTCGACTTCAAAGTGCCGTGCGAGAGGAAACGGCAAGGACCACCACACGGACGCAAAGCACAACAGCATGCGGCAGCATATTAGGGCTGCCTTTGATGTTTTGGTTACTAATAATGTCCTCGGAGAGCTGAATTTGATATGCATTCTGCATGGAGTGCATTAAGACAACGTAGGTTCATTAAAGGGGATCTAAATGTTTCCATACAGCCTACATCCTCCCTGGGGTGGTGTGAAACGCTGCCAATTATTCCAGGTTGCTCGCCATACCATGTGTTTGTTTTG
605	sa.chr11	7488115	7488618	504	+	CAAGGGCAGCAGTGGAGAATCAGCCTGGGGAGCAGCGAGGTCTGCGGTCGGGTGCAGACAGCCCTGTTTGAGAGGGGGGCTTGCCAAGTACCGACCCTGAACTGCGGCACTCTGGTGCTGCCTGGCTGCACTAAGCAGTGGCTGCCAGCATGCACTGATTTATCAGGGGGGCAACGCCAGCCGCCACCTCGGTCTCCCTCGTGCCCTCCCTTTATAAAGAGCCTCCCTGACGGCTCTGATAGTGCAATCAGGGCTACGGCAGAGCCAAGGCAATTTCTCCTTCACTCTTTGATAACCCCATGCCTTATTGAAAGCCAATAGCAATGGCAGCAACAACAACTCAATTGGAAAGAGTTGCTGCATTTTGAAGGGGGAAAAAGGTTACGCCTTGACAAAATG…
606	sa.chr11	7509068	7509639	572	+	TTCGAGACAAAAGCTATAAATCTCTGCAGGATCTCTGCACACTGCGCACAAAAGCACTTGATCCGTCCCTCAGATCTCATATTATGGAGCGCCGCAAAGTAAATAGGCGCCACATTGAAGGAGTAAGAAAGAGGTATAAATAGATGTTGTTATTCTGAACCATCTAATGTGAAACAACATAATTTTCCCGACAATGCTTCCCGGCATCTTTGAAATCGAACAGAGCGCTTTAATACACCCCTTTTGTTTCGCCTGTCTCTCTGTTCTATTATTGCGGAGAATTGTTGCTCCACATCTACAGAGGAACTCACATGCTCGAGATTAAACTGGTCACCATAATCAGGCTGCAGAATTTAATTGTAAGAGCTTCTGCTGGCACTGTTTTCTCTCTTTTTCTGT…
607	sa.chr11	7509662	7510000	339	+	GCAAACAGCGGTGAACTAAATCTGTTTTTCCCCCTCTTTTGATTGGATGCCGGTGTTAACGCTGTACGGAGGAGCTTTCTTTATTGGGATGACAGCTCCGAGGCTTCCCCACTCCTCGCAATCAAGCTCACAAACAAAAGACTCCGCTTGCATTACTCAAAACCTCTTCTCAAGCAGCAAAGCCAAACTCCTATTACACCATTGTGCTGGAGCTGTAAATCAACAAGAACAATGAGAAGAGGCACAATCACATGGGCCGGCACCATCATCCATATAAAACACGGACCCCAAGAACAATGAGTCAGACACTCGTGTGAAGAAAAGTACCTCTCCTCCTC
608	sa.chr11	7512458	7512689	232	+	GGGAGGGGGTGAGTCGGGGGAAGGTGGTAGGGAGCAGTTTGTAATTCAGTGGCTTCAGGCAATTCATCACAGAAATTGAGTTTCTAATGCAGCATCTTGTGAATCCCTTTTGCCCTGTCAACGTTTTAATACATTACATTGAGAATGTAAATCATGTTTGAAATTTGGCACAAACTGCACAGCCTCCGACTGCACCCGCTCGCACTGTATCACACATACCAGTCTCACATT
609	sa.chr11	7555529	7555765	237	+	ATAAGTCATATACTGTGTTTGGAATATTGTGCTCCCCGATAACTTTGGAAGTGGCCTATTGTCGAGGTCTGAATTTACAGGCTAATGTTACTGTTGAGGTGGTTTTACATCTGCTGGGTTCCATGTTGTGGCCTACTTTTAAATACTTTGTTTTTTCTAAGATGAAGAGGAAGAATAAAGATTAAGGTTTCACTGGACTCATGTAAAGACACAGAGTGTGTGTTTGGAGGACTATT
610	sa.chr11	7766767	7767010	244	+	ATAGACTGTCTATCTGTGTGGGGAATGACTCACCTCCTCCACCTGGAGTAGAGCCAAGCCTTTCTCGCCTCCTCCCCCTTCATCTGTGTGAGCCCTTCACTTCACTCACTCCAGCTCCACTATGGAAGCATTTCAATCATTCAAATTAGCTGTAATCACAGCCAAAGGCAAAGAGTGGGAATGGCGGCACGTCACTCTGCATACTCGAGAACACTTAATACATTGATTTTATATTGAGCATGC
611	sa.chr11	7843513	7843906	394	+	CTTCTCTTTGCCCATTTGGCTGCAGTAGCAAAGGTGAGAATAATGAGGGTGGACGTTGCTCTGTGTGGCCTGATAATGTCAAAGTGTTTAAGGGGGCAAATGAGAAAGTATCGGTGCTGACGTGTGAGGGGGGCCTCTCTCCACGCCGGCTCTCTCTGTCCACTCCAATCCCTGTCCTGCTGCACAGCACAGTGACCGTGCTGCTGTCACAGCATGCAGGCCCATGGCTGACCTACATACACCCTCTGTCCCCAAACAGGCAGACGTCTCGCTGTGTCAGCCACCACGGTCAGACGCTCTGCTGAGACAGCTCAAAGCTGCACAAGGTCACACTTGTGTCCACCGATGAGCTCTAAATTATAAACAAAGACCGAGCAGGCAACATCCTGCAAA
612	sa.chr11	8177818	8178020	203	+	GGGGCCATCAAATGTATCCATTATACATCATTGTAGAGCGACTTTAACTATTAATGATTTCTCCACAACAGCCGTATTAATGAGCTGAGAAACTAATAGTCGCCCTACTGGGAAAACAGAATTAGGCCCTGACTGCCTCCTCGCCTGCCTCGGACCCAGGGACCCACATCGCATCATGAATATCAGGATTGGGGGTGTAGGT
613	sa.chr11	8565197	8565583	387	+	ACCGTACGTTGTCTCTGCTAGTCGTTTTGTGTGTCTAGTTTTATTACAATACACTCGAGATTAAATTATGCTCTTTATTTCCATTTCCTCTATGAGGTCTGACCTTCAAATGTATCCGTGCAGATCAGAGCCCACAGCCTGATAGCACTAATATATCCTTTTTGGCTATTTGCAGGGAAATTACACACACACCACAATATTGGAGAAAGAAAATGAGATATATAATGAAGCAGTGATCCAAGTCTATGACAAATTTGCCAGGGCTTGGACTTCTTTTTCAATCCCGGCAATTTAGTGCTACGGTCGAAAACAAATTGGACTTGAAGTTATATTGGCACCAAAACTGAGAACCTCTATCCTAATTTATTTAATAAGGTCTGTTAGTA
614	sa.chr11	8628059	8628528	470	+	CCTGTATCCTTCAGTTCCCTCTCCTGTATCGCTGGCTCTCTGCCTGGGGGCCACTCTGGGAGGTAGCCTGATTTTGTAGGAAATGCTGTATTTCCTCCCATTTACACCCATGAACCTGAGAACATGCCGTCATAGTTGATCAGTCCTTTCCCCCCTGGCTGCCCTACCCTAGCAGGTAAACAAGGTTGAGAAGATTATTATTGTTCCTGCAAGCCCAGCCGGCATCATCAGTGTTTATTGGCCTGTTAGGGTTCTTTACTCCCCCCACCGCTGTAACTCAACCAGCGTCCTGTCTCTGATGACAGGGGGGGAATTGGTACTACAAGCTCTGGGGCCTGCAGCCACTTCAAGCGTGAAGAACACTTGCAAATTAGAACTCTCCTACATCAGGGACCCCAT…
615	sa.chr11	8631539	8631740	202	+	GTTTTATTGTTTTGATCCAAAATGGTTTGTGTGGCTGTCTGCAGGCTGGAACTAAATGCTGCAGATTGAAATCTCAACTGTGACCTAGCTGTGGCTAACTGTGAATCTGCTGCAGAGCTGCCCATCAAGCCTCTCTCCTCTTCACACTCTAGATTCTTGTTTGTCGGTTGGTTTATTTCTCTCTATCATTTTGTCTCTCTT
616	sa.chr11	8660377	8660674	298	+	AGGTGGCAGAGGGTGGTGTCAGCGGGTGGAGCGAGGGGGTGGATGGGAGGGGGATGGGGGGTGTTGGTGTGAAGAGGTGCAGAGCTTTGATGCTTGTTGGGGCTCACTCAGCTGGGCAGTACACGGTGCTGCATCTCGTCCCAAGGCTCTGTATAAATTCAACGCCAGTGACAATTTACAGCTCGCGCCCATCCTCGATATGACGCACTGAGCAGGGCGCCAAGCGTGTCTTGTTGCCATCTCACCAAAGTGAGGCTAATTTATTACAGTGTAAAACCCACAGAGCAGAGAGAGGTG
617	sa.chr11	8668797	8669052	256	+	GATGTTAATTATAAGCAGAGCGGCAGGTTGGTGGGATTATTGAAGGTCAGTGTGTGTCCTGGGAATACTCTGCCCTTTTGTACACTCCTCTAATCCTGATAAGAGAGGGAGCGGGCTGGGGCGGGATGCAGGGCAGGCCAGAGATGGGGTGAGGCGCGGGGCTGGCATCGGGCAGATTAACCTTTTCCCCCAGCGTTGACACACTGATCGATAGACTCTGTGATGGCAGGGTGATCCACTCATGCCTGTCATTCA
618	sa.chr11	8692419	8692671	253	+	TCCAGACCCTACGGTTTCCCCCGGCAACAGGCCAGGCAGCAGTCAGGGCATCCTCTGTGTCTCCGACCATTCGCCCCATGGATGAAGTTCTCCTTCAGAAGCTGACCGTCCATCACCAGACCTCCTGTAATAGACGGTGAGTCGTGACAAGCCAAGCTGAGAGGCCATCTGCGCACGGTGGGGTCCGGGAGATATTTTTGTCGCTGAGCGTGCCTGGCCAAAGAGCTCAGGACTGGCACAGAGCTCTGCTGA
619	sa.chr11	9682087	9682590	504	+	TCTGAACAGAAATATGGCAACGTATTTCAAATCAAATAGAGAAATTTAATATTTCAAACGTAGCATAATCCACGCTACTAGAGTGGAATCTGTGAAAAAGAATCACTGTGATACAGTGTGCCTGCAGTAGTGTAATAACAGGGCACAGTACAATATCTCTAAAGATATTCCAGATAAATTGTGTGGGTGTGAAAATTAGAAATAGGGGCCATTTGGTAATGCCATGCCAATTAGGTCTGGGTAGCAGCTCTAACTATGTGATTTGGAGAAACACCCAGCAGTTCAATTGTGTGTAATGGTCACCTGGCAGCACTGCTAATGCCCATTTCAGCCTACGCTGGGCAGGCCATGGCCCAGTGGCCCCCTGCACCCCAGGCAATTATGTTTGGTTTCACACGG…
620	sa.chr11	9684405	9684700	296	+	GACACACACACACATGCATGCACATGTACACACAGTGAGAGTCAGATTGCGTGTGTTCCTTCCCGACTGCGCCTCAGAGGACTCGGCGCTTGTTCCACAGACGAGGACATGCATGCGCGCACACACACGCGCACACACAACGCACAGCGAGTCCTGATACACACTTCCCATCTCTGCTGGCATCCTGGGAGGGACGTGCAAGAGAGAGAGCAAGAGCATATGTTGGATAGACGTTTGTTGAGGGGGGATATTTCTCTTTGGATGTTGTCTTACAAGCTCTGACGGCGTGGCGCAG
621	sa.chr11	10448721	10448950	230	+	GAGCTGCCATATAGGGAGAGTCGCCTTGCTGCAGTTTCAGTCTATTTACCAAGCTGCTTCTCAGATTACAGTTGGTCCCGCCTCCTCAGCACACAGCTTAAGCCAGTGGTGAGGCTGCTTTTCTGCATGGAGGCGTTGCTTTCAGGCTTAACCGCCTGGTTGCCTAGGGAACCGGGCAGCAGAGACAGACGGATTGGGGAAAAGAAAGCGTTTCCAGGTCAGCTCAAAC
622	sa.chr11	10494625	10494830	206	+	TAGTGTTTTATTCATACAGGTGAGGGTGCTCATACATAATATTTATTTTTTTTCTATAAAATATATTACCTTTCAGTTCCTGAAAGCAAAACTAGATATAATAATCAAGTTTCATCTGATAAGAAGCAACTCATTTTCAAGTGTCAACCAAGGCAATCAACTGTATCAGCAGTCAAAAATGCTTTGCAGATTAAGAAATCACATT
623	sa.chr11	10985272	10985573	302	+	GAGTTTTCTTTATTCCATTGAAAAACCGGGGATGGCCAAAAGATAGGGCATTTTAAAACTGTGTCACCCTCTCCAGTCCCTTTCTTCCGCTGTCTCTCTCTATCTCCCTTTAATTTGCCTTCCTCTTTATTTTTGAAGTGACAGATTTCACTTTGGGAATTCATTAACCGTTAACTTGGGCGATAAAATATCTATCAGGCCCTCTGCCCGGTTCCTTTGCTAAGCTGCGTGGCGCTCCGGTTCAACGTTGTGGGTGACCAAAGGCAATTAAAGAGGCTTCACACTCGCTCACTCTGCCAGT
624	sa.chr11	10985591	10986000	410	+	ACAGGAAGGCTGCTCAACGTACCAGCAAGAATTGTTTTCTTAGCAGCCAAGTATACAAATTTCATGGTATGGGGAAACTCCATTTGCCACTAAAAAAAAAAAAAACCCTCGTCAGTTCCTCTGTGTCATTTCCAGGCTAATATACTACAATTGGTTTTGGTGAATCTATTTTAATAGCATAAGGTTTTGGCCTTCTTTGTTCTCTATTACCATGATGCACAAAGGGCCTCCCCGGGCAACGGATTGCACCCTGGTCCTAACCAGACTCTTTCAAGTGACAGCGACGAGGATGTGACTTTGATGTAGATGAAGTCTCATGTTAATGAGATGCTCGATTTTATTCTCAATCCAACACCCGTTTTCTGAATCAAGCAATCTCGGATAAGTTGGTTGATATCG…
625	sa.chr11	11413716	11413957	242	+	TTTCCGAGCTTAAAGGGCCTTGTTGACATGTAATGGGGTGAATCCTTGCTGGATGAAAGGGAATACCTTGTCTGGTTGCAGAACAACACAGGGTCGGTGCCGCTTTCAAAACTCCGCAGACTTGGCATGAAAACAGCCACCCCCACAGTCAGCCCTCTGTGTTTATGCTTCTCTGAGACTTGTGAAAATAAACACTCTCCCTGGCAGCCGAAGCACCGTCAGCTCACTGCCACATAACGCT
626	sa.chr11	11439666	11440149	484	+	TCTTCAATGGAGTTGATACATTTCATTGTGAGCGTCACAATTTGTTCTATTGTAGAACAAAGTGGTACTCTAAGTCTACTTAATGAAGTAGATGCCTAACTCAGTTCTACTATGTGCCTTATGCTATAACTTGGGAGAAAGTTTGTGAAATTCAGGATATATGTGTTCTTTGTTAACTGATTCACATCCTTTTGACGCCTCACTAGTTTTGTACTGTTTTGCATCTTATTTCCGAAGATCTTTTTATGGTGTATCCTGTTAAAAAGGGGGCAGCGATGTCATAGAAAGCATTTGTGCACTCTTTCAGATATAGTTGGGTAATCCAAGAACCTTATATATTGATCTTCGTGTTAATAGTTGAGTACAGTAAGTGTTCTATCAAGATTGTCCATGTTTCCC…
627	sa.chr11	11440518	11440759	242	+	TAACTTATTGGTAAACCTAAAAGTGAAGTAAGAGTAAATGCAGACCCCGTAAAGCCAGGTTGCTCTGTAGTTAATATATTCTTACTCTATCATTTCTTTCAGGGAGAACAAATCTTGGGGCATTACAGCCATACATCCCGACGTTTGAAAATTCCCTAAAGTATTAACAGAAGGGGAAAACTTTGATGGGAATTCCTCACCATTGAAGACAAAGACAATATTAGGATAAGATGATAGCATA
628	sa.chr11	11444613	11444827	215	+	GATACGGCATGTTTCAGTGTGTGACAGGTCATCTTTGTACTGGTGGAGTGTAACCTCTCAGTTCTTGCTAAACCTTCAGGATGCACGCGGCTCCCTCTCCCCTCCATCTGCTGGTCTCTATGAAGTCTGCACCCGATCACAGGAGCTTTGACTGCAGCTTCTGTCTCTACCACACTGCAGTCATACCTAACCCCTGAGCCAGATCAACAACACA
629	sa.chr11	11445962	11446208	247	+	ACCTAACTTGTTGATTATTAACAACGGGGATGGGAAGAAGACAGATGTGTTTCCTGTGTATCAGCGGTGTTTGAATTGTCAGTCTGAAATCAGCGCTGAAGCTTTTATCAAAGCAAAGTAAGCTGATCAATTCCAGATGCTCTCGCTGTCCATGCGAGCCAATCTGCAATACCATTTTTGTCAATAAAGTCTCATGATATTCACAAGTACAGATTGTGCGTGTGCGTCAGGGGATGTGTGGGTAGT
630	sa.chr11	11783294	11783581	288	+	ATTCTTTCCCTCTGCAGGCTCCCTGCAGGGCCAGTATGAATCAGAGGTATAAACTAGTGCCTTGAAAGACCAGTTATGAGTCATCATGTCTGTATTCCTCTCCAGCTGAGCTGGAACACAACAGTGGATGATGGAACACCCTGCAGTCGGAGCACCAAGTCTGCTGCAGTCACTCACAATGGGCCCCGTTATTATCGTACACATAATTACAGCCAGCCACTCAATCTGCTATGCAGACAACTTGATTGGAGACCACTGACTGGCCTATTATATTCTGGAAGCATTCT
631	sa.chr11	11845566	11845910	345	+	CGAAACGTTTAGGCGATGAGAGGAGCAGAAATAATCTTGAACATTCAAATTTGGGGGCTTTATAGACAGGAGAGAGGCTGTGATTAAAGCAGCGAAGCTCTGGCTTTATCATATTATCCCTGCCCTCCCCTTGTCCAGTCTCACCACGCTCCCTTTGTTCCAGCCGTCTTTTCATCTCAGTGCAGCTTTCAAGACATGCCAATTAACCTTTCAGCGCGCTGGGTGGACATCTTGGTGTCTTTGTGGTGGCCTCCCCTTGGGCCTTTGTGTTGCCTTGTCTGCGGACAGGCACATGGGCTCCTGTCTTTGTCTGCTGGCGCATTTCTGTCACTCTCACAGCTCTC
632	sa.chr11	11852013	11852220	208	+	CTAGCTGTGCCATAGTGTCATTTGAGTGCCTTAGATCTAACTATAAAAACCACCACTACAGATGTCTATCTGTCCCTCAGCTGTGCCTCTACCGCAGTATGAATGTATCGTCTCCAAACCTCAGACATTCGAAGCACCTTTATCATTGATTAGGTGTAGGTGTGTACACTCCTCGTTGCCTCTGCTGCAGCTCGCAGCAACTCGAAC
633	sa.chr11	12023089	12023453	365	+	GAGGTTCTGATTAAGTCAAGGTTACAGCAGCAGTGCTGGTGGTGTGGGCCTGGGGCTGCCAGTCATGAATCTAGATTTATTAATCCAGGGACAAGTAGTTAAGCGATAAAAGTGACAGAGAACTGCAGTCCATCCATCTGCCTTTGTGACCTGTGGGATTTTGTGTTTGCCCAAGGCCGGCTCCCCGGTGGATGTCTGCCTCCCTAAAAACAGACCCATTCATCAAATGGCCCCGTCATTATATCAGATGACTTGTTATCGGTCCAAGAATCAGCACATTCTTCTGGGGTCACTACTCACTGTCAGTCTGTGAGGCAGGAGGAGAGTAGAAACTGTGGGCATCAGCCATTAGCAAATATGAATT
634	sa.chr11	12529445	12529932	488	+	TGGCAGTTTGACAAATGGGTGGGTCATAACGCGCTGTGTACGGCACACGCCTGAAAGGCAGTTGCAGGATGCTTCATGAGTGGAACTGAGATTGGATGCTCCCTGTCCTCTCTCATTCAATGCATTTTAAAAAGACCCTCCTTTGGAAAGTGTTTCCAATTATGCCGGGAACATCAAAGTACCCATTCTGAGCAGAATCTCACTGTGTGATGGTCTCTCTAAAAGGGGGGCCGCTCCGTGGCAAAGCATCCCAGCTCGTTGAAGTACAGCTCCCCTGAGGACCACCTCTCAATCTGGAAAACCCTTGCCCCCTGATTGGACAGAAAAAGCCCAGGTTGTCACGGAAACCCCTCCAGCATGCCATATCCCCGCAACCTGGCGCCTGAGCAAAGAAGCCTC…
635	sa.chr11	12532011	12532324	314	+	AGCGGAATTCATATTCATCACGCAGGCCGTTAGGTAGAAGGGGGGGAAAACTGTTGATTTGCTCCTAGCCGATGATTGCTTCACGAAAAAGAAGTCTTCAAATGCGACAGAAGTATTTATTATGCTAATTATACATTCAAATCAACGAGGAACGCTATACCCACACTGGAGAGTGCAGTCATTACCGGCACAAGGACTGTCTTTCACTGGAGCAAGCAATAAGCACTCAAAACAGATGCTTTCATCTAACTGATTTAAAAAATGCGATGCATTTAGACTCAAAGAGAAAATGTCTGTCGGGTCCTTAAATTCT
636	sa.chr11	12534946	12535156	211	+	CAGGGAGCGGCACCTGGTGAACATTATTTTCAAAAAGCATCATCATGCATCATTGTAAGGATACATGCTCTAATCAGCTGAACCATCTGGCAAACGGCTTATGCACCATCAAGCTTAAATGCCTTGCATCTGTTGATCAAATGGATGTCTCATTGTTTTCAGAGTAACACCCTTAACCTCTGAGCCTCTGTGTGCTTCCACTTCCTGTCA
637	sa.chr11	12731678	12731884	207	+	TATGCTGCACTTTGGTGGGAACAACCCAAGCTGAGAGATGGCGCCGGTTTTGCGTCTGTAACCACTGTTGAAATATTATTTCAGAGGCAAGCCGTCCCCGCATCTTGGAGCACGGTGAGCAGAGCACTTGAAAAACGCATTAGGGCCAGGGGGCACGTTGGAGGCTATACATTTGCTACCAATTTAGGTCCTGCATCTTAGATTTC
638	sa.chr11	12731905	12732490	586	+	CCCCGAAACCAAGCCTACTGTAGTAAATGACCTCTAGGATAAATAGACAGCAGGCTACATGACCCCAGCCATCAAAAACGGAGGCTGTAATAAATACTACATAGCTTTACAGGAAGCTTGTTCGACTTTCTCCCAAAACCTGCAGGGAAAGAAAACGAGGGGGCGAACGGGGTGAGTCTCTGTTCACCACTCTCTCTTTGGTCAAAATCTTTTTTCCTGAGGTCTGTTATTACCGGCCTAGTTCCTGGGTTCCCATTCAGAGTGGAGCTTGTTCATATAAACCTTGAGGTTTTGAGGCATCGTTGGACTGACTGGGTGGCTTTCACCAGGGAATTAGCACAGGGTCGCATTGGATCACGATCAGTGGGCCCTCTACGGCTAACCTGTGTTGGACTGGGC…
639	sa.chr11	13463625	13463946	322	+	TTTTTTCACCAACATACTGCCTCAGCCTAAGGAAATGTGCAACTGTTTGCAAAGAATGATGTGGAAATGTAGCTGATGGGGGCCGTAAAACACAAAAAAAGACTTGAGATTGTGCATATAGATCTTTAATAATTACACTGATAGCTACATAAAGGCATGAAAACCTCCAAAGAATCATCCATCTGGATATACTTCCTCTCTTTACCCATAAGGCCCTAAAAATAATCACCATCTTTTTCAAGTAGAAGTGTTTAATTGGGTTGTATGAGCAGCTGGAGGTTTGGTGATGTTCAGCACAGCCTGAGTCTCAGCTGTTACTTT
640	sa.chr11	13532125	13532340	216	+	TAGAAATAAACAAGTCTCACTATGCCTCCTCACACAGTGAATTTCAAGGCCACATCTTAATTGAAAAGCTCGAGTGGGCCATTACATTTTGTGTAGGAGGCAGGAAAGAATAATTTGAATTCACATGCTCCGTTCAAAGTGATGAGTCAGACGTCTTGACTAATGGCATTTGTTTGGCAGTCAAGTGAGAAACAGCATTATTAGTAAATCACACT
641	sa.chr11	14075291	14075745	455	+	AAAAACTATATTTCTTACTGTACAGTTTCCATCAGTGAAAGATTAAAGAGCCAGATATAATTGTTGCCATAATTACCTTGGCCCACTAATTTAAGTATTTTGGGGGAAAAGAATTACATTAGCACTTGTGCTCACTTTTTAAACACCCAAAATTGATGTGGTCCTAAAGTGTAGAGAATTGGATTGAGGCTTCACTGAGTTTGATAGATCCTGTTGGCACTCCAAGTTGTTTTTATATCTGGCTGGCATATTATATTCATGAGCACAATGATTTTATGAAAATAGCCTTAGGACTGTTGTGGCTCAATTAGAACATTCAGCTGCAAGCAATTAGTCGACTCAAGTGGGTGATAATCTGTACAGGAATTTTTCACGTGGACACCTCCCCGGCAGATGTGA…
642	sa.chr11	14079014	14079305	292	+	CAACAGATTGTTTCCATTGCTGCCATTTTGTGGCCCTGGAAATGATTTAATTTTTCAATGGCCTGTCTGCTATCAACAGGCTTGCCTCTTGAGAGAGATGTCTGCCTTGATAATTGCGCCATGAACCTCATCAGCATTTCAGATGAAATGGAGCTAGACGGGTCACTTTGAGTTTAAGAGACGCTAATTTGATTGAAATTCAAACTGGGAGCACCAGGAAGTAGATTGTGCCTTTTTCTGTAATGTGCTCCCCTCACTCATGTCGCTTTTCCTCCTCCAGTTACACTGCCA
643	sa.chr11	14081063	14081354	292	+	AGTGTGCACTTTGAGACCTATGCCCTGGCAGGCCCGAATGCTGAACTTTTTTATGGGGATGAATTTCAATTACATGCTAACTCTCAAATTGAGGGCCAGGACTATGCCTGAAAGAAGTCATTAGGGCTTTTCGCAATTGGTCTCCGGAGATGCCCAAGGTTTCACAGATGAGAAGGAATCACAGTCACACATTCCCGTAGATCAGGGCACCCGTGCTCCACAGCGCTAGAATTAGGGCAATATATCAGAAAGAGCTATCAACACGTATGTCAACATTGTTTCAATAGAAAT
644	sa.chr11	14082444	14082756	313	+	GATCTGCTGTAAATGGGCACACTGGTCTGTGATAAGAAGAAACAAATATTATCTCTGGTCCCTGCTAAATCAGCAGAACAGAGTTATTGATCTGGCTCCTCGCATTGCCAATAGAATTTTAAGTCCCCTTGGTAGCAGAGTCGGCTCGCTCGGGGTATTGATGTTATTATCATGATTTCAGTACAGCAAAAGGGTGGTCACCTGCTATTCCCCGGGCTTCAGAGCACACTGCAAGCTCAATTATAATGTCTGCTCTCCAGATGTTAAAGGCAGCGACCGAAATTAACTTTTGACACTGCTGCAGTAGGCTGG
645	sa.chr11	14466463	14466669	207	+	GGTCCTGTTTGCTCAGGGACACTCAGTCAGTCTTGTGCCCCGCGACCACATTATCCACCTATTAAAGTCCTGCCATTATTTACCTTCCTCCTCGGGCCGTGTCCGGCTGATAAAAGGCTGCAGTGTCTGTTTAACTCGAGGCTGGAGAGAACGACGACATCTACAGTCGCTGAGTGTTGGCAGAGCAAACATTCCTGAGTGCCCTG
646	sa.chr11	14478092	14479039	948	+	AGTAATTTCACGCAGGTGGAAATTCCCTCATATTTTTTCACCAAAACACCAGATGGTCCCCTCTGACACTGACAGCCAAACCTCAAGGCAGACCTCCATCACACATCTCATGGTGAAGGCTTGTGTGCCCTTTCTCAGTTAGCATAGACCACATCAAAGCTCTTCACCCTCCCATTCTCATGGTATGTACCTCACGGGCACGTTGCTAATGGACAGAGGGAGACGCCATAACAACAACATTTCACATGAAAGGAGGGGAATCTACTGGAAAAAACAGTCAGTCACCTCTCTTCATGAATACACTCCTATTGTCCAGAGACTGCATAAGACGAGCAATCCTTCCACCCAACATGTACTGTCACACGAGACGAGTGAGCCATCTGAAGCAGTCTTAATCGC…
647	sa.chr11	14480762	14480993	232	+	AGAGTCACCACTGGCGGTTCCTCACTGAGCAGCAGTGGGAGTAGCGATCTAAAACTCCATTTAGGCCCCTGTTTACCTAAGAGATGAGCCCCAAAACACAGACATTCAACCGCTCACCCCTTTATCTGGTCATGAATATTCCCATAATCCTCTGGCCTCTATCCCAGAGGCCCCTTCTATAAAATGCTGGGTGTTGTGCGGGTTGGTGCGGGTGGAGGGACTGTCGCCCAT
648	sa.chr11	14526498	14526733	236	+	GGTCTGTAGCATTAGAAGAAAAGGTGGGTACAGAGAGGGGGAACACCACACAGGAGGAAAATGAAAGGGCTTAAGAAGAAGGTTTCAGATATTCCCAACCTGTGGTGTCGGGGCGGCAGGAGTGATGCCAAAGCTGCCCTGTTTGTCTCGGCTGAACACAAGCTTCCATAAGATGATGTCAAGGATGAAGGTCTATGGAATAGCGCAGTGGGCAGGGAAAAGAATTACAGAAAGG
649	sa.chr11	14559021	14559273	253	+	AGGGATTTGGTCCCCGTCTCCTTTCAGCTGCAGTTGAACCGCACTGTGGTGCCGGCGAAGCGATTTTGTCTCACTGGAGAGCCAGGGCAAAAGATGAAGCAAAGCCTCGAGAGCAGGCCCTTTCTTCCCATGGCCTGCTCCTTTTGGAGGGGTGAAAAAGATTATTGTCGTACACATCGAGTGAAAAACGCATCAAAGTCGGCGGGGAGTGTGGCTCGGATTGAGAGAGCGAAGGGTTGATGTTACGAGGAG
650	sa.chr11	14559509	14559826	318	+	CTCTTTTTGCATCCTGATGTGAAAAGGGTTCATTCACTGGGGCCTGCAGTCTAACTCCCACTCATCTCAATTTATTAGTTAGCGCCAATTGGGCCTAACTGGGAGCTTGTGGGAATCCAGGTGCTTATCATTAATGCCGCTTCATTGTGGTTTTGTGAGGATACGCGGGAGGAACTCTGTGTCATGTTCCTGCTTGTCTGCAAGGGCCTCACCAAACCATGCTTCCCCTCTATATACTGCATCCAGACACACACGCCCACACACGCAGCTACATATAGGGTGACATGCTCGTGGTGAAGCTTCTGCAGAGTGTCTTT
651	sa.chr11	14574203	14574548	346	+	GTGTAATGTGTGCGTGTGTGTGTGTGTGTGTGTGTAAAAGTGACTTATTAGGCTTCTGCAGCTATCGTTTTGGTGTGCATGAGAGGTAGTTGTATGGCTCATAGTGGAATTTCCATTTCATTTCCCCCTTTATCCAATCAGCAGGCCTGGGGGCCTCCAGCCTTGTCAGGCAGGGGGTTGTGGGAAACGCGGTCTGACTGCGGGAGTTGATGTGATTTAGGCCTCGCTTGAAGGGAACACATGCCTATTTTGACAGACGCTGGCCTCCTGCTCAGACTGAGGTCTGCAATTACACAGGACATAAACACTGTGCGCTGAGGCCAGGCTGGAGCTGCGAGGGCCCCT
652	sa.chr11	14603225	14603984	760	+	GGACTAATATTGGGGGCCCTGACCCTGAGATCAGGAAACTTGGCTGTGAAGGATGAAAGCGAGAGGCTCAGAAGTGCTTCATGAAGAACCTCTTTGTGCGATACCAAAACCAACCAAACTGTCACCGTTGGCAGTTGTTTGGACTTCGATGCGGTGGGAACTTGTTTGTCTGGTGTATTTGTTTGTTGTGATGGTCTCTGAGGAGGGAAACCCTCCCACTCAATTGGCCTTGGGATCCAGAGTAGCTGGAGGACAGGTCATACAAAGGCGCAGTGTGATGGGGTCATCACTGTCACCGCCCAGACTTTGGGGGGATGTGCCAACTTTGTAACTGACGGCTTCGTATGGTTGCCATGTCCTGCTCTCCTCAAGTCACCGTGCCCCAAAACCATCCACCAA…
653	sa.chr11	14605873	14606205	333	+	TGGTGGAGGGCAGAGGGGTTGATGCGTGTGTCAGAGAGGCGCTCTCCCACATTCCCCCGGCGGCTGGCAGCAGGCCGGGCCTGCGGAGGGGGGTTCGCCTCTTTCTCACGACCTCTCAGGTTCCTGCGCTCATCTGGGAGCTATTCATTTCCTGCCAGAAAACAGCCTTCCCCTGCAACTGCAGGAGGAGGGAGGGGGGTGCAAGGGGATGGAGGGGAGAGGAGTTTGGCTTCAAAATGAGTCCAGGGCTTGGTACAGCAAGCCCTGGGCTTAAATCATAAAGCTCTCGCTTGTCTGGGCTGCAATCAAAGACAGCCTCAGTGACGGGCCGA
654	sa.chr11	14684721	14684925	205	+	TTGAAAAGTATCACTCTGAGTTCCTGCTCCCGGCCTGCTGTAAATTCCCCGAGAATAATCGTGAGTATGAAAGGCTCAAACTCGGAGCGACAGTTTCAACAGCAGTACAACAATACAGGAACACCTCCTCTCTGGGCCCCCATCCTTTGCTCCATCACCCCACTGTGTCCCTCTGACACCTCGGGTGTTTCGTTACAAAGGCTC
655	sa.chr11	14687259	14687504	246	+	GCCAAGAATCTGTTTGGGTTCAATCTTGATCCATAACCACACCGGACGTTGTCAGATTTAGGGCTCATAATCTGCAGCGAGATCTGTTTGGGGCTTTGAAACCCTGCGGAGATAATGGACTAACTGCCATTTCTAATCAACATAGGAATTGATTTGCAAGCCTTCATGGGCAGCAACGGTCAACAGGGATGTCTCCGCCAGGTTTGACAGTCTAAGATATGAGTGGAGTTAGCTGCGCAACATTC
656	sa.chr11	14716574	14716889	316	+	AAGGAAGACAGACACACAGACAGAAGGATTTACCTTAAGAAGACCAAGACAGCCTAAGTAAAGGGATGTAATGGCTTTGATTCAGTGGGGCGACTACAGTAGAGCGGAGCCCTCCTCTGAAAATTACAGACGTCAGCCTGGGCCGAGTCAGACATCATAAGTGGTCAGACTAGACGCTACGACTGTGACTTAATTAAAACCCACCAAAACACAAAGCCTAACATCACTGCCTCGGTTAATTGTGTGTGGAGGATAGTGATATTTCCACATAACGTGTCATTAACCTCTTCCACTGCTTTCTGATGTCAATTATAC
657	sa.chr11	14875230	14875560	331	+	CAGTCCATTGATGAAGGGTAGGATGATCTGCTTCCAGTTAGGTCGCACACTGTTCCTGTTCGGCGAGTGTACAAAGAGATGGATCCAATTTCAGGACATGCTTTTAATGAAACTCAAACTGAAACACGTTTCTGATTGGAGAACAAAGGGCGAGAATCAAAAGCTGTTGCAGAGGTGACCTGGGCTAAAGCGTGCTCACAGCTCTAAACACCAGCTCCTCCACAAAACGCCAACTCCAAACAAGGCCCCTCCTGAGCATCCTGTTCCTGCAACGCGGCGAGGCGGCCTGACAAACGGAGCCAGATTTGATACCTCAGCTATCTAGAATTA
658	sa.chr11	14926920	14927137	218	+	AGCAAAGAGTTCAAAATGTAGACATAAATGTCAGGCTTACTGTACCCAGTTCCCAAGCCTGCCCCTGCTGTCTCCTCCTAGGCCAAAAACATGTGATGAATGGCCCTGGGCTCTCATCAATCATCTGTGATTGGCCCTGATCTGTGCTGTGATTGGCTAATTAGCCTCATCTGTAACCATTACTGCACAGAGAGGCAGCTGCAGCAGACAAAAAAAA
659	sa.chr11	14933882	14934197	316	+	CATCATGTCTGAGATGAATGTTGCCTTTTAGCTCCGCGCCCGTCCTGGCCATAATGCAGCCGCTCTGTCTCGACACTGTATCACTGTTGGCCTGACATGGAGCAGAGCCTCCATTTAGACACAGGAAAATCCCATGAACCCAATCATGCGAATGCACCAAATTTGTAGTAATTATTTCATAGGAAGGCGACAGCCCTGGGCAGGCTGAGCAAAAACAGACCAGAGAAGGTTAGGCACGCTTATTTGAGAAAATACAGCATGTTGTGTGTTGGTAGCGGGTCACATGGCCCCCGAGTCAACGCTGCTTTGTCGCCA
660	sa.chr11	14936334	14936915	582	+	GGGGCGAGGTAGAGTAACAAGAGCCCAGATTGGTAACACAGTAATTTGGCAGGCAGTGGTTTCATTTGTTCCAACATCCAAGGGAAACTCAAGTTTGCAGGTTAAACACAGGTTGTCAAAACTCTGCCGAGCCAACAGGCTCTTAAAAAGGTGGCAGAGGGATACAGTGTAGCACAGTACACCCAATCAGTAATAAAGTCCATTATTTCCCCCTGAGCACACCTGTAGTCTCCTTGTAAAGCTCACACCTCTGTTTAGAGTGGCTCTGCTCCCTGCCTGCTCTAATTGGTGCGGTGTGGACCAGAGCGTGGGCCTAACGGACCGGCTTGCCTGGCTGTGGACAAAGCCTGCTCTGTTACTGGCCCGGGTGTTAATGTGTTTCCTTTACTGGCAGCGGCA…
661	sa.chr11	14959489	14959836	348	+	ACCTTTAAAGTGTGCTGGCGACATGTATCCCCTCTTTAAGCGTGACATCTGAGGGTGTTTCACATCTAAGCTATAATTACCTGCGCAAATATGTGGAAAACTGCGAGGCAACGCGTATCAGACCGATCATCTGGTGCTGTCGGCAGGCAGACGGCAGTCCCACTGTTGCACTAATGACTTAATAGGCCCCTTAATGACCAAATAGCCTGCTGCCATCCAGAAGCACTTAGACAATTATGTGCTGGCCAGAAACACTGCAGGCTGACAGCGAGGTAGAGAGGCTGGATGTGGACGCTGAGAAAACAGGCACACTGTGCACTTGACGGCTGAATAATTCACAAATTCTT
662	sa.chr11	14960456	14960712	257	+	ATTTCTAGAACACATATCTGCTCATCCCAACAAACGGGAGGCTGCAGTAAATTGTACAGAGCTGGAGGTTGTTTTCCACGGGAAGGGCAGGTAGTTTCCAGGAAGGCTGAGGTTAATCTCAGGTTGTCTGGGCCAGAGGCTGATTGATCACAGACAGGAATGTGACTGACTGATTTCCTCAGAGACCCACTTGGCCCCTCTGGAATGTTGTTGTCTTTTGGGACGTCGTTTATAACCTTTGTTTAACCATGTTAGC
663	sa.chr11	15267728	15268194	467	+	GCAGGTGTTCAAGAGCGTGTAATCACGTTTTCATTGTGCGGGCACCGTTGAAAGGCACGTTCGCCAGAGCACGGCAACGTGTGGTTATGGTTCGGATGGCGCGCAATGAAACCTGATTGCAGAACGCGTGATGACAGATTCTGTTGCGAGAACGTAATCCAAAGGCTCATGATTTTGCAGATTTTACAGTTCACTCTATCTCAAGAGTCAGATGCAAGATATTCCTGCGTGCCCTTAGTGGAATCCTCTTTGTCCTCTTCCTTTCAGTCCTGATTTAGAGCAGCTATAAATCCTGAAGAGGCTCCTGTAAACGAGGGGTGGTGAGACTACGCCCATAAATATAAAGGATTTAGAACCAGGGCCTTTTGAAGGAACTCTGAGTGCCCATTTACGAAGCTT…
664	sa.chr11	15459417	15459885	469	+	TGTGTGATTTCCCTTATTAGCATTTAGATTATCTTTGTTTTACAGCCAGGTAATGCGTCTTTATCATATTAGACTGGAGATGGCCATCAAATGCAATTAACATTTTATCTTAACGTATTTATCCCCGGTTGGCATTACCCGCAGGAAGTGGGATATTGCATCGGAGAATGATGTTAGTGGCCATTAGAGTTATTGAAGTAATTCTGCAGAGGTTGTCTCCATGGCAGTGCTGACTGCGAGAGCCGTTGTTGTTGTAACACTTAAGCTGAATGATTTAGCTAATGGTTTAATGGTTTATGTCCAGGGAGAGCAAGTCTGTGTCGAGAGTAACAGCAGCTGCCTTAATGGCTGAAATGGCTGACGCCTGTGTAAAAGGAACAATATGGTGGTCTGCAGAGA…
665	sa.chr11	15952732	15952955	224	+	GATCACTGCTCCTGCTATGGTGTCTATTCTGTTTAATAGAGGAATAATATAAAAGACACTGCAACTGCTAGGAAACTTTCTGCCAAGAGTGGAGTTGTACACAGTTTCTGAATAGAAAAGGTTTTCTTAAAGAGGCTTTGAGCCCTTCACTTTCCTTCAACGGTTAGTTTACACTCATGAATGCACTGAGCTGATCTGAACCCACTCAAACTGGAGATGTTCT
666	sa.chr11	15953003	15953240	238	+	GCATGCATGTACTTCAGTGTGGTTCAGGCCCTTGGGCCATGAGAATATTGCCGGTCTTTCTCAAGGGCACACATTGCTATGAATGGAGGCTGGCAGGCAGCGTGACCAGCAGCCAACACATTTACTAAGTGGCTGGCACTGGTATGAGTAGGCTGGCGTTGCCCAGTAAACAGACTCTGGTGACGTGACCTGAGCCAGAGCCAGTTGGAGGCTACGCCAACGCTTCCGTCTAAAATG
667	sa.chr11	16474234	16475084	851	+	AGAGCAGGACCAACCAGGCCCAACCCAGACATAAGACTGATAGGGGTGGATGGCAGAGGGGGTGGGCGTGGGCTGATCTGCCTGCCAGCCTTGAATGCTGGGCTCAAGGGTTTTTGATGGGTGGCCACACCGAGCCTCTTGACGGGGGTCTCGGCACCCGGGCAGCTTATTGTTTAACACATTGCTCATCTCTTTTATTCCCCACCAATGCAGATTCCATGCACAGCAGTGCAGAGCACACAGGCCCAACAGTGGCCCGGGACGCCGCCTTTGTCAAGGTGTCAGTCGCCAACGCAGCGTCTCAGCATGGTTCACCACTGGGCATGACAGGGGATGCAGACCCCATGAAGGGGGATTAGCACAGCACCTATTGTCTGAGAGCACAGTGGTGCTGGATTT…
668	sa.chr11	16492790	16492993	204	+	TGAGTCAAGGACATGGTGAAATTTGGAGAAAAACTGATGAGTTTTCACTTTTACTGCACTTGATAGTTCCAAGCGCTTGCACGGGGCATCAAATTCCTCTCCTAATGACATGCCTGGGGCTGCCTGCAGGAAAAGTGGCATTTTCATCTTCCAACCTGAGCATCTGATTGGACACCGGGCGCGAGAGTCACAAAAATGGATCT
669	sa.chr11	16493607	16493800	194	+	CTGTAGTGGTGAGATCCTCACTGGGCAGCCCTTTGATCTCGCCTTGTGTCTGCTTTCACGGCCAGCTCTGCATGCAGAGCCAGTTTTTAATATGGCAGCGCACCCCAGGTCCCAGAGTAACAATAAACTTTACCTTCAACTGTCAGCAGGTCTTAATCACTGGGATTACTGCTGCACTAAATGTTAGATTCCT
670	sa.chr11	17004183	17004414	232	+	CGAGTGTATGAATGTATCTGCCTCGGGTTTATATTTTGAATAAAATGCCTGTTTATGTCCACTGGCAATAACACCTCGTCCGTATCGCCGCCATCTTGCCCGGCATGAATATATATGGCAGGGGGCCACTGGTACCAGAGGGGACACAGACGTCACCAACGGGACCGTGATCTCAGCGCGTGGGCCAGCAACACCGAGCACGAGCGTTCAACCGTCCCACAGCGCGTGAGA
671	sa.chr11	17053297	17053715	419	+	AAGAAACTTTACAATATAAAGAAACATACAAAGAACATCTTTATTACCTACACAAGACACCTAAGTCCCTAAGACAAGATTCTGAACTATCCTACCATGTAAATACAAAGCAAACCCAAGAGACAGACTGCTTCATATTGAATACTGCCGTGTCATTAGAAAGGACCATGAACGGTACAGGAAAATCATTCATATCCCCTTTCCCTTGAATCCCCTGCCCCTCCCCGACTCAACAGAACCACCCCACCCGACCAGCAAATCTTCCTAATGGTACAGTATTATACATCACAATAGAAGTACAGAGATGGCCAACGATCGATATACACAGAGGACTGAGAGAGGATCAGTGAGAGAGCTTCCATCTATACAACGCTATAACAGGAGCGGATAGCAAAGGAC…
672	sa.chr11	17109130	17109424	295	+	AAGTGTTATTTTAGCAACAGAAACCCCGACAGAGGCTTGAACTGGATCTCTCTCACACATTTATTCTGCCTCTCAGTATTGCTGCCTTTGGAAAATGGGGATTAAGTCTGCATTTAGGAGAATTTGAATTGCAAATAAGGCTTTGTAATTGTTTTAGTCTTTAATCCTTGCAGGGAGGGCCTCAGTGTAATGCAAAGTTGAGACAGGCGAACATCTCAGGCATTCATCTGAGGAAGGACTGTGTTTGTTTCACCACTCGGTTCAATGAGATTTAATAAGCAGGGTGTCCGATGA
673	sa.chr11	17153902	17154200	299	+	TTTTTTTGCATTGTCTGGCCTCCTCATCCGGGCTCGTTTAGTATTGTCTGGGCACGAACAGTGCTTCTATTCTTCGCGGCCGTCTCTCCCAGGGATCCTAAATGGGACATAGATATTCTAGCCGGGTCGGTTCTTGGCCTGGCACTCGATGCCCCTGAGTGCTCTGCTTAAGTACAGCCACTAAGGGCACTTGTGGAGGCCTTGTGAAAGTCCATTCTGCTTAAAGGTGAAGGTGGAGGAGAAGTCGATACAGCGGCGGAGGCTTCTGAACTCCCTCGTGTGCCAAGCCAAAGGTTTC
674	sa.chr11	19279299	19279664	366	+	AGACTCCAGCCATACAGCTTTCCTCAATGACATTTTCTGAGACTGCCCTCCTGAATTTTGAGGAGGAGCCCCTACATGAGTTGAGAGGAAACCTTTTGAGTATTCAACCTGAGTCTGAGACATGATGCGCTACAATCCCACAAAGAGACAACCAGTGACCATCTTATTGTTATGAATTCCGTCCACATCCGGCCATTAGGCTGTTGGTGTATCTCTAAAGCCTGTTTGGGGCCCGCTGTTGTCTCCTCGTTGCTTCTGAAACCCCGTTACGCTGGCTTGAGGTAAGAGAGGGTGACGGCAGTAGAGCTTCCCCCCCGGCTCGTCTGCGAGACTCTGACACTAAGCCCATTATGCTTCCATTATGG
675	sa.chr11	19283592	19283864	273	+	CAGCAGATATTTTTCTTTTGATATATTAAAAAACAAAGTTCAGCTGAAAATCTTAACTCTGACATTCATCACTACAGGCCCGCTCTGTTAAAGAGAAAAGCAGTCGAGGGGTAACCCAAAGACAATTCAGCTTTATTTTCCTCATATAGATTTGACTGTACACGGTTCATACCATTACACAGAAGGCATAAATGAATAAATTCAGTGCTCTCTTTTACATCTTTTTCAAAGACACATGGCAATAATAATAAATAGCGCTCATGAAACAAGAC
676	sa.chr11	19298456	19298721	266	+	GCGAGGGGGAAACCCTCGGAGAGAGCACCGAGGAGAAAATTAAATTGCACTTGGGGGGCAAATTCTATTAGGGAATAGTTATTGTCTCCTGACAGCTCCTGTCCATTTGGGTAATTAGTAGAAGAGATTGGTTGAACCAACCAAATCTATTCCCGTCAGAAATGATATTTTCCAATTCCCTTGATTGAACCTGACCCTGTCGCGCTAAGACGAGGCGGTAATAGGCTCATTTGACTCAAATAACAAGTGCTGCAGTCCAGACGAG
677	sa.chr11	19301065	19301491	427	+	CGGCAGTAAAATGAGATGGATCTGACCCTGCTTGACTCCGTCCTTTAAAAGGCTGCACGTTTCGAAAACCTAAAGGGGATCTGGCTTAGTTTGGATGTGATATATACCGATACCATATATTAACCTCTTTTTCATAATTTATTCACCCTCCTTCCTCCGCATCCCTCCCTCCCTCCCTCCCTTCCTCCCTCGCTCCACAGCAGGAAGCTTTATAGTATTATTAAAGTCAGAAAGAGAGATGACAGAAAAATGCATCAAGCCCCTCCTGCATTTTAATATCAATACCGGAGGGGTAATAAACATCGAGGCAGAGAGCGTGCAGGAGAGGAGTGACTATAAAACCCCACATTGTCTAATTTATGGAAGACAACAACAGGGCAGCAAGGTGAGGTTTTTACC…
678	sa.chr11	19414282	19414524	243	+	AGACTGAATGACCTGCAGGTTAATGTGCTGTTATGGAGGGAGTGTCTCATTACAGCTAATGAGCTCTACTGTATCTGATTAACAGACATTAACAGGAATCATATGTGATGATGTCTGACCGCCGTGTCGTGTGCTATTACAGACAGTCATCACTCACTCGGTTATTCTGTATTAGACTGTTTGCTAATATGGTTTTGAAGGGAGTGATGCTGAGCTGAGTGTTGCTGTGCTCTGGTCAATAT
679	sa.chr11	19666195	19666414	220	+	GGGTTGTTAGAGAGTCTGATTATGTGTGTCTCAGGCAAATTGGCGGTAATGAGTCAAGAGACTGCGCTCGTTCACATACATTAAAACAGCGATCATTAGGAAATTAGGGCCCAGATTAATCCTGTTAATGACACACTGGTGCTCATGGGAAAAAAAGACGGCCCCAGATGTCGGGATGCGGCGCCGTGATGAAGCATCAACCGCGTGCGACGTCTCCCG
680	sa.chr11	19667564	19667967	404	+	AGAAATGTGTTCTTTGGGGTGGCAATATGAGAGGGAGCCCTGGATAAAGGAGAAAAAAAGATTACAATTTTCCCCCCATGTTGAGGTGGCAGAGCTGCCAGCGAGAGGCTGAGAAGAGCAGCGAATGTAATGGTTGTATTACTGCACTCGGCGATGCATTATTAATGCAAACGTGATCAAGGCAGGTGGACAAGCCCAGGAGAGATAGCGCTGCTTAATGAACAGCCCCCTCTCCCTCAGCAGAACAAGGCCTGGCAGCTGTTAGTGTTGCACTGTGAGGTGTGAGCCGCTGTACCTTTGTGGTTAAGGTAGCCCCCCTATTTAATTAAGAAATAATCTGCAGCCGCTCCTAATTGACTCTGTTCACCGAGCGGCGCATGTGTCAGCGCCGTGGACGAG…
681	sa.chr11	19683385	19683608	224	+	GGCTTTGAAAAACATACAGTGTCTTTAATAATTCAAGCATTGGTGGGTTTGAATAGCCTCTTTAGCGTAGAAATATACAGTCTCCTGATATAAGATCAGTCCCTGAGGGGGCTGGCTCGACATCTTTACCGCAGCGTGGCCTTTCTCAGCTGCAGTATGTGCTGCTGCTTAAGATGCAACTACCTGCCTGATTACATTACGTAGAAGAACGGAGCGTACGCGG
682	sa.chr11	20129184	20129403	220	+	GTAAGAGGCTTTCATTAGCTTGGTGAAGAAAGCTTTGTTATGGGCTGTTGCACTGTAGCCTGCAGCTCAGTGGCATCTCATTTCAATGACAGTGGCTAATTCAAGGTCAGAACCTAGTATTTGCATATCTAAAAATAAGAGTCCCTGTCACTGCATTATTGTCTGGCACACAGAGATTCTGCTTACCATTTGTCCCTCTGGTATCTTATGAATTTAAAG
683	sa.chr11	20667543	20667960	418	+	TTTCTGGGGTGAGAACACTCCCAGGCTCTGACTCCTCCATCTGAGAACCATCCATTTCAATATAAAACACCTTCTCCCGTGCGGAGCCCGCCGCCGCTGCTGCTCGGATCTAAATTGATCCCAGAGTGGACATCGAAAGTGCATCGACAGCAGCTGGCGTTATTGTTGCAGGGGGGCCGCGGCCGCGGCGCCGACACCAGCCCTGCCTCTGTGACTTTGTGCCCCGCGTGTGTCGATAGCCATTTAAAACGTTACCATTTGTCATTTGTCTCGTTGTCATTGAATGAGAAGGGACAGGCAGGGAGCACTTCATTAATTCAGAGACAATGGGAGTGCTTGGTGCATTAACCCCAGACTGCCGCCCGGGTTGGTCGGCCTGGGCAGGGGGTCACTGGGATG…
684	sa.chr11	20672746	20673133	388	+	AATTGCTTTTGCATAATTAACCCTTTTCTTGTCGGGCTGTGGTCGGCCTGTCTGCTTGGATTTACGCTGACAGGCCCGGCCCTATTTGTTTGCATTGGTGCTTCAGTGGGCACACTTCATTGTGGCTTCAGCAGTTAATAAATCACAGTGGAAGCCCTCCTCTCTAGACGGCAGCGTGTGCTACGGTGGTCCTGTCACGAGGCAGGCACCAGCGCCGAAGCGACAGCTACATGCTAATTCAACATCGGCATAATTCATTATACAGTCGCAAGTGTACTGGAATGGAAAAAGAACCAACATACACCAGGAGGAAGACGACAGGCATCAAACTGTTAAATCCTGCTCCCCTTAAGTCCCCTCTGTTTGCCTTTGTAAAGACTCGAGTCT
685	sa.chr11	22215700	22215915	216	+	GTTCTCATGGTATCAGACCACCATGTTCCCGGTCCCCCGGTATCAGCTGGCCTGTTGTGGTTTCGATGATGCAGCTCAGGAATCTGTCACCCCGAGCAAAATGCATCGTGGTGTTTAGAATCAGGGCCCACAAAATATGGAGGCGGTTTCTGAGGGGAAGAACTCGGCGACTCGGTCCCTGGATCTGATTAACTGTGTGTTTGTGGGAGGATATC
686	sa.chr11	22218454	22218773	320	+	GAATCTGATTCGGCAGCCAAATTGTTGGAGGCCATGCTGGAGACAGCTGTATCTTTATTTGAGCTCTGGTGTACGAGACCACATTTTCCCTCCTAATGAGCTTCTACGAGCCTTCGATCGAGCTCTTTTTATGGGGATTTCTGGGCAGAGCTCGAGGCTAATGAATCAGTTGTCATCACATGTGATTGCCTGTTTAAAAAGTCCCAAACTTTTCTGACTCTGCTCCGTCAGGTTCAGCCAGGGTCAGTCTGCACAGAAACTCGCCCTCTTCAGCCAATAACCTGCCCGAATCAGCAAGTGGCTGCAGCTCACCGTCACT
687	sa.chr11	22437290	22437521	232	+	GAGAGAGGGAGGGAGGGGAGACACACCAGCAGCTCCACACACACTCGCTCTCGCCGGTGTGACAGGTGGAAGCCAGCGTCTGTTTGCTAACCACATCCTCTGCCGAACGGCGCCGTGTCACAGCGATGGTCGCGTGTCTGCGTTAGCATGTCTGACTCCTTCTGGACGGTGCTCTCCAATTTCTCGCTGCCTGAGAGAAGCATGCTGCGGCGCTCCAAGAGGTACTCGCTC
688	sa.chr11	1178270	1178487	218	-	GGTTCAGCCTCTGTAATTCCATTAGAGGCAAAGCACCATAAAATTGTTTCTGGGTGAGGTCTCTGCCGCGCCGCAGCCCCGTCATGTGTGGTGGAGCCTGTTTGAATTGGGACACATCAATCATTGTTCTGTCAGATGAGGAGCTGAGATTGAGGCCGACAGTCGACAGTGTGAAGAACAGACGGATGGCAGAACGAGCGGGGTTCCTCAGACCCAC
689	sa.chr11	1187392	1187599	208	-	GTTAATCAGCCGGGATTGTGACGGCAGCGGAGGACACGCGGCCGTGATCGAGTCCTGCTGAATAACAAAGAATCTCTGTCTGTGCAGCTCGGGCTTATCTGGCTGCCTGATGAAAATTACCCCTCATACTGGACTCATATACTTTAATCAGATATGACCCAAGCCAGACAAATGCTCAATTCCACCTCTTCGCTCATCCATTCTCTG
690	sa.chr11	2454007	2454301	295	-	ATAAGCAGCAGGCTGCTCTTTCTGTCGGCAGAGCTGTGATCTGAATACCTCTGCCTTCATAAAAGATTCAGGCCTTATTGACTTCCTACTTTGGTTTCCCCGCAGAGCCTACCTCCCCGGCTCCTTTTAAATTCTGCTCTCGTGGCTGAGGATGCGCACCTGCCTCAGGAAAAAAAAAAGGTCTCCCGGCTTAACGCGGGGGCTTTTATAGCCTTCCCTGAACCGCGTCCAGAACATATCACTCCCGGTGCAGGAAATGTACACCTCATCTCGGTGCATTATCCGAAGACGACC
691	sa.chr11	2454025	2454619	595	-	GCATCTGATAAACTGAAATAATAAAACACAGAAGAGGCGGATTTCAACCACCGTATTGCTAAAAAAATTACTAATCTTTCAGCTGTTACTGTCTCACAGGGTCAGACGGGGATTATTGGCATTATAAAACGCCACATCGCATCTGTTATGCTAAATATTGATATATCATGTTCCTTTTATTTCAACATCTGTTACCTGCTCTTTACTGCACATCATTACCGACCGACTGCAGCATTAAAACCACACAGGCTGAGGCTCATCTGTCTCTCTGCACCGTATTTCAAACGCAGCCTACACAAAAGGCCACAAAGTCTAATAAATTCCTCATTTTATATACTGCCCCCAGATTTCCAAGTCCTGTCCAATAAAGTTTTAAATGTCATGAAGGGCCTATAATGT…
692	sa.chr11	2457579	2457858	280	-	GACTCCCAGTATTGAATTCCACCTCCCCCAAAATGGATTCTCCCCCCTCCTCCCTCCCTCCCTCCCTCCCTCCAGCACTAAATTCCCCCGGCCTCCACCAGTCTGCTATGACAAAGGGAGTAAAGGCAAGCAGCTCTGGGGTTAAGGCTCCAGTCTCCTAATGAGCTTCTCTGTTCCAGTATGTTGCATAAACCCATTACCTCCCCGCGCATTACCTCATTCATTTCTTATATGTGGATAGCTTCCCTCTCCCAAGAGCATGGCACTGCAGACACGGCT
693	sa.chr11	2460145	2460686	542	-	AGGCTTAAGTTAAAACAGAGCATCAGAATCCTGGCTTTAATAATTGAGCGAGAGACTGCAGGGTACTCTGCTCGGGCCCTCTTGATGCGAGGAGTCCTTAAAAGATGCATGGATGCCTCCCCAGAGGGAGATGGAAGGGCTTCATGGAGCCAAGGCTCTGTACACTTAAAGATTATGTGTGCATCCGCTAAAGCAAGATGACCAGAAAAATGCTCAGAGGACCATTATTCTCCACAGAGCGGTTTGAGGGATGGGCACCGAGCTGATAAGATACTATCAATATTCATGCCTCTAAATCAATTATACCCCCATGTACTTCAAATGCAAATCATTTGGCAGGCGAAACATTTTTCGGGAGTGACTCTGCAGACTGCAATAATTGAATGCGGGATGTACAAA…
694	sa.chr11	2473872	2474122	251	-	CGTAGCGAGACGGACGAAGGGAGGGGTGGATTGCTGGGAGGGAAGGGAGGGCAGGGGGGGGGGCCACGCAGTCCTGCCAGACTCCTGAGAGCCCAGGGCAAAAGTGGAATAAATGTTGATTAGTGTTGATTTTGTCCAACGAGCACCCGGCAACTGACAGTGGGACTAAGCTGCAGCGAAAGGGAACCATTAATCTTGGTCTGGTTTAAGTAGTGTATATTAATTTGTGTCATTTCCACTACGTGGAGAG
695	sa.chr11	2761771	2762053	283	-	CGAGGTCGGCCAGATCTATAAGAGGAACCCGCGGTCGGCGGCAAGGAGTACAAAATGACAAAGATTTATTCTCAGCCATGATCAAATATTTATGCTGAGGCATTCAAGTAAAGTTACTTTTTGTGTTCTGATTTAATGAATGATTTGAGCAGTGGCAGTGCTGGGAGGCACAGATGTTGGGTTTGCTGAAGCCTGCGCTAATGCCCATTCAGGGGTCTGTGTGGTCATGTGTCAGACTGCAGCAGGATCAAAGAAGAGTAATGCCATTGTGGGGATCACGGC
696	sa.chr11	2889471	2889684	214	-	TGGAAATAAAATGAGGTAGGCTGTCTAGACCGTGTGCTCTGACTCTTTTGGTTGTTGGGTACGTTTTTCAGCACATGTGAATGTTTATCTCCTCTGAAATGAAGCATATGGGCCGAGCTCCATTAAGTGCCAAAGGGGTGGTCCCTCCTCAATACGGCCAGGCCAGTTCCCTGTCAAACACCAATCAGCACCTCTTTGCCCTCCATTTATTTA
697	sa.chr11	3049523	3049781	259	-	CGCTCCCCTCTCTTTTTTTCCCCTCTTCTGTCTCCACAGAAATGACAGCAGAAGTGCACATTTGTAGCTCGCAGGTAGTGGTTGGGGTACAGATTGAAGCTATGATATATGACATGTGTTGCAAGCAGTCTCTGTGTATCTCCCAAGGACCTGTCACAGCTCCAGCGCAGGCAGTTAAAGGCTCTGTTATGCACAGTTTAATCCTCCATTTAGGTCACAATCCACCAGCAAAAATAGGGTTTATGTTCAGACGTGTCT
698	sa.chr11	3050436	3051080	645	-	CACCAGGCTATATCCATGCGTTTTTGCCGCCGTGACCTATGGGGTTGGGGGGTTGTGTGCCTCCGATCACAGCAACAGTCTGAGGGGGAAATCTGCTAAGAGTACAGTAAAGGGAGCATGTCTTTCTCCAGAGCCCGCGGCCCGCTGGTGCTGAGTAAGCCCGTGCAGCAGAGGATGCCTGTGAATTAATACTCCTTGACAGTAAATGTCAACAGAATTTAAATTACACTGCCTGCTCTCTCTCATAAGCATGAGAATGTCTTTAACTTATATTGGGTGCCATGAACACGGCCACGGGAGCCTTTGGGGGGAATCTTTTTTTCTTGCACTTCAAGACGTCTCCGCGTCTCCAAACCACAAGCTCAGTGTTTTCTCCGTCGCGCATCTGAAACCAGCCAG…
699	sa.chr11	3061605	3061919	315	-	AACTTATTAATGCTTCACACTCAAATGAGATTGAACCGCAGCCAATGCCTTTGTGAGATCAGAGCTCATTAGACGAGTCCACCTCATAATGAGTGGCCAGATCCATCAGGAGAGATAAACCTCCCGCTCGGCTCTGACCGAGATCCAGTTGAACACGCTCCTGGCGCTTCGGACCACATGTGAACAAGATTTTTTTTTTTTGCCTTTTTGCTTTGAAGCACCCACACACAGATTTGAATTTGCGTGTCAGAGTGCCAAATGTCCCGGGTCGTGAGTGACGGGGATCCGCTTTGGAGTCGGCTACCTGTTGAGGA
700	sa.chr11	3082098	3082316	219	-	CAGAAGGGAAGCCTGAGGGGATGAACATTAATTGGAGACCTCTTGAGCCAGTCCAGCTCCAATGGTGTAGTCAGTGTGTGTCACACAGCGTTCTTCTCAACAGCCACTGAATGCTCTCTGTATCCAACATTGAGACTGCCTGGTGGAAGCCGTAGCAGGAGCTCAGGATAAATTCATATGCACATTTTCACATACATCTGTTTCCATTTGAGTCTTAA
701	sa.chr11	3082325	3082552	228	-	TGAAGTGATATGGTGCCTTTCCCTGACTCCATAAGTAAAATTGCCATAACAGTTTTATGTTGTTTAGAAACACAATGGTTAATGATGCCCATGGCTTTGTCACTAATAACTGAAGTCTGTAACAGCCTGTAATGAAACCAAATTGAGTCAAATCTGCAGACAAGTTGTATTAATTGTTCTTGCAAAGTGTCCTTGCCAAGTCTAAAAGATATACACGAGTTCATTCG
702	sa.chr11	3249975	3250347	373	-	GAAACACAGCTCACCCTTTCCAGAATAATTGAATTTGGTGTGCTTTGTGACCAAGTATAAAGGCCTCCCTTTGCTGAGCGGCAGGCCGGCCATGGCTGTTGCATAACAGAGCTAATAAAGGGGGCCTACAGGGCCCAGGATGGAGAGGAGGAGGCAGACACGTGGGAACTGCCTCTGTTCTGCTGCTTTGTCTGGGGCCGCGAGCATGCAGAGCCCCTGGGCATTAGTGTAGGCATGCCTGACATAACGCTCATACCAAAGTAACAAAAAAGCCCCACAGAACTGCTCGGCTTATCTGCAGGAGCTGGCACGGCCACCCCGAGTTGCTCGAGGTATCCACCGTCCTCTTAATAATCATCAAGAGTGAACGCA
703	sa.chr11	3283716	3283980	265	-	CGCCACAGCCAGTCCCTTTGGAGTATTCCCATAACCTGCCTTGTCTCATTGGCTCTAAGGGGCTAATATGCTAATCATGGGATGAAATGCCGGACTCTTCTCTTCCCATCTCCCCTCTTGTGCGGCAGACATGCATTTCCACCATTACTATGGCAACAGGTTGCTCTTTAGGGTGGAAGGGCACCCCATTTTTTGAGAGCCCTGGGTAATGAGAATTGGAACTGCCCAAGGAGGGGTGTCAGCAACACATGGCAGATACAACTT
704	sa.chr11	3399109	3399318	210	-	ACATTAAAACATACGTGGCGGAGGCAGCAGAAATGGTTTCCATGAGTATGAATGCATTAGAAAATTTTGGGAGGGGATGTTGTATTAGAACTCCACAGGGATATCAGCATGCTGCACCTCTTTCGGTTTGTCATTCATCTTCCTCGGCGAGGGCGGAGAAAGAACCAGTGGGTAGTGACGCCTTCAGCCAACTTGGCAGGTTAATGAAG
705	sa.chr11	3399292	3399546	255	-	AATGGCTGCCCATGCCACGCGGGGCTTTAATTGCGCTCTGTGTCTGGGCGTCGTTTTCGTGGTACCAGCCGAGGCCCGGCGCATTTCCTGAAGGTTGTGCGGCGGCAAACAAGTTCCTGATTCAAGCGAGACGGAACGGATAGCTCAGTTTCTCATCTGCTAATAGTTTATCTTATTTCCCAGGCAGCTGTGAGCGCTGCCGTCTCAGTGTGACGGCCGCGGCTCGGTTTTAGTGAATCAAGCTAGTTCATTAC
706	sa.chr11	3407924	3408281	358	-	TAGGTAGACTCGTTCGGTTCGACGCTTCACCTCTGAATTACTGTAGTGCTCCTTGAAATCTCCCCCGTGCTAACACGCTGTATGTTGCTGGAGAGGACCGGAGATTAGCATATGACATGACAGATTACATTAAATCATGTCTGCGCCGTACTTTATGACATTAGCCTCTTAGCCCGGGCATACAGATGCATGCAAATGCTCCCCGAAACCCTCTTATTTAAATCTGCTGCGTGACACGGCACCTTTGATATGATTATTAGTCATCTAAGCGACTTGACTTCAACCCTCATCAGATAGGAGATGTCAGCGAAGGTGAGGAATGACGGCCGCTTTGAACGTGAGCCCTGACGAGCCGCG
707	sa.chr11	3947293	3947809	517	-	GTGAGAGGAGAATTAGGATTTGGAGGCATCCATACACGCGGGGGGTATCAGAGGCGTAAGCGCGATCCGTAGCGGCGGGGGAATCGGTGCACCTTCGTTAAAACAATACAAGGACTTAATGTATGGTCGCGAATTTGTTCTGACCTTAAAGCGATACCCTAGAGGTGAGATATGATTAGCGTTATTGTTGAGGACAGGTACATCATTATCTCAATGTACCTCGACCATTGCCAAGTTCCACAGCCGCGCTCCATCCTCCGACTCCGGCACAAGACATAATCTCTTCTCAGGAGCAGAAATGCACTTAATCATCTACTCAAGTTTCAGGGGACTGCCCCCGAGTGCTCTCCGTCTAGTAGTAACTATGAGAACTGCTCGGCAGAAATCCGCAGCAATGTT…
708	sa.chr11	3950883	3951328	446	-	GTGCAGCTTCTCTTTTTTAACTGCCCTCTTACAGTCAATGATGTCTCAGTCTGGAGAAAAATTGAAAATGACTCCCAGTGCCACCATGAGCCGCTGTGGTTTCAGGCTCGGAGCCCACATTCAGACAGGGGCTCATCCAGTCCATTTTTTCAAATATAGACTTATTATTACCTTCCCACAATAAATTGCTCTAGAGGGCTGGGGAAATGCTGCTCTCCGTTTCTGTAACAGTGGCATCTCAGATATCATTAGGAAAGTACTATGCAGGGGGACAGCAGATCAATGGATTCCACCACAGAAGCATTAGTACACTCTGTGTATGATCAGTTTACTGAACAACAACACCGCCTCTGCGTCTCTTACTGGAAACAATTGATGCATTGTTGCAGTGAAATTAAT…
709	sa.chr11	3953532	3953842	311	-	AAAGTCCAATCTCCTGCAGGGGACGATAAATATTTCAGAGAGGTTGTATCAGTTAAGTGACATGGTCACAATGAGAAAAGCTTGCAGTCTGAATTAAAGATGTACTCTGTACAAATGCTGTGGCCGCATTAGATTAGCCACAACCTGTAATCTGTCACTTAGCTGCAGCATGCCTTGCTGTTTGAACTGATGTAAACTGCTGCTGTCTGGGCACAGAGCTGGGGAGTGTAATGGGGATTCATTGATCCACTGGTCTTTAGCTGATTGAGTTAGATAATTAAAAAGCCTCTTGTATCAGTTCCATTAAGGA
710	sa.chr11	4435265	4435828	564	-	TGTGTCCCAGTTCTGCCAACAATATGTGGAAGTGACCTTACGACAGTGATGGATCATCGAACCGATCGCACATTAATGTCATCACTTCCCGGCTCATTTACCTCGATCTCGTCTACAGTTAAGTGTCCTGGCGAAAGCAGCTCAATGGACGGCTCTCTTTGAAGCCGAGCGTGGTTTAGGAGGTGAAGGAGGACTGGGCAACCGGCACACTGGTGATGAATGACTTCACTGATCCATTACTGTCTATTTTAGTCCCGTAATCCAAGTGGGAATGCCCACATCAAAGCCTGGCTCCTTCCTAAGAGGAATTCCCCTCATACTTGGACATGCAAATGAGCCGGGCCTCCTCCAGGCCCCCACACCTGATTGAGGCGTGCAACGCCATTGCCAACGACGTGC…
711	sa.chr11	4439913	4440132	220	-	TAGGAGCCAACCTCCACACCTTGTTCTTTGGCAAAATGCCCTTCTTTCCTCCGCTACAAGGATTCCCCACCCAGAAAAAAAAAAAAAAAAAAACCCTGTCTGGCAGATTTGTGCCTTTCTTGTGCTCCTTTCATAGAGCAGAGAATGCAGCTGAAAGGCAGGGCAGGCTTCCTAGCTGCCCCGGGACCAGTCCAAATTGTAATCCTATTCCTCTGTTTA
712	sa.chr11	4440309	4440637	329	-	CTGCACACCTCTGACCCCTTTATCGAGTGTCGGTGTTAATCCTCATCTCTCTGCTCAATGCAGAGCACAATCACAGAGACCCGCAGGACCTGCAGTTAGCGCTGTGGTTAAGTAGCCCACGGTAAAGAAGTCTGTGATAAAGGTGGCACAAAGGGTCAGTAGCTGCTAGGAGCACGGGCCCGAGCCCATGACTGGCCATGGCCTTGAGACAGGACAAAGAGGCGGGGTGCCGAGGACACGCAGGGTAATAGAGGGATTGAAGAGGAAGTGGAGGACAAAGAGAGAGTGTGAACGGCAAGGGTTAGGCTAATATAGTGGGATAAGATGT
713	sa.chr11	4441973	4442188	216	-	AGACAGCTTCACTGTCAGAGATAAATGATGCCTGACACTGTGGCCTGGAGAAATGGGCTGGCTGAGCAGCAGCGAGATGAAGATACTTCTCACAAAGGTTCCCTGAGCCAAACAAGTAGTGTCCCTGGGAAACCTGGACGCTGACTTCTGTAGCTCGAGGGCCACGTGTCAGTCAAAACATCCTCCAAACAACCACTTTGAAAGCTGACGAACTT
714	sa.chr11	4593413	4593817	405	-	ACCTTTTAAGTCCAGGCTCGCCTCAGTGGCTCCGCGTATCACTTTGCAAAAATGTTGGTCAGTTTTTGTCTTTAGGCTCTTGCGTGCAGAAGAGGTGCATTTTGTTGTAACCCTCGATCGAGACGTATACGAAGGGAGGCAAAACGGGAGGGGGGGGGGGAAGCCGCGTTTGAATGAGCCATTTCTTCTCGATGCTGCACCCAGGCAGGCTTTAACAATGCTGTAAAGCATAATGACAGCCCCTCAGAACAGCGCCATGATCACAGGCAGTAAAACTATGCAGATGGTGGCAGATGATCAGTGCCGTGCGAACAGAATACAAATGACTGCGGTCCAATAGAGTGAACTGTGGATCCCGTTAGGACAAAGGCACAGTAATGACCGCCTCTGGGATAATAC…
715	sa.chr11	4630485	4630764	280	-	AAAAGGCGTCGAGTGTTTATTATAAAGGAGAAAATATTAATTCCCCCCTCGCCGTGGGCCGTGACGTCAGTATAGGAAGTCATTGTAGAGCAACACCGGAGCGATTAGCAGCAAAAAGGGGGAGCCTGATGTCGAGGAGTCAGCCCCATGTATATCTCTGTACACGCCTCAACTTTTAACACAAAGTTCAATATCCAAATACAAAAAGCGACGTGGACTACGCAGACCCACACTTTGCTCCCCGCATTGTCACTGAATGTAACATCTTTGGACCATCTG
716	sa.chr11	4825815	4826159	345	-	GATCCAGCAGATAGCTCTGGCCCTCATGTGGGGGGCAGTGGTTGCAGGGGATATGTATATCTGCAGATAAAGCCTTCTGTTCCGAAACAGTATTTACCAGGCCTTTTTAGATACACATCAGCTGTGAAGCCATGGGTCCAGCCTTCATTATACTGTGTGAATCTTCCCTCATTTAGCAGGGATAGCATCTCCTTTCTTCCACCTCCAAATACCCCTATCCACGCTCCCCATTCGCTCTGCACACGGGCTAACAAGCGAGATGTTGCCATCGATGGTGGCGGTGTAGCTGGAAACAAATGTCTTTGTTCGGGGTCGGTTTTCTCCGAGACCCCCCCGGTCGTTTT
717	sa.chr11	4827094	4827419	326	-	TTTGCCGTTCAGGTCAGAAGGCACCCTCTCATTGGAGAAGATGCTCCCCCGTGACACTCCTTTGACATTTCTCCCTGGAGAACAGAAGGCCCCGGGAAGCATAAACATTGGCTTGCTAGGCGCGCACTTGCGCTGATGTTGAGATGGGACCATTCCCCTATCAGATTTCCGTCATATTTCTCCGGCTGACTAGACTAAGCACGAGTCAGAGGTATGAGCCGATAAAGGGTGTCTTTCACACAGCAACAACACGTACCAGTGTGCTTATCACCCCAGTGCCTAACATGCAATCACAAGGAGGACAGGGGGAAGATTGTTACATTTG
718	sa.chr11	4828150	4828423	274	-	ATAATTTCTCTCCCTTTGAGAATTCTCTTCTTTAATTCTGACAGTAAACTCGTGGCTGTTACGGGGTGTTAAGTAGGATTTAAAACTTGTCAGACAAGACATGTTTGAAATTGCTTTAAATAAGTGCACTGTGTTGCTGTCAACCACAGGCTTAGAGGAAAATATCCCTACAATTGAAGCACTCATCTGGGCTCAGAGAGCTGTGCCCCAGCAACCGCGCCAAATTCTTCCTCCTGTGAGCCGACTCGAAGCCCTGTGAGCCAGCACCCCCTG
719	sa.chr11	4838322	4838522	201	-	CCTGAATTACTTCAAGCTGGAGAGTTACCTCGCATAGAGCGGAATTAAGGACCATTTGCCAATATTGTGGATCAACTATGCTGCGAATAAAAGCGCCATTCTTGTGTTACCTGGCTGGGGAATATGGCCACAATGGACTTCAAACAAGGACCAGCGCACAATCCACCAATTGATTTTTACTTGAGGGACCTTGGACTTTT
720	sa.chr11	4838643	4839075	433	-	TTTTTCCTTTTCCAGCTACGCGGGAGAGGCGGCAAAAGTTTCTGATTTCAAACCCATCTTTAAAGTGAATATGATAGTGTGATGTGGGTTGCGTTTCATTGTCAGTACTGTAAGCCGGCTGACTATCCCCGCTGCTCTTAAAGGTGCCCACACTCCCACCTGAGTGACACTCACTTGAGCTCTGCTCCAGTCTCTAGCCCCTCTAACAGCAAGATAAGACTCTTATCACCTCCAAGAGTGAAGATTTGGCCTCAATCCAAGAGAACCAACGGAGCAGGAAAACCACTGTCTAGACACTTAAGGTGAACTAAAAGCAACAATGCTCTGTTTGACAGGAAATACTAAAGGGCTGTCGCTGAGGCGCGGCACGCCGAGGAGGCTGTAGTTCAGACAATGTCA…
721	sa.chr11	4958066	4958266	201	-	GCTTGTTGTTTGGAATCCAACTTCAGCACGGAGTCACTGTCAGTCCTAAAAATAACCCCAACGAAAGGCAGCCCGTCCCAGTGACTTGGCAAAAGCTTTCCGCCATGCTGCCCACTCCATGTTGATCTAACCAGCTACTCAGCTGCAAACCGCTTTTTTACTGGAAGGATGAGCCATTATTTCCATTCTCTGCTTCTGTG
722	sa.chr11	5134471	5134706	236	-	GCTGTAGGATTTATTGGTTTGATGACATTTCTGTTTGATACTCTTACATCTCTTCATTCTTAATTCATAGTGTAGAGCTTTGTGGGTCCAGCCTAGAAAGACTGTCACCTCCATGGAAACAGTGGCAACTCAGTGCTTTGAAATCTGTTTTTGCTGGAGACGTCACATGACTGTGATGCTACTTACTATTGAATGTTTTAGCCATTTTCATGGTGGAAGAATTTTATATTTATGC
723	sa.chr11	5178999	5179223	225	-	CAACTGTGCATGCCAGAAATTCTAGTTACAGCTATCATCCCTGTCACACACACCTGGAGATATTACTGTCATTTTGTGCGATGGGGCAGTGAAACCTTCCTTGTTTCCCCTTTTAAATGTCACAGGGTTGGGTTCAGTGCTGACAGCCATAGGTCCACTTGGCTCAAATGTGAAGTGTTGATCGGAAGCAGTTCCCTGTGAGCTTTATAGTGCCTTTGACGTAT
724	sa.chr11	5185214	5185426	213	-	GCTCACAGCCTCACATTTTTTCCTGTCTCACCGTAGCCAGGAAAACTTCGGAGGAGAGAAACAACAATGGCAAAGCAGGTGACTCGGTGTTCACAGTCAGTCTCACCTTGGCCTTATCTCAGGCTCCCATATCTCAACAGATTAAACTGCCTAAATTAGACCGCGCTCTCGCCGGACGCAGCGAGACGTCCCCGGGGACCCGCAGAGGAACG
725	sa.chr11	5207019	5207247	229	-	TTCCAAGGCCTCTGGCTGGAAAGCCCAGCCCTGCTCTGCCTGTTTGGGCTGGTCCCTCTCCCAGTGATAGCTTACCTGTGGAATTTGCCAAAGCTTTTTTATATCCCCATTTATACGAGGGCAATAGCTGTGTGTTCTTACAAAGGGCAATGTGTACAAATGTAAACCCACCGTCCTCGCTCGCTTTTGCTGAAATATAATCAGTCTTTTAGCCCGGGCTTTGCTTTT
726	sa.chr11	5215049	5215322	274	-	TCTGTATGAAGGGTTTAAACAACCGTGTGTTCTCCCCCACTGCTTTCCTACCAGTCTGTGGCGTCTGAGCACTCAGAAATATCCACATTTCAACACCGCTCTTCACTGGATGACGGATCCCCCGCCGCTCTCAAGGAGCTTTGTATTTGCTCCTCAGTGATATGGTAATTCAACTCTTTCGCAATGGGACTCCTTTCTTCCTCCCCCGGTGTCTCTGTTAAAAGCTCATTCCAATGCCATTCTGCCCCTTAGAGATTCACTGGAGCATGGGGG
727	sa.chr11	6496830	6497256	427	-	GCTAATTCAGTAATGATGCCATGATTGTCATGTTTGCCCATTCCTCTCTAATTTCCCCTTCTCCAGCCCGGCAGGAGGTGGTGAGAGCGAGCTGCCACAGCTGATCTGGGCGGCGTCATCTCCCTCCTGGCAGACGCCTCGGGTGAATAAATAAGCCTCTAATGATGCCACCTTGAATTACGGAAATGCTTACAGCTGCACTATTAAAATGCAGGGGTTTTCTTCTGCATAGTGGGATGCACACAACTGGGCTCTTATACGAATTCTGACAGGCGCTCTCCAGGATGACTTGTGCCACCAAATTGCAGAACCCCATTACTGGCTAAACCCACTGCCATCCAGCTTCCCAATTAGAGCATGGAGGGGAAGCCCGGCCACTTGTTGTAATGGACGGCAGTA…
728	sa.chr11	6500667	6501178	512	-	TTTTGTTCAACTTGTAATCAACCATTAGTTTATGATAATATTCCTGTCATGACCTAATGGTGCAAAAATAACATGCTTCCGCAAAATGTCACAACCAATACATATGATGAGTAATTGCCAATGAGCTTAACGATGCAGAAAGCATGATTATGGAGAGCTTGTTACCAATTTCATGCACTTCTAGGGAATTCATGAATTAAAGGAAATCAATTGATGAAAATGAACTTTTCGAAATACCTTCTGAGAAGCAATTAATCTTCAATGGGAGAGCTGCACTGGGCATGTAATTCAAAGATAAGCTATCACCCACTTATTGAAATAGTTTCTAATTTATTCATGCTAATCAGTGTCTTTCAGCCTTGGCATCTTGCTTATGATAAACAAAATTCCTCTGCATGG…
729	sa.chr11	6513620	6513837	218	-	AGCTGACAGCTGGCACATTAGCTTCGGTTTGATTGTGGCCATATGGCCAGTGGTGAGGAACTGCCATGACCCGAAACATCCCTGGTAAGATTCCCATTACAGAATGTTCTTCAGAAAGCCAACATCTACAAAAACATGATGGTCCTGTAGTGACCATTACTGCCTGCCAAGCTGCTGACTTCGGTTTATCACATGTATATTTATAGGCACGGTGTAC
730	sa.chr11	7771653	7772247	595	-	AATTGGACGCTGATAGGTTCACATGCTCACCTCATGGAACGCATCTGACAATGAACGCGGCGGCGGAGGCAGGGGGTAAAGGGGGAGAGAACATTCTGCATTCAAGCGCTAATTAGAAAAATTAGATCTATGAAAGGCAGCAAGTGATCTAGGCCTTCAACCTACGTCTGTGTACCGCTGTAGCAGCACAAAGAGGAGGCAACAATAAGCACTGAGGAGGAGGGTGAGGGTGAGTGGGGGGGGGGGATAAATAATTTAATCCATTATCTACTCTGCAAAGCTCATCAGCACTGCTACACAATGGCCACGATTGAATTGCTGATTGCATTTCTCTCCTACCCTCCAGGAGAAAATGCCCATGCACCACTATGTGCTCTCAGCGCTGCCAGCACAACCAAG…
731	sa.chr11	7809914	7810231	318	-	TGATCCTGATTTCCAGCACAAAGAGGAGAAGCACTGAAGCCAGGAGAGGAACAGTCACTCGGCAAAAGCAGCGGAGAATTGGGTTTGCTCTGTCTGCCTTTGTGGTGCATGTGTGTGAGCTTTGATTAAAGACAGAAGATTCTTTAAGCACATTAGGGCCATTTTGTCCAATTGTTTCACGCCCTCTTCCATATCCACCCGCACAAAAGATACAGACTGCGGCACAAAGCGATGCTCACCCGCTTTACTCTTGCTCTATCACACTGAGCAGGCCCAGTGCAGGCACAAACAGGCAGGGACCAGAGGAATTATGCCCT
732	sa.chr11	7810916	7811227	312	-	TTACTGTGGAGTGGGGATTTTGAGCAGGGTTTAACAGTCTCTGTCAGGAGGTGAGCGCTGAATGCGAGTGACCAGGCGCCCTCCCAAACATGAAACCATTATTGCCGATTACACAGAACGGGGACTTTGGTGGTGCATTAATTGAAGCTTTGGCTTGCATCAGTTTCCAATTACTTTTATGCTAGCCTACGGTTAATGCGGCGACAATGAATGGTAGGAACGCGCTTCCACAGACGGAGGACCGGGGTATGAAAGGAGGGAGGTTCTTGCTGTCAGTGAGTGTGAATATAGTCAGGATGTGGGAGGCAGAA
733	sa.chr11	7813693	7814201	509	-	TCAGCTAATGTGTCGCCCGGTAATGAAATAAGAATCTGACACTCTCTCGCATTGAAATGCAAAAGAGGTGTCCTGGCGTTACTCTGGCAATTTATCATAAAAGCCAGTGAATTTCTACTTAATATACATGAGGTACAGTGAATTATTACAGGGCTTGCCATTATAACAAACTTCTCAAAGTGCACAGACAAAAGGGTCAAGTATATTATTTTCCCTTACGTCACTCGGACGGATGATCTAAATGGCTTTCTGAAGTTGGGGGGAATTTCATACTTTCTTTGAATACGTTCTACACTTTGTCCCATTTCGCACAAAGCAACCCTTTTTACCCTCTGTTCCTTTTTTTTGGTGGAGAGAAAATGGAAGAGAGAGGGAACAGAGAGGCCGGGAGAAGAAATG…
734	sa.chr11	7815307	7815733	427	-	TTAAAAGTGACACATTCGAGTGTTTTGCCGCAGAATGAGGACTGTCATATCAACATATGATGCATGTAGTCACTGATAATGTATAATTTATATGACACATTTTCACTGAGGCGGGCATAATGCCATTATCATATTGGAGAATGTTTTTAGTTCTCCCGGGGGACATCTCAACAAATCACCGTGTCTCAAGCAAAGCAGGGCCAAAGATTAATGATAAACATGACAAGGACAAATTAGAATATGCAGAAGTTAGCATGTGCCGACCACGCCAAATATCCCCGAGCTAAATAAATAGACATCCATTCTCATCTGTTCCCCGTTGTCCAATTTTATAAATAGTCCTGTAGGCCTATTTATGGACTACTAGGGTATGTGTGTTTTTATATGGACAAAAGCTTC…
735	sa.chr11	7824412	7825163	752	-	GCGTGCACGCTTGCTAGATTGAGCTCAAATAAATTCACAATTTAATAGGACTCCAGACAAAATCTGTGCTCAGAACCAATTTCAAAGCGCCCATTTCGGGGTCAGTCTCATCTCAGCTGTGCTGGGCAGCAATCACGCTGCGTGCACACAAATGATGCTTAACCACAATTAACCTGGAGGGTGTGCCGTGTACTCCAGGACCATTCAATCTCACTTTCATATCACCAGGAAGTTAGAAGTTAAGAGATTGTCTTGGCTCCTCTCTCATCAAGCATCAATAATTGATTGAGGCTTCTGGGACACATTGTGTATTGTGTCTTCAGGGGTGATCAGCAGACGGACCCCTTCGCGAAGGGAGGAGAGGGCACCCAGCGGTGCTTTGCTTGACCCAACCAATCC…
736	sa.chr11	7824559	7824831	273	-	CAATCAGAAGCATCAGAGAGTTTAGCTGCAGTAGCATTGGCCCCAAGGGACTGCTGCTGTGCCTGTGCAAACATGTGGACCTCGCTCCGCCACCTGGGAGCGAAAAGGGGAAGACAATCAAGATCAGCTGCCCAGATAATCTCTGTTTAGGACACTACATGCATTTAGGGCTGAAATGTGAGACTACATGGGAGTTGTTTTTTTTTGATCTGAACATGTTTGTTCAGCGTTTGTATCAGGCGGCGACCGGTTCCCCGGGATGAAGTAGCGAA
737	sa.chr11	7828414	7828860	447	-	ATCTTCAGCAGCGGCTAACACTGTGACCACATCAGGAGCCCGCAGGCCTCGCCGCGAGGGCCCACTGAGGTGTAACCAAGCGAATCTGAACGTTGAGCCTCTATTTGTCAGCGAGACAAAGGTCTGGTTTTCACACCGAGGTCACAGTTGCATGGAGAAGAAAGCGGGACCCCGCCAGGTAAATAGGATGTTATTGTCCCGCGACAAAAGCATAGTCTTAACCCTCCGACCTCATCAGCTTTGGGGAATGCTTCTCTATTCTCAGTCAGTCATCAGGAGAAGGAGCCGGGCTCTTTTTAAGACAGCGCGCAGCCACCACAGGTATTAGTTCCCTCTGGGCCTGCCGGTGCACTTGTAGAACAGGATACAAGCACTGCAACTTGAGGCAACACGGGCGTT…
738	sa.chr11	7834473	7834759	287	-	GTCTCAAATGAAAGACACCCCATTGAAATCCTATTGAGCTATTTTCAGTGAGGCCCAAAAAGAAGCGAGAGAAAAGAGTGCACTGGTAAAGGTCAGCGTGAACCCAGATCATAGAACCTGAAACATGGCACAAAGATAAAGGGCGCTGTGAGAAATATATCAATTACGCCTTGACATTTTCCAGAGAGACAAAGAGGCCGGTATAATACCCCACAATGGTTCAGTGCTGCGGCCGCTGCAGCTTCTTTAAAAAGTCACCAACACTTTGGGCTGGGCTGCTACATCC
739	sa.chr11	7840166	7840433	268	-	AAACAATGTGACAATTGAAACAATGTGAAAATTAACCAAGCCTCTTGTGTGAAGCTCACTATCATGTCAGGTACTGGGAGGCACCTGAACGTTACATTATCCAACAATACAGCGAATCAAGCCTCTCTACAAGGCTGATATCTCATTCATCTGCTGCTCCGCGCTTCCTCAAGTATTTGCTTGGCGTAATTAGTTGGCATAATCAACACTGTACTGCTTTGTGGCGATAACGGCGTCGTACAGTGCACGTCGTCCTGCGTTGCCGTA
740	sa.chr11	7842917	7843144	228	-	CGAGAAATGAAAGATATGCTAGTCAACTACCCCACATCCCTTCAAGAAATAGAGATTAATTTGAAGGTAATCATAAGTGTGAAAATTGCCGTTATCTTCTCACTATTCCTTTGACTGCTAACGGCCTGTCTGGCTCTGAAGTCGTCCCGGTAATAAATATTCATATACCTTTCAGGGTCTTTGTTATGTTGACTACCTTCCATCAGTCTGATCTGTTGTGGCAACAG
741	sa.chr11	7843345	7843662	318	-	TGGTCTATACATCCCCTGCTCCTTCCTGATTAGTCTAATCCAGTGAGAAGTGCGTGCAGGGTTTTGATTGAGTCAGCCGTCGAGGACCCCGAGGGGAACCCTCCTGATAAGTGCCTTTACCTTTCACCTCCAGAACCCCACGCACGTCGCTTCGCCATATCCCACTCCCTCTAATCTCATTTGGCCCAGGAAGACATGCTCAGGCACAAGAAGCTACGATTAGCATCCTCTTTACCGAGGGATTCCACGGGCTTGGACTGCCAGTGCTGCCCTCAACCTGAGTCGCTGAAGGCACTAAATCATCCAGGTAGTTCTGT
742	sa.chr11	7901737	7902019	283	-	TCGCTTCGTAGTTAGTGGATCACCTGATCCTTTAGTGGACACTGCGGGTCCATCTTACCGTAAGTAACCAAAAGCACAACCTTGGAAAAAACCGCGGCTATCCGCTGCGCAGACAGTCAACAATCTGACTGCACAGTTGTTAGGTGCAATGCACGGCACGTCATGTTACTACAGTATGGCCATTTCGAGAATGCTGGTCATGATTTTCATTCCTCACATTTCATGCCTGCATGTCTACAGACAGCTACTGCTCTGTAGATAGAGAACCTGCTCTGTATTATC
743	sa.chr11	8884186	8884662	477	-	AGAGAATGACAGCGCACGCCGAGGATCGTTCTCTTCTCTTCTCTGGCATCAGAAGTGCTAATCCAGGCGGCAGAGGTGCAGACCACCGCTCACACCTGCCTGCTCCTCTCCATCTTGTTAGGGGCCAGATGGGGGGAGAAAGTGACTTCCTGCTGTACTTCCACCACAGGGCTCGTTCCTTCACATTAATACCTTTACTGCTCGGCTCCATTTGTTACACACACTCAAGACACACACTCAGGGGGAGCCCGGGGCTGTGAATGATGGCCATATGCAGAACTGCGCTCATCTATAACCCCCTGTGGCTGGAACAAAGTACAGTAGACTCCTTGAGTGCTGAAACCAAGGTGAACATTCAGAAGTGGTGCAGTGCAGTCAGATTCAGCGGCTCTGCGTAGA…
744	sa.chr11	8901227	8901517	291	-	GAACTAAGAGGCCTTCATTCACCTTCTTCCTGCTTCCATCCCTCACCTCTCTTTTTCCTGCTCTCACCTGTGAAAAAGCCCTGATTAACAGCAAAGATTTGTGACCTTAATTTGCACCCTGTCTCCACAGAGTAACATGTTTCTTTCATCCCCGAGAGCTTTCAGTAAAGTGCAGTGGGGTCTGGTTGGTCTGTCACTCATTCTCTGTCATTCAGCTACTGTTGCTTCCACGCTTATACTGAATAAAAATAGCAAACTGTCGCTGCTGTCACTGAAATTGATATATCGAC
745	sa.chr11	8903873	8904075	203	-	TTGGTATGGTAATCAGATGGCAGAGCGGTGGGCGCTACATTCCTGACCTCTGCCTGCTGCTCATTAGGCTGCTCCACTCCAAATAAAACATCGGCTCGCAGCGCCACAGCCCACAACACAGCCGAGCATAGTGGAGCAGAAAGCGGTGGCTGAGAGATCACATCATTACTGACACGCCTACTGGATGCCATTTCACGTCTTG
746	sa.chr11	8916580	8916923	344	-	ACTACACTGTGACAATGGTTGGCAAACACTGAATAGATGATAAAATTGTTCATTCCCAATTCAAGTTAATATGGCAGAGTGTCTGTTAATTATCTATGTATGCAGTCAGGCCACATGGGAGGGCCGCTATTGAGTTGAAAGCTTTTTAAATGAGGCATTTAGGATACGCCATAAAGAAGCTATTAACTGATTTGTTCTCTATAATACGGTTTTACATCGTCCCCAGGAAAACTTACAGACTTACGACTCTGAAGGTAGAGTGTATTAAAAGCCACAAAGGTTGGTCTCCCCCCGGCTTGAATGGAAGCAGCTTTGACGGACAGAATTTCTTGTCAACCTTTTC
747	sa.chr11	9246092	9246609	518	-	TCCTGTTGGGATGCAGCAATAGCTGTGGAAAACCATCAAAGGGACCAGAGCAACACGTGCATGTGAAGGTGGAGGTTTAAATCCGCCCCCGGGCCCCATTGCTCCATTTCGAAATTCTGAACACTTGACGGCCCATTATTTTCATAAATAGAGGAACCAGAATCCTCAATGAAAGGTGCAGGCTCAATTAGATGATTGAAATGGGAGCCGTCTGAATTCGAAACATATGATCTTGAGGAATTTAACTTAACGCTGTTAAGAAACACTACAGGATCATATTGAGCCGTGTTGACTAGCTGTAAAGTGTGCGTTGAATTACAGTGGGCCCCTCTCCGATGCACCCGCTGGCCTCTGCACCTGGTTTCGACGCTGTGACATCACCGGTGGAAACGGGACTGT…
748	sa.chr11	9249042	9249332	291	-	TCTGAAGGTAGTTTGTTCCAGAGCACATGTTTGGATCTGAGGGCTGTTTGAAGACAGATGTAGTTCCTGGCTGCATCCTTTCAACAAACTGCCTCCTGGTAATTGGCCATTATTCTAGAACTGAGAGGCGTGCTGTCCAGAGGGCAACTGCACTTGTCTGGAAACAATCATGAGGTTAGCAGGCTGGCAGACAGCCTTGTCACTGGAATATGGCACTCCTGCTGAGTGCATCTTCTCCTGGGAGGACAAAGTCTGCGGAGGGAAAATGGCTGACACCCAAAAAAAGAATC
749	sa.chr11	10126530	10126798	269	-	CACGATAGCATCAGAGGAGATAGCAATACAATACTAAAGCTATTTAACTGGGACTCTGGCATATCTCCCTGACCAAATCTGACTCCAGGCCTTTTATCAAGCTTATGAAATAATGTCTCAGTTGATTTGTTTTAATGGGCAAAGAAGGATTTTGGAGGGAGATAAAACACTGGCTTTGATATTGCTTTGGGCAAAACATAATCGTGAATAACAAAGATCTTTTTTAAACTTCTGAATGGGGCTATAAAACATCACACCTGTAATAAAA
750	sa.chr11	10234483	10234690	208	-	AATGGTCACGTTGGAGGATGACACACTGCAATAGGATTGAAGGTTTTAAGTTGCTGCCATTTTGGTGCCCAGGGTTAGGTCCACTGGCTGGTTAATCAATTAGCAGATCAGCGATTAGGGGAGGCTTTCTCTGTCACCTGCATCACCGCGCATAATACCTTAATCCACTGCACCATATGCTGCTACTGCCAGGGACTTTACAGTATG
751	sa.chr11	10347977	10348349	373	-	TCATTGGCTCACAATGGCACCCAGGAGCAGTGTGCAATTAATTGATAAACGCCAGGACGTGATGTCCCGTCAGATAGTATGGAAGTGCTGCAAAAGAGTGCACTGGGGCGTGAATCAAAGACTGAAAAATGCATTAAGAGAAAGTTAGAGAAATGCCATTAACCTACCAAAGCCCTCAACTGATAGTGGAGGGCAATAGCGTGAGTTTTAAATTGCACCAAGCCCTGGAGATTATGGCAAAGTCTGTAAGTCTTCCATGAAAGGCTGCAAACCCATTTTGATTGCTTCTGACACAGCCTCGTGAAGTTCCATGAGCAGGACTTTGAATCTGAAAACCATCATTAGGGATGCGGTGAATGTGTTTTGAACGAG
752	sa.chr11	10637593	10637813	221	-	ACCTCTGTCTTCACCTCCATCTCTTTCCCCTGTCGTTCCTCTCCTCCCTATTTGTCGAGGCACTCACCCGGATGAGACGGGAGCCTTTTAAATGTCTGGCAATGCTTCACGGTGCCTCTCCTCTGCATCGGGGATCGACTTATCTGGACAATTTGTCCCAGGAGGTGCAGAGACACTAATGAGATCATCCGCGGCAAAGTTTTGCAGGGTTGAAGTGAAA
753	sa.chr11	10834525	10834732	208	-	CCTAGCCTGCTAATATGACACATTGCCGTTTATACTGATTTGAATAAGTGGATAAGGACCACAAAGGCCCACACAGAATAGGGAATGACTTGAAACTCTTTCATCGCCCGCTGAAAAGGACATTGTTACTGTCCGACCTCACCGCCGAGTTCCAGAGGCGTTTCAGCGGCGCAGGGAGATTACGGGCGACGAAAGAATCCACTTAAC
754	sa.chr11	10858848	10859089	242	-	TCCCCATCAGAGCAGCGATGGAGGATGAAATGATAATAAATGGACACCATTAGAGGAATTACTGGCCATTAAGGGCAACAGAGAGCCACAGTACGCCACACCTGTCAGCCCGGCCAAATTGAAACAAATTACCCCCACCTCCATTGCCTATTATACGGCTAATGAGGATAATTTATTTATCATTATAATCCTAATTCATTTATTTGATCATCACTGGGCTCCAATTTCCATGACTTACATT
755	sa.chr11	10931231	10931521	291	-	GTGAGCATGTGTCATGCGCCCGTCAGGCTGCCTCTGTCCGACCATCGACCAAAGACTGATGAGCTGGCCTATTGATTAGTTGCCGGGGGAGACGGATGGTGGCCACACATCAGGGACACTTGGGGTCACCATGGCCATCAGACGGGGAAGTGGGTGTGGTCCAGCGCTGAGACTCATGAATAAACATAGTGCTGGTAATCAGGAGTATGTAAATGAATGTGCTCATACATAACCCAGCAATGATAAAAGTGTAATGAGTTATTCATAATTCATCATGGGCTGATGAGGAG
756	sa.chr11	10988325	10988587	263	-	CTGGGTCTTTAAAATGCATCTTTGCACCCACGGTAAACAAGGCCACATGCACTCAGGCAGATACTGTTACGCGCGTATCGAAATTAAATTAGCCAACGCTATCTCATTTCTCCCAAGAGCAGCCGGTCCCATCTGCAAACATCAGACAGCCTCTCTACAAAAGACCTGTTGGATCTCGCTGTTTAAAGCCCGCACCCATCCCCCCAAACCCCAACTCAATAATCACTCCTGTGTTTATACAGAACGCATTTTCATTAACTGT
757	sa.chr11	10999164	10999389	226	-	CCTGAACTTTGCCTGTCCCATTTCATTGTCTTTCAAACTCAACACAAGTGCTCTTTTCACAGAGAGTCTGATTCAGTTCCCCCTGAGTATGTTAAAACAGGAGGCCTTTTTCGGGGTTTTTATGGGGTGTCCTGTTTTTCCAACATACCTCCAGTGATTTAGGTAATATGCCTGAAATAAAGAGTTCTGAAGGGTAAGAGCAACTCAAGTTTTACTGTGCCCTCA
758	sa.chr11	11040639	11040891	253	-	AAAGATTCATTTTATGCAGTTAGTATGCAGAGATGTAAGACGCTTTAAATTTTCAAAGGCGGATGCTTGCATTTTAGCCTGTAAGAGCAGATTGACTCGCAAATCTCCCTGCCTCTCCCCTGGCAGATGTTTAGAGAGCTTGATGTTTCATGGCTCCACTGTGCAGCAATTGACTACAGTACATAACCCTGTTTTATACCCTCCATTCACAGGCCATTTGAAAGGTAACAAAGTAAAGCCAGAATTGCATTG
759	sa.chr11	11120940	11121217	278	-	GGAAACGACAGCGGTGAGGCTGGCACTGACCATCAAGTCAAGTCTTCCAACTCGCGCTGAAACCATAATGAGGCTTTTCCTTCCAGAGGCTTCTCTGCAGTCACTCCCCAAACGACCGCAGGAAATGGAATTTTCTGAAAGGATCAAAACAAGTCGAGAGTTGTAAATGGTTTGAGTTTCCGACAAAGACAATGTGCCAGATTCCAGCGCCTTGAGGGACAGAACCATATCACAATGAATCCTCTGTCTGCCTAAAATGTGTGCACAGGCACACACC
760	sa.chr11	11241350	11241597	248	-	TTTGGATTGTGCCAGGAGACAGCTGTGCCAAGTCTCACCCCGGCACACCACAGTTGGCCGGCAGTGGGCTCATTGAAAAGGATCTCTCTCCATTAGGACAGGATGAATATTTAATGGGGCCAATGAAAGGGAGCAGTGGGATAGGCTTTTCCATATCTCTGCAAGAGCCACAATCAATGGAGGGAAGATGAAAGTTGCCCAGCCCTTGGTTTCCTTTCGGAGTGGCATGGGGTCAGATTAAGTCTAA
761	sa.chr11	11242908	11243148	241	-	ATTAAAAGGTGCAGCAACAGTAGAACCTTAAAAGGCTTTATCAGGGCCGTCTTATCCACCAGACATCTCCCGGGGAGGCTGGCCGTTGCCAGGGTAACCCTCACAAATGGCAACTGACGTCAAGAAGGTAGGAGAAATACCAGGGAGAGCCAGAGCTGCTATGCATAATGGATTATTGAAAAAAGGGCCCTCTTGAAGAGTGCAAAGTGACTTAAAATATGCGTGCCTCGCTGGGCTCAC
762	sa.chr11	11272955	11273150	196	-	AAAACCTACTTCACGACGGAAACCGTTTTTAAAGGTGACTCAGCTGTCTGGAGTTCATCATGTTGGTCCGAAGACTGGTTTATTTTTATCCTCGCACTGTTGAAGCTCATATGTCACTCTGGGCCACTTAAAGGTTTATCACAGGGGTTTATAGTCCTCCACTGATTGCAGATTTAGGTTAGTTTCGAAGGGGGT
763	sa.chr11	11512746	11513026	281	-	GACGGAGTAGGAATTCAGCATGAGCGAGTTAGAAGAAGACTGAGTGAGTACAGGAGCCTGCAGACAAACCCAGTGGCTGTAATAGTGTCTGCTGGTGGAGTGATAAGTCAGACAGCCCCCCAAGTCTGCTGATCCACTGCCAGCCTTGGCCATTTGTCAGTGCTGACGCGAAACTCCCGGTGGCCATTGCACTCTGCTGTGTGCAGCTTCTCCCAGCAGGATCCCACTTGACAGGTGAAATCATTATGGACAGTCCTGGTACAGTTAATGGCCAGCTGCT
764	sa.chr11	11912282	11912496	215	-	TGTGTAGTTGGGTAACCTGTGTACAGTATAAGGTATAATTTTTGAATTTATTTCAGATATAATTTTTTAACTCAAGTGCAACAGAAGATTTGAGCTATATATGGGGTGGGGGGCGGGGGGGTAATTTAAAGAAAAAGATAAATATCTTCCTTGATGCTGTGTTATGCTTTGTGAAAGCAGTGTTAATGTAGAGTTAGTTATACCATGGGCGAAG
765	sa.chr11	12261134	12261522	389	-	CTTTTGTGCAACAGTCACTCAGTCCCCCATTGCGACTCAAACTGCATTAATATTGAATCAAACAGCAGTGTCTCCAGCTAGCAGGCAACAGCCAGTCCCACTCCCCCCCTCATCCCCCCTCTCCTCACCCCATCCTTCTCTCACCGCAGGCTGGCTCCCTGTCTGCACTCTGCAGGATGGAAGGAATATTCCCACTGGGCAGGAGGCATGGATTAGCTTTAAATCAACTTTAATATGGCAATAGAGATGGAGCTGTAGAATCTCTGCTGGTGTATAAACTAGTTTTTATGTGTTTAAGTATTGGCTAATGATACATTTAGTTAACTTCCCTCCACTCTTCTGTCTTTGTTATTTAATCAGGACAACGCGTCACTTTTGTATATTTACC
766	sa.chr11	12262726	12262937	212	-	TCCAATTCTCCGCCTCTACCTCCCCCTCCTCCCGTAGTCTCCTTCATTCCTCGGCCAAAGGTATTCCCTGATGGCCAGCCATTTCAGAGAGCAGCTCAGCCTGATCATACGGCAAACTAATGAATTGAAAAATGAATCGATGCAGACGGAGAGAGAGAGAGCGGGGCCTTGACCTCCTCCTGAAGGTGAAACTCAAGATGCTCGGCAGTAG
767	sa.chr11	12262975	12263216	242	-	GTCATTGTTACTCTTCGCCTGAGCCTAGAGTCTGTGTTTCTCTGACCAACAGGAGAGGCGGGCGAGATGTCTGGACATGCTCTTTGTTCTGCTGGGAGCTTTCCCTCTGATCAATAACTTGAGAACCGAGCGACAACAACACGCTCGGGCATCCAGCCAACTACATTACAGCTGCATATGAAAAGCTGAATGTAAGAGGAGCACATGGAACCCACTGGAGATGGGGACACAAAGGCCTCAT
768	sa.chr11	12263362	12263601	240	-	CCACTAGATGCTGAGGAGAAGTCATGGCACAACACATTCAGGCCCTCGCAGCTCTTTGAAGGCAGATCAATAGCTAACCATTATCCTATTGTTGTTCCTCATCCAACCAGCACTGGTGAAGCCAGAGGAGGGGGGATGGTTAAACTGAATGCTGAAAACACAGGGATTTAGCAAAGGCAGGGATTTATTTAGCCAGTCCAAATCTTAAAGAATCCATAAAACACAAGTGCAGAAATAAC
769	sa.chr11	12264699	12264956	258	-	GGAGCTCGGGACTCAATAGTTATCTGTATGGTCTTAAGATGCAACTGTAGCATTTCCAACAATGTAGTCAGATTAGAGGTGCAGATTAGATAAGAGGTGGTCATTGTATGGGAGCTGATGGAGAGGTACGGACTATAACTTCACGTCGCTGTAAGCAGTGAGTTAACGTCGCCAAAGGATGATGAGCTAAAATCGATTTGTGGTATACAGTTCAGCGAGCATAGGTAAATAGCTAGATTCAGCTCTAGGTATTAGGC
770	sa.chr11	12266901	12267165	265	-	AACCCTTCCCCTTTTCCCCATGTTTCTTTGATGTATATAAACCCAGACAGTAGGGGGCAGTGTGTGCTGGGGGAGGTCAAACTCCTCTCCTCCCAATCAATAGCATTCAATCTTCATTCCTCAGCTTGTGGTTCTCGCTCGGGTCCTGAGATGTGTGTCTTGCTTTTCCAAAGACGGGCTGTTCACTTGGAGTTAATCAGAGGGACACACACAGGCCCGAGCGGCCTTGAATATACCTGTATGTCTGTCTACATGCTTTTCTTC
771	sa.chr11	12267251	12267570	320	-	GAACCATCTGGCAACCGATAATCCGACCTGAAATGTCGCCAGCATTTGCTGTCAAACAGCATGTGCGTGTCTTCATTTCACTGTGGGATCAGAGGCTGCCGATGGGACTGGCGTAGACACCCCCAGTCACACTGTGCTCTCCCTCTTCTGTTACCTGTTAATCAATCAGAACCAAGTGTCTTTGTGATGGTAGAAGACAATCAGTTTCAAAACAAGAAAAAAGGTAGAGAGAGGGCAGGCCAGTGGGGAGGAGAAAGGGGAGGACTGAAGAGCAAAACCAAGGGAAAAGAGGCTCTCTGAGTTGTGGCGAGCTGTAGTG
772	sa.chr11	12684914	12685415	502	-	CCGTCTCCGCCTGATTGGGCAAACAGCGTCGGGATGAGAGGATGTGTCTGCCACGGAATCCTGCCGCAGCCGCCTACCGGCGCGGCCACAGTTTCTCCTCGGCAGGTGGGTCCCAAAGGCAAGTGCTTAGTGATCGGAGCAAAGCCCTGTGAGCGGCTACAAGGAGATTCATGATCCCAACAGTGCTGGGGAGGACAGGTTCTCGGGGACGCGTCGTCAGGCGGGATGAGAGGCGAATTTATTTGGTGTTATTCTAAACCGAGGCAGCGGAGCGTGCGGCAGCAACATTTCTGCAGCGGGACGGTGAAGGTGTCACACTCATCAAGTACCTGGGCCCGCTTGCCTGCCGCGGCTCTGCGGGTTTTGCCTAGGGACTTGTCTGTCACATTAAAGTAGATG…
773	sa.chr11	12967605	12967936	332	-	AAAAGTGTGTGAGATTATGTGCATGCATGTCACTGTGAGCTCCTCTCACCTTTGGCATGCTGCTTCCCCTCACGCCTCGGTAAGAAAGAAGCATCGCTGACAAAATCTAAGGTGTCATGGTGGAGGGAATCGCAGCAGCGAAACCAACTCAAACACACTACAGAGAGACACATCGCCCGAGAGCATGCGAATCTCTGGGCCAAGCGTTTCCTCACAAGTGTAGTGGCAGAGAGTGGGAAGGGTGTGACATGAAAGAGCGCCAAACTTAATTTTAGAATCACCGTGCTGCCTTTTAATTTACCTTGTTACCTTTGGGGTATTTCAGTCTGTT
774	sa.chr11	12976789	12977076	288	-	GGGGGTGTTAAGAGGAGAGAGACAGGACATTCTCTGGACCTGAGACTCTGAAACTTTAATGTGTGTCTGACTGCTTGTGTCTGCACTTTTGAGCCTGGCAGCTCTCTTAATACCTGGCTTTGGAGATGTCAAATCCTTTTTTCACCTCTTTCCCTGTCAGCTTTGTTCACGCTATCTTCAGCCATCAGCCCAACTCAGGTTCAAATAAATGCAGCCTGTATGTGAGATATAGACACTGCCCTCAATCTTCCTTGGCATGATATCAGTAAGGATTTAAAAAGTATGTA
775	sa.chr11	12986176	12986399	224	-	TAAACCCCCACAAAACTTAAATAACTATTTAATTTGCATAGAAGGGAAATTAATGCCAGCGAGACTCTTCAAACAGACTGCAGGCAAACTGTGTGCTAATCGTGTCTCAATTGCAATTCACTGAAGCAACAAACCCTCCTATTGAGACTTCGCCCCCAAATAATGAGGATCCCTCATTCTCACTCAACAGGATGCCGGCAAAGTAATCTCTGTAGTGAGATCC
776	sa.chr11	13244761	13244984	224	-	AGTTCATGCATGACTGTTTATTGACTCTGTAAAGCTATTACTGCACGGTCAGACCGAGTGGATACACATCGTGTGATTGTGAGAGAGAGTTGCGGGTTTCATTTGATACCTGAAAGCCAAATAAACAAACTCAAGTCCTGCCCGATCCGAACCCGGAGCAATAAACTCCACCGATATTTGAGACGCTGGGTGTGTTTACCGGCTCATCAGTCAACACACCACA
777	sa.chr11	13279637	13280315	679	-	TCCTGTGGGCCGTGACCTCCCCCGGCCTGGGCTCAGCAGGTAGTGACAAATGACCTGATAGTTAATCTGTCCTGAGGTGGGGCTTTTCCACAAGGAACAGAGAGCCTGTTTGTGACAACAGGAAGTTAAGACACTGTTACCAGAGTAAGCACATTCAAGGATGCACATGCATGAATGCATGCCTGCACACATGGCCGTACACACTTGCTTGCAAGCACATCTGGCTGTAGTTTCAGATGAGTTCATTATGGAAAAAATGCGATGTAAACAGTGACATGTTCAAATGAAGGAAGGGGTCGTGTGCCAGTCAAAGGAACATAAAGGTATGAAGTGGTTCGTTGGCCAACTCTGTCTGGGACACTGGATCATTGTTGGGTCTGTTGCAACCCCCGCCATCTA…
778	sa.chr11	13281201	13281524	324	-	GCAAATCGCTATTGAGTTGAGTAGTAGAGCCACTGAGGTTTAATATGAGGCAACCTGATTGAGCCTTCTTGTGTTCCTCGACAGATTGAGCACAATCATAGCCAGAGGGATGGCGAGGCCGTTGGGGATAAGTAATGCAGAAAGCAGAGCGAGCCAACACCTTTCTGTCTGAGCGAAGAGAGGTAATGATAACAGGAAGTGAGATGAGTTGGTCTTGCCCTCTGGCCTAGCAGCCCATCACCTCAGTTAAAAAGGTCCCTCTCTATAAACAGGCCTCTCTCTGCCTATTAAACAGATAGTACATTAGGGCCTGAGCTGTGCAG
779	sa.chr11	13433251	13433574	324	-	GTTTGTTTTACTCATGGCTTAGTTTTTGGGTTTGAAAAGGAAAGATTGACAGTGCACCTGTGGGCTACCAATGAAGGAGTGACCCTGAAAAAGAGAGGGGGAAGAAGAGGGGGAGTGGCTGCCGGAGAGAGGTTCCTCGGCTCTGCAAACCACTTCAGTTCTCACTTGAGTGCCTCTCTTTGGGCCTTAACCCACACGGACCCCCACCTAACCGCTTCAGATTGAAATTCCTCCACTCGGCAAGACCCTGTGCTCCCCCTCCTCCCCCAGCGCTCGGCACACACCAAGGGGCATTCAAAACGCATTAACACCAAATCAATGGG
780	sa.chr11	13435352	13435679	328	-	ATTTAGTCAGTGTTATTCTGCACTGCGCTGTCTCCTATATGGGAGAGGGAGCGCTGCCCGGAGAGGAGTCAGCTCCATTCACAGCTTTATAAATCACCTCAGCATGTGTAGACCGTGGCCAATCGGCCAATTACGCCCCCCTGACACACCGGGGCTGATAAAGAAGGCCGGGGACAATGGGATCACAGGCCAGATAAACGACCCTTTAATGAAGTCGCCCACAAAACAGGCCAAAACCGCGCGCCCCACTTACGTATTCCATCACGCCGTTGCCCTCACATTTCCTCTTGCTCAGCCGCCACGGCAGGCACAGCTGGATGGAGGGAG
781	sa.chr11	13439753	13439995	243	-	AAACAAATTTACTCTCTTGGGCATTGTCATGCTCCCGAATGAGACTTTTAAGAGTGTGTTTAGCATTCAGGTTTGGTCATTCATTCCCCCTGTCTCTGCCAGGAAATCTTTGTTCGGCTGCTCCTCTTCAAACCGTGGAGTGTCAGGAGGGGCGGGGGGATCGATTTGATTCTAATCGGACCATGAAAAGAACATGATCTAACTACTTTCAGACCGGAGTATATTTAGGCCCACTCCTCTTT
782	sa.chr11	13440099	13440386	288	-	GGGGGAAATGGAGGAATAAAAAGGCCAGAGAGCAGACATAAAAATTCCAAGAGTTGTTTAAGCGTGGGTGGGTTCATTTGCATGACAGCGCCATGTGAATAAGACTGACCTCTTGGACCGCCCCAGTGCTAGGCCGAGCTGCAGCCTGACGTGCAGGCTTTGACCCAGCTCATTGACTCTGAATGGATACTCTGTCAAAGGGAGGGACCTCGCAGCTCTCAGTCGGACAGGCATCTGCAGACCTCCTGTTTGACACCCAGCTACCTCTATTTCCATCCCTACGTGCA
783	sa.chr11	13447630	13447848	219	-	GGATCTGTTGCCTGGTAACTAATAAAGGGGCAAATCATCCACTGTATTGGCCAAGATGGGCCGCAGACTGGCCCTGCACAACAATGCAAGGTTTGTAAAAAGGCGGTGATACAAGTTAATGACGCTTGTTCAACAAAACATTAATGGACTTCTTCACGGTATAATATGGCATGGGATGCGACGTGAATGAGAGGGGGGAACTTTAGCAGTGCACTTTT
784	sa.chr11	13448182	13448498	317	-	ACAGTGACTGATACTGCACCGGGCTCCATTTGTTGCACTGGCTTCTTCTTAACCGAAGCGGACAAAAAAACTGCAGCCCTGTCACACCAAGCAGAATAAAGGGAATCAAAGGATTTTTCCCTTAAATGGACTAATTTTCTCCTTGAATTATGAAAGTAATGGCTAGGTAACAGCCTGTGCACAGTACCCGGCGGCTTAATGCTTCCTAAATCCTTCCACGTGGCTCCACTAGTCCTGGCAATTAGGCCTCATTATAGCCTCATAAAGGATCTCATTTGTGGGATTACTTAATAGACAATGAAATTTTATCGTGCAG
785	sa.chr11	13449832	13450111	280	-	TTCTTGTGCTCGAGACTTTTCTAAATTCGTGGATGAAAAAAGAGTGAATCTCTTGAAAGTTGTGATTGGAGGCCCATGGAGACATCACGTGGTTTGGGTCGCTGACAGTATAAACCCTTGGAGACGGGTGCGCACGTGGGTGACGCTGCAGGGCCAACCCTCTTCGGGGTCCCTTTTGTTGAACCATCAAACATAAGCACCTTTGGAGATCCCGAGGGGTTCAGATGAGAAACAGCTATCATCTTGTGCACGGAGCGATCACTTCTCAGCTGCGCAACC
786	sa.chr11	13451635	13452408	774	-	CTGTATGGCAGAGCCCCGTGTTCACCATATACGCCACTTTAATTCAGGATAGATGGAGTGATCCTATATGAAAGTGTAGCTGTAATTTCTCCTTAGATTTGACCACAAAAGGGTACCCGATAACGCCCCCGGGGAGCCGCCCACAGTCTATTAATGTTCGCCTTTCAAAAGATTCGTACTTGTCCAAAGCGAGTTTAATTGCGTTTTCGGTCCCACGTTGGTTGATTATGCTGCTATTGCGCGCAACCGCAGAACAAGTACATATAGAAGCGGCCAAAGGCTTTGACAGGTTAGATTGTCCTGCCTTGGGACTCACGCATTTAGCCGGAGACCCCCGACGGCTGTGTGCTCAGAGAGCTTTGAGAGACAGCTACAGGGTTCCTCCGAGCGACAGAGAGC…
787	sa.chr11	13456816	13457042	227	-	GTAACATTGAATCAGTTACAGGTCGCTTAGCTGGAGCGCAGTTGTGAGGACGGTCGCGGATGCGGACAGAGGGTCGCACATATGCTCTCACAGCGCAGGACCTCAGAGGATTACAGCCGCTGCAAAGGACCCTCGCTGCGCCTTTTGGAGCCGCCAATTCACTGTGGATATACTTACACGAACGGAATATAAAGAGGGGATTACTACAAGGTAATTGAAAGGTCGT
788	sa.chr11	13469504	13469757	254	-	TCACTCTCTCCTCTCAGTTGTTGCTGTGTATTTGCTTGGCTTCTGTGCTGTGTTTGAGTCAGTGTCGGTTGAAGGGGTCCACCCTTGTCAGAATTTAGGCCCAGTACAGCCCTGTAATTACATGGAGAGGATAATTGTAGCACACGCATAATAATGCCCAGTTTCTCCCTGCCATTAGTAAAAAGCAGGTTTGAGCAGCCAGCAACTATATTTACAATACATGAACATACACTGGTGGACCGCCTCATGGTGT
789	sa.chr11	13605654	13605889	236	-	TCGTACATATTATAAGTAAGACAAATCTTTGTCAAAGTCACAGCCAGCAGACCAACACCTCCCCCAATGTCCCTGCAGGACAAACAGCCCTGGACACTGACCCTCACTTGTATTGAAAAGGGGCTTGTTTGACCACGTCTGTGACCCCACCACAAAGCGGCCTTTTGTTTGCCTTTAATATCCTTATCAAGTCCGTCTAGACACCCTGACAGCTACCCTCATCCCCCACATGCAG
790	sa.chr11	14305471	14305761	291	-	GCACCCTGGTTCACTCACTCCTGAAATTGCACCAGATGTCACATCAAGAGTCTTTAGCCACTGCGCTGCAGCCAGATGAAGAATTTGAGAAATTCTGGAAAATATTTGTAGAGCGGCTCAGGACTGAAGTGGCTGAGGCCTGGAGAGGTAGAGGTTAAACCTCTCCAGCTTTAATGAGGGGCTGTGTGACTGACTGCTGTAATGCTATAGCAGCTAATGGGGAGGCAGGAGTCGGCTACGGCCATATAGGGTTAATGCTCCAGGGCCGGTTATGAAGCTGATTTCCTCGG
791	sa.chr11	14792920	14793124	205	-	CAGATTGACAGGTTCCATTGTGGGTGGGCTGTGGTGAATTTGCATGTGCTGTCACAGTGATTTCACACAACTTAACCTGTATTCCTCACTCTGTGATGGTGCAGAGCTGGGAGAGAGAGAGGGAGGGGGGCTGATGAGACGGAACACTTGTAAATGTCTCCTGTTTGAGGAGCAACAATCTCAAGGGAATCCTCTCTCTTCACT
792	sa.chr11	14803156	14803372	217	-	TTTAATCTCATAACTGTGACAAAGGGGGTTTTATCACAGCCAGTGTATACGTGAATGAAATCCCACAATAAATGCTATAATGGAGATTGGCAGTGCCCGTTTAGTTTGTAAATGTACCAAACATTCACCGCTAAGCTGAAAATGCATCCTAATTGCCATAATAAATAGCTGTGTGTAATGTAGGTACAGCACTGTCCTAATGTGTACTTCTACATT
793	sa.chr11	14870542	14870736	195	-	GTTAGTACCAGCCGTCTGTATTTTAGCATCAACCGTAAAATATAAAATCCTCAGAAAGAGAAGTGTTTCTGAGGTCAACCAATTATCGAGCGCTGCAGGCAAGACTGGCTGCTTTTCAACGTGATTAGATCTGAACCCACCAGAGTACATCCGGTCCACTTGTTCTCTTGTACATAGAGCTGAGATTAAAGAGC
794	sa.chr11	14919764	14919983	220	-	ATTCAAAGCGAGCTTGTGTCTAGGCCAATGTTTCCCCACTCCCCACATCCTGTGTTGTGAGGAAGCTTCCTCTTTTGTCCTAATGTGCTTAGCTGCATCCTGATCAGGGTCACAGATCGCAGGACTGCTCAATGGGCGGTTTGTTCTAACTCAGGGTTTTCTGTTTTTACTTGTACATACATAGTACATATTCAGTGCTACCCTCCTTCGTAAGGGAAG
795	sa.chr11	15086961	15087299	339	-	TGGCCATTACACCAAGGCATGCTATTCCAGTGCACACTGTTTCTATCTTATTGACAGATGGATTTCAAAGGCTCACACAGAAAGTGAGGGCAGGATAAAGCTTATCTGCCCTAGTCCTCAGCAGCTTGTAAAACAATGCTGGAACAAGTGCAATCTCTGTGGTGATAGATTACAGCCCTGGTGTTAGCTCAGCATTCACGCTAGCCAAGCAAGACAATGAGATTGCTCTCAGGCGTATCATGGATGCCTCGCACACAAAACATTCACCTTTTAAATCTGTCTCATAACAACCATAGGGACAATGTGTCTTATTAGGGGAGACAGAAACACCAGATATT
796	sa.chr11	15089993	15090306	314	-	AATAACAATTTCGACTTATGTAAACCTCGCTCGCTGCCTCTCCCTTTTTATTGGAGTTGATGGGCTGGGCTGTGCCATGTCTAATCACAGGAATTCATTTGGGGGAAAGCCAGGCAGCATTAAACGATCTGAGCTGCATGAGAGGATCAGATAAATCCCTGTGTTCAATAAACCAAAGCGCCTTTCCTGAACGCAATCATTCTTAACCGGCACATGAGTGCTGATCCTAATCCTGAATATTTGCCATGCCTAAAGCTAGAAGCTGAACCTGGCACACCCGCTCCCAATCTGCTCTGAAAACATTACTGTCATA
797	sa.chr11	15461327	15461582	256	-	TCCAGCTCATTCACTCCGCTCTAAATATTGTATTCAAACAGACTGCCACCACAACAGCCCCGGAGATAAGAAGATACATTGCCGGTGACATTTAAAAAGAGTCGCTACCCCCTCATCTGCCTGTCCATTGTCAGCATCCTCCGTGGCCTATAATGAGAATGTGCACGCCCAGGCCATTATAAATAGTCTGTGTCCTGGTTAAATGCAACACCTCTCTTTGGGTGCTATTTGGGCTCCGTGATTCACTGTGATTCA
798	sa.chr11	15476904	15477196	293	-	GGAGATTGTTTATTTCTGCCAGTGGGGAATAACAGCGCATTATTAACCTTGTATTACCTTGCCTTGGGTTACCTCAACCCACTAATTTATTACGGAGAACATAGTGTAATGATTTCTTCTACTCTGGATATGTCTGCATGACACAGTGGCTGTGTCAGAGGAGCAGAACCTCCTCCGTCTCTCACAAAACGCCAAACGCACACTCGGAACGAATGGGCACACACGTACCGCGTGCACAAAGTTTCAGGGGCGGTGCACGCTTGGGAACAGTCACACATACATCAGAGAGGAC
799	sa.chr11	15481713	15481969	257	-	CCGAGGAGACCAAAGGGAGGGCGAGAGGGATGGAGACGGGAGGGAAGGTGGGCAAACTGACTGGCTGTCAAGGATATTGTGATTCCTGCCAATGCTGTTGGAAGGCTGGGGCCCTGGTTGTTTCTCCGCGGCACATATGGATAAAATAAATCTATGTGTTTATGACAGACTGATCTATGCGCCTGTCGCAATGGGAGCCAGTTTGCTTGTTGTAAAAATGCCTTTGTCTGTTATTGACAATTTTCTCTTTCTCACT
800	sa.chr11	15895885	15896179	295	-	TGTTTACTGCCTCACTGGTGTGCCTCATTAACCTGCTGTAGCTGTGGGGCTAATAACACGAGCCCAAGTGTCCATGGCTCAGATCTCATGAATAGGAAGACTGTTGGCAGAGAGCAATGGGGTTATCACTCATGTCAAATTCCTGGCCAAAGTGGCCACTTTGTTTGGGAAAAAGATCTGGCTTTGTCACGGCTTGGCAGTCATTTATCCCCCCCCCAAGTGAAAGGCGCTCACGACAGCGGAACAAGACCTCAAGAGAGAGCGCCGCTGCCACAGTGTGGAAATCTTGTTATT
801	sa.chr11	16200195	16200480	286	-	TGCTAACTGTCAATACAAAAAGAGCTAAACTAGAGCAGAGAGTTAAAGGGTTACAGAGAACTCCCTTTTATGAGTTGCTATATTTCAATTGGCACACTTTCCTGATGGTCATAATGACATATCAGACTTTAATGACAGGAGACACGGAATGACGGAGATCCATCACTGGCCAAATTATCAGTGATTTACATAGCACTAAAAATAGTTGTATAAGAGTCACTTAACACAAGAACCATTTCCTTAGTCAAGGCAGACATTTGGTGTCTGGCCCATCCATCAAGACAA
802	sa.chr11	16205382	16205798	417	-	CGCCTTACCCTGTCATAGTTGAAACTATGTCTTTTCTCAGAGTGAAAGTGCAGTGTTGAGAAGCGCTTACGACCGTCCTTTAAGGTTAACAAAAGTTTCAGTTAGCATTCTAAAGAAGTCGCTCTCGGTGAGCAATCAGGCTTGGGGCGAGCATAAATCCTGTGGGTATAGTCACGGCATTACAAATACCCGCAGCGTCTGTATGTGCTGATGACTACAAAATTGAAAAAGAAAGGCCCTAATAATTCTGAGGCAAGTTTCCCTCAGCAGTAGGTATTGATTATTTGTGTGTGGTGAGAGATTTGGAAAATTCAATTAAAGGAGTTGTGCAAAGGATTCATAAATTCAGCCCCTCCAACCCGTATCGAGACATGGTTATGTTCTAAATCAATGCTGCGC…
803	sa.chr11	16212690	16212995	306	-	CAAACCTGTGTTAATGACACGTGCTATAAAAAGACACCTCCTCTTAATCTCTGACACCCTACCGGTGCCCCTGTCGCTAAGGGTCTGGCAGTGCAGCCACTTCAGACGCTGTGGAAACTTAAATAAGTGATAAATAATTCTTTGGCTGGCAGTGGCTTTCATCCCCGGACAGCTTACACAGCTTACAGCGGCACATGATCTTTATTTATACAGTTGGGTATATCTTCTCACACGCTTGCAATTTGGGTCTAGTGCCACTTTCAAAGTACAGGCCACCTGGGATCCTGAAATCAGCACCCTTCTTA
804	sa.chr11	16259976	16260222	247	-	TAATGGCCAATTAAATGCCTTGATTTTAGCCAAAACGGCGTGGCGAGGAATTACTTACCAGAGCTGGCTGAGTTACTTATCTGTAAATGGTGGTTCCTTAGCATTTGGTGGCATTTGAGGGCCCCGATCACAGGATAACTGCAGGTCATTTGTATGTTAATGACTCAATGACATGTAGTTAAGTTAGGTGTGTAGCTGAACGCCTCGCTGGAGCGAAGAGGGGGACAATGCATTGAGAGGAATAGA
805	sa.chr11	16261549	16262224	676	-	GTCAGAGAGCGCTGTGGCATTGTTTTTAATTCTAAACAATTCCCGTATGTAATTTAACACAGTGTAGGCCTCTTTCAATAAGCATCGCAGCCATTGATCTCGCCCTCCTCCTCCTGCAGCACTCCTGAAGAGAAAGCAGAAAGTTGTGTGAATGTTCTATGCAAATGTTTAGTGTATTAGCATACACAGTCGTAATTAAAGCATAATTAGAGAGACAAATGGTGCTGTGAAGCTCTGCGCCTTGGCTCCGGAGTCTGTTTATCAGCAGCCCCTTGTTTAGTCGGCTAAAACAGGTTTATATGAAACAAGCGCCGCCGACTGCTGCATTAATTGTTATCATTGCCTTGGAAAGCAAATAGGTGCCATAGCGCTGCGGACTGTGAGAGGAGAGAGCCGGAG…
806	sa.chr11	16264284	16264515	232	-	AACTTGCACTTAGGTATGCATGAACTTTGGTAAAATCCTGAGACATGTGTATAAAAGGGTTTAATAGATGACGGTCATGTGCTCTGCTGCCGGGTAATGATGTCAGCCCCTCGATCTCATTCCCTCTCTGCCTCTCTTTTGGCTTCTTTGATAGAGGAGGGCCTAATGTAAATTTAATTTGGAGTGATGTATGGCAGCGATGGGTGAGTGAGTGAGAATGGGGTCCTGGGT
807	sa.chr11	16265768	16265974	207	-	TCCAGCTCCACAGTAATGGATGCAGGCTAGAGGAGGATGAGCAGGGGTCGAATGAATAGTGAGTGGTATTCATCAGACCAGGGGGAAGCGCCAGCCAAGATCCAATTATATATATTCATTAAGTGATAATGATATCATGGTCTTTTAACTGAGAAGAAAAGGGAGCATAATTGAATAATAACAGTTGTACAATCCCAGAGGATTGG
808	sa.chr11	16274702	16275016	315	-	CGATTTTCATTTGGGGGCGTTTGTCTCATTACTGGCTGACGATGATACATTAGTGTCGCACACAGGAAAAGGATCATTTTCCAATGGAAGCCCAAACCTTATTGTTGGGAATGTACCATCTGGATCTCAAAGGGCTTCGCTCCCACATCTATCTTCTCCGGGATAACACAGGAGTCGGCACGGGGAGGCAAGACTGATTGGTGATGAATTATGTATACTTTTAGCAAATTGTGATGTCTGGCAACGTGATGCTGCGTGTGACGTACCCAAATCATCAGCCTGAGCATGTGGCAGATGATCATTTTAAAGCATTT
809	sa.chr11	16275122	16275641	520	-	CAGGGAAACAGCGTGTCCAGCTCCAGCCACAACACTGGCTTTGACACCAGGGGCTCTTTTGAAGTTAGCCGCTAAGATTTAGAGGCTTTTCTAAGGGGGGCCCATTGTTCACGACTCTCCTCCCTTCCCATTCCCTCCCCCTGCATCAAGACGCTTGGTGCTAAAGTCTCACAGTAGTCTACAGCCACTTCAAAAGATGCCCCACATGAAAGGGCTCAGTTTGACCCCTGCCCATTAAGTAGTGGCTAAATTGGTAGATCGAAAAAGCGGGGTAATTTGTATCAACTCAGTAAGTTACTATGCAGCTAAACAGGAAGGTCATGCCTTTATGCCGTGGCCTTAGCCCCGGCCCCATAGCAACAAGACATCAATGTAACATCAGTTCCCCCAAAAACACCG…
810	sa.chr11	16275653	16276180	528	-	GCTGGCATGGGATAACTGTCCCGCATTGCCTGGGAGATAATGTCTGATAATGGTAGGCTAATGGTGCTTGGGCTGATTGAATTAGGCCAGAGGTCCAGCGGGTCAGAGCCCTGGAGCCTGCGAGTGACTCACCTTCCCCCCGCAGCTCCACACACACCCTCCTGGGAAAGGCAAAGATCGGTGTTTCCCCCCCGGTCGCAGTTTTTACAGCTCAACCAAAATTCTCATGGCGCTAAAATCAATGTTGCCATTGTTGGGGCCAAAACGGCACGTCCTGACCATGGCCAATGCAAAGAATTCCAAGTGGCAGGGCCTGCTGGCCTGTTGGGATCTACAGATTTGATTATGAGGAGGGCCAACGTTGTTTTTCAAGCCTGTCACATAAAGGCGGTCTTGTTC…
811	sa.chr11	16281865	16282066	202	-	GTTGCCCTCTGAGGGTTATGTGTTCCCCAACTCGCAGGTCCAAGTATAATTATTCAGCATCTCAATGGTCACCATTCATCTTCTCTGATGGCAAATCATCGGCCGGAAGTGATCTAAACATGACCGCGGGAACCTATCACAGAATATTTGAAAGCAAAGCGGGGGAGTCCAGGGGCATAATTCTGTTGTGAAGGGCTAATG
812	sa.chr11	16281914	16282287	374	-	GACTCACCCTGACAAAAGAGGCTGTGTTGTCTATTCTAGGCAGCTGGGCAGGATGGCGAAACTTGGAATCCTTTGTTGGCCGGAAGAGAAGTCTGTCTTTGTCAGATTTTTACAGAGTATATTTTACCATACGCCTTTGCACGGCCGGTCAGGCATTCAACGTTGCAACAAGGCTAAAGAAAGTTTGCATAGATTAGCAGTGTTATTGCAAATGTTGAGCCCACTTATGTGTTAATCGAGCCTTTTTGAAATGCGAGCCTTGTCTGTTTGGGAATTTTTCTGCGATGGTCTTCTGCCACCAAGGTTGTTTATCTCTGTCTTTGCTGCACACGGGCAAACTGTGAATGAATGAGGCCTGTTTGTGATAGAGTGA
813	sa.chr11	16289614	16289903	290	-	AGCGCTGCCTAATTGAAGGATGTTTTAATGCTGTCTGAGGATGGCAGGTTGGAATAATCATAGCTATTTGTTTACGCAGCAGACACCCCGATTGACTTTTAATGGCTGCAGCCTGTGTAGTGCTTCCAAGCACCCGGGGTGGATTTGACTTTCATTACCGTGTGGAAAACATTTCGCTCGTCTCTTCTGCTTTCCTCTCTTGGTTTACACGAAGACGCTGGATTCTGCATAATTGATGAGGCGGTGGGGTGGCTTGTTGGTCGGTGAGTTCTCCATGACTGGAGAGCTG
814	sa.chr11	16295695	16295902	208	-	GTCCCACCCGACTCGTCCGCCATCCTCAGGTCCTGTTCAGTATGCAGCGCGGGCAACAACTCAATTAACCAGAAGCCCCTAGCCATCACACCAGCAGGCTGCCTCATAATATTTCCCATAATGTTTCATCCAATTTGGAGAGTTTGACGTTTACCCCCTGCAGGACTGCAGCGGTAGACAATGACTGAAGGGAAGGGGGCACTGAGG
815	sa.chr11	16301513	16301832	320	-	CCTTCTGCATAACTTACTGCCTGTTGTATACAGTTCCTGGTACACAGCAGCATGAGAGAGTTTTTCTGAGTGATTTCCAGTGTGAAGTTATGGTGTTGATTAGCGCAGTGACAGGTGCCATGATTAAAATGGCCGATAGTAATAGTGCAGCATTCATGCATTGACAACTTTGCTCTGCATGGCTTTGTGAGGGGTGATGTATGACACCATTAGGGTAACCTCAGGGCCCTGGAGGACACTTATCTCCCTCGTCACGTCCTTCACACTTCCCATTCTCCCTCCAACAAAAGGACGCCTGCACCCCAGTCTGCATGCTTAT
816	sa.chr11	17730302	17730494	193	-	GCGGTGGCCTTGTACGTTTCATCTGCAGGCCCTAATAAAACTCTCACAGGCCGGCATTGATCCCTCCCAGAATAATCCATTTAGACTGAGCGTGCCTGGCCATGTGGGGCCTCCTCAATTATTTATGGCAGAATGCTGTGCAAGCTTCCGTTGGGATGCAACAACGTGCCCTGGGAAACCTGTGAACTGAGA
817	sa.chr11	17750855	17751059	205	-	GCGTCTCAGTAACTCAGCGTTGTCATTCACCTAACCTTGGTGGCGGAGTGGAAGGTTTCTTGGCGCCTGCCAGTTGTTCTTGGCAAGGCAACGCGAGGGAATAAACCTCAGTGCTTTCATGATGAGGCGCTTAGCAGATGTCTGATGAACAGCTCGACGATACTTCGATCTCCCAAGGACACGGTACCTTTGGGATCCGCGGCT
818	sa.chr11	17951200	17951421	222	-	GAATGAATGCATCCATGCATAGGCATGCCTGCTTACACTGCGTGAATACTCATGCACTGGTAGAAAGTGAGCCAGGGGCTAAACAGATAGACTGAGATGACAAGCAGATAGATAGAATCATTTATTTCCCAATCACTCCCAGACCTGCATCTGTTTTACAGTCTCTGTCTCTTTCATGCAAACGCTGCCAGTGGTGGAAAAACAGACAGCTGCTTGAACAG
819	sa.chr11	17954262	17954479	218	-	CCATCCAGCCATCTAGATGTCCCTGCTATGCCTGCCTCAGCTCAGTTTAGCTCAGCTCGGCTCCGTGGATTAATTACTGGGGAACCCACCGCGTCTCTGACCTCCACCGTCGGACTAATTGAAATCTAATTGAATTGTGCTTGTCTAGACTAATGAAGCCCCGCTACTGAAACCGCCAATCTTTTAGCTATAGCTACAGGCCGATAGCCACCCAGCT
820	sa.chr11	17958934	17959138	205	-	TGCGCTAACAGCCTGAGCTCCCTCTGTGTCGGTGTGTCTGTGCTACTAAAGGCTCACATGTATCGTAAGCCTTCGTCTGTGGTACAAAACCCACACAGAGCCGACCAGAATACGATATGCACCATCTGCTAAGCTGCTCGCATTTCATAAACCTGGGAGAGCAGGCAGGATCAGGGCCGTAAGCTAGATAGACACACAGATGGA
821	sa.chr11	17962011	17962241	231	-	ACGCACAGACACGTAAATAATGTGAAGCAACAACGGACTCACTGCGCCCACAGAGGAGATAACCCAGAAGGCTATATTTAGCTCGTTAGGCCTGTCATCCACACTGAGGCCTGTTTCCACAGGCTGGGGCTCTGCTCACCACGCTGCACTGCTCCTGCCTTTACTATTCATCAGTTTTAAGCTCTTTAAATACTAGGGCGAGGGGTTGGAAAGTAGGGAGATGGTTATAC
822	sa.chr11	18630301	18630639	339	-	GGAAGGGGAAAATAACAAATAGCTAGCACAGGGTTATAGATTGCTGGAGAGAAGAGAAAGATGGGGGGTGATCATTCAGAGAGAAAGAACTGTAGGTACAAGAGCTGAGACAGAACTCCAGCCATCAGGTCAAGGTGAGCCATGCAAGGAGCCTGTGGAGATAAAGATTTTACAGCCTTATTGTTACCAGAGCAGCGCTCACCACGCCATGCATATTCTCTTTGAAGAGCAGACCCTTGCTTTCCACTCCTCTTGGTAAGAGGGGCTCCACGGTGCATTCTGTGTCAGGAAACTTACCTCTTTCTCTCTGAAAACTCCACCATTCGTCTTTGCTCTAT
823	sa.chr11	18640944	18641238	295	-	TGAGCTTCTGCGTTGCCCCATGTCACCCCCCATCCAGGAAGAAAGGAAGACAAAGCGAAAGAGAGAGGGAATGATAGAGCGAGAGACAGGGCGATGGAGAGATGGAGATGAGGGGGGTGCCTGCAGCGCCTGTCTGGATGTAAACAATGCTCCTGAAGGATCGGCAGCAAACTGTCAGCTGCTCATCTTTGTTGTGTCATTTAACCATCTCCGTCTATGCTTCCCCCCCACGCCTCCCTTCACTAACTCCTACTCTCCCTCCTCCTCCCTCCACCTGACACCCCCCAAGCCACC
824	sa.chr11	18817770	18818215	446	-	ATTGAGCACTAAATTGATCTGCAGTCTGTCTGTCCCCAAAGAGGCTGAAGTGCTGTAATGAGAATGGCAGACCAGATGCATACGGGGGCCGTCTCTTCCCCATCTCCATCCCTCTCTGAAAGAAGACAAGTTTGTTTCTCAAGGTGATTGTTGCGGTGATAAGGGAGAGGGTGTTATTAAGGGTGACAGCGGAGGGGCTGAGAGGCAGTGGCTGACTGGATAACCTTGTCCCCATCCCCGCCTCGCTTCCTTCTGCATGAGCATCTCCACCGCTGGCCTGCCCTGCCTGCCTGCTCGTCTGAACACAATCTGCTGGCTGGAATTACCTCCCGGCCCCGGGAAAACTAAACATGATTTCTGACCTTTCCTTTCTGTGTTCAACAGTAACCTTTGCTGATC…
825	sa.chr11	18823325	18823685	361	-	TCAGATTCATTTCCCCCCACACATTCCCTGTCGCCCCCTTTCACTTCTGACTCCTAACCCGTTAAAGTCACGCTGGCATTTGATTGCCCCTGCGGCGCCACTCTGACCTGTTCATTTAAGATGATGTGCAACTCTCAGGTCTGCTCCAGGACTCATTTGTTCCTCGGCGGGGTCCCCGCAGCCGGCCAGTAAGAGGCCCCCACACTGACCAGAGCGCCCTGGGAGCTCTAAAACCGGCCACTCACAACCAAGTAAAGAGACAGCTGAGTGTCATTGTTAATGTGGACACACAGCACCACAATGGCAAAATCAATGGAGCTATAGGTGTCATCAATCTCAACAGCACAAGACCCTTTTCGC
826	sa.chr11	18825583	18825875	293	-	AATGCGGGCCTATTGATCCAGGCCCTTGGGCTGTGGAGAGTGTCTGGCTGGGAAGGATTCTCTGGTTAGGAGGCTCACTCTAATCCACTGGACCCTGATAAGAATGGCATTGCCTGGATTAGATGCCTCTGTCATCACAGTCTTTGTGTCACGCTCTCCTCCTTCCCCAATTTTACCTCTCTCTTTTTTCATTATTGTTGTTCGAGTTGAGCAATTTCGCCAGACTTAGCGCGCGATTTGTTTGGAGGGAAAAGAAGTTTGAAAGATGTAGCCTGGATTTACAATGTTTGCT
827	sa.chr11	18826397	18826801	405	-	CATGCTGATATATGGGGGAGAGGCGCAGGCCCGATTCATTAAGTGCTAAACGTATCCATTTTCACCTTGAGGAACTGAGTAACCTTCCCTCACTGAAATTATTCCATAAATTTACCCATCGTAAATAATAACTAGCAGCGGATAAGTCTTTGTGGGAAAACAGGGAGGATGTTATGCTTGTGAAGGTTGAGGTTTTTTAGCTTCTTGTTTCTTTGGCTCGCTCCCCGTCCTTCTCCCTCCCCGTCTACAAGTGCTTTTCTTTTTTCCCTTGTACAACATGAGCAAAGTAACCCTACAGTATGCTAATGCCAAGCCACAGGGCGCGCTGCTCCACAGCGTGTACGGATAGATTACAGAATCAACCGCGACACTATCACACGCGTGTTTCAAAGCAACCTC…
828	sa.chr11	18826910	18827243	334	-	GAGACAAATTCACAGATAACTTTACAACCCTCCGCTCCTTCACAACAACACAGGGAATCTTTGAATTTGCCTTTGACATGTCAAACGGACAAAAGATGCTTCCATCCTGCCAGTTGATTTTGGTTCAAATGCAAGATTGGAGGAGGCCAAATCCGCGGCTGTGGCTCCTCTACCACGCTATGATCTCAGCCGTCTCTGCAGGGTGCCTGTGTGTGGGAGGCAGCTCTCTCTAAAGCTAGTTACTGTTCAGCCTCCAACATGCCAGCTTAATGGTCTATTTATTTGCCCGACAGCAATGCATTATGGTCCTGAACAGTCACTAGTGATTGGCTC
829	sa.chr11	18832328	18832808	481	-	TTTTCACAGGCTGAATCGCTGCTTTTGGAACAAAACTGTCGATATCCATCTGTTACGCTGAATGTGCCTTGTAATACACGAATAAGCCATGAGGCCGCAGCTAACTCACAAACATGTGCAATCTGTAGTACCATTATCACTAGCGCCACTACTACATCTCTGATTAAGACCATTAGACCTTCTGTCGTCTGATGCCTTCCAAGTTCGTGTTTGTCTCTCCCCCCCCACCTCCCAAAACACTAACTGCCTCCCAGAAACAGCCTGAAGTTCATCTACCGAACGCTTTTCCAAAAGGCTTTCCAACCCTCTCTATTATCATAGCTTTACTAGCTGAAGTGGTTGGCCAGCTGTCTGACTGCTACAGACCTCATTACACAGACAGCAGAACTCAGCTCTCAT…
830	sa.chr11	18988638	18988866	229	-	GACTACAAGCATCGGAGCACATAAAGAACTAATTCCATCTGAAAGTAACATTAACACTGAGAATATGTAATAGCGAGAGGGGTCTATAAAAATAGTGATTTGGTCGGCCAAATGCAAATGTGTCCCTCAATCAACTCTGCCAAGTTCTGCTCAGGCGTGACATGCAAACTGGATCTGAGGCAGGCTTATTTTTTTTTTCCCCTCAAATCATCAGATTACCATTTAGCC
831	sa.chr11	18993127	18993326	200	-	CACCACCCTTTGAACATCACAGTTTGCCCTCTTGCCCAATATACTTATGCATGCCAGTGAAAAAGTATTTTGTGTCCATTTCTATTCCAATTGCTTATGATAGCAGGAGCGCCATGGTTTCCTCTGGGGCCGAGAAATGCTCATTTGAAAAATCGCCCAGACGTGCATGGAGGTTGCCAACCTCAATTTTTGATGCAGT
832	sa.chr11	19003044	19003393	350	-	TCTCTCTCTCTATCCCCCCCTCCCTCTACTTCTTTAATATATGTCCTGACTTGCGGGCACTTCCTCATTATTCCTATCTTGATATCTGCCACTGTTAATGAGAAGGGGGACTCGAGTTGCAGAGTTTGAGCTTTTGGATTAATGTGGGCGCTGCAGCAGGGAAGTTTGGGAATAGCGCGCGCTCTCCGAGTTCATTACTGTGGATATATGACATTTTAAGGCTGTGAGACGCCGGGCTAATGATGCTCCCCGGTAAACACTGGAGACTGCCAGCCACCGCACCTGAGAATGTTCCTCTAATAGCAGGGATGTCAACATGGTGACAGGTCCACCTCCTCTGCGCCCACTG
833	sa.chr11	19623817	19624124	308	-	TAGAGTTAGTTTAGCCGGAGGACACTCCGTGACAGAGATGGATCGTCCCCGCCTCGCTAACCTCTCGTCCTCCTGCAGCAGCCACTGTCAATTAGCCCGTCCTGCATCTTAACTGACTGAAGCTGCCTCCGTGTCACCGTAATCCAGCTAACATGAAACACCAGATGTGTCGTTTGACACTTTTTGAATATGTTGTTTGCCTTTGTTTCCATGTTTTACTCCCAGTGCTGGAAATGATTTGAGAGGACAGACATGCACAACAGATACAGCACCTTGAACATCAAAGGCCCGCACCGCAGTATTAGTA
834	sa.chr11	19632838	19633674	837	-	GCTTCCTGATCTCGCGTCCCTCTCACTTCATTACACAGAAATCCCAGAGAAACCCACCGGGCGGGATCAGTTAGTCCCAGGCAGCTCAGCGGTTTTCCTGTTCTTTATTAAAGTGTAATCAAACATCGCTTTAAGTGGAAAATAAATATCCAGATCTAATAAGCTGCTCAGCCGGATCATGTAAATGCAAATTTTCAAGCTGGTTCCCATCCGTCCCACCGAGGGGAGAACAAGCCGCAGCGACCGCCTCCTCCACCCGCGATTGTAAATCAAGGAAAATAATGGCGGGATAATGACCAGTTTGCGGTCTCAAGCAGATTGAATGATAACAAACCGCGCGTGTTGCACGCAGCTTTTCATTTAACATCCTATCACGGGGGGGGGGGGGGGGGGAACCCG…
835	sa.chr11	19636182	19636388	207	-	GACAAGACAGTCAGAAGGACCCTTACGCAAAACCTCCAATCTCTTGCAATATTTTTCAGCAGCAAAGTTATTGATGACTCTAACCTTGGGGTGCAGGTTATGGGTGAATGGATACTGTGCATCCCCAGGCGTGGAACAGCAAGAGGATAACAGGTAGACCAGTGAATCACCTGCCCACGGCTGATAAAAATAGAATATGACATGTT
836	sa.chr11	19640222	19640715	494	-	GCCTAACTAATGAGCTGCTGCGACGGTGCAGTTCACAGAATCGTCCCTTTGTATGAATCCCTGCTAATAATCTTGGGTAGCCGGTGGATGATGAAGTGTTGCCATAAGGCAACACCTGTGCAATTAAAGCAGCGGATTCTTTTGCACGTAACATTAATTTCAGCCCTTTATAAAGGCCCGATGAGCACACTAATAATCTAGTCTACTTGACTCCATGTCTAGCTGAAACAGAGCATCTAATTAGGTAAAGGTAATTAATTAGAGATAAACGGAGCTAATCAGGGCCCGTTAGCACTCCCACTTTCTTGGCATTAAGACACGGAGCCTCCTGCTCTCTCATTGGCCACCCTGTCATCTGTTCAGCGAACATGAAAAAGATATGTTTTTAATAGAGGGGCT…
837	sa.chr11	19641841	19642110	270	-	TTTAGATGCTCGGGTGTCGTTGGGTTTCATGAGGAGGAATGATTTGGGGGGGAAACATGATTATTTTTTCCCCTTCTGCTTTTTCCTCGTACACAGGGGAGTCGTCTGCTACAAGAAGGCAGGGCGCTCCCTCGACACGCATCATTAGAAGGTTTTTTACAAGCGACAAGCAGGCTATTTGGCTGTCATTGGGATTGTTTGAAGAGAATATGTTTCTGCACCGTACTCCAGGGAGCCCCACATCAGGAAAAAAGTAGATCACCCTTGAG
838	sa.chr11	19642574	19642808	235	-	CAGGAGACAGCAGCGAGAAGAGAAGCGGCACCATTGCGCGGACATGATGGACTGTCATATTCTGAGCGCGGCCCATAATGCAACCATCACCGGTCCAAAGTGCAGGGTGTGTGCAGCGTTTACAATTGAAATGAGGCAGAGTGTAGGCATAGAGATCCTCATTATATCATTTCCCCGAGGGCTGAGGGCAGCGCTTCAGCTGGGGAAGGAGGGAGACGTGCGCATCCTTCGCCC
839	sa.chr11	19642625	19643072	448	-	TAACAGTTTGGTTTCAACGCCAATCTCCAAATGGCTTTTCAAAAAAAAAGCGAATAGAGAGCAACACAGTGGGGAGAGATTTGTGTCGGTGTCTGCGATTCTGGTTCATTTGTCTGCTGTTCACCATGGGCGAAACAGGCAAACATGGCACGCGGGTCACATCTGATTCCCCATTGGAGACGAGATGGTGAGAGGATGGCAGCGGTGCGCGGCAGCGTTGCAGCCCTCCGCCGTGTCCAAAAGTATCTGCATCAGTGGTGCTGATTGTGAGGCACCCGCTGGCGCTGTTTAGATAGTTTGACTACATCAAGCTCCCTTCCAGACGGCTCTTACTGGTGCGATTAGAGGAGGGTGAAGATGAAAGGTGTTCGGTGTATTTTTAAAATTGTTGATTTTCCG…
840	sa.chr11	19643416	19644004	589	-	GGTTGTGTGTGTGTGTGTGTGATCGGGGCTGGCGTTGGGGTGGGGCTAACCTGTAGGCGAGATTGTCAAAAGGGCTAAATTTGCCATGAGAGTAATTGTGCTGCTCCGTGGCATTCACTTCTGCTAAATGTAATCACTTTAAATAATGTCAGTGACATCTTGTGAAGTATTTGGTGGAAGGGAAAAAAAAGGCACTATGTAGGGCAGGCATCTTAGTGTGTGATCCCGACTGTCTGTGCGTTATCTTCTCTTTCATTAGAGATGAACAGCCTCGGGTTGGATTGGCGGGGGTGTGTGTGTGTGTGTGTGTGTGTGTGTGTGTGGATGCAGGGGGTGGGCAGTGGGTACGGGAGGGGGTGGCTTCACTGGAAATGGTAAATAGGATTATAAAGAGGGCTC…
841	sa.chr11	19699161	19699575	415	-	GTAAACTCAGTGCTTGAATGACTTTGCTCGAATTCCTCCATTTATTTATGTTGTATTGTCTTTGTACTGGTCTCCGTGCAAGTCATGTCATCTTAGCTTCATGTTGTTGGGTATGAGCAGTTGATTCTGATGCCTCGCCGGAACGGGAGAAATCGCTGGACCTGATCCGATACCTGGTCCCAGATGTGTTGAATGGTGCGCTGGTGGACTCGTTGTCAGGCCACGCTCTGTCTGCCGCTGGGTTGGCTGCTTCCTTCCTACTGGAAGGAAACGAGCGAGCTCAGCTGACAGCTCCACCCATCTCTATCTGTTCAGTTATTAAAGCTCAGAAGCCGGGTTGGTTACTGATGTCAGATCCAAGAGAATCCTGTGACTGAAAGCCTTTTTATATCAAGTGTT…
842	sa.chr11	20256847	20257144	298	-	ACAGGACCACTAAGCCAGTCAACAAAGGGGTCCAGTGCTGGTGGTGTGGTCTCCTCTCTGTCTATCTCAGGTAGCGTACGTTACTGCTAATGCCCTCTAAGATCCCCGCGACGCTATCCCAGAAGCCCCCTCTCTCTCCCACAATCCTCTTTGCTCCCTGGGTCCCTAAGCACCTTGGCGTAGGGAAGGTGGCTCGCTGCGGATTGTCTTAATCTCTCCTTTTCCTTCAGAAAAGGGCTAAGCCAACCCGAATGTCACTCTCCCTATCACTCCAAAAACCAATTGGTTACAAGGGTA
843	sa.chr11	20280210	20280422	213	-	ATCACTGAATGTAACACATTTGTTTTGAAAGGTTTTCATGAGCCCTCGGGCCACGAAACTTAGTCAGCACCCTGGTGCCTATGCAAACTAAACTTTGAAATCAAGTGGAAAATATACTTCAAAGCAAACCATTATAACAGCAATATGTATAATAGGAAATGGGATTTGAGGTTTTAATCTTTGCCTTGGCTCGCATCCAGCACACCTGGCCG
844	sa.chr11	20296011	20296221	211	-	GACTCCCCCCAACCCCATCTTGAGAACGATTCGTCACCGCGACAACCATCACCCCACCTTATTCTGGGATGTCCTGTAGTTATGTTCTTCAATTATGTCTCCCTCTTTAATGTCGCGGCTGCACATCCATATTTAGTCAACCGCTGCAATTTTAGCTGCCGCGTTGAAATGCAACCGTCTCACCCTGGAATCAAAGGACAGATAGAGCTT
845	sa.chr11	20302981	20303344	364	-	GCATACTCACTACACTCAATTAATAGCATTGCTTGAAATCCGTCATGCAATTACCAAACGCAAAATCACTGCCCTTTAAAGATACGGTAATGGTGACTACTAGCTTTTCTAAAAACAGATAGCAGCGTTGTCGTGATAGATGCGGAGGAACAATACCAAAATCATTTTCCTAATTATCTCCTCTGGAACTAATGTTGCAGATATGTGTGTGAATTAATTATTGGAGCTCGATATAAGAGAGGGAGCAGCATTATCCACCACAATCTTTTCTATTTTTTTTCCCCCCACTCGGCATTCATTAAGGCGAAGGCAACTGTCAGTCACTCGACGAGACAAAACCCTGATTTCCAGAAATCAAATTAG
846	sa.chr11	20311763	20312115	353	-	TCGCGCTGCACAGCGGGCGTCCCTGGCGTGGTGCCAAACTCCATCTCTCCTCACCGGGCCCAATAACCACCCAGCTATCTGCACCTGCTCCAATTATTATCCTATTAGCAACAAATACCGCACAATTACCGCTAGAAACCCTCACACCCAGGCCGCCGTAGGCTGCAAAAACCCAGGGAGAGAGAAATTAGCAGGGAGCAGCAACAGCAGCGATCAGACAGCAATTAATCAGCAGAGACACGTCTCTCAATGTGGCGAATATAGACGGAAGCTCAACACCTTTAGCTCTAATGGAGAGGGCTGATGAACGGAGGGGAAGGTGGGAGGGTACAGATGTGGCACAGGGGAGAGG
847	sa.chr11	20486692	20486938	247	-	ACAATAATCGAGCAAGCCACATTCAAATGAGCTGATTTCTCTGTTGGCATATTAAAATGTCAGAATTTGCACTGGAACAAAAACTCTGGTTAAGATCCAACTGGAACAGAATGGGTAATGAGCTATCTTGGTGTTGCCACACACTAACAGGCAGAATCCCGGTCTGTCTGGAGGGTTACAGTCACTTAGTCACACGGCATGCATCGCTGCTTTGATTGTTACCAACAAACGGCTCAACCCCTCGCT
848	sa.chr11	20528821	20529074	254	-	ATCTCTCTATAAGTCGCTCTCTGGTTGCAACAGCTGCTTGATGTTTGTGACAGGCGGTGCGATAGCGCTGACAGGCTTGAGACGGTTATCAGTGAGGGCTGCCGCGAGAGGCTCCGCCTGGCTAAATTGAAAATTGCAAATGAAAATCCTGCTCAGGACGTTTTTTTTTTTTTTTTTTTTAATTCATCAGCTATTATGTCAGATGACCTTTAGGGCGTCAGGCTCTGCTGATAAAACTCCAAACGACAACACT
849	sa.chr11	20794159	20794465	307	-	CCTGAGAGAGGGTGGGGTGTTGAGGGGACCCCCATATGGGCCTGGGCCCTTATACATGAGGGGATGAGGAGGGGGAAGAGATGTTCTGGGAGGGGCAGGGGCCACTGCAGAGCTCTGCATCTCAAACAGTCGTGGTACCAGAACTTTTTCAGTTTCTGGGACTGAAATTAAGCTGATTACGAGCGATATCTGACTCTGAGTTACTCTTTGGTGTAATTGGATTTTTTGCACTTCAGTTACCCTGATGTTCATGTCCATTCCTTTAGTATAATGATTGGCAGCTAAAACCTTAGTGACTGATGCTTT
850	sa.chr11	20926189	20926439	251	-	AAAGCACTTTTGTGTCTCAGCCATCGTTGTGTGCGGGTGATGAGATTATTCCCCTAACAAGGCAGCCCATGCAGGCTGATCTGTTACGCATCAGGTCGTCCGATGACTCCAGTGTTGTCGTTTAAGCTCCTGAGTTATTATTAGCTGCCTCAGTACTCCTTTTTAAGGCACATTTTTCAGGAATAAGGCCATTTACAGAACCGAGCGGGATCAAGGGTTAATGTGGGGTTACTTCTTTCCACTTTGGTAA
851	sa.chr11	22123527	22123965	439	-	ACAGAGTTTCTGAGCAGGTGTCCCAGGTGTGCTCCTGCGGGACACCGCTGGTTCCTTGATCCTTGCCGTGACCCCCCAACCCCCTGTAATCCACATCCCGTAATGGCACATGCTGCCCTGGCACCATTGCTCATCCCTGAACCCCATTGTTCATTGTTTGTCTTCTCCAGTTTTTTCCCATGGGCCCCTGGCCAGTGAGAGGAAAAGGTCACTGTAAATATTGCACTGAAATCCTCCCTCCCTCCCATAGAGCTCCTGAAGATGGAACAGGCGACCAGTGGGTGAGCACTTCCTTCCTGCGCAGGGCATTTCAACTGTAAGACATCAAACAAGTATGAATCCCTCAGTGTCAAAGATTGCTGCAGTGAGATCATATGTTCAGTGTTGACATTACAATAA…
852	sa.chr11	22173236	22173528	293	-	AGGAGTGTCCGTGTGTGCAAAGTGCAAATGAGAAGATAAGCGATCCAGTTGGAGGCCAAGCCAGAGCTCCATCCTGTGATGTAACAGCTAATGACAGTAAACGAGTTCTTTGCTTGGGCAGATCGGTGGCTCCCAGAGGAAAAGAGGCGGCGGTTCACTCTGAGTGCTGTGTTGTTATTTCTGAAGTGAATGGAGTTTGTTATCACAGCTTGGCCCCCCGCGCTCCCCCCTCCGTCACTCTGCAGAGCGACAGAGCAAAACCCCTGCTGCGTTTCTCATGCTACACACCACA
853	sa.chr11	22494582	22494808	227	-	GTCTGAAGACTCTGGCAGGTGTGCTCTTTAATAAGCGTCACATATAAAAATGAGAGGGAGTAACAAAGGCAGAATTTTTATGAGCCTAATAAATCATATCCTCTGTCTCTTTGCTCGCTGCCTTCATCCCTCCTGCCTGCTTTCCCTCCCTCCGTCTCGCTTTAAGTCTCATTCGTTATATCATTTTACAGATCCATCAGAGAAGAGGCGTAAGAGCAGAGAGATC
854	sa.chr11	22573422	22573779	358	-	ATGCTTGTATGATCGTATGCCAACAAATCTCCACAAGGTGGACTCAGCACCAAATATGCATTCACATGAGTGGTAGGGGGTCTGAGAGAGGAGGCAGGGTCCTCCCCGACGAGCTTCCTGCCCGATGCTCTCCCACATCCTGTGTAAAGACTTGAAAAGTAGAGAGAGTGCCGACAAAGAATGCTTGCCCAGTAGCTCGGTAGCATGAAAATCGGCTGTACACTTCCTTTAATAGACAGCAGCAACCTACAACCAGCCTGTTGGTGCTATATCCCATCTATTCAAAGACTTGATGTACGGGGAGGAACATACATAAAAATATGTTTAAGCTATTCCCTCCCTAACATTTGTAAGTGT
855	sa.chr11	22726778	22727448	671	-	AAATTTCTCTCAGCAACAAATTATTTATGCCTTGGCACGACTTTCCAGCCCTCGCGCAATCTCAACAAACCCAGCCAGTGTTGTTTCAACTGGCTTGCGCCGGAGCAAAAAACACTGATGGCAGTGGATCACTACCTAAGAGTATCCTATCCTTCACTGTGCGACAGTGGACCTCGGCCAGCTGTCTCGACTAATCTCGAGCGCAGCCAGTTCACCTTAGGTTAGTGAGGCAGGCCTCGAGGACCTATTGGCCGGCGCTCGGCAGCAGCCAGCCAGCCACCAGGGAGAGCACTGCATAGCTACAGTGGCTGAGATGAGTAATGCTGCTGCCACCCAGGACCTAAAGCATTTAATGAGAGTAATAGCAGCTACACGCACCAAGACAGAGTGACAGCATAG…
856	sa.chr12	1015374	1015575	202	+	TGCTGCCTTCCGACCCATGCGGACGGGCTGATTGATTTTTGAAGCCTATCGATCTGCTTCCTTCACAACCGGCAGATCTATTATAATGACATTGTATCTAAATCCTATTTGTTGGCCAACCTGCTCCCAAACATAACCCAATAAACTAAAGAGGGGGACGGATGAGCTCCCCTCGCTGCTCGCCTCAGCTCGGCTAAATCT
857	sa.chr12	1024111	1024440	330	+	TTCTGTTGCAGAGCCACCAGAAATACATACCTGCACATTAGAAATATTTGGACAACAACGTGACTCCTCTGTCTATAATATAATAATATTCTCATACACCAGCTGGGTCCCCCACTGTGTCAAACAGAAGAGACACAATCATCAGAAACAATCAGAGCGTTTGGACTCACAGCTCTGACCATTTATCTCCCCATAAGTTCAATCTGTTTTGAGGAGAAATGTGATCTGACCCAAACAACCTCCAGGCTCTGATATTAGATTAGCAGGGAAGGCTAGCATTTCAGCTAACCAAATCACAAAAGGGCTAATGACACTGAAAGGTGAGGGCC
858	sa.chr12	2011457	2011685	229	+	TTTTTGTCATCATTAAATTTCTAAAGTGAAACCTTTAGAGAATTAAGACAATTCTGGAAAGTGGGAAACATTCGCGCTGACTGCAACTGTTGTCGTGTTGCTCAGCGAAGAGGACGTCTCTAAAAAGTCCCTTTTTAAGAACGCCTCTTTCTCAGCACCGCTTCTTCTCCTGCTGCGCGTGCTTCAAGGTGCGACATTTGCTCTGTGGAACCACAGGACGCAGAATTC
859	sa.chr12	2011704	2011978	275	+	ACCTCATCCGCACAAAGAATGAGGGTCGATGTGTCGCTCTTGTGGCATACCTGACCTCATTCACATAAAGAATGAGAGTCATCTTGGCATGGACGGGACAAGAGGCGACGGTTCGCGGGGGGCCCCTCGGGCCGGCGCCGCGCTGCCTGGACGGGAATCCTCCTCAGGAGTATCCAGGGATGAGAAGAAACAGGGTCATCCTGTTCATAAGGATGAGTATTTCCAGATAAGATGCTTTACAGCAACTGAGCAAAGAGAGGAGCCGAGTCCCAGA
860	sa.chr12	2103531	2103728	198	+	GGCTTCTACGGGTCTTGTTCCCGACCGCTGAATCTGACAGATGTCCTTTTGGCTTTCTGAGCAAGGGAGGATAAAAGGAAAACAAACAGCCACGTTCCTGCCAGGCGGTGGGCTGGCCGAGAGGGGATGACAGCACGTCACTCTTACATAATTCTGGAGCTTCTCTGGACATTACACTAATGAAAACGCAGCCTCTG
861	sa.chr12	3125941	3126246	306	+	TCTGTCTGTGGATGCTTGATGACCTTAGTAAAGGTTAGAGGCTCACGGATGGAATACGGTATGGATTCTGTAGGGGGGATTCGGGCCTGCCTCTGTGGAGGAGTTTATGAGAAGAGATCTTGCAAATGACTGTTGACAGGGCAGGGGGCATTCATCAAGAAAACAAGCCACATGAGCACCGAGACCGGAGTTAGGGCTGGAATGAATCTCATAGAAACAAATCTAATCTAAGCGCTGCCAGAGAACCCATTTATAATGTTAAGATCACAACATGAATCCACAGAGAGGAGTGCAAAAGGGGGAGG
862	sa.chr12	3138856	3139138	283	+	AGCCTATTCCATGCTGCCAACAGACTGCACATGGGCCATTAACCCATTGTCAACCAAATGAAACTTCTGCCTTAATGAAGCCATTATGAGCTCTTCTAGTCAGACAGCAGAGAGCAATGAAGACCCTGACTATTCATTTCATGGACTGGGCTGTAGTGAGGACAGATAATACGGGCCTTATTAATGAGACTGGTTTAGTGAGCTGGAGAAAAGGAGGGGATACAAAAGTGCAACTGGTGACAGCATTCAAGGCAAAGCCAAGGGACTGGTTAGCTGCTGGTG
863	sa.chr12	3140618	3140954	337	+	GTCTGAGCAGGTTAGTGGGTGGCTTGATTCATCAAGCTTTGTGTGTGTGTGTGTGAGTGTGTGTGTAGGGGTCAAAACAGAGGGGCAATGGGCTGCATATGGCATCGTAAAGATATTAATCACCGCACCCTTTAAGGGACGGCTGACAGCACCCAGACCCACCGCCATCACCACCATATTGGCCCACTTCATATGCTAATGCACAGAGAGGGGGACGCAACGCCCAGGTTTATTTGTTTCCCTCGCCCCACTACATTGCCACAAAAGGCCACTGACATTTCTATTGCCATTGTTTTTATCTAGCGTAAAAGAGGCCCCCTTCTGACCCCGCCCCCC
864	sa.chr12	3164104	3164344	241	+	GGCTTTTGTCCAATAATGGGAGACACACACTTCTACCTCCTTGTTTTTACCTCTCTCCCATTTTACTTTGCAGCCTCCTCCCCCTCCTCCTCCTCCACCAGCCACTTTGCTTTGATTCAGCTCTGTATCTGTATTTTAAATGACTCAATTACACAGGATCCCGCGGTGAAAATTACGGATGTTTTCCACTATTTCTCTCTACTGGGACACCATGACCCCTCCCTGGCTCCAATAACTCCC
865	sa.chr12	3170168	3170378	211	+	TTAAGCCAACAGCCTTGGCATGGTATCCTGGCCTGTAAATCGCTCATTGTTTCTGAGCAATAAGAGAGTGACCTCATCGTCTTTGCCAGGCCCATTAGCTTTCCGCACAAACCACAGGGGGCCAGTCCATTAACCCCTTACCTGCTAAGTAAAGGAGCATTAAGTGAAATGTTCAGAAACAACCAGCAATTGACAGTTTATTGAGCTGTC
866	sa.chr12	3175357	3175606	250	+	TTACGGCAGTTTCTACCTGCAGTGCTTAATACACTCCCTCACTGAGTCCTCTCCTCCCTGCGACACCCCCAACTCCCGATGTACAGCTTGCACTCATTCTTCAAAAGCACTTAGCAAAAGAGGAAATTGCCAACAAATGATAGGATAAACACTATAAAAAGAAAGAGCGACAACTAAATCATCAACTCTCAATACAAGGCTCCCTACCCGGCACCTGAACACCATTATGAGTGAGTGGCTTAAAAGAAT
867	sa.chr12	3178476	3178716	241	+	CTCTGCTTTGGTCTCAATTCTGTTCCAGGTGATCTTCAAACACCCCTTTCTTTTGTCCCATTTCGCTGACCTGCCCCGTCAGTCTTGGAGACAGATGGGCGAGGGATGTGTCTGTGTATGTTCAGAGGTCAGACACGCCCCACTCAGCAGGGGTTCTCCTCTCATCAGTGGCTGACCTCCACCTCATCGTCTGGCCATGTTCAAAGACACAATCCTTGCCCGCTTTAACTGCCTCTGAAT
868	sa.chr12	3182237	3182637	401	+	GTTTTATGGCACAGTGACAACATTCTTGACAAACCATTTCAATCCCCTCCGCCTCCCTGACCCCACACAAATAAATATGACCCAACACAAATAGGTATGACATGTCCCCATTCAATCCCTCCCCATCATCTATTGTGCTAACACGACTGCCATTCCAGAGGAGACCAACATGTACACTCAGTGGTACTTATTCAACCACTTGGACACCTTGTGCTCAACCTCTTTCTATTGCTTCAGTGGAGGAAAAAGCTTTGATCTTTTGTTCAGCCGAGGGAAGAGAAAAGTGGGCTTCCCATTTTCCAATTTCTACCTGCCAAGTTGCGCCACAGCCACAGTCTGTTGGCCAGTCAATTTGCCAATCATAGCACATAGTGTCGTGGGGGAAGAGGAGAGTGTGTGC
869	sa.chr12	3305210	3305433	224	+	ATTCAATAAGCTCTTGGATCCTGCGCCTCGCTGAGAAAAACCACAGCTTCGATTACACAAAATGAAGCACCACACAACCCTGGGCAACCGAAAGGTGTTTTCAATAATTACTTATTATATGTGTTTGGCGAATCAGAAACATCTGCGGTGAGTTTGACTGAAACAGCCCCAAAACAATTCTAAAATAGGACTGACGCATGCAGGCTCTGAGACACACACTCGC
870	sa.chr12	3382894	3383095	202	+	TACCTATATTGTTTGAAGAAAGCAAAACTGGATCAAGGAATTGTCCAAGAAGTTGTCTGAGAAGTAGCCATCTTCTCTCAGTTTGTCAAAAAGGTCTATCCAAAACTGGACACACTCACTTCGCAAGATCAGCCACCATCGTTCAATTCGCTGGTTTCCAGTGCTTGGACCAAAGATTACACTGTCTGTTTCAGCTTGATT
871	sa.chr12	3771109	3771333	225	+	TGGTGGGGTGGGGTGTGAACTACAGGACCACTGCGGGAGGTCGAGGTCTAGCCTCGGGGCTGCCCTCCCCAGAGCGCCCGGGGCGACCTAAAACCTTTTCTGGGTTGTGGAGTCCGATTTGCAACGGGAAACCGAGCGATAATGGCCGGCAGAAAGGAAATGCTAATGAGGCTGCGAGGGGGTGAGAGAGGGGAGAGTGGAGCAGGGTGTCAGCCAGGGCAGGC
872	sa.chr12	3775545	3775831	287	+	GCAGCTGCGATGAGGGACCAGCAGCCCCTCTTAAAGACACAACAGCCCTATTTTCTCCCCAAAAAGAGATTACAATCCCGACACTGTTTACTCTCTGACCGCACTGCATGACGTTTAGTGTTTGTCTTGTGCCCCCTCTCTTGTGTGAGCAAACTCGTGCAACGCTGTAACCAGGCACTTGGGCATAAAGCGGTGCCTTCAGCGCCATGTGCGGCCATTCTGCTGCAGGAAAAAAAAAAAAAAAAAAAAGAGGGCAGCCTACTGTAGCCTGTGTGGCAAGTGTCGT
873	sa.chr12	3921627	3921947	321	+	GAGGCAAGCGACACTCTGTATCAGACTATTATCTCTCGTCCAAGAGAATCATTCAGCTCTCCACGGGGTGTCAAAGCGACACATCTCGGCGGGGAGAAGATAACTAACCGAGATGATCTCACAGTATCACGGCTTAATTTTCTTTACTGGGGAATATTCGCCGGTAATGTAACTTAAATAGGCCATTGTGAAGGAAACTGCGTCGTTTTATATGGGACATAAAATCATGGAGACTCACCAAAAAGGAAGATTGGCACTTAGGCCTGCACAATGCGTTAAAATGGATTCTGAATGAATTACCACAAATGTCGTCCCATAAG
874	sa.chr12	5221185	5221482	298	+	GGGGACAGGGATAACACTTTTTGAAATATTACTCTAAGTGGAATTAATTCCTGCCTACTGAGTGCCTGGACATCCCAGGTGTTACTGTGAAAATACCATCTGGCTCATTAATTGGGAGTTATTCCAGACGATTACTGATACCCCCGAGGACCGCAGTCCACTCTCTCTGCACGCATATTGAATATCATAAATAAGACACCACCACGCCTGGCGCTGGGGAGAGGCTCAACCGGGTTTTTTATGGGTGAACATTGATTATCAACAGTTCAAGGTAGTTTATGCGCATTGAGCAGAATT
875	sa.chr12	5887372	5887574	203	+	ATATGAGATCACACAAGTAAAGCATTATGTTTTCCACAAGTAAAGCTTTATGACAATGACTTCATATATACATGGGAAGAATAACCGATCCTATGGTCTGGATAAGAGCCCGCAGGGGTTGCAGATACCTATTTACATAAATGAGGAGTAAACAAATGACAGGAATGTAGGAAGGCTTGCACAATGCGGGATGAATGTTTGT
876	sa.chr12	6135089	6135332	244	+	AATCCACCCATCGCCTGGAAATATGTCTTAATATGAATGACAGCGATCATTGGCAGCCATCTATCAGGCTGGACCATATGTTGCTTTGGGTGGGGAGGGAATGAGGGCTTACCGCAAAGCCTGCCTTATCCCCTGGCATTACAGTCTCTAAGAAAGGATTTACTCTTTAATTCTTGATTAGATAGAATTTTCTACCCGGTGTGCGAGCACAGTGATACACTGCGCAGAGATAACCTGCCCCAT
877	sa.chr12	6342088	6342451	364	+	TTGGGGCAGTTGGTGTCCGCCCCTCTTTTATATACCCCCGCAAGAGCAAACAGTGGGTAACAGAGGTCCACATATCTCTTGCAAACCACCCCTGGAGCCCCGTTCGGAGGAGCGCAGTTTTCAGATGTCTTGGGGATTATGTCACACATCCTGATGTCCTCGGATTAGATTTCAGTATGCGGAATGCGATTTGGAGATGTTCTGTTGCGATGCATGTTTCTAACCTGATCTCCGCGCTCTGCGCAACGGTGTCAAGTTGCGTCTGATGGCTTACACACATCTCAAATTTAAGAGACCCACTTCACTTGCTATTTACTAGAATGTATTTGTAAATAAGTGAGGCGAGCATTTAGGGCGCCGTGG
878	sa.chr12	6873377	6873622	246	+	GGTTTTGTTTGAGCAAATGGTCCTCACAATGAGAAAGCACAGCTGGCAGTGATTTGGAGCCGAGCCAGGCAGACTCCAATAAAGAGATAACTCCAATCAGATTTGATATCACCAAGTCTTTTATGCGAAAGGGAATTCCATTTCCCCTTTCTTCTGCCTGTAGGATGCCCGGGCCCACAAGTGGCTGCCTTGCCCTTGCTTTGAGCCACACGTTTCGACATTGAAAACCCACTATCTGCAATGAC
879	sa.chr12	6965777	6965981	205	+	GACAATCCTTATTAAGAAGAGGCAAAAAAAAGGGGGGGTGAGGGATCGGGGGTCATACATTGCAAAATGCAGTTAATTCAACAACATACTTCATGGAGAGCGCTCACATGTTTCATATATAATAATTGCACTTTTATAATTATAGACAGTTTTGCCATACAGCTCAACAGGCTGACATAAATAAATAGTGATTACAGAACCAGT
880	sa.chr12	7973307	7973555	249	+	AGGAAACCCAAAACTCTCCGAGTCCTCTGTCAGATAGGAGCCACCCAGAGGAGCCTCGCCACAACTGTGTAGCCCGAGCCCCCGTGCGTCCGTTTTAACTAGTTTTGTTTAGATGAGCGCACGGCGGAGGAATGCCTCAGTATACCTCGCAGAAACCGCAAGCACAACAGCATTAGAGCGACATCAGCTTCCCAGCGTATGGGAATAAGTCAACTCTGGCTACTGGCAGGGTTATAACTGCTGGGCTG
881	sa.chr12	7978160	7978460	301	+	AGGCTGACGGCGAACAATGGGAATATTGACAGTCATGTGTTATGAACAAGCCAGGTTGTTTGAGTATTTTAGCGCGCCCGTCTCCCAGGCGGGCTGTAGCTTTGTCAAAGCCCTGTATTGTATTTCTTTCCTGTGCCAGAGCCCGTTTCCTGTGGCGGTGCCGTGTCAAACGATGACCCCCGGCTTCCTGCAAGTCGCATGGAGACGGGCCTGCCACGAGCCCCGGGGCCTCACCGCCAGCCACTGAACAACCTTGGAGACCCCACTCTGTCCGTCTGTCTGTCTGCTTTCAAGTCATTC
882	sa.chr12	8111462	8111718	257	+	TCTTAAAAGTACAAAAAAAGTCAGGGCAACATTTTGGTGCAAGGTACAATGATGAGAAGCATCAAGATCTTTTGCAGTATGGGATGAGAGGCAAAACACTCCAAGCCCGATAATAAACCTATCAACAAGTGAAAGCAGTCCATTCTGAGAACACAGTGACCTTTTCAACGTTAAATCCTTTATAGTGCCACAATATCTAAAATGAAATGTGGGTTTAAGCCTCCCCTGGCTGACAAGGCTTGACTGTACAGTTAAG
883	sa.chr12	8202398	8202759	362	+	GGTCCTCTCGCTTGTCTGAGCCATTTTAATGAGTGCGTTTTCTCTCCACAGATAACTCTCTCTCGTTACTCTCCCTGCGCTTTCCCTATCTAATGTCTCACTTTGGATAAAGGTTTTGATCAGACTACAATCATGTCAAAATGTTGCTCAAATTGCAGGTTCTTTTTCTCTCTTGCTGGGGAGGGAGTTCTTAGAGTGAGCGAGGAGAGATGTGACTAGACAGCAACAGCAGCTCTACGTGAATGTCTGGCAGACTTGGCCATTTAAGATAAAACAGTGTACTGAGACGGTAGCTTATCACTATTCTTTACACATGCTGCAATGGAGCACTGCAGTGGATGCTGTATGCACAAAGAAACCT
884	sa.chr12	8335375	8335627	253	+	CCCACGCGCACCACAATACACGCCGCTCTTACTTCTCTCTTTATCTTAATCCCTGGCAGACTTTAAGTGTCTGGCATCAGGGCAAAATCCCAAACTGGAGAGGAGCATGTTTGGAGACCTAATCCCCTTACCCATAGACTCGAATTGCCCTCAATTCACCTCTCCCAAAGTAGGCCAAGAACAAGGAGCCACAACAAGAGATGCAAGCGGCTTCACGAGGGGCTCAGCATTATCACGCTGGCAGACAGACAG
885	sa.chr12	8380572	8380843	272	+	GGCCGAGCAAACACTGCAGCAGGTATCCGGACAACCCTCCAAGGAGACCTCTGATCATGACTCTGCGCTGTAGGGATTAGGAAGAGGAAAACGGCTTCTAAGAGGGGACAGGATGTGTCTGTCGGAAAGTCAATCAAGAAGAGGCGTCCGTAAGCACTTTCATAAAGTCATCAAGGATGCGGCCTGAATGCTCGGAATGCTGTTCTTACTTCATAAAGGTGCAAAACAAAGGGGAAGAAGGGAGGTGGCAGTGGTATTTATCACGTACAGC
886	sa.chr12	8460544	8460968	425	+	AACGCCTGAGGTTGTTCCAATGTTAAGTGATCACCAATGAACACCAATGAGAGTGGATGTGAGGGAGGCTGTGTTTTGTTCTATAAACCACAGTGTATGGATTAGGAAGGAAATGACAGCGTGTTAACATTAAATATAGATGCCGGTGTGTTTGAAAATAAACATGCTTTTTTTTTTTCTTTCTCTGAATGCATAGAAATTTTAGTTGCCCCTACTCCAAAGTAAGCAGAGCATCGACTTGAAGAAACTCTGTCAAAGACAGCTGAGAAAATGAGAGCACATAAAGAGTGAGGGGACCGTCTCAGTGACAGCACAGTGTGGAGGGAGGAGGGGAGGAACACATGGAAATCAGCAAAAAGCACACTGAAGGTTAGAAAGAAAACTACAGTCTTTATTGGA…
887	sa.chr12	8463294	8463523	230	+	CCTGGGTCCTTCTTTGTTGTGTGGGCAGCCAGTGAGACAGATGGTCCATGGAAATGATCCCCTCTAGTCCCCAGCACATTCAAACGGACAGGCTGCGCTGCTTGCACACACACACCCGAGCAGCCAATCACTGGACCCCTCCGATCAGGACCCTCCGGCTTTGGCACCTTGCTCCACCAACGGGATGAGCGGCGGGGCGGGGACGTCTGTGTTTTGGACGGCCCGCCCC
888	sa.chr12	8471078	8471282	205	+	CTACATCTGTTCTCAATGGGTAAACTGAGGTATTAAAAGAAGGTAGGATATTGCTATCATTAACAGATCAAGTCACTCTTACGTATATTTCCACCTGCGCTTGAAGTGCTGTGCCATTTTTATTATAACTAAAGTCAGAGCTGAGGAGCCAACATCAGGGAATCACGTCAGTAGAATGGCTTTGATACATATGATTGTTTAACA
889	sa.chr12	8669072	8669397	326	+	GGTATTGTCATGCCTCGCTATACGTTACTGCACTGTAAGTAAATACCTCCTAGAAATTTGTCTTTTCCCCCCATCTGTTTGTCTGAAATACCACGGCCATCACTCAACATAAATGATGATGTTGAGAAAGAGCCATATGTTCAGACAGGCATATGGAAGCGGTTATTGCTGCGCTCCGTAGGTACAGTAACCCAATCCATGTATACAATCTGAACCTGTGTTCCCTTTATAATCTCTGCCATAGCCTGGCACTCTCCACTTTAATAAAATGATGTGTTTACGTATCGTTGAAGACCGAGGGCTCCGCCTCAGCCGGCTCAGCCTA
890	sa.chr12	9335495	9335737	243	+	TCGCTCTTCCCCACCTTCCTCCTTCTCTGAATCTTATTCAGCTGCCTGAGCGTCATGTGACCAGGAAGTGTGGCTCCCCTCCATTTCCCCTCCTGACAGAAAGGAAATATTGTAACAGAGGGGGCCGGCGCTGGGCTCTGTTACGTCGCTGGTTAAAAATAACTGGCATATTTAAGGCAGCCGAGGAATCCCAGGGCAGGCAAAGGCTGGACAGCCTGCCGCCCGGCAGGAGCTCTCTCCTC
891	sa.chr12	9345995	9346226	232	+	ACCAAAGATTAAGGAAAATGTACAAAAAAGGGTGAAAACTATGAAAAAAGTGCCATATGGTTGTTTATGCGTTTCCTAGAAACCTCTCTTCCACAATCAGACTTAAATCAGGTGAACACTTCACTTATAAACGGTGATGGCAATCTTCAATGCACTGCAGCTGCAAAGTGCAATAATTTATATGAGACATTCATATTTTTGTATTGAATGAGTGAACTCTGAACAAAGATT
892	sa.chr12	9949992	9950320	329	+	GAGAAGGAGAGCTGGGGAAGAGGGCTCCTAGTGTGTGGAGGAGTCTCATTATTCTGTTATGGATTGCACATGTCAGGCGGTAAGTGCTCTTTTTATCCTTCCAAAGCACTAGCCTCGGCCACTGAGCGCATTTCCCTACCCCGAGTGAAATTTACCATGTTAAGGCTCGCGCCACCAGGGGAATGGTGGTGAGAGCTCTGGGTTGCCGCTAAGATTTACCAGCCTGATTAAATAAGAGGCCATGGTGTGAATAAGAGGCCAGGGGAGAAATCTACGTAACATAAACACATGTTTTTTTACTCGCCAGTTAAATTGATTAGCCCCCTCA
893	sa.chr12	10010892	10011138	247	+	TATCAGAGGGGCTCTGGCATGTAGGGAATGGGCCCAACCAGGGGAGTGGCAGCCTTAGCTGCCTGAGCTTAAAGCCCAATAAAAGCCCAACCGCAGCAGGAACACTTGACCCAGTCATGCACTTGTATACTCCTGATTCGCTTAAGCCCACATGGAGCTGAGCTTTAACAGAGACCTGCTCGGTAATCCTATAGGAGGACAAATGAAGTGCGGCATTCCTTGAGGGAGAGTGGAACATCTTTTTAG
894	sa.chr12	10629916	10630487	572	+	TCTCTCTCTCCTTCTCTTTATCTGCATTTTCTGTCTGCAGTCGGTGTCCAAGGTGCCCAGTCTTTATCCCCATCTATGTACAATAAATCTGCTCTGCCACAGGAACTAAAAAGTCCCCAGGTGAGCGCTGCACGAGGAGGCCCTCCTATCAGGGAACAGCCAAGCATACAGTGGACAGTGGCATCTCTGGGATTAAAAACTGCTGCATCCACTGTTCCCCTGGCCCATTGACGGATGGATAAAGCCTTGGACTTCACCTTATTGAAAGAAGGAGAGAGTGCCCGGGGAGCCATGAAATCCATAGACCCTTCTTTAAATGGGTTTGTAAGAGGCTTCCGCCTAGCAAACCACGGCTGAAAGAGCCCATTAAATAAAGCCTAGCTCCTCAGCAAGGAGCTG…
895	sa.chr12	10739039	10739335	297	+	TGTGGGGCGGAATCAAAGGGTTGAGACTTATTGTTTCAATCTGAAAAGGAGCTAATGGTCGACCATCGCAACTGGGGATCTGAAATCCACGGGGTGCCCCGGGGCCAGCTCGTACAATGGCACCCCCTCTCCCTTCCCGCAGTGTTGTCTTCCTGCCGCAATCTGCGGCCAACGACTCGCGCTGGGGGAGCGCATCTGTACACCGCTCCGGCCATCCAGGCCTTTCAATGGCCACCGATCAAGGGTGAAAGGGAGAGGTTCACCTGAATGCTGCTGCTCGTTTTATGTTCTAGCTC
896	sa.chr12	10968415	10968881	467	+	CAGACTTGTGTTAGTCCAGGCCCACTATTATCACCATTCAATTGAGCACAATGTTGTTACTGTATTCACAGTAGTGGAAACGCCCTACTTTCTCTCCCCATCAATATAGGACAAACATTGTAACGACTCCTCAACCACTTTTCCATGTCAAAGGTGCCGTACTAAAAGTAGATGGTGCTGTAGATCTCGGCAGTGTTTCAAATGAGATTTTTAATGAGCCTATGTTTTGTGCTGTAGGGCAGCTATTGGCAACTCTGTTGGGGTTTGTAGAAGGTCATCTGGGTTGAATGAGCCCGTTTAGCCGCATTGTGGAGGAATATCATGATAATGTAGCATGGTGCCATTCAGGCCGCAATTCCCTAAAACAAGGAGGCTATTGTAGTAAAATGAAACAGGGTG…
897	sa.chr12	11462605	11462815	211	+	GGTGATACTTTGACACAATGCACAACATATTCACGGTTCATCTTCTTTGTATAATAGTTATGATAAAAATCAATCCAAGAGCTACTCCCAAACAGTTAGTACATGGTTTTGCAAATACAATCATCATATAATATTATTATTTACATCTTAAAATATATTTGTTGAGCAATCGGGTACGAAACATCGCAGTAATACCACTAGATATCCATA
898	sa.chr12	11464196	11464513	318	+	TCACAACCAATAATGCTTTTTTTGTTTTTTTTGTTTATAAGAACAATGTAAAAAATAACTTACATGGACATTTAAATATAACTTAAAAAAGTATAACACTCTCAATAAATAGTTCTACTATTTACATCATTGTTATGAGACGCAAAAATGTCACTAAAATACCAAAAAATATAGAAGCAGCAAACATTACAGGCATGAGGTACAGCAAGGGATCCTGTGATGACTACAGTAGAGAGGTGGTGTCCTCATCCAATGCGTAATCTTATACTTCCTTCCGTGAATATATTTTGTAAGCTATGGCTTATGGGTACTTTCTC
899	sa.chr12	11467805	11468083	279	+	TTGTAGGGTTACTTTCCTTTTAGCTGAGAAATGAAGTTTTCTGTGGAGTCTCATGAGTCCCAGCCTCTATTCTATAACTTTCTGTGATGTGGAGGCGGAGGCATTTTCAGCTGGTTCGGGGTTGCAGTATGGATGAAGAGGTATGCCTGTTAAGCAGCATGTGCAGGAAATTGGAGGCCGAGAGGAGGATGAAGGAGGGTACTGCCTCGGCCACTCTGGCTGTGTTGTATTGGAGCAAGGGTCCCGGGACGTTTAACAGAGGTCCCCGCTCAGGTTGG
900	sa.chr12	11854934	11855460	527	+	TATACCAAAGTTCTGCAAAGTAGGTCTGTGCCACTCTTGATTAGGGATTGTTCCCAAAAGATGGTTGCAGACATGAGATAATGAGGTCCTGTGATAACGCGGGTCTCCTTTAAGTTTTTCCCATGAATCGAGACTGTCGCCAGTCCACAAAACGACACTGTGCATCGGCACCACGCTACTCACTTCTCATTTGTCGAGCACAAAAGCTGATCCACCCCAAATCCGCACTAACAAACCGGGGGCCGGGAGCAAATCATATAATGTTCAATCGTATTCACTTCTCCACTAATTAACTGGAATCCCACCTTATTCTTTAAATACAGTGACCAATTAAACCGCCATGTATGCCAAAGGTCTCCGGGGCCACCGTCGGTCGCCAGGAACATTTGTGAAGGTCTG…
901	sa.chr12	11855910	11856150	241	+	CCGACCAGGTTCAGCTTACGTTCAAATACTCCCCCTCATTACCCCAAAAAACGTCCTTATGCAAAACATCTGTAGGGACTTCAATAAATGAAAGCGCAGCTCCTAACCGCATCCTACTTCTTTTTTCTGATTTTCATGTGGTTTTCGTGTATTGTCTAACTTCGTAAATGCGGGCCCCGTCTCGTATTTCATATGTCACTGACGACTTTGCAATTTGGACATGAAAAAAAAGCAGCAAAG
902	sa.chr12	12078180	12078469	290	+	CTGATAGCACTCCTCCGCTGCAGCTCCACGGCCCGCAAGACAATTGTTGTGTGTAATGACCCGCTGTCCTGTTACTCTTGGCTGATCCCTTTCTACCATCCCTGGGGTGTTTTATTTTGCCAGCCTGATCGAGCCTGTGCAGTGGGCCAGATCCACCAGACGAACCCGGACAAAGAATCATAAAACTTTGATCTGGGATGAATTGCCATCTTGGTTCCCTTCCAAAGCCTCAGTTTTTAAAGGGGTGTGTTCCCGTTGGTGCGGATGTTGTTTAATTCATGGTTAATTG
903	sa.chr12	12105054	12105286	233	+	TCTCGTCATGTCAGGGACAAAGATATGGGCATTTTCAGTCCCGGTCTACATTCTTCTGAATCATAGCCTTAAACCAATGATGTGCTGCCAAGGTTATCAGTGCACAGACTTGGCTTATTAGCCTGAACAGTCTCTCCCACAGGCAGGGCAGGCTCACGCATCACCAGTCACATTTCATTTAAATGTTGTTCCAAAAAGGGCACCCACTTTCCCACGTCACGAGCGACCCCTA
904	sa.chr12	12325079	12325480	402	+	TTTGATCACCCAGAAATCTCGAAGACGTTTGTGAGCGTTTTGTTCCTTTTTCCCGGCTTTCGACGAGAGAAACTTGTAATATACGTTTGGAAAATGATTTACCGTAATTTAAGAATGTAGACGTAGCCTCTTTGAGAGGAACAAACCCTTTGTTGATAATTGTCGGCTCCTCGTCCCCTCCGTCTGTATGAAGACTCAGATCTCACCAAAACACTCATTCTGTAAATAAGCCAAGTTTACTGACAAGCTTATTTAAAAAACCAAGGGGATTCCTACTCTTAGCTTTGACCTCGTACGGTTGTTTGCATGTTCAGCATTCGTCTTTTCTTTGCATGTCGTCGTTGGAATTGTTCTCCCGCTCCCTTTTTCTCTCCACACTTATTTATGTATTTATGTTCT…
905	sa.chr12	12349108	12349382	275	+	ATGGAATTTGATCTGACTTTTAAAATCAATTATCTCCTGTTGGGAAAGTAGGAAATGTTGTGTTGTGAGACTCTTTCTCAGTGAGTATATCGTGTTTACATGTTCATCTCATACTCAACCAACCCAACCCAGCTACTTCCATCCAGAAAAAAACCCTTCCTCATCGAGCTAGCCCTCCTAGATTGGCAGCTAACCAGCCAAGCTTAAAGTAAACGCAGGAATGAAGTCATGAGCTTACGCTTTCCACTGCGGATTACATGCCTAGTTTAAAACA
906	sa.chr12	12627737	12627995	259	+	CTGTGTTAATATGGTGGCTGGGTCGGAGATGAGCTCCTTACATAACAGGAGAGGGCTCCGTCGATTAGGAGGAGGCTGCACCAAAGCTGGCCCATCAGCAGGCAGCCTGCGTCAGTTATCAGCCCTTTTCATAGCACTGTCACCAAATTAGAGGGTAATTTTAGCTGCTTCATCTCCCCCAGGCTCAAAGGCTCCTCATGCAGCCTGGACACTTTATCAAGTCGACCCCTGCCGCCAGCAGACAGACATGTGTTCACA
907	sa.chr12	12741551	12741770	220	+	GTTTAATTTTCAGGAGATGAATATGTACACTTTTAATTCCATCATTTACCCTCAGGCAGTAAGCAATTACTGTATAATAGATTTACAAAGCAAATACTGACATAGTATTCTGTCAAGGCATGTTCCAGCATCAAAATAGGATTTAAAATACACAAGTACAATTTTGTTCCACATAAAATACGAAGTCGTTGATCACTTTCATAATTATTTTAGAATATT
908	sa.chr12	12976618	12976816	199	+	GATATCATTTACCGGTTCTGCATTGTGCAGGAGGGGGGCAGCGAGAGGTGTAGGGGGTGTTGCTCTACATTCTCGCTACGATTATCTTGGCTGAGGCTGGTACCTAATTAAGGTTTTATTAAGCTTTAGAAGTTGGCTGCAATAGTGTGCTGCAAGGCATCACTGTCCTCTAAAGAGGCGTTTACCAGCCATGTTTAT
909	sa.chr12	12976901	12977154	254	+	TGATGATGCCAGCTGAAATATTAATGAGCTGGTTTAAAGGAAGCCAGCGAGAGGAGCACCATAAAGTGCCTCTCTCAGCACTGAGGGAACCATGCTAGCAGTAGGGGAAGAACTGCCTAATTAAATATAAATGGCCAATTACTCCTCAGACCGGAGAGGCAATAGGACATTGTTTCACAAATTAACGTTACGAGTCAAGATGCTGCTTTATTGGTGTTTATCAATTGTGAATTGTTAACGGTGAAAGACGGTT
910	sa.chr12	13582236	13582442	207	+	GGAGGAAGTTGGCATTGGGCAGGGGCATTCAATCACAAGATGTCAAGTTAGGCGCCCGTTTAAGGAGGGGCACGGTTTATGGAAGGGGCCAACCGGGAGTGTCAGGTGGGCGGGCGGGCGTTCAGGGGCGGGCGGAGGTTGGGCCAACGTCAAGGTGGGCAACGCAGGAGGGGCATGTCGATCCAGTACATGGGCAACGGAGGAAG
911	sa.chr12	13588922	13589221	300	+	GTAGTGTTTTCATGCTCCTTCAGATATAGGCAAGGATCTATTGCAAAATAAAGAGCTCTCTTCCCTCTCCTATACTCTGAGGTTACCATGGAGACAGATATAATTCAGTTCTTGATGTTTCTCATAAAAAATAAGCCTGCGTACATATTTTCATCTGCAACCATAGCGACACTTGACATTGTCAGCGCTATTTGTAAAAAGCAAGTCACCATAGAGACACTAACCATCCAGGCTGTGTCATAGATCATGTGTCCTGGCTGAGTATGCCTCCTCATTATGAGTGAAATTTAGGGATAAAC
912	sa.chr12	13850653	13850886	234	+	GTCATCCTCCCGGGGCTTTGGAGAGCGTCTTTATCAGGGTTCCACAGAAAGGAATTCGCAAAGACTGCAGATGAAATATGGAGGGATTGGTTTCAGCAGAATCACTGCTGGCAGCCCTGAGAGGAGGAGATAATTACCACTTTGACAAGCTTTGATCACAGGTACAGTTATTCTCAGAACGTCGGTGTTGATAGAACAATGAGATGACGGCCTTGAAATTCAGATGAATTTGC
913	sa.chr12	13978371	13978568	198	+	CTGACTAGCGCACCTTGCCACATCACTGCTTTCTCACCTCAGTTGCCCCCTGCCTATCGCTGTAGTCCTGCATGATTAGATTTAAAACGATGCTAATCTCACTGTATGCTAAAAACGAGTCTGTATAGGGACTTTTTGTTTATATACGATGTAAACTAACTCCAGACATGAGGGGGGGGGGGTCTGGTCACAGGATA
914	sa.chr12	14371886	14372105	220	+	GTAAGTAAACACTTTCTTCTGCTTTTGCCATGACGTCGTCACCAACTCAAATTTTTACAACTTAAAGAAGATTAGGAAATATGATTATATTTGCTTGGAAAGTAAATAATCCTCTATCTTTCCTAATCTCCCCCAGGCTAGTGAAAGCTTTAAATCACTTTTTCAGTGCCATTCCAGTTTGTCTTAGAGTTCACACTGTTTACTGCACCACTAAACAAG
915	sa.chr12	14456857	14457079	223	+	AAGTACAGCCCATGAATGACACCACCATTCACGCAGGGCTTTATATCGCTTTTGTGGGAGTGTTTGAAACTCAATATCCGACATATTCTTTGTACACAGTGGCTGCTTAAAGATTAATGGCAGGTTAGTAATATTCATTATTCATGGATTTTTAGAGAGGCCTCATGCACGGCCTCATACACCTCTCTGGTCAGGCTAAGGAGCGGCCTTTGTCGTGGTCTG
916	sa.chr12	16899974	16900283	310	+	CTCATTACTGCATGTTTCGCATATTTAGGCGGCTTTGGAGTGAACACACACACGGCAGCAGCACACAGAGTGTCCTGAGGTATTTAAGGCAGTATATCATGCGTACGGCTTTTGTTCTGTGGAGGAGGGACTGAAATCATCTTATCTGTGCCTCTGGCTTCTAAGCTCGCTGCACAAGAACAGGCGAAACGCAGCCAGATACTTTCCCTTTCTCTGTCAAGTCACCTTGGCAACGGCAACCTTTATCTGCAAACTGTGGGGGCTGGAGGAGAACATGAAATCTCAAATAGGCACCTCTCTCTCTCTGCT
917	sa.chr12	17045052	17045250	199	+	TGCTCTGCCTATTTATCCGCACGCATTTTGTCGGCCTCCGCCGTCTCACAGTGCTGCAGCGAGCGGAGGGAGGGTGGAGGTTTACAGCAGATAACAATAGAGGCAGGAGCGGCGGAGATCAAACGATTTTATTTCTGTTGTAACTGGGAGAAGGGGGCTCCTTTCGGCGTCTCTTCTGGGACTACTGCTCCAGATTCT
918	sa.chr12	17203432	17203725	294	+	TAAGTTCAGGTCAAGGGGAACTATCAAAGTAAGTCGATTAGAGACACCCTGTTCATCATTTGTCACCACGAGGGCGGACCAACCTGCTGTTTCTCCTATCAGAATCTTAATTGCTGTATAATTACCTAACGACTTCTATCATCATGCGGGGTGTGCCCACAGACGAGAACTGGGCTGGAGTTTATTCAGTGGGCTGCCGAGGGAAGCTGCAGCCAATGGTGCATCATAATCATGATTTATTAACACTCTCTAAGTTGTGTCGGTCCTATTTGCTCTAGCGCAACACAACAGAT
919	sa.chr12	17225628	17225841	214	+	AGCCTATTGCTTTCTTGGATTTTGCAGCACGCTCGCTGCATCTCCTAGCGTGTGATTGCTCTGAGGATTATCCTGAATGCTAGACAGAATGATGCAAAAAGCCCTCCGGTGGCCGTGATGAGAGCAAGGAGCGAGCAACTCAAAATTGATTACCCCCGTCTAACAGTAGTCAGCTCGGTTCAGGAGAGTTTTGTTAATCTTTGGAGCGCTGCT
920	sa.chr12	17290229	17290553	325	+	CTAATTCGACTTTCCAGCTGAGTTCTTTTACCCCATCCATGTTCCCACCTCAGTTCTATTACGAGCCAGAGAACCGTGAGCTCGCTCCTCACAGTTCAGCCAGTCCGACAAAAGATCAATCAAAAATATAAAGCTATAAATAAAGTAAAAAAGATGTTGTATGTTTTCTATTATCTTGTAGAAAATACTTTTGTAAGTATGTTGAAAGTATAAAGTATTTGCTGGATTCTGCTTCCTTTGACGACAGTGACAAAACAATAATGTACAGAGGAACTTGTGTTGACAAAATGTGGCTGTGCAATTTATGTACATTTGCAACTAGAC
921	sa.chr12	18547992	18548191	200	+	CAAATGAGAGTTGTGTATTTTCAGGAACAATTATTGTTTTGACCCGGCTCCTCAGTTGACAAAAGAAACCTGCTCCCTCTGAGGAGCAGGAAATCAGCTTTTCAAGTGCTCTTGTGTTTGAAGAGTGGAGGGCAAGGAAAGGCGTGATTGCTGCACTCTGCGAGAGGATCAGACATGCGGTGATTTCATATAAGCAGAG
922	sa.chr12	19236906	19237118	213	+	CTTCCTCTGCTCAGCCCGCCTGCTGTTACTACCATGCTGAGTGAATAGGCTCAGTCGTTACTGCGCTTCAACTGCGCTGTCTGCAGGGTGAAATGAGACAATAGTAAAGATTTTCAACCAGGGAGCCTAAATCATTTACACAGCATGGAGCGAGTGTGCTGAAATGAGGCTGCTGATAAGTGTCCTGCAGGAGCAGCAGGTGGTATAGTGAC
923	sa.chr12	19239341	19239656	316	+	TTTTGTCACCGTGTAACGGCTCCCACCCGGCGGGACCAGGACCCGGGACGACGGAGAATCGCATTTTACGAACCGCCGCCGTCTCGTCTCACATCCCGGTCGTGTTTGTCGGCCGACTGATATCGCGGATGGCGCTCTTTTACATTAGTAATAATGGCGGATATGAATTAGCCTAGCTCCCAGGATCTGACCCTATATATATAACTGGACAAAAACTACAGACACGGTCTTTCTCCAGGTATTCTCCGAGACCCCGAATTTAACACTCGATTTAACGGACCGATACTTTGATTTCCCCCCGTTTTTTCTCCTTAC
924	sa.chr12	19301761	19301953	193	+	NNNNNNNNNNNNACTATAAGCAATCGGCTCAATCAGGTGAAAGCTACAACAGAAGTGAGATTTGTTTTTTAAACTGAGTGTACATAATGCTGTTTATAACTGTTAATGTCAATACAATAGCATTTTAAGTTCCAGCGCTGCTGGACTGGGAATGAGGTATATGCTAATCCATCCTCTAAACTGAGACAACTG
925	sa.chr12	19303635	19304061	427	+	CCACAAACTAACTCACTGTGATAAACATGTGAATGGAGAACTTTTCATGGATAGAGAAAAAAGACTTCCACTACAGCAGCAAATCTATCTGTGATCGATTGTGACATACCATAACAGTGCATTGACCCTCCTGAGAAAAAAACCCTAAACATTTCCTAAACAAATATAGAACATTAGTCTAACAGGAGGGAGGATTGAAGTGTCGTGGTCTTAGGGTGGAGGTTCCCCCACCGCGGCCGCTGATCTGAGACCAGGTTAGCCTCTTGAGTATCCTGAGCTAAACCGTTAGCAGTTCTAAAAATCGGTCTCAGAGCAGCGACCGGGATCAACCTCGTCCTAATCTCAGATCCCCAGTGTTAACTCTTTTAGTCACAGATGCAGGTCAGGGTTTGTGGTCTG…
926	sa.chr12	19488604	19488960	357	+	GCACCTCCAGGAGTGTAGTTGTAGTTAACACAATCCACCACTAGAGGGCGCGCCAGTAAGAAGTCACTGCTACAGATCTCGAAGGAGCCACGGCCTTGCCAACTTGCCTGGCCTTGACCATGCACTTGGGAAGCCATCGTTTATTTTTGGAGCCCTAGGCTGCATGGCAGCTGTGAGACTGAAGGAGGGTGAGGAGGTGGGAGGGTAAAGGGAGAGAAGAGATGCAAGAAGGAGGGGAGGCAGGGCGACTTACGCCAGCACCAGTGACACAAAAAGCATTGTCCTGATTTAATGGCTGTGAAGTCTTGCCTCCCCCTGGTCCAAGAAGCTGCTGATGCTTAATTAGGACGAACATT
927	sa.chr12	19490204	19490435	232	+	CTTCAAACAGTAGACCTTGTAAAGGGGACCCAGTTTTGGGTTGTGGGAATTGCTGCGGGGCGAAGCTGACAGGATTTTCAGTCTCGAGGCACCTCTCGCTTTTTCATTACAGCAAAGCAAAGGAACAAATCCAGGTCAATTAAAATAAGGAACAAGAGGGCTGAGTGGCTGGCTTCGCGAGCGGTAAAATCACCGCCGAGATCTGCCACAAGAGGGCACAAGGGGCTTAGA
928	sa.chr12	19498632	19498864	233	+	TTTTTTTTTTTTTTTCATAGAATGCGCTCGGTTCGGATAGCATGATGTCTGCCACTGGGTCATTTGTGTGAATGGTATTAATTGGGTTCCCTGTGAGGCCACACAGCCAGCGGCTCAGTTATGATTCCAGTAGGTAAATATTTGCCTCTCCTAACCCTCACTAGGTGCCATAATGATTCTTTGTGTATTGCACTGTGTAGAATGCCTTTCTGTGTACACATCACTCAGTGCG
929	sa.chr12	19506590	19507044	455	+	CCAGGCTATGTTATGAAGGATAAGAGAAAGTCTACCATCTGATAAAACTCTAGTTGCTGGGTGCATGACCCAAACACTGCACAGCTTGGGAGGTACATGAAAAATGGTGTAGGGGGGAAATAGCGATGAAATAGGTGAGGTGAAAGATAGAAGAGGATAGAGGGAGGGAGGATGTGCCAGTACGTGTTAACAGAGACAGAGAGGTTGAGAGAAAAAGAGAGAGAGGGCGAGAGACAGAGAGAGAGAGAGGGATTGTGAGAGGTGGAATCATAAAGTACTTCTTGTGTGTCTAGACAGGTTGCTTGTTAGCAGGGCATGGCTAGCCCTGTGGAGGCTAGAGGTTAATTTGGTATCTGCTGCTGTGTTAAACTAAGGTCAGTACTACAAGTCCTTAAGTCA…
930	sa.chr12	19509960	19510451	492	+	CAATGACACATCGCTCAACTTCCACTTAATGACTCAGCTGTGAGCGCTGACAGTTGACAGCGGTTGGTTGCCTGGGGCCCCATGCTGAGAGAAGGGGGTGGCACGGGGAAAACGAGGTGGGATGTAATCACTCCCTGTAATTTGAAGGAAATCCACTGAGCTGCTCACAGTCAAGATGAAAGCACTCCTCGTGTACCGTCTCTCCACAGCTCGCCAAGCCCCACTGCTTGCAAAAAGCCTAAAAAGAGAGGTTCAGAGAAGCAATTCTGCCTGGTTGGTGTCCCCCAGGGGCTAGTCCTGGGACCATCTCAAATCAGCTACAGCCCTGGAGCCATGTTCTATCCCCAAGGAGTGGCACCGCAGACAGACAGTCAGACTGCCCGTCCTGTGCTATATGGC…
931	sa.chr12	19835322	19835590	269	+	NNNNNACTTAGGCTCTGTTCTATGTGCTCCAGCAGCAAAGGCGACACCTGCTTATTGAGAACAATCGTCTAACTGTAGGGTACATTTTTATGGAAATGCTCTCGCGCCCCTCGAGAGAGCGTTGCTTAGGGATTACATACACATGCTGGAGACGCAGCGTGGCTCACAGGGCTCCCCCGCGCTCACAGCAATGGTATTTAACACACAGCCAACGAACAGGAAGATGACGGAAACAAAAAAAAAACGCCAGCCTCCATTTTGGCTCCGA
932	sa.chr12	19850780	19851082	303	+	GTGTAAAAAGGCAGGTGGATGGGATGGAGGTAGTTGCAGAGAGTAAAAGCTCGACCAGATGAATCACACTGCGTGGAGTTCAGCCCCTGTCATTGAGATATAATGAGGGAGATCACCTTTCACTGTGGGCCATCCTAATGAGGTAATGAATGGGGGTGTGCGCTGCACCTTTGCCCTCACCTACTCTATTAATCAGAGTAGGGTCACACACAGCCGCCAGGACCCAGCCTCCCCCATCTGGCAGCACTAATGGACCAAGCGATGGATTGAAGGTGCTGTTAGTTAAAGAGCTCTGGTTAGCG
933	sa.chr12	20018958	20019227	270	+	TGTTGTCATTCCGACAAGCAGCCGCAGCCGGAAAAAGACTATTAGTTGGGAATCATTATCAATAGCGATATTTTCAAACTCCATTATGCCAATCAGGGTCAGTATGTGTTTAATAGATTTAGTTCCATTTGGCCCGTAATTGATAAATAATCAAAATTTATCAATGTACTGAAGCCCATTTTCACTAACAATCAAGGAAAAGAGGCCCATTTACCACCTGACTTGGTCCAAATTAGGGACTAAATTGATGATCAATTAATCTCTAAAAA
934	sa.chr12	20030077	20030273	197	+	AGAGCCTTTCCTAAATAGTCATAGTAATAAATGAACTCAATTGGCAGACAAATTAAGGTTACATTTGACTTGATCCTTATTTTACAGATTTCGATAATTATCGGGATCACCCCGAAGTCTCATTAGCGCCCTAATGAGGCGCTGCTACCGCGTGGCTCCTAGCCCGCTCCATCTCGTTAAGGAAATCGCTCTTCAA
935	sa.chr12	20036892	20037137	246	+	AGCTGACATACCTCAGGCTTCAGCTCTGATTGGTCCTCGTTTGGAGGAGCTCATGGGTTCATTCCGCCGTTAAGCGCCTCCCCATTTCTCTAAACTACATTATAATGCAACGAACCTCCCTTTTAACCACAAACCGAATTTGCTTTCATTTAGGCTATATATATTTCTTAAATAGGTTAAAGTCATAGAGGTTGGGCTGTTTTTTTTTTTTTTAGCAGTAGCACTTCGCCCTGGAGCGGTGCGCA
936	sa.chr12	20120793	20121024	232	+	GATAGGTATACGCTATGAATACATAATTACACCAAACTGTGCACGTACAAACACAACATGCTCTGCATTCTGTAGCCGACGTCTACATATTTGAAATTGGCATTTAAACACCCTTAGTATTCACTGTGACCTCCTCAAATTAATATGCTGCCTGCTGACTTCTAATGGGCTGCCTGCATCGCGTCTGTGAGCGAACTAAACACAGGATTTGAGATTCCAACTCATTTACGG
937	sa.chr12	20124324	20124561	238	+	CGAGGTCGGGGGTAAGGTTACACTTTAGGTACAATCACAGAGAGCTTAATTAGTAATCAGAGCCATGCTTTGTAATGCAGCGAGTATCGACCTGCAGCGCTGCTCCACAGTTCTCAATCATCGTTCTGGTCATTACGGAGGGAATTAACGGCATTACTCACTATAAAAAGGAGACACAACCCATCTGCCCTCCAGGATCTGGTTTCTATGACCACAAAGCACTCGACTGATTTCATT
938	sa.chr12	20429651	20429890	240	+	GAGTCGATTAGCAACTTGTGTTACTCTCTACGATGTTGCTGCTAACTGTTTGTGACAACTAGCTCATTTCTAACCATGTCAGCACTCATGGATGTTTATTGAGTTTCTAATTTTTGGTTTGTGTCCCTGATGTGAATGTGTTGGGTCCATAGAGTGAGTAGCTGTTTGAGTTGTTTGGATGTCTGCTACATATAGTGTAAGCTTTGTGACTGCAAATAAACCTCATTGATTTTTACCTC
939	sa.chr12	20542745	20543072	328	+	GTGTGCAGCATTAATGTGTCTCTGGTGGCCTCGTGTTGACAAAAGCTAACTGATGACAGCGAGCAGACACAGCAGTCAGCCATACTGGGGAAGAAAACACTGTTGACCCTGCTTAGATTGGATTTACTGCAACGCTGGATCCGACCACTGGAAGACATGATGGATTATTGTAATGGCCACCTCGGCGCCCTCTTTGTCATGTTTAAATGGCAATACATTTGAGCTGGAAGGGGGAAATTTAGCAGCGTGAGGCTGAGCAGGCGAATGATGTGTTTGAGGTGTAAATAAAACCGTGTCGCGGCTTCACTTTGTGCTGACGAGCTGCAG
940	sa.chr12	20723458	20723719	262	+	GTTTAAAGCTCAACATGTATTGTTCGACGTGACACGCTCAATTTATCATTAGTTGTGAGGGAAGAACGGATGAGTACACTTTCAATTTAGTTCCGCTGCTTTCTCCATTCATCACGCCTCGCTCATCATCCATCATTTCCCCGCGCAGATCCATACCCAAACACACTCTCATAAGTTTAACGCAATTAATCTTCAAGCTAAGATAATTTCATATTAATGAAGCGAGACGTTTATTTGATTATTCATTTGATGAAGTTGCAT
941	sa.chr12	918249	918511	263	-	CGCCCGTCCCCAAATCTAAAACCCATTCCCTCCACCTCACCCAATCGCTCTCCCCTAACCCTCCTCCTCCTCCTCCTCTCTGCAGCTGCCCTTGAGCTTTTCTATTACCGCATGGAAAGCACCTCGCAGCCCCTGACAAGCGCGGCGGATCGACACTAAATCAGAAATCAGTGCCAGCCGCAGATCTGAGCCACCATGAAGGTCACAGGCCCTACACTGCATGTCGTCTCAATCGGGGGAGCAGGAGTAGACACAGCTAGGG
942	sa.chr12	952018	952229	212	-	TCACTTGCTCTCAGGTCTCCAGCGCGTCCCATACTGAGTAAATAGGATTAAGACAGTATAAACACTTCTAATGACATACACGTCTGCCAGTTTTAGCTGGCTTCATTGTAATGGGCTTCTTGGGCTGCAAAGCACAAACAGACATCTAAAAACATCTTTTGAATTAACATGAATAAAGCTGGGAAATAGTTGAGATTATGATGGCCTTTAA
943	sa.chr12	1138977	1139166	190	-	GGGGAGGTACGTGAGCCAGTCTACCATGGCTAAACTGCAGTGAAGCACAATGCTGCAGAGATTAACTCCAGCACATATCTTCAGATCGCCTGCATGGCTACGAGACACTGAGAGCGTGTAAGAGAGGGATTACAGCAGGAGGGTAACGGAGAGGACAGACGAGAGCCGGGAGACGAAACCTGGAGGAGC
944	sa.chr12	1456718	1456965	248	-	TTTTCACTTAACACAACTCCCCTGACTGAGCGGGAGACAGGCCCTAATTGGTAGAATATTAGAAACTATTATTCCTAATTAAACATCACAGAACACACTGTCAGATTTGGACCGGCGGAGTGATTTAAGACGTGCTGAACCTCTGGCATCGTAACAAAGTCTATTAGTGGAGACGGACGAGGGACGCTTCAAATTGGCAAGCAGACGAACAGGCACAGCAAAACTCTACCAGGGTTCCACTATAACA
945	sa.chr12	1477076	1477277	202	-	CCAGATGGCCCTGGAGGAACTTTGCCTCCTGTTTTCCACTTACAAACCATCCACCTTGTTTGTCCTGATAAGCGAGACGTAAATCTGTCGCCTCCCTTTTTTCCATTGGTGGAAATAACTTGTTCCGCCCGGCGACCGGATGGTGATGGATGATGATTGGCTGGCCGGATCAGGGTCTACCGTGTATTTCCATACATCATC
946	sa.chr12	3770923	3771309	387	-	TTTTTTGACCGTCGCCTCTATTTTTTGCCGTCTGCTGACTCAGGAGCTGCAGTTACTCAGCAGGAGTTTTCACTGTTGTGGTCCAGAGAAGATTTCTGCTATCCATTTAGGCGCTAAACTGAGATGTGCCCGTTTATAGAATCACCATGATCATGGGTTGCGGATGCAGCAGAAACCCGTCCTTCCATCCATTTCCCCGCGACGCTAAACGTACCGCTGCCTCCCTCTCGGCCACAACCGTGCAATTAGCACACTCTCAGGCCGGTCGTCCCGGCTGTAACCGGGGCCACCGCAGAAGTACACTGGGTCAGAACAATGTGACATGGGGTTTGACCCTGCACCGCACCCTCCCGTGCCAAAACCACCCAGGACAAACAGCTGTTCCT
947	sa.chr12	3874154	3874542	389	-	TGTATGAGTCTTTCATGCTTGAATAAATGAAATAACTGTAATCAGACACAACACCACTCTTGTTCGGAGACTAGCTTCTTGAGCTGCTGTACCGGGTCTTTCCAGTTGAGTTTGGTGTTAGCCTAAGCCTATTGTAGCTCTTTGGCTGTATTTCCAGAGTGCAGAAAGGCTCTTTATTCCAGCCTATATTTGCATAATAATCGGGTCTGAACTGTGTCAACTCTGAGCCTGAGCTCTGCTCCAACAGCTGATGAAGCAGCAGGAGCACGCGCCGCTGACCCATGATGCCTTGCGGGCGTGGGAGCCGTGTGGGTTAAAGGCTGAGATTTTGAGGGTCTCTTCTAATTGGTTATGACAACAGGAAATGACATCATCTACAGGCCCAAGG
948	sa.chr12	4506702	4507027	326	-	CACTTTATGCCCCAGGCGCGTTTTCTGGTGACATTTAACAGCAAGGAAAGCTATTTCCTTTACCATTCAAAGCCAAACGCTCTTAATTGCACGAGAAGTCTGCAGCCGTTTGGGAAACACTTTGTGATATTCCTTCAGCTTGATCTCTGCGGTTCACTCGAGTCTGTGTTTATTCCTGTGCGGAAGAAAATTGGTTTACTCGAGTTGTAATTTTGATATGACACTGAAATATTCCCTTGAACGCGCACCATTTGGAAGCCTTTGTAGTCCTAATGGCCATTCATTATGGCTTTTCAAGATAAGTTTATGTTGTCATTAAATGTGA
949	sa.chr12	4513219	4513552	334	-	CATGGTGCTTTAACCTCCTGAAAGAGGTTGGAAACATGATGTCAGACTTCTCCACATCCAAATTAACCTCCAGCCGTGGGCATTGATTTGCAAATCGCCGCCGTATAAACCTCCAGTGACTCCCCGTGCTATTCAGTGCATCTAAGTTCAACGAGCGCTGGTGCTCACCTGCTACTGCTTTGACTGCTGCTGCCAGCTGCCAATTAACACCTATGGCATGTTAATTAGGCCGCAGAGTCTACCACTTCAGGAGACTTTTCAGACCCCTTCACCACAAGGGCCTTTTATTTTCACAAGAGCTCATGTGCAAATCTGCATATGCATCTTGCATTG
950	sa.chr12	4538586	4538786	201	-	CCCTAATGCAGAAGGGCTGCGGGTATTTGCCCAGCTGTTGGATAAATAAGCAGAGAGATTCAAAGGCCGGATAACCTCCGCCAGTGCCCATCAAACCAAACAGATGAGAGGCTGAAGTAATCGGCTCCATTCTCAAATGGGACAACACTGACTCCAATTAGCCTCCAGTCCCAGATCCACAGTGGGAAGAGGGTGGAGAT
951	sa.chr12	4540741	4540952	212	-	TCTGAAAGAATTCAAAACTTGTCTCCGACGATAATGCCGGGCTTTTTGATTGGCGTGAGGCGTGGAATGCCACTTTTCGGTGGAAAACCCAATGGCCGCCTTTAACAGCCTGCGTTTCCAAGCTCCCATGCAGTGTAAATTATAGGATAATAGGGTGCAGGCGATCGCAGACTCTGTTTATTCAATCCATTTCTTCACACAAGTTCCCATT
952	sa.chr12	4657016	4657493	478	-	CTGACCTCTGTGGAGTCTCAGCAGTGCTTTAGGACAAAAAACAGCTCATCAGCAAACACATCAGAGTTTATTTACTCCTGCTAACCCACTCAGCGGCGTCTTTATACGGCAGATGAAGCCTGCTCCTTTGATATCCATTACCGTATTATTCGCCCGTAATATCTCTGCCAGCATTATGACTGTAATTATGACTGTCATTCAAGCCAGGCTTTTAACATAATTGAGTCATAAGAAATTAGCATAAAGGCTAATTTGTTTGATTATGCGTGAATTTGGGGGATTATGGGGCTAAATGATGACGGCTGTGTGGCAGGTTAAAAATGAGCAGTGGGGAAATTGTTTAAGGAGCTCGACAGAAGTGCAGCGATGCAGCCAGTGTTCATAATGTGTCCGTCATGG…
953	sa.chr12	4738853	4739190	338	-	AACACACACTCGAGCACAAACACACGGCGCTCCCAGTGGGGGCGGAGTTTTTAATCCTCAAATACACTGCCATAAATCAAACCCCGCTCCCTCGTGCCCCGGCTCGTCTCTCTCAATGAAAAGCTCAAGCCAGTGGCACATTAATAGCAATTTACAGGGCCGGTCATGCGAGGAGGGGAGCATCAACAGAACGTCCTTTTATTTTGTAGTTCCTTATTACTTTCACTCACCACGCAGCCACTGAATTGGTAACTATAGGAGACGTGCCCTACTGCATCACTCCCTCCGACTGGATGTCAGCCATGTTACACCTTTCTTTCCTACAAACCCCTTATCT
954	sa.chr12	4748374	4748958	585	-	AAACAGGGGAAAAGAATGCAGCCAGGCTGCCAAAAACTTCCCAAGCCCTCAATTAACCTGCTACTGTAGCTGTTAATGCCGCTTTGCATATTTTGTCCATTTCTCCCCATTTGAGCTTCAGGCTACTTAGTGGATTTCGCAGCATGTCCTGTTTCAGTGCAGATCTCATTATCTTTTAAGAATAAGCTAGCAGCCCCTTTATTTCCCGCTCTTTCTTTTCCCTTTGTGGAGTTGGACGCTGCAGTACTGGTGGGACCAGATAGAGCATAATCATTGCCGATGAGCTAATTTAATGAATTGGTTTTGTCACATTATCCCAGTGGAACGCAGAGTGCCTCCAACAGCAGAGCCAAGCAGTGTTTGAAATGACAGTCAGGTGCTGGGTTGATTATAATCGCC…
955	sa.chr12	4761051	4761417	367	-	CACATTTGTGATGCATCTGTGCCTGCGTGTCAGGGGTTTTGTCCCCTGCCGCAGCTGTATTAATGATGCTGAGAAATATCCATGCTGCTCCAGTGACAACAGCACCAATATTGTGTCCTGTATATGTGAGGTGTCCAGCCGGGCCAACTGCATGACTGATGGTGGTCCCATTGATTGCTCTCAGTCTTCAGGGCTTCCAGCCAAGATTGGGCCCCTGGCCAAGAGCAGCTTGGCCCAGCTAATCTGTCACCAGGCTGGCCAGAGCAGGCTTCATAAGCTCCATCGACCCACGAAGCTTACACGCTGTGTGCTAAAGCCTGTCCTCCCCAGCCCCACTGTCCATTAGTCTTGGTGCTTTAATCTTCC
956	sa.chr12	5022956	5023172	217	-	CTGTCTGTGAATAAGGACCTCCATTGAAATTCCAGACCATAGTCTGGGCTCTAAATAAGCACAGAGGTGTAAGGAGAGAATCACCATATCCATTCAAAAAGGGAGCAAAAACTTCACACCTCCAAACGTCATTATGCTTATCCAAGCCCTTATCGCAGCTCAAGAATTACTCAGCCGGGCTGCAGTCAGATCACAGGAGGCCCTCAGATGTACCGT
957	sa.chr12	5025130	5025346	217	-	GCGCGGATTAATTCTATTCATGCTCTAAAACCTTGGCTGCCAGGTAGGACCTGCGAGGTGCAGAATACTAATACGGAAAAATGCTTTTTGAGCTGCAGGGGTCACAACCTGAGACATTTTAGCCAAGGCTCCAATCAATTCCAATTTGTCACTGCTACATCCTGGTGTCACATTTGCGAGCACAAAATGGGAGCAAATTGTTGTATCTGAGAAAGG
958	sa.chr12	5031038	5031288	251	-	ACTCAAGTCACGAGTCATTAGAGAAGCCTGACCTTCTGGGAAAGGTCTTGGGTAAGCAGTGATAAAGTAGGGTTGGCCCATTGAAGAAAGCTACGCTGTAGCACTATAATAGGTGCAGCTATAGTCCAGGGAGCGGAGTAATGGTCCTTAACCTCAGCGTGCCATTAGCCTGAAATAAAGACTGGAGGGAGGACAAAAAAGTAGTCTCCCTCTCCTCCACCCTGTCTGATGCGGAGACGTGATGATGTGA
959	sa.chr12	7451983	7452212	230	-	TTGTTCTTCTACCACAGCCAGCAGCACAATTCCATGCCAAGTTCAGTGTGGGAACGACAAACATCCCTTGTACCCAAGCTCTGAAGTGCCAGCAGCGTTATCACACAAGGAGGCTCCCACATTTTAGCTTTAGACTGTGCTCTTATGAGCAGGATTAATTTAGAAAAGCACAAAGCCAATGTTAGCAGTGGCCATGTCAACACGGCTAGCAAGTCTCCTCGAGCTGTTA
960	sa.chr12	8926178	8926440	263	-	GCTCCTTACTACCTTGGTTTGTATATTTCAGACTGACAATAAAGTCAGCAGGTACTGTAATCTCCTTGTGATTACCCTGCTGCCTATGCAATATCTCCTTTGCCCTGAGGGAGCCGGACCTCCATTTGAGCTGTAATGGATCATCAAATTCAATAAAATGGCCAGTTCCACAGTCACTCATGGGCAGAGCTAAACACAGTCTTGAGGGAGGCAAACGTGTCATGGCGTTGACCGTGACGGCCTCCAGATGGCGCCGAGCAAC
961	sa.chr12	9345088	9345303	216	-	TGTGATTCCAGCTTGCCTCTTATTAGTATTTCTCGAGGATACATCAGCTGGTTCACACACAGAGCATGTGTTCTCTTCCAGGCAAAATCACTGAAGTATTGATTAGCTGTATTACATCCTTTGCCGCTGCCATTGGGCAGACTTGGAGCGAGACTGTTAGCTGATCTATATTGATTAATGAGGACAAATGTATGGAGGATATGCTGCTACACCAA
962	sa.chr12	9452556	9452831	276	-	TGTAAGTTAATTTCCAAGTATGATTGAATCCACCGGAGTCGGTCCATCCCGCTGTGTTTATTACAAAGAGGTCCTAGATCCTCTTTTTTTTGTGCGTAGGGATCCACGGTGCCGAACACTCATGTCAAAACGTGAGTAAGTATGATGCATCAGGGGGAGATTCAAATTTCCTTTCATCCTCCCAGGGCATCTAGTCCTTTGTTTATATGATTACGTGGGTGTTCTGTAAACGACATATCAAGTACAATTACTTTGAAATGTGTTCAAGACACTGA
963	sa.chr12	9453001	9453358	358	-	ACTTTAACATGACTTAATGTGCTCTTGCCTTTACCCGTAATACATAACAAGGCCAGACTTTAAAAGCGGGGCATTTATCCAAGACAGATGTTCCACGCTGATTATCAACCCCAGTGACATCTGAGTTAGTCTGCTCAGCGGCACCGAGCCACGCATCATTTCTCCCGTTTCTCCAGTGTGCATAACATGTTTCGAAAAACTGTTTGCCAATGTCATTTTTTAGTGTTGTGCTTGGGTATGTTTGGTTAGTGTTTGGTTTGTTGAGGCATGTGGCGAGGCTCAGTATGCGGTTTCTGTTTTGACTACATCAGGATCTATCGGACCTGTGTTGGACCTCAAATGAAACGTACACCATCG
964	sa.chr12	9455983	9456194	212	-	TTTCTCTCCTTTAAGTCCACTGGCTTGATTCAGGCTTAGACCCAGGGTCGCTGGAAGCAGCTATGGCAGCAGAAAGCCTCCATTAGTCCTTGATCACTGGCTGCCTGACAGCAGAGTCAACATGCAAGGCATTAGGGCCTGACATGGGATCAAATAAAGACTAATTTACTGGGTGTCTGTATATAGTGAAACCACATTAACCATTCCCTTT
965	sa.chr12	9486006	9486359	354	-	CCGATATCTCTCCCACACATCCTTTCCTCCATCACTCCTACAGACCCATCAGTGCTTTTCTGAGTCCAGGCTTGTATATCCATTAGTCAGTGTTATCTTCATGTCAACAGTTCCTCTCAAATATTTACAATAGTCCCCGGTGGGAAGACATCGAGCCAGGGGTGGGATGATTCACCCTTTTGTTAATACTATCACCCCAAAGTAACTGCGTACCACTCAGAAACACATGAATTTGAGTAATGGGCACAAAGTGTCCCAAAACATGTTTGGTACAGTGAAGCACTTGACCTTTCAGAACAGGTTTTATAATATAAATCACAAATAGAAGAGATCAAGATGGAAAGTAGCAGAAA
966	sa.chr12	9669169	9669383	215	-	TGTAGCTCCGAATGGGAACACACACGGCTGAATATGAGTGAGTGCCGTATTGATTGCTAGCATACACACCATAAGTGTTGATGTCATTTAGCCAGCGGGGGAGGCAGAGAGGGAAACAATAAAGGAACATTTCCTCTGCACTTTTCCTGGCAGCTTTTCAAGATACACAGAAGTTATATTAAAGGAAAGACACAGAGCACTGCAGAGGGAGAAA
967	sa.chr12	10357811	10358047	237	-	TGGTTTAAGTTCCTGTCCTTGGGGAAATCTCCATCCATCTGGGGAGTCGCTGAAAGCGCAGCCAATTCACATGCTCTAACAGGCTCTTAATTTGGGGAAACATATGCCACCACTTAGGCCTTTTGGAATCTGTTCACATAGCAGAAATTGGTTGTTATGGTGGACATTAGCTGGTAGACTAGATGAGGCATAAGTAATGTTATTTAAAAGTGACACACATCATCCTCCTGAACGCA
968	sa.chr12	10364510	10364768	259	-	GGCGCAACGTGATAATTACCTGGGCTGGGTTTCTTCAGAGCAGCGTGCTACTCTGTGGGTTCCCAACAAGGCCTAGTTTCCCTCGGTCCCCCCTTCCCTCATCCATCTCACTGGTCTGGATGATGTAGCGATGCCTTCACTCGTGGCCCTACCTCAGCGAATGTTAATAATCATACACAGCTTCCACTTTCCTATTTATATTCCCAGCACTTATCAGTGGAATATCGTCCTCGAAAGATAAACACCGCGAGCAAGAAA
969	sa.chr12	10660659	10660876	218	-	GACTTAATGGAAAATCAATGACGAGACAAGCCCGCCACTGCTGAGACCATACAAAAGCAATTTCCAAATTGACATATGGAGGGCCTATGTGATTGATTCTGACTGCTGTTGGATTTTCATACCGTTCACTGCGAGCTCATTGACTCTCAGACATCGTCTTGTGGTTTATCTGCAAACTGCCAAACGAGTCCTTGTCTCCTTTTTCTTCCCCCTCATC
970	sa.chr12	10664873	10665114	242	-	CCATCTGATACGGTTTCCTGGTATTTTGTGGCATTTCAGTCGGCCTCTCCTGGCCACACCTGAGAGCCCTGCTGACTCATTCTTATTCATGTGCGCACATCTGTCTCAGTCCCAGTGTCATGGGTGTGAACCCCATAACAGAGCCCGCACTGGCCAGTGAAAAGAAATGCGATTGGTTGGCTAGCCGAAGTGACATTTGCAGTTCGGCGGCGAAGGTTATCGTGTCTGCAGATCCTCACGT
971	sa.chr12	10696849	10697049	201	-	ATGGGAATGGAGGGTGAAAGAAGGCTAACACAATCTTTAATGAGTTTCCTTGGCTCTCTTTGCCTGTTTCTGGGTCAGGGTCCCCTGGCTGAGGATGTGGGTGGACTGAGGGGCCTGTGGAGCAGAAAAGAACAGGCCGAGCCAAGGTCTGCTCAAATAGACTCCTGCATTAAAGAGTCATCACCTACATAAAGACATAA
972	sa.chr12	10697881	10698238	358	-	CTTTCATAACATTGCGCAGACAAGCTCCTCCTCCCCCCCTGTGGCGAGGATGACTTCGGCCATCTTCTGATCGGCTCCCCCTGCCCTTTCATTTCCTAGCAATCAACTTCAATCTGTGGCAGGTATGGAGGGAGAGATAACATTAGAGAGACATCGTGGGGAGATATCTGCTCGGCCGAGACATTATTTAGTGCTCCCGCAGCATCCAGGAGGCAACCTCTGTCAGACAACAAGGCTCCATCGTGTCCACACAGGACAGGGAGGCGGGTGGATGGAAGGACAGGAAAGAATTACTGATGGGCTGATAAACTCTTTTGTTATCCGAACAGTCTGCCTCGCTGTTTCCGTCCTCCTGTG
973	sa.chr12	10698316	10698701	386	-	GTTTCCCACTGTATCTCTGTCTCTATTACTCTGCCTTCTTCCTTTCACACTCGTGAATAATTGATGTCTACCGGTTCGATGGTAAGAATAGAACAGTTCTGGAGGTGACAAATGGGGTGGCGAATAGGCTTCATCCTCCCCTCTTCAAAGAGTTAGAAAGTTAGCTGCGCTCGCTCGTGGGTGTGCGCGCCCATATATTTGCACGCCTGCGATGTTTTGTGAGCATTTGCTCGTGTTTGTGTGCGAGCCGGCGAGCGGGTGCGCGTTGTGTGTATGTGATTTAAGACAGGGAGATGAAAGGGAGTTGTAATTACAGGGAAGCGTATCTGTCTACTGCAGAAGTATCCGAGGAATGGCACAAACTGGGCCAAAAGCCTGAGGTCAT
974	sa.chr12	10699119	10699356	238	-	AGTAGCTGATTGTGGTTAGACCGAGCAAGGCCCGGTTTCTGTAAATCCACGCAGCCTTATTGCCTGAGAGGAATCCCAGAATTTCCTGTGCTCTAAAATACACTTGTGTAAACATTCCAAAATATCAAATGATAGGGATTTCACTGTGTGCTGTGCAGATGGATAATCCCATGCAAAGACTGTGGTTATAATACACTGTCCCACTGTCTCTTGTCTGCTTTCCTTTCCCTCCCTATG
975	sa.chr12	10709923	10710198	276	-	TTTTCACGTATAGTTTTCCTCTTTGAATTCAGTGTGTGCCCTCTCTCACGAAACAGCAGCAGCTCCCCTCATTACCGCCTCTGTTATACTAGCCTGGTGAATCAGATTCATGCCTCTCAGTCTCCCACCGAGCCCACTCCCGCTGCTCCACCTCCTATAATCACCCATGATGAGCAGCCTTCCAGCACTAACCTATCCCTCAAATCACAATGGACCCCCTCTTCCCCTCCCATTAGCTGCTGTTGAATGGATTAGCTCCTCTGCTGGGCTCTCTC
976	sa.chr12	10717777	10718000	224	-	AGAGGATGAGAGAGGCTGAAGGCGGAGCGAGAAGAGCTGTTGAGGTTTTGTCGGGGTTGGATCCAGTGGGTTGTTGTCAGGCCTCCAGTGGGCTGTCAGTTCGCTCTGTGGTTCCTTTACAGGCCCTTGCCTGGCGAGGGGAGAGGCTGGCAGGATGGCAGGCTGCGGCTGGGCCATAAAACCCATGCTCTTACAGCACTTTTCTTAAATTCATGTGGACTGC
977	sa.chr12	10730163	10730480	318	-	GCGGGGCTTTGGCGGTCTTCCCCCAAGAGCCCAATATTTTGGGCTTCACTCGTAAGCATGTCACATTTGAAAGTCAGAGGCTCCGAGGGGCCCAGTTCCACCATCTCAAATGCCACAGACTTGTTCTCAGCCACAAGCCCTGGTGTCACTCTGCACTGGATTTAGTCGCTGACAGAGATGGATGAGAGAGGGAAGAGAGGCATTAGGAGGAATCAGTGGATGGAAAATGCAGCAATCTGACCGGAATTCACTGTCTGGCTGCGGGGCAAAGTAACGACCCGAGATTACAGGTTCAGAACTCGAAACCCCTGTATATG
978	sa.chr12	10734436	10734657	222	-	TCCAAGCCCACCCACCGTAGCATGCCTTTACTCTGGCCGTGCTGTAGACGGACGGACGAATAGAAACTCTACAGGATGGGTTCAAACGGGCCATCAGTTAGACTGACCCTGACAGTCACCTCCCCCTGCTCTAGCCCAGCCTCCCCGTTGCCTGATTACATGTACACACTAGCCCCATCTATCAAGCCATTGATTTTCCTGTCGGTCCACTTGTCCGCCCG
979	sa.chr12	10736960	10737215	256	-	TCACCCCGCCTCTGTAAATCTCTGCGTCCTCACAGAGAATGGAGTGTTCAATAATCCCTTTCATTTCCATTTCTTGTACTTTTCTTTCCCTCGCCGACAATGGCTCATGTTCAAAGGGATGTATTAATCTAAGTGATACATTTTAATGCGCACACTTAGCAGGTTGCTGCCTTTATCATCAAAGCGTGGACGGGAGATTGTTCGGGCTGTGGGGATATATGTTAAATAACTGCAGGGGAGCTTGGCAGAGGAAGC
980	sa.chr12	10741060	10741260	201	-	GCTTGGAGGCAATGGAGGCGCTGTGGGACAGAGAGCCCCCCCACTGCCTTCCCTCCACCCACTCAGCCCGGCTATTGAACATTCATCCTTGTACCTACCGGGTAAACTGAGCGCTAGTGATGCCATCTGTTACTCATGAATCACAGCTGCGCCTTTAACTTCTCTGACTGAGTAATGTTTCTTGGTGGTGAAGTGGACTT
981	sa.chr12	10757217	10757461	245	-	TCCCAGTTTTTTTTCTCTCTCGTAAAGCCGTCTATGCAAACTTTGCATCTCTCTGAAACAATCTTTACATTCTCAGTGGGCTAGCTTTCGCATTCCCCTAGTTGTTCTCTTCAGCTTCATGATTATTATTGTGTATAGTGAGAATGTAGCCTGTCTGTTTCCGGCACTCATGATGTTTCCTCGCAAACTGCTTGCATTTCATCTGTCAAGTTATTGTACAAAGTGTAAGAAAGAATTTTTAAGA
982	sa.chr12	11657975	11658205	231	-	TGTTAATTAGCTTTCTCTATCGTTTCACTATAGGGGGGATTTAAAGTTTAATTGCCTGTATTCATAATTCAAAATATAACAAGGTGTGACTTGTGTGTAGTCAGCTGTTCTTGCCTATATTCTCCTCTAGGATGTGCTGTATGCTACACATCCGAATGTGAGAGGACAATGCTGTAAGCAACATCAAGGCACTGTGGATTCCCTTTGTACCAGTGAACATTGGTTTGGCC
983	sa.chr12	13077998	13078345	348	-	TCACAGTATATTCTGCGGAGCAAGAGAAAGAGAAGCGAAGGCTGAAATTGGCCTTGCTCCTCAGGTCGCCCTGCACAAAGCTGAATCCCCACCAGAGGGATGGTACCAAGGCACCAATTAGCAGTGGAGAGGGCGCATGATGATATTTCCGTGTGCTTGTGGCCTGGGCAGCTCCGTCTGTGCGTTATAAAAGGCAAAACCATAAACATGGAATTAGACAGCACAGGCCCCACAGCTCTTAAGGTCACAGACTCTCCTCTCCTGCGGCTTCTGAGAGCAACGGTGTGATGTAAACAACGCTGGCCAGAAAACCGTTATTACTGTACGTGCGGGTTTCGTAACAGGGC
984	sa.chr12	13086495	13087186	692	-	AAAATGGAGCCTGCTCCCTCTGCTCCCTGTGCATGGTCAATCATATACACTTTGCATGGGAAATTAATTCCATTATTAAACATGCCGCACTTCAGAAATTTCAATTACCGACGGCAGCATGAGGAGGAGAAAGAAAGTAATGCATGCCTCCTCTAATGCATGAATATTGTATTAGGCCAAGAGAGTAATCACGGCCGATGGCTACAGAAGTCAAGTGTCTAGAGGTCCATTTATATACATGACTTCTGGCCAGATGGCCACCGCAGACAACAGGTTCATTTGTGAAGTCTACTTATGCAGCCATCAAGAATTGAAATGTATTAAAGTGGTCAAGAGTGTGACAACTGAGAGCTCCAAAACAAAATGGCCACTCTGCTTAATGGGGTTAAGAGGTGTAAT…
985	sa.chr12	13348337	13348582	246	-	TAATCACAATGATAATGAGTATAGTTCAAATCAAGAATATCTATAAAACATCTTGACTTCTCTCTTCATGCTGGGCGTTATCTTCCAATGGGAAAATGGAGTCACAACATTGCATCACAATCCACTGGTGGGTCGGGGAGGGGGAGGGGAGCCTCAAGGAGGAAAAGTGAAGCAGGAGTCATTAGCCTGGTTTCCATTAACAGGGCTAGCCAGGGGCCTTAAGTAAGTCACTCGGTTTCACTCCA
986	sa.chr12	13479645	13479854	210	-	AAAGTTTACATTTGGTAATGAATTAAGAGCCTTGCGCTATTAAAAGGGGTTTTTGCTGACATCTCTATAAGCTTAAGATAAGCTGGGCCTAAATCAAGAAAAATGCAGACCAAGCACATTGCAGTCCAGGGAAGTCTTAGCGAGAAGAGCTTTCAGCGGAAGATAACAGTAGGTATATTTGCCTTTGCATTGCCCATAAAACATCCTGG
987	sa.chr12	13686992	13687195	204	-	CAGACAGATAGAAATCAAAAGTGTCTGGTCTGTAGAGCTTGAGGCCATCATTCTGAATTCAGCCAGCTGCTTTGTGCAGGAGCGCTGTGCTGTCATTTTACATACACCATGTCCTCTTTATGGAGTTATGAAAGGTTTCACATTATTGTGGAGGAACAAAGACTTGTTCTGCACAGTCTGAAACATTCAGACACACATACTAT
988	sa.chr12	13864565	13864791	227	-	TAAGTCCTTTCATTGTCATACGTTCCATTAGTTCACAAAGATCACAAAGACATGATTTCAGAGAGGCAATCCACCTATAATTAATAGGCTTACTGGAGTCCAACTTCTGGGCAACCTGCCCTCCTGCCATACTTTATTATGGGAGTCTAAAAATGCCCCTAATGCTTTATCACAAAGATGATCTAACCTAACCTTTTGGATCATGTTAGCCTTGATTTATCCTCTT
989	sa.chr12	14260552	14260761	210	-	GAGAAAAGAAGCTTCACATCCTGTGAGCAGAGAGTATGTGAGGATACAGAGTGTGATGGAGGCTGATGTGAGGGAGTTGGACATTCAGTGCCTGCCAACAACTCCAACCCCTCACTTCTGTGCCCTCATTGGCTCTCTTTTCCATGTACTCACTCATCATCAGCATCAATGCACAGAGATGCTCTTCTTCCTTTTGCTGCCGCTCGCCA
990	sa.chr12	14264312	14264729	418	-	AAATTAAATGTAGGTAAACCATCAATGACAACCAAAATGTCTAAATTGAGGAAAAGAGCTTGTGTGAAGCCAACACTATACAGGGGATGTTAAATGGAAACCCTCCTATATAATTACTAGTTGTCGGGCCCCTGCTGAGCTAGCATGTCGACCTAAAGTGGCCACAGCAAAGGCAAATGAGGGGTCAGGTCCAGTAAAGGGTATATTTAGTCTGCCGATGGCAAGCTTTTTAAAAACAACACGCCCTTTTCTGAGTCACATGGCTCTGAGGGATCTGAAAAACTTCCCTATAAAACATACAGGCAAGTGCAGCAAGCTAACTAGAGGAACAAGGACTGATGTGTGGTGTTCCCCGTCTACCGAATGTGCCTCTGTAGTCTAACATGAAAACATAATCAC…
991	sa.chr12	14288531	14288849	319	-	TAGGCTGTATCCGTAAATATGCTAACACTCCCAGGCATCATCGGCTATACTACAAATTGTTTATTTTCATATCAGCCCCTGGTGATTCGAGAGCTTAGAGTTGAGGGCTGGCTGAAGTTAAAAGGGGACGGTAAGTGCTGCCTGAAATGAATACGAAAAGCAGCTGGGTTTATCTTCACTCACTCCGTGACATGTGCTGCTAAGAGAAAACAGGTGACAGAGGAATGTGTGCTGAAACCCAAACGTAATACTGGCACTAAAATGATTTGTTGCCACTTAGGCAGATCTGCATTTTTAAAGACATATTTTATGTTCTTA
992	sa.chr12	14392346	14392560	215	-	TTATCGCGCTTTCATTGCGAAGATGGAAAAGTTCACAGGACGACTGCTGAGTTCCAGAGGAAAATGTGTTTTTAGGCTGATGAGTGGTGAAATTAGCTCGATGCAGTATTGATGAACACAGCAGCGGGATATCTCAGGGTCTGATTATTTGAAGGGTGTGAATTATGTTATTCTCGCAGCTCTGTCAGGGAGGTAGAGCGAGGCGAGCCGGAAC
993	sa.chr12	15412192	15412394	203	-	AAACACACTTGTTAGTGTACACTCTCGCCTTGCAAGGAATTAGACACAACCTGGCAGGTAGCTCTCCTGATAATTGAAGACACTGCACCGCAAACACCTCAAGGCTGTTGTTATTCCAGAATCTTGTTAACAGCTGCGGATGACAGAAATGTGTGAGCGCCTATGTTAAGGACATTCTACACGGCGAATTTTGTGACAAGCA
994	sa.chr12	15415078	15415290	213	-	CCTCGGAATAGCGTGGCGTAACACACTCATCTTTTGTGAACACTAACAAACTAGCTCTCCAGTCTGCTTGATCTAGACAGGCACTGGCGAGATTGATGGCTGTGACTTGAAAGCTGTATTTCAGAAACTGCCTACTCTCCCCTGACAATATTCTATAAACTGCTTCCTCTGGTAAATCTGGTGGCTCCCACTCCATCTGTCTCTGTCAGGAG
995	sa.chr12	15415257	15415541	285	-	TCACAGTTTCAAAACACAAGCCAGGGACACCTTTGTAGCCTCCGTCTACTACTTTCCAGGGATTGTAGTAGAGTAGAGTAAGATTATGTAGACACATTCATATGCATCCATTTATCAGGCTCGGGATGGGTGAGGTCAAAGACAAGAAACCAGTTATTGTCTATTGGAAGGGTCACTGTGCTACTTTTATTAAGGACTTGCTTCTGTTTTAGGGACGAGCTCCTCCTGGGTGTTGAGGGGGAGCTCTGAGAGCTAAATGCCCAATTAACCTTGCCTGGCCCAGG
996	sa.chr12	15420034	15420258	225	-	TCAACCCCCTCTCAATCTGTTTTGATCCAATTCTTAACAGCCGTGTGCACTTCTGTAAGTAAGAGTGAATCACCCAGGGGGCTCTCATCAAAGGGCTGCCAGGAAGACAAAGAGGCTGGGCAGCCCTGTGCTAACTGCCAATGTCCTTAAAGGGGACTTGCTGGCAATGCCACCTTTGATCAGTCCACCATGACTGTATTTCCCACAGCACTGGGACCGTTAGA
997	sa.chr12	15427783	15428058	276	-	CAGTCAAGCACAAACTCCATGTTGTGTTCAGTCCTTTTTTCACCCTTGAGCGAGCATCGTAGAGTGGAGATTCATGGCTTTGCTAATTAAATTTTTGCAAACCTGGTTGAGCCCCTGGCAGCCATTATCTGCCAACAGGATTTTGATTAACTGGACATGAATACACTATTATCTAGAGTTACTGTTTGGGGCTTATAAACAGCAGCCCCCTAATTAAAAAGAATAATGCAGCGCATATCATGTCCAAAGCAATCTGCATCTCGCCCTGCTATCAT
998	sa.chr12	15486913	15487110	198	-	AGCAGTCACGTGGCCTCTCACATTTCAAACTCGCCATCAGACACCCTGTCGCCCTCTATGCTGTGTGTCCTGCTGAGGCCTCTGTCAGCCGTGACTGACAGGATGACAGGGGGACGCTGTTATGAGTCATGCCTGGGCTGGTGGCCTCACAGCTGGGTACCTCCAGCACCACACCTGGGTACCCCAGCTGCCAGCCG
999	sa.chr12	15540740	15540957	218	-	TGTGACAGTGGACTCATAAGGCCATGAGAAACATTAGGATGCACCGCTGTGTGTTGTGCTGGCAGCCCCACTGACCCTAATTTATAATGACTCCATTGTCTTGGGGAACACAGACGTATATCAGGCGTAAATGAAGTAGGACAGGCACTTTAGCTGGGGAGATGAGGTGATTATAGCTCATGGATTAGTCTGGCTGAGGTGGATGATCAGTCTGATG
1000	sa.chr12	15549532	15549928	397	-	CGCTCTGACAAGGAGCTATTAGCGAATTCCCTGCTCACCAGCTATTTAGCTGCTTCATTAAAACCCACCCGGGTCCATATGGTCCGCACGCAGGCGTTGCCGTGGCCCAAGGTGTTTATTTGTTGCTGATAGGTGGGATCAACGGAGAATCAGGGCCGAGTTCCGTCCCTAATCTCTCAAGCTGTTTGTGTCTCGGACGCCATGGAAACTGATACCCCTCGCCATCAAAGAACCTCATTGGGTGGGACTAACGACCTGACAGCTGGGGAGAGAGGGATTCCAGTGTTCGGGGAGAGCACTGTCACCCCGGGGGCTTCCTTTAATCCCTGATAATGTCCATCCAAAGCCTTTCCCCAGCAGATGCAACATATTTCTCCTTAAGACAATCAAAGAATG
1001	sa.chr12	15553407	15553638	232	-	ATGTGAGTGGTGAAATGGCATCCCCTGTGTCTTTGTAGGCACCGGTGAGGGTATTAGCAAAGAGGCTCTCAGGGGCTTAAGAGGTCAGACCTCCCTTTGTGTGGAGACACAAAACACTTCCTGTGGGACCCTTCACCCCTCTCTGTTCTTCCCTCAGAAAGCCAGGCCCTGCCTGACCATTCACATTAATCAGCCTTAGCTCCTAATGACTGCAGTAAAGCTTCTCAAAAC
1002	sa.chr12	16692666	16692893	228	-	TGTTTTAAATCCGCAGCGAGTCAGGCTCTCAAATTTATGCCCATGGGCTGCTTCTTGGGTGGGCTGCAGGGAGGGCGGTGCGCTAGCTGGAGCAGGGGAAAGTTGCCGACTCCAGACTGCTCGCCTCGCTCTGCAGCTTGGCTTTTCCTGCTGGAACACATTTACAACTCAACCGTCCTGACTGGCTGACTGACTGCCTGGCCCTGCCCTGCACTGACTTAACTACA
1003	sa.chr12	16702346	16702688	343	-	AAACACATTGAAGAGCAAACGTTTTTAACTTGGAGTGTTAGCGCCAGAGCTCTTCTGCTAACTGACCCGGGGCTCTGAAGAGCTGCACATAACAGGCGCCCACATTGGCTTTTGTGTGCAGGAGGGTCTTTACATAACCCACGTAACCAAGCACATTGTCTAGCAACCAGCCGGCTACTGAAGGGCCTTGTAAATGGAGGAGGGGGTCTGCTTGAGTGGAGGCCAGTAGTCCCGGTTGAGAGGCTAGGGGAGCTAAGCTAGGCCATGACGAAAGGCTAGTTTGTCAGCCCGATAGTGCCCTCAGGGTACTGATGCTATGAGCTCTGTCAGCAGCAGAGGGGC
1004	sa.chr12	17101225	17101508	284	-	GCAAATTACCGACACAAAACGAAGGTGGTGGCGGCACTGGCGCTGGGAGCTGGCGGTCCAGGGCCCTGTCAGCATTAATGAGACGATGAAGGTTTATTTCGCCCGCATGCATGTGCTAAATTCTTTCTTGTGTGACAGCTGACTGGGAAATGTGAGTGTTAACCTTATAAAAGATTCAGCGGGTTCTCATTATTTTCTGTCAACTCCAGTACCTGATGGCGTTAAGGTGCATCATTTGCATCCCTGACTGGTCCAGGGTGCAGCACCGGCTCCAGAGCAAGAG
1005	sa.chr12	17115868	17116082	215	-	GTGGAGGGGAGATAACCCCACTAATCATTTCCCCAATATGAGGGGGAGAACTACAAACTTGGGTCAGGGGCGCGGGGATTGACATCCCAATCTCAGCAAATAATGAAAGCTTTCCTCTCGGATCAGAAGGAGGGTTAGGGAAGGAAGACGGGAGAGGAGAGTGGGAGAAGGGGGATAGACGAGGGGAAGAGAGGAGAGAGAGGTGGGGCTGCTG
1006	sa.chr12	17515742	17516135	394	-	ATGCATTCACAGCATGACCGTGTAACCCGGTGTGAGCGCATGTGAGCTCGCCCGCATGTGTGACTAATCTACCTGCTCTAATGGCACCATTAGAGTGTTTCATCGGAGCCCAAATAGGCTGAGGCCCGCTCTTAATGGAGCCTGCGCGGCTCTGAACTGAGAGCACAGTCCGGTGGCTGGAGGAGGACATCTCGCTCCAGCAATAATAAGGCATAACAAGATCTGCAAAGTGTTCAAATGGCAAAATCAATACTAAACTGAAATGTTGCCATGGACACGTGGAAAGCTAGCGGAGGAGAGTGGAGAGGCGCCGCTGATCTGGAATATTGGGGTTTATTGAGGTTGAGTGTTGCATGGTTTTATCTTCAGTGATGGAAGAAGAAAAATGGCCGA
1007	sa.chr12	18454176	18454410	235	-	GATGTCTGTGATTCTCCGTGCAGTAAACAGTGCGTGGCCTGTGTGATTGCATTCAGTGCGTTGATACTCATCACTGTCTTTCATGTCTCCCTCTGATATTTTGTTCTTTAAACTTAAACAACATGTGGGTGTGTGTAGGATCTGTGACCCGCAAGAAACGTGGCAGGATGCCAGGCATTGATGCTTTTAGCCGCCACGGTGGTGTGGATGACTCACCGTCTTGCTCCGTTGGAG
1008	sa.chr12	18464724	18465019	296	-	CTACACTGACATTTCTTTCCTTAACTGGCAGTGACAGGAACTAATGTTATGAAACTGTGGTTGGATATTTTGTGAGCGTATCATCAAATGTATTGATTAAGTACTGAGCTGCTTCCTGTATTGTGCCTCTGCTGGTAAATAATTGATTGCACTTACAGCGAAGGGCCCTTAGCCAGCAATAAACTGAGCAGCCTGAAGCTTCACAGGCAGGAATCACGTCTCACATCTCTGCACTGTGTGCATTAATTGGACAAAACAATACAGTTTTTCATCACTGTTAGCATTTCAGCTGCTG
1009	sa.chr12	18549727	18549966	240	-	CAAGAGAAACTGCAACAAGTAAAGCATATCAGAATAAATGCATTAGTAGTAAATTTATTGAAAAAGATACAACCAATTAGATGGATGGTTCACGATCCAGAAATATGTAACAGAACAGAATGGAAGTGCATTTTTATAACCTTTTTTTTTTTTCATTTATACCTTTCAAGACTTTGCACAACAGTCACTGCTTTACTAACAACATTTAAAAAGACGGGTTGGCTTCTGTCGGCAAATTC
1010	sa.chr12	19310374	19310589	216	-	AGGTCCCGAATGAAGTAAACACTTCGAAGGATTAATGAGTAATTGACAAGGCCGCCAACACAGAGACTTAATGGAGCCAAGTCATCAATCACAGGGATTAGCTGGAGGAAAACATCCACAATGCCCTGCCCAAGCCATCTTCGCTAATCCTCACATTCCCCAATCCATCTCTCACTCTCTGCCTCACTCTTTAATTTGAATAAATGCCAAAGACC
1011	sa.chr12	19478456	19478661	206	-	TCTCCCGCCCCTCCCTCTCGTCTCCCTAAAAACTTGGCAGTGATCCCCGTCGTGGTTTTTTTTTTTTTTTTTCACTTCTCGTTTGGGGGATTGCGAATGAATGCGATCCAATCTAGACCTCGGCTAAGAGACATGAATTTTCATTAATTACAACCTTGTCAGCAAAAGCATTATGGGAGCTGAATATGAAAATGCTAATGAGGGG
1012	sa.chr12	19507353	19507637	285	-	CTGTGGTGGAGGAAGAATAAGCGGCGCAGGCGATTCCTTTGACAAACCCCCTCGTCTCTCCACACAGGCCCATGTGAAGCTGAGCCAACTGTGGCTTAGATCTCTACACACCATCACAACCAGAGGAACAAAAGGAAACTGAAAAAAAAAAAAAAAGGAAAATAAATCTGTGTGCAAACTGGTCGGAAGCTAAAAAGCAGCAGAGTTAGCAAAACTTTTATAAAGACTAAGTGAGAACAATTCAGATGAAGGCACAGAGCCAAAGGCTGGCTGGAAACTAGTTG
1013	sa.chr12	19700242	19700448	207	-	CCTTGGATAGATAGCAGTGAACGGAGCTGATGGAACTCCGGTCCCATTTTGTCCTGCGCAGGGCGCCATACTTGTCAGAGGGTGTTGTCATGGCAACAACAGAGAACACAACAAAGTCAGTTGAAAATTTATAACACTGAGGGGCCTCGCCAACTTCTGCCAGTTCAGTCTTTGAGAAAATAAATCCTCCCCAAGCAAACACTCCT
1014	sa.chr12	19700999	19701350	352	-	GGTCTGGTAAAAAACCTGACTGCATAGAACCTAACGACTAAGAACAGGTTTCCCTAAGCTTGCATCCTATTAAAAGACCAGGTAAATGTCCTCCTCTGGCAACTCGAATGATATGAACTCTAAAAAGGCACATTGGTAGAATTGTGAATGTTCAAATTGCATCTGTGGGAACGCTTAGTTGGGGCAAGAGGCTGGGGAGAGGGGCTAGGGCTCTGGTTTAGGGCTCATAAGGCTAGGGTCAGCAGAGAAGACAACACCGGGACTGGGGATTAAACATAGGCCTGAATCAAGGAGGGCTCGAACTGGGGCGAGACTGAAAGGGGACTTTCAGATTGACACCAGAGCGCAATG
1015	sa.chr12	19729272	19729584	313	-	CTTCCCGTTTTGTCTCCCGGTCCTTTTCTCTCCCCTCTCTCCTTTATTCATATTACATGCTCATTACCATATGCTAATTAATGAATAATCACCTGGGTACATTCATGTGCAAATACAAATATATGTATTAAACGGCAGGGTAAATTATTCTGAGTCCAACACTGTAAAACACCCTCGCAGAATTAGCCCTGGATATCAATTTGCATGTAGTTTGCTCTAATAGGCTTCATTTCTAATTTGTAAAAAGTGGAGTAACTCTGACACAATGATAAACACCAATTATGGTTTAGCAGGCAATATCCCAGGCAGCTA
1016	sa.chr12	19772990	19773210	221	-	CTGTCAAATCTGCATCAGTTCCACATCGGAGGCCTCCAGGCGGACTTAGATAATGCTCTCCATATTTACAGTGGCAGGAGGATTGGGAGGTTTTTGACTAGATCCCATTTGTGTGAACCTATTAGTGCTGAGCGCTCTGAGCTCCCTCTGATACGCCTCTGAGATTAGGCAATGGTATTACTGTAAGAGGATCGACTCGCCTCGAGGTGAGGGCCGAATA
1017	sa.chr12	20842500	20842800	301	-	TGTTGATGCAATATAGTGTGTCCCTGAGTGCAGGTGATGTAGTGTCACCGACAGACTGGAATCGGCCAATTTGCCAGGCTTTCAGGGTATACCCTGCACTTAAGCCTTGGCTGAACTGTGCATTGTACTGTGAATGAGGGTGTTTGTCGGAGGTTAAGAAATGTTGCAGTAAATCCATTCTGCTCTTTCTTGTGGCTGCCGCCCAGATATCAGGATGTTGCCAGCCTTTAACAAACAGGCTCTATGTGCTATCAGCCCTAGTTATCAGCCCGTCACACTGTATGGGGAAGATAAATCTAG
1018	sa.chr13	2836121	2836403	283	+	GTAAGAATGGATGGCATTTTCTCACCCTTAAAGTCCCCAAGAGAGAATGGGTGACACACAGGAGACATGTAGGGAATGTTTTTGATATGCAGAGCTCACAGACAGGGCCCCATGTAGACATGAGTGTGCAAGGTCTGTGAAGGCTCTGTCAGCTCTGACCCTGCAGATCCAGGCTGGGGTCTGAGACCGGAGGCCAACTCTGACAGGGCTCATTGGCTCAACTCATTCAAATGTCAGACACACAACCATTGTAAGTGACAACAATACAAAAACTCAGCTGAC
1019	sa.chr13	3243301	3243557	257	+	CTGATGTGTACCTTTGCTTCAAGCTGGAGGGCAGCACCGTGTTTCCAGGCTGTGGGTTGTCTGTAGAGTCTCTTATTATCACAAGTGGGTGTTCAGAGAGCAAAGCCAATTGATTTGTCTGCTGGTAATGAGCCATTTCACATAAATGGAGGTAGAGGGGACAGAACGCGGGCCAGGTGTTTATGTGCATGTGTGGGAGTTAGGTATCGGCTGCAGGATGTCACATGGCAGCTCTGAGGTTTCCCTCACGTTGCAC
1020	sa.chr13	3728770	3729348	579	+	ATTTCAGAGCAATTTCCCACTGCAATCTCAATTAAGCCCCTAAATACTTCCTCCCTGCCTAATTAAATCAACTGAACGCCATTGTTTACAGCCGTGGCTGCGGCCCCGTCCACCACCTGACATGACGAAACAGAATTACTCTCACGGAAGAAATGGCATTGAGCTGTTTTAGTGCGTTGTAACCAATTTCTGAGACGTCCTGTCCGCTTGGCCCGCGCGGCGCGACACGTGTAACTCGATCGGCAGCTTGATCAAATTGGTTATCAAGGAAACCGCCTCCTGATCAATTTAAGTAATTGACATATTCCTGCAACTTGACCCCACTGGCACCAATTTGGAGAGTGAGGCGGTCTGCTTTTTCTCAGTTCTCATTGGCTCTAATGGAGATGGTTAAGCAGC…
1021	sa.chr13	3736930	3737232	303	+	CAATTTGATTGTTTGTGAAAGAAATCATTCTGATCGAAACCCCAATTGCTGCCAACTGGCCGCCTGGCGTGTGTCAGGGTAATGCAGCCTGACATGTCGGGGTAAGAGGAGAGGCTTTAGAGCCAGGAGGAGCAGATGGGGGAGGTCAGCGCTCGCCGCACCGACTTCAAACGCGGGGAAGTGTAAAAACAGACTATTTTAGAGGCTAAAACAACTAACGACAGGATTAGAGGAAGTCCGCTAAGTGGCCTTGAGATGTTGCAGTTTGCTTCGCCCGCTGCAGAGCTGAAGCAGGGGAGCAA
1022	sa.chr13	3779480	3779790	311	+	TAATTATTCTTTAAGCCGTTCAAATCTAGACAAAGAACCTTAATCACAACATAGTTTCATCGGGCGATTGATCTAAAAATCCATCATCTAATTACAAACTAAAGAGCAGCTCAGTGTTGGTACAGTTGCACTTCGGGAAACAGTGTTAATATATCATCCCAGGCACTTCTAAGGGTGGGCCATATTTAGTATACTGCCATAATACCCTATCATCAGTTCTCTTTGTACCGGCGGATTGTGGAGGCTCACAAGATTACAACAGGCAGTTTGAGTGAGGCACATTTACAGGTGTAAGCTCGGGCTTTTGTCT
1023	sa.chr13	3902823	3903032	210	+	AGCCCCTCCACCCATTAAGCATATTGTCCATGGTGTCCCCTCTGTCTGCGTCCCAGTCATTGTGTGCGTCCAGTGTAACTGGAGACCAGTCTAGACTGGCTGGCTACTGGCTCTAATCCTCAGAAACATGCAGCTGAATCAATCTGAAACCAGAGAGCCGCCTGCCGTCGCCCCTGTTAGCAGCCCGACAACACAAACACTCGTTCATT
1024	sa.chr13	4056024	4056241	218	+	ATTGAGAAAAAAAATTAAGAAACCCTGTTGTGATATTTCTATTGGGAGAAAGTGTCAATGCCGTTCAGTGCAACAGTGATCTATGTGCACTTAACTATTACAGAATTGTACATTATTGCACTTCCTTCCATGTTATCACAGCAAATAGGTACCTGACGAGGGGTTATTAACGAACTATGAACTATGCACAATGCTCACTTTTTTTAGAGTAAAAAGC
1025	sa.chr13	4134147	4134356	210	+	CCCTGCTCCCACAAGCCTCAGTGATTTAGCGTACACACCCAGGCCGGAGAATAGTTTTAAAGCTCGCAAATGCAGGGCCTTCCACTGTAACCTGTCATTATGGGGGCAGTTATGCCCTTCAGAGTTGCCATGAGCTTCTGAAAATAGACACCACCAGCCGCACAGTCTGGGCTCAGACTTTTAAAGAGAAATCTGCCGAGGGTGAGCGC
1026	sa.chr13	4182363	4182560	198	+	AGCTCGTTTTAAATTGGTCTGATTAAGAGTCAGGTGCGATTGGCTAAAAATGGTCCCGATCCCCCTCTCGTGGGTGATGTAAGGCATGTAGGGCCCGCGCTTGAACGCGAGTAACCCCGGCTGTTTTACCGAAAATAACCCGGGCACTGCAGCATCAGCACCGGGCAGCTGCGCAGGTGCGGCCTTTAAAGAGACAG
1027	sa.chr13	4687823	4688116	294	+	CGCTGAGCGGTGGAATTGTAAAGTGTAAAGCAATTGGCCGCGACCTTCATGGATCGGGCTAGTGAGCTAATGCCAAATGATGAGACTGAGGCTGTTTCTGGCAAGTAAAGAGACAGATAGAGAGGGAGGCTGATAGACAGGGGAGGGTGAGCAACCATAATGAGACTGTCTCAGTGGCTGCCTGATCAATGGACTTCTTGTTAGTGGCGAGGAAAATGGCCCCATAGCCCATTGCAGGTGGAGAGCAGGGAGGGCTGCTATTTATTCAGCTCAAAGAGCGGAGGCACTTTGGT
1028	sa.chr13	4709825	4710044	220	+	CACACTCTTGTACGCACTCTTTCACCCGCACGAAAAAAGTAGAAAACATTCAGAGGACGATGATAGGAACAATGTGACTGATCAGGTCTTGCATTGTGGTGGTTCAGACTTGAGCCGTGACTGGGTATATTATAGTGGGTGGATATTATACGAGGGTGAAAAAGCCCCTCAGCTCACAGTGTTTGAGAATAAAATGGCAAGACACCACAGGGACATGCC
1029	sa.chr13	4714153	4714405	253	+	GGTTCAGATAGCCCTTGAGAATCCGCTTTCGCACCACTGTGGCAGCAGCATCCACAAAGTCACTTCCGTGCAGCTCGCTAGCTCTATGGCGCTGCATGAAATGACCTGAAACAATAACACAGTTGCAGATGTAGTGAATGACCCGGTGAATCCGAACAATGGTGGAGAATCTCTCTCCGTGTCCAAGTCTTCCTCTTCTTAGCACTTTTGTCCCATCATCACCACCCTTTAACCCCGTCGGTCGTCGCCGCC
1030	sa.chr13	4802857	4803067	211	+	GCATTCTTGGGGAAACAATGCCCTTGATAAGAGATCTGCTCAACTTGGCCGAGATGACAGCCATCCATCTTCGCATCTCTCAACAAAGCCGCAGAGGAGGAGGTGGTGCCACTCTCCCAAAACATGACTGATTGATGTCAGATGTCGAATGCAAATTGATTTACAGCTCTCTTTTGTGCCTCGAGAGGGGTAGGGAGAGACGGAGCGGCG
1031	sa.chr13	4922758	4922958	201	+	CCCCTTCTCCGAGCATCACTCTGACCTCTATTCTTGTCCACTCTCGGACCAAGTATTGTGCTGCGAGGCTGTAGCGCTCTTGCTAATGGCAGATAGTTAGGTAATGGCTTTTTAGCAGACAAACCGTGCGTATGTGTGTGCGTGGGAGGGGAATGCTCAACACTCTTGATTGTAACGTAATGCAGTTTTGCATTGGCACT
1032	sa.chr13	5928791	5929059	269	+	CAGCATTATTTGTGCATTGCAGTGCTTTTAGACTGCTGCTGCCTTGCAGTGCAAACAGAAGGCTCCCCAAACGGCCTTGACTGTCATTTCATGCTTTGCCAGTTGAATGGGAGTGATTGTTACAATGTGTTTGCACACCAAACCCCGCTGCATTGTCCAAAGCTGCCAAACAAATTGAACTGGGGATGTAGCAAATGTATCCATCAGAACAGCTCTCTATTTTAGCCTCGAGCCATGGCTGATTGATAGCTTTGATAGCTGCAGAAGC
1033	sa.chr13	5937138	5937418	281	+	TATCTCCATCTCTGGCATGGTAAGGAAGGACCTTTGAGATTGGGGTAAATAAAAGTCACAGGATGTGAGCCGAGCCTCAAAGTCTGCGAGAAGATTATATGTAGTCCCCCTCAAACATCTTCAAGGATGGAAATGTTATTGATGCATGTTAAGTCCTCTGGGGGTTTCATTCAAAGGACATTTGGGGCCTTTCATCCCTGACATGAAGGTGGAGGGAAACATTATTGAGGCTCCGCAACATGACAGAGGTTTCTCCTTTCAGTCGGAGGCTTGAAAGGGA
1034	sa.chr13	6015648	6015859	212	+	GGTAGAATGTTTATTAGAATTTGCGATTAGCAATGTAACATTCACCTACATGGCGCAAAGGAAGTCATAAATATGCTAATATGCAAAATGCACACCTTTATTGAAATGAGCTCATCTCATCAGGGCCTGATATATCCAAGGAAAACTCAGTGATACACCTCCATGTGGCTGAACAGGGTGGAATGCACAGAAGCCTGTCGCTCTGATGACA
1035	sa.chr13	6284998	6285312	315	+	ATGCTTACCACCTTAAATGAAGCCTTTTAGCTAAATGGCTTCTCTTAGAATGGCACTTTGTGCACTGTGGCCTTAGAGGAGAATTCCCAGGGTGGACTACAAGTTTTGGCCAGAACACCCAGGCCAGGGGATTGGCTTTGTGGGGTCGATTTGGGGAGGGAAGGGAAATTGCTTTGATTGGCCCAGCTGTTACAGTAGCTTTGAAAGCACAGGCCTTTTCTCCTGGATTTTATTTAATCGTTCCTGGGTCCTTATCTCGAACACGCATTCCCCTGAGGTGTCTGAGAGCTTTCTCACGGCAAGCAAGAGGCAGA
1036	sa.chr13	6295632	6296045	414	+	GTGCGACGTTCTCTTTCACAGGTTGGTTAAGAGTATGCGTCCATTTACACAACAAGACGTGGGAGGTATAAAAGAAGGCTCCACAGAGAGCCTCAGCGCTGCTTAATGGGAGCCCGGGGCCTGCCCTCAGTCCTGGAGCCTTTCACACATCTTGCTCCCTGCCTCTCCAATTACTTCCACTGTCCTCTGGCAACAAAGACCCAACTGACTGCCCTCTCCTTCCCAGACCCTATCAGTGTGGATCCACCTGAGATTTCCCCTTGCTATCTCTCCAGCATCTATGGAAATCAAGTGTCTTGTATAACCCTTGTAAATGAGGCTGTACCTAATTAAAAAAGGGGGTACACAGAGTCTCCAAAGTGACTCATGTTAATTCTGTAACTCTACCTACCACACAGC…
1037	sa.chr13	7248916	7249276	361	+	ACACACACAATCACAGTCATGCAAACACAGATCCCCCTCCACCCAATCCCGCCTCTTGCATGTGCCCTCCTCCCTTAAGCCCCTCCTGTATCTGCTGCTCTCCTGTCCTCTATTTTCCTCTTGATGACAAAATGAATTTGCATATTTTTCCCAGGGAGCACTCATTAGAATGCATAAACTGGCCGCCTCCTAGCCTCATGAGCAGGCTATAGCTTTCTGCCGTGGCATCTCCTGATGCAAAATGAGACACCGACAGGCAGCATCACAGGCAGACATGTGGCCTGAGTCTGGGCTGTGATTGGCATTTGGAATCAGTTCACCCTTCCCATTCTTAATTCAAGGATAAGAATAAACTCTGTC
1038	sa.chr13	7251516	7251789	274	+	CACGCGCCTCAGAAAACTTCAGTGACGTTTCACAAAAGGCAGCCAATCGGACCTCGTCTTCTATTAGGACAATGAAAAGCCTCCGTCCAATCGGCGGAGCGCCAGACTGGGCGCTGGCCAATGGCGTGCGAGCCCCGCCGAGAGTAATGTTAGAGAGCTGAAGACTGAAGACACTGCGTATCGCCTATGTTCGCTCACACACAGCCATTGCAGAGCATTGAGATCCAGCGATAGTCCCTAGGTAAGTATCACACACGGAAATTTTAAGTGTTG
1039	sa.chr13	7252322	7252681	360	+	AACACTCTCGACAAGACGGTGAAAAAATTACCTCACGATCTGCGCTTTACTGTAATGGCTGACTGTATTCGCATAGGAGGCAAGGCAGCGAGGCAAATGGGAAGCCAGTGACAGAGGCGCAGTTCACTTCAACTTTTTCTAACCGTGTTTTCTCGCGAAACAAACCCGCAACTATATCATGTAACGACGGCAAATGGAAATTCAACCTCTTGTGATTCGAATGAGACCATTGCGAGATTTTTCCGATGCTCGCAAGGGGTTTAAATCGGGGATTGAAACGAAGTGGTCGCCGCGGTCGCTCTGCCCTCTATTGCATGCAGTGCAATGGCTGTGCGCTGACACAAAGAGAAGGAGCCATA
1040	sa.chr13	7521193	7521458	266	+	CACTGGTTGCACTCGCCTTTAGTATGGTCTAATTAATTCATTGCTATCCTCTGGAGGAGGGTTTGGCTGGTGGGTCTGGCTCAATGACCGGCAGACGGACGGATCATACAGAGGGGGTTAAGCCAGATCGAGGCCCGTGGCCTCACTCTGGCCATCTGATCCCCCTCTTTTAAGAGCAGAATGGCCACTGGCTCTGTGTTCCACAAGGCTGGGACCTGCAATCCCATTAGTGAAGCATGAGCACACCTCAGAGCTCACACACAGA
1041	sa.chr13	7658064	7658270	207	+	CTGCATGGTGACCTTTCGTTTTGTCAGAGGTGCTCTTGTCAGTGACATGAGGACCTCTGTATGAAGCATGAAACCAAATTTCATGCAGATCCATCAAACTGAGGATTGAATGGTGGCACATTGAGTGTTTGTCCATTCATACAAATGTTAATGTAGGGATGGATGCAAATGGGTCATTAATGTCAGCATCCTCCTGTTGGATGGAT
1042	sa.chr13	7695334	7695555	222	+	AAAAAATATGTACTTATTATTTTAGGCTATTGTGCACTAAAGGTTTATGCTGCTTGTTTAGTGTAGATAAATATTGCCTCATCAGGAAGTGTGGGGATGGCAAGGTGACTACTGCAGTATGCATCTGTCTACCTCAGTAGGATGTAGCAAACAAGGCAGCGAGGGGACCATAGCTTGTATTTATTCTAAAACTGCCTTTACTTTGACTATTGAGGTCTGGA
1043	sa.chr13	8577464	8577659	196	+	TCCTCCTCCTCTTGTCTGTCTTGAACGGAGGTGAACTCATGCAGGGGGCTGTGGATGCCTGACATGGCCGCCATTTGATGCCCCCTGGTGCATTGGGGGGGTCGCTGCTTATATTTGTCAAGGTCAATTAATGAATGCAGGGGTAAGGCTGGCAGGATCCCCAAAACGCCCCCGGGGCTCATAAATTATCCAGAA
1044	sa.chr13	8578547	8578747	201	+	CACAGCTCACCTGGACCGGAGCGCACCGAGCCGAGCTCCCTCATGTTCCACGCAGAGCAGCGCTCCGACACGGGGGGACGACTGCACTGAGGCCCCGCGCGGTGCGGTGCGGTCAGTCCAAAAAAAGGGGAGACGCACAGTTGTGGATCACATACTATCTCCCGCCGTACCAGGAGACAATCAGCAGCAGGAAGAAGCTC
1045	sa.chr13	8581644	8581904	261	+	TGTAGAGAGTAAAATCTGCTGTAGAGTTCACTTCGTCGGTGCTTGAGCTTTTAAAGTGCTCTTGCAGAAGTGTCTATTAAAATCTAAATGGAATGGGAACAACATATTCCAGTTATGAAGAGACAAAATTGGGGAAATGGCATAATGTTGTTTTTGCAAAGCTACACCGGGGGTGGGGGGGGGGGATCTGACACATGCTCAATTGGACACTAATAAGCTGTGTAAATATACAGCGAAGCTTCTCAATTGGCTCTTAGGAT
1046	sa.chr13	8586832	8587112	281	+	AGGCAAATGTTTCATTAAAGTGTTGCTAGCCCCCAGCTCCATTCCGCTCCAGTCTCCACTCTATCAGGCCTTCCCCAGAAGTGATTATGCTAATTGCTGTTTGATCAGATGATTAAATTATAATTTGATTAATCCCAGGCACTAAACGCTCTGAATACGTTGATATGTATTTTGCTGCCTGGCAGTGTTTGCAGAGCCCCCTTGTCACCAGGCAGGCTGTCTGAGGCACACAGTCCAGGTATGAAGGACAGGGAGAGATGTATGTAAGGCTGCATTGGTA
1047	sa.chr13	8617163	8617394	232	+	ATCTTCATAGCTCATATAATGCATGTCAGTGTGCATAGAGGACCCCTGTTAAGCAGATCTCTCTCCTGGGACGGTGTCGGGGCCCAGAGGAAGGCTAACCCTAATGAGGACATAGTTACCGCACTCACACATCCTGAGAGAGCTGTGATCTTTGGATGGTAAAAAGCAAACGCTCCCTAGGAAACAGCTTGACCCTGCTGCTCCTTGTTTCCTCATCCTGCCATTCCTATT
1048	sa.chr13	8619588	8619825	238	+	AGACACAGAGTAAGGAAGTGTCTGGGAGTGGGAGCAGCCAGCTAAGTGAGGTTGTTAGGAAGAAGCGCTGACAGTCCAATCCAGCACAGCGACCATTCAAAAGACAGCTCCTTTTGTTTCTGCCTCCCTTTCTTCTGCCAGGGTAGAAAAAGAGGGTGAATCTCTCTGTGCGCAGTAACCCACTGACACCTCCCTCTGATCTGCCTCCTGCACTCTACCTCCTCCACCACCACCACC
1049	sa.chr13	8695190	8695396	207	+	TGAGTCTCAACTCTGCGGGGATTCATACGCAGAAATCAATTTTGCTTGGCCTCTTTGCCTTTGGAAGGGAACATAGGCATATATAAATATTCACATGCGGCTATTTCAGATCCTCAGCTTAGGGACTGAACTAGTGGATGAGCTGTTCTTCTGTTTGATCACGGAGCCTGTATACATGCGTCTCTATGGAGGGCTTCTCTCCTGCC
1050	sa.chr13	9025788	9026177	390	+	GTGAGAAGCAGGGATTCGCACAGCACTATATCACATTCATTTCACCACCTCGTCTGCCATCTCTGTTACTTAGCAACATTTCAGATTGACTGCACACGGCTCCTTCTCTCTGCACTCTCCCCTTGCAGCCACCGAACAGACGACAAATGTAGATTAGGCCTGATTGGATCCAAATTGAAAATTCAAGCCCACTACCTTGAAAACATTCAGGTCTTGAGCTGCAAGCCCCTCACAGCGATGTCTTTCAAAAGTGAAGGGCCTTGTGAGAGCTGTGAATAATTTCTTATGCAGCTTGTCATTTCAGTGGATTATCCCCCCCCCTCCCCAACTACCTCCTGCTCCTTATGCACTTGAGCAGCATCTCACACGACGCAACCCTCGGTCTACAT
1051	sa.chr13	9027559	9028310	752	+	CAACATGAGAAATTCTGCTAATCTCTTTGCTGCTGGCAATGAACCTTTAGAATTAGGGTTGACCTTGTCTATGTTTTTGCCCAAAGAAACTTCAATACAGAGCAGACAAGGCAGCACAGGGACACAATGACATGACACTGTATTAGTTTATATACAACAGAGATACTGCCTTCACTATCTCGCATTAAGTGTGAATAACTCTTTAAACAAAGTGGAGACCTTCAGGTTCTTGAGAGACCTGTAATGACAGAGCTGGTGTTAAAAAGCCCTGCTACAGCAAGGGCAAGAAAAAATATGTTCTGTTCAGTGACAGAGCTCTGTTAACAAATAAATGACCTTAATATGTGGAAAGCTGTCCTCTATACTGAGCCCCTAAAGCATACAGCCCTCCTCCTTTCC…
1052	sa.chr13	9028635	9029195	561	+	CCAAACAAAAGAATTAAAAAGGGGAAGAGCCAAAGGAGCGGCAGTTAAAGTCAAGGTCATTCATGCCGCCAAGGCTTTTCCACTTGATGCAACAGCTGGTGTCCATGCAAAGCTCTGGGCGTTAATAAAAAGTGACAATGCTGCCCGAGCGGTGTGTATTACTAATGTCTGACACCAGCTTGGCAGATGTGTTCTCCCTGCATTTAAGGGGAGTCAAGGTTAAAGGAATTTAAAAGGAGAGGCGATGCCTAAACACTATTATATCATGTAATCTGCAGCCCAGCCCTGCTGCACATACTCAACGGGGTAGCTCACTTACACATGCGGCGTGACCGCTATTTGTAAATTCAATATGGCCTGACATGATTAAATAAGACAAAACATAAGCTACCTGACCAA…
1053	sa.chr13	9030044	9030334	291	+	TTTGTAAACACTGGTGCTGGAAATAGGAACAGCTGATTGCCCCATGGCAAGCACGCCAAAAGGCAGCGCTAGGCTCTTGAAACAGACTGCAGTGGTGATGTCTGAGGGAAATGGGCCACTTTGCAATTGAGATCAAATGTCCCACTGTCAGGCTGCCCTGAAAGCTGGATAAAACCACCAAAAAACCTTGGCCTTTAATGAATCATTTCCATAATATCCTTGGCATCAGCCCTAAGAAGGCTATTGCCGTGAGTCAGCAAGATGTCTGCCTTCATTGGGTTAAAAGACTA
1054	sa.chr13	9034510	9034915	406	+	ATTCTGCTGTGGTTGGAGGGTGAACGCAGACCCACATCATGCTCCTGTACCTTGTCATCCTTAGCTGTGGAGGCTGATACAGGTAAAGTGCAGTAATCAATTTGCTCTACTGGCAGGAGTGCTCCTTTAGAATACTAATCAGGTTTCAGCCCTCCCCTCTTCCCTCATTCTCGCCATCCCTCTGCCACCACCCCCCTTCTGCCTTTCTCCTTCCTCGTTCACCTTTCTCATGACTTGACACCCCCCCCAGTGCCCCAGACCTGACCAAATGCTAAAGGAGGGCGGGCTGTCTTCTGCACAGATAACTGCTGCCACTAATCAAGCCTACGTGCACCGGGGCGTGGGATTAAAAGAGCTTGCACAGCTTGACTCAGGCACTGAATGGTGTTAGCGCGCACA…
1055	sa.chr13	9035461	9035735	275	+	CGCCACCCTATGCATCAGCAGGGATATTTCATTATGTACATAACGAGTGCCATTAATCGCTCTTAACAAGAGGACACAACCTCACCTTGGCAGTCTCACACACACAGCAGGAAGGTGGGGGGGTTGGGGGCGGGGGCATGGAAATATCTACAGTGCGCACAGAAATTAAAATTCACCACACTCAAGGATCTGCCGCCTCCTTTTGACCGACCACATCGCGGCCCGGGGGTGTGTGGAGGCAAGCCAGCAGTCATATAGAAGCTGCTCATCTGAT
1056	sa.chr13	9038897	9039219	323	+	TCATTAAGGTCATGTAAAATCCCTATCAAGTCCCGCAGACACTACAAGTCCCTTTGGGAATACTTGAGTAATTTCTGGCTGTATCAGTGCGCGACTCCACCCATCTCTGTGATTGTTATTATAATGACTCAGTGTTTTGTCGGCCAGTTCTTGCTCCGTTCTTCCAGCACTGAAAGTACCTAAAGTGCTCCCAAAGTCTAAAGATTGTAATCTGTGATGTCATATTGATGCATAGCCTGAAGCAGCTCCATTAGCGGGCCTGACTGACTTTGGGGACTCATACAATGTCTGCCTGTACTTTTACATCTACAAGGAAATTTAG
1057	sa.chr13	9041986	9042176	191	+	GCGGCCTGATAGACATCTCAGCTCTGTCCCCCCCCACCTATCCTCCCCCTTTCTCCTCAGCTCTTTTATTCAATCTACGCCACTCCTTATCCGTTCCCCCTGGTGGGAAGAGATTTATCAGGATGCTGTATCTTTAACCTCTCTATCAGACTGAGATAGAAACAGAATTTCAAAATGTCTGACCGGCCTG
1058	sa.chr13	9044606	9044861	256	+	AGTGTGGGGCTGGGGAGTGAGGAGAGACCTCAGTGCTCAGCTTGGGGCGTATAATCTATGGTTCATTTGCAGCTTTTCTCCCCAGTATGACAAGCCGTTTACAAGACGTAGCCTCTGCTGCTGACCCAGTTCTGAGTGGCTGCGTCTCGCGACAAGGCCCTGCCTCCCCATCAGGCGCTGCTTCTCGTCTAACTGACGATAACACCGCCACCCTCTGCCTCCGTGAACTGTGGGAAAAAAAATAGGTCGCCCTGA
1059	sa.chr13	9802367	9802615	249	+	GCTCGCTTTTATAGAACAGAGAGACAGTCTGACGGGCTTGGAGTTGGGGGGAAGCGCTCCCACTTAAAGAAAGCGCCCGGGCAAATTTGGGGCTGGTGGTAATTATTTGGGCCTCATTATGGGATCATGTTTCCCTAAGTCATTCTCTGTGGTAACCGTTACTGGATATGGGGCTGACACTGTCAATAAAGCGGAGGGAAAGATGACACGCCTTTTGTTTTGACAGGACCAAAGCAGTAATGCCTCGC
1060	sa.chr13	9907888	9908131	244	+	AGTGGCACGCGCACACCCAGAAAGGGGCCATGTTGTGTGAACTCTAATCCCCTCTAACAACAGAATGGTACAGTCCAGTAATCCGCTCTCTGTTGCTGTGGCAGCGGTGAGAGGGTTTTGGGTGGTAGGTAAGACTCCAGCCGCACTAAAGACTTTTCTATCTCGCCCTGCTCTGGATAACTAGCAGGCCAAAGACGCCTTGACGTTGCCACAGATCACACGAAAGGGGTATGTCATCTTTTG
1061	sa.chr13	9997445	9997668	224	+	AGGCCCCTGGTTGTCGGGAGCACAATTCTGTAAAACTTAACCATATGACAGAAATAGAACGCAGCAGTCTTTAATGTTAGAGACTCTTCAAGAAAACACAGGCTGCTGGTGGGACCCCTTGGAAGAAATGAAGGCTTGTGTGGCCAGCTCCTATTTTACTGTGTGAGAAGAGATCTCTGACTGTTGGGAAGCTGTGGCTAATCAAACACAGTGTGGAGGAATG
1062	sa.chr13	10312673	10312943	271	+	CTAGAGGGGGTGGCCGAGTAGTGGGGCCTCTTTAAGTATTGTTAAATTGTACAGATAAATGTGTGATATTTTTGACCACTACAACTGTTTTGTACTTTAATGCAGTTTGTGCTTGTCATTGTGACAAACCTAAATCTTGCCTCTGTTAATCTTTTATGCACATTGTTTAATCTTTTATGCACATTATATTGTATCTGTATGCTCAGATATCTAGCCTGTCTCTTCCTGGTGTATCCTTTTAGAGAAAGGGAGGACAACTTTACATAAAGG
1063	sa.chr13	10411900	10412189	290	+	ATCTGTCTGCAGGAATGAAACCGCAGCAGATGGTGAGGTTTTTCCACGGGCTCATGCTCTTTTTAATTAATGGAATGGAGATTAGAGGGCATTTTCCCTGGATCATTAGTGAACAGAGGAATTAAGACATTTTGTGAGGAATAATCCCAGGGCTATCCATGTGATGCACATGTGGTTTTCTCTCCGTGGTCGTACTGACCTGCTTTTTCACAGCCTAAGTGCATGGCATCACTTACGCACTGCAGAAACTAAGTAGCTGGGATAAGGGGACACAACCACCACATTTAGG
1064	sa.chr13	10675568	10675804	237	+	GTATCGCAGTAGCGATGCCCTCAGGCAGGGCTGTCACTTCCTTCCCCCCACCGCCACCCACTCTCCTTGCATCCTGGTGGCTCAGCAGGGGTGATCCATGCAGGGCTTTATCCTCCCAGATTGCAGCCAGTGATTACGGCTGCCTGGATAGGAAGAAGCAGGCTGTGTTGATGGCTCGAACAAATTGAATCAGCTGGAGGAGATTAAGACCACAGCTGTCCCATTTTCTCTCGCTG
1065	sa.chr13	11030411	11030675	265	+	TTTGGATTATTTGAAGGCCAATTTAGTTTAAATATTTCACTACAATGTTTCCGGTTTGATGGGGTTACGTGGACAGGGATCCTCGGGATCCTTTCCCGGTAAAAAATGTTCCCATACTCCTGCTCCATGTATCCATCCTGAAGTCTAATCCTAAACTGATCCTCAATCCTGTTCCGGCTCCGGAAAGGGGAGACAATGAGCCCAGTCCAAACCTTCAGAATACCAGCAGAACCAAAGAGAAGGAGGCAAGTTAGAATCACACCT
1066	sa.chr13	11112797	11113128	332	+	ACGGCATGGTGACACAGCCAAGAAGTTAATATGAGATTCCTTAAGCTACTGTATCACACAAGTTCTAGTCTAATGATAGTGACAGCAAATCTTTACACAGTCACTTGTTAATGAGGCCACAGCATGTTACTGATTGCAGTCTCTGGAGGTGAGCGGGCCAAGATTACAGTCTCTGTGAGGAGCCTGCGGCAATGTCTCTGTTGATGAGCAACACTGAAGCTCAGACGACGGTGTCACCAAGTATGAATCAAGCCTGATTTACATGTTGAATAACGATAAATTAATATGCAAGTTTTTTTCTTTTACGTGACTGTTGCAAACATCAATCTGT
1067	sa.chr13	11123846	11124177	332	+	ATTAGCAGAGGCCAACGGGGGAGGAAGGGGGTGACACCTAGCGTAGGCTCTCATTCATTTTCCTGGTTCAGTGATGCAGCAAGGCCCACCGGGTCCACCCACCCACCAAATTGTATTCCTCCGGCTCCCCCATCCCAACCACACGCTCACTGAATCACACACACTCACACGTAAATATGTTCCACCAACCAGCGGGGCCGGCGTCCGCCGTGACGTCACACTGCAGTTCTTCTCGGGCTCCACTGGATGACAGTGGCAAGTCACCGCTTACACATGATGAGCCGTCATTCTTTAATGGCGACCGGTCAGATTGTGTGTACGTGAGTGCATT
1068	sa.chr13	11336735	11337564	830	+	TGGAGAATACCTCGGCCCGCCATGCATATTCATGTGGTGATGTGGTGCTGCAGCCCCCGTCCTCAGCCTGCGAGGACACCTCAGGGCCCCTCAGCATTTATTAACGGTAATTAAGAGCTAGTCTGAGATGCCTGCATGTTTAATTGCCAATTACAGGTAGGTTAGATATAGATGAAAATGACAGCTATTTATATAGTACATCAGCCCTAAATAATCAAGTTTACACCTTGAAAATGGGAATGGAATGAAAGGTTGGGAATCATCCAGGATCCTCACGCGAGCCCGGCATTGTAGGAATTCAAGTGCAATAATGAGCAATGTTCAATGGATATGCACTTAATTTTATGTGCATCACTAAATTATCTCCCTGCACAGCCATGTAATGGTTGCTCCTCTTTT…
1069	sa.chr13	11731214	11731497	284	+	GAGCAGAAAATGAGGCATTCAACCACTAGATGGCCTAGCTGAGGCCAAGGAGTGCTGACACTGTTACATCAAGAGGGATAAAGCCACATGGAGAGAGTCAGCGATGCCGACAGTCCCTCCCACGCTCCCCCATCTCCCATAGCCCATAGCAACCAAGACACAGATCTGAGAACACAAACAAATGGGGGCTCCCTGATGCATTCTTATGCCTGCTCACAAGCTAAATGCAGTTAGACTAACTCATACACTCCAGTCTTTCGCTGCTGAAACCATTTTAACAGAT
1070	sa.chr13	11901095	11901537	443	+	CTCTCTGTGGGGGGGGGGTCACCTGCATCTAACCTGGCATAGACTAGAAGAGAGAGTCAGTGTGGTAGTCAACATCTCAAGGTAGAACGCCTAAAGAAACGACACAATTAGAAAAAAAAACGCTGTAGACATCAGGTAGAAAAGTTGATTTGCAAAGTCACTTTTCAAGTCAAGGTATTTCCTGCCAAAATATACCGAGTATGCAACATTAACATGTAATTAGGTTGCCAAACCGTATCGGTATGTAGGTATAATCACTTAGGGAGGGGTTTTTCTGCACAGCTTTGGGGGAGGTGGACTTTAGGGGTATTCAGGGATGCAGTACAGATGTTGTCCGAAGAGGAAGTGCAAACAATTGTCTATAAGGTGTGTTTGTTGAGAAGGTCGGGTGGGTGAGGG…
1071	sa.chr13	12683321	12683644	324	+	AACTCCATGGTGTGTTTATAGTCAACCTTCGACAACCCATAAGCCAAGTTTACCGTTTCCTTAAAGACAGGCGTACTTGCAGTTACGTCATATTGCAAGTTAAAGTACGTATTGTGAACTGCTTGGCCCAACAGGCTGCTAAGACCTTGGTTTACTCTATTTTCCACTAGGATGGAGCTTTAAGTGCAAATAAAGGCATACAACTCCTTCATGAGAAATAAACATGGAATTCAGCCACATGCTTTCAAATAGTAATCATATATTTAATTGATATACATATATTGCCACCATTGGCACATACGATATTGCACACAGTGATGAAA
1072	sa.chr13	12683772	12684168	397	+	TTGCTGCTCCCCATTAATTGAGCGACTTACAACTTACACAGAACTACCCAAGCCATAGAACGAGCATTTTCAAAAGGGGCTTGCTGACAAAAATGTGTATCATATCAGGCCGCTGCCGGTGTTGCCCAATCAGCCCCTGCTCTTCCTGCTAATGCGCTTGGCTAGCAAAGAGCCAACTCTTCTGCATCATCTTGCATCTAGGTGACAACCCCCTTTCCATGTTTACATGTAGGCCGATACCTGGATGGCTGGGGAATGGGGATGGCAATAGAGTTAGGGAAGAAGGAAGGTAGCAGAAAAAAGTTAAGAAATCTGCTCCATATTTTTTTCTGAAGGGTTCATATCGAACCCTTTTAGCACCACGAGTCGTGCGCTAGCACACAAGGGGGCTGAGAC
1073	sa.chr13	12684220	12684420	201	+	CGATCCAAAGCACCAGGCCAGCGTGTAAGCATGCGGAGTGTGTAAGGCACCAGGTTGTTTATATGCTGAAGAGGATGCTCCCAATCAGGTAACGTTTCGGCTATACCAGAGGCTCCAAAAATAGGTGGTCAAGGACTGTCTAGTTTGCTGGTTTCCAGTCAATCTAAACATGGGAGCAATCATTTAATTCAATGCTGAGG
1074	sa.chr13	12684439	12685107	669	+	TTGTTGCCAGTTTCTCTGGAGTTTACTGACAGAGTTTATAAAACTGCTATCACACATCTATGAGATGCGACTGAACTGGTTAGGAACCAGTTGTTTTCCGTGTGGCAGCCCAAATATTTACAATTAGACCAAAACTGAATCTCATCACCCCCCGGTACATATTTGGGCTTACAAATCTAGAAGTAGAGCTATGAGTATGTATCCAAAGTAGCCCCACTGAACTTCACATCTTCAGGTCTAACACTTGTTGGGATGGGCACATCCGTCGACACACACAACCCGAGTTTCAACCGGCGGGTGAAATGAACCCTCTTCACCGTGGCTTATCCAGGCGTGCTCCTCAGTGGCCCTCCTCATAGTGTGATGGTGATATTTTGATTACAGTTCGCAAGGTCACTC…
1075	sa.chr13	12685424	12685636	213	+	GCAATGCATATTGCACAACAGATAGAGCACTTATTTCATTTCATGAAAACCGCCTATATGTTCCTTTTTTTATACTGCATGACATCTAACCAGTTCTCCGAAGCAGGCCTAGCCCTCATATGATTCATGTGTAAACACATCTCTACTCACAGGTAAAGGTAAATAGGATGGCAAGTACATGTGACAACCTCTTACAAAGTTTTTTTGAATTT
1076	sa.chr13	12685783	12686043	261	+	TTTAACTGGTACAAAAGTTTTTTTTCTGTTAATAAGGGAAAGAAACACTCAGTTCAATATTGTTTGTCAAGTAGGAAACAATGTTCAAATATAATGTTATTACTTTGTTTAGCAGCCTGTTACTGTATTAATGGTGGATAAGTGGGGTAACATCCAGCGATGAGTGACAACATGTCATAACTGTCAGGTTGTGGAGGTTTCTTATATTGTGGGTGATGCTCCCTTGGAGTTAAACCATTACAGTTAAATCTTTAGATTTC
1077	sa.chr13	12709859	12710065	207	+	TTTGTTAGCCGGCTGTTACTCTATCCTTTACCCTTGCTGTCTTCTGACCTTCCACCGGTGCTCCCGCTCATTATTGTGTTGCTCTAATCTGGAGGGGACAGGACTGGGTGCAGAAGTGTATTTATCTTCCTGCACAAATAGGACCTCTTTCCGTCTGGTCCCTGCTCAGCTTGTTGTTGAAAGATAGTGAGCAGTGTAAAGCGAGC
1078	sa.chr13	12710131	12710350	220	+	ACTGAGATGTGTCCCAGCTGGCCCGCAGACCAGCACGCTCACCATCACCTCACTGCAGCAAATGCAGACAAAAGAAGAATATATCTCCCCTTGTGATATTGATACCCCTTAACTCGGAGGGGTGTTTTACCCTAAATGAGAAAGCAACATTCCTTCGCAGAGCTCTGTTGTGCATGTAAGATCAGCGTTACAGAAAGTCCCTGTACTGTGAGCCCCGTA
1079	sa.chr13	12711196	12711504	309	+	ATAAGACGGACTCTTGATAAGCGCGAGCTCAGCCATGAGAGGCAAAAGCAGAAATGCAAATGATTCGACAAAGAGGCTGGTTTCACTCTTGTGTGAAACTCCTTACAGTGTCCTCATTGTGACATGTTTGTGCTGCTCTAAGAGCACATTCTGGAGATAAAGGACAAGTGCAGAGCGCAAAAGGAATTTGATTTGATGCGAAGAATGCAAAGCAGAGAGCGGATGCACGCATGTTTTTGAAGGGGGGGTGCTGATAAGAGCACAACCTTCCCGTGTTTTCCCTCAAGCGGATTTACATTTCTGCAGTT
1080	sa.chr13	12726355	12726679	325	+	TTTTGAGTCATATATAAACAATGTGGCAGATAATTATTTGGTGGAAGTGTCTCGGGTTGTTGTGGGAGGCTGTTGAAATGATCTCCTCGAACAGATGTTGCATTACAGTGACCAGTGCGCGGCGTCCGAAAAGAACCATTCCCACATGCAAAACCCATCGCTCTGGCTGTCTCGCCATGTAATTTGTCTTTGGACGGCGTGCACCGAAGTGACATAACGCCGGAGTAATCAGGGATACTTTGTCTAGGAGGGAGAACACAAAGGCATGCCTCGGATTCCTTTTCTAAGCTCCTGGAAGTAAAACAGAAATGTTAACTCAATAAC
1081	sa.chr13	12726703	12726938	236	+	CAGGTCACTTTGTTTTTGAAGCTCTCTCTGGGCCGAGGTCTCCAACTGTTACCCAAGGCATGAGCTGTTGACACGCCGGTTAGGCTTCTATTCTCAAATTTGGTTTTTATAGTCCATGTCTGCAGCTGCCCCTCCGCTTCAAAAAGAGAGAATCGGGCTGTTGTTGAGGCGAGGGTTTATCATCGCTGCCGGACCCTTTTTTTCCACAGGTGTAATGGAAAAACAGATTTGTCTC
1082	sa.chr13	12757289	12757619	331	+	GGAGTGAGGCGGCGGTGCGCTCATCCTTTTAAGTCATGTTTAGTGTACTGGAGGGCTGCACATTAAAAGCCTTTTCAAAATGTCATGAGTCACTGGTTTAGTAGTGAGCAAATATTTATGCCTGTTGGAGGCCCCCAGTGAGGTAAATAGAATCATTGCTTACATTTGAGGTCCTTGGCAGAGGGGATCAAGACCCGTGTGTAAAGTGGGCTGGACGGAACCATGTATCTCAGCTTTTCAGGAAGAAAACAGGTTGACATTATCACAGAAACAAGCTTTTTTTCCCCCCCTCCCCTGCCTTTGACATTTACGTTTTAGTTTCTGTTAGTC
1083	sa.chr13	12823822	12824190	369	+	CGGGCCTGTCACACTTAGATGGCCAACTGACTGCAGCATGGGGGGATGGTGTGGTAAACACTGGGACGCTCATTTATTTCAATTCACTCTGTGTCTGCGGGCGTCTCTCATGGGGAACAGATTCATGCTAATTTGTTACAGTATGCATCGGAAATCTCATCTAATACTGCGCTGCAAAATCAATCTTATCCTTGCCCGAGGCTGCGCCTTCTATAAAGGCGTTTGTCTCCTGTGTCCTACCTGTGTGAGGAGCCTTCCATGCCGTATCAATGTCAGCACTCATTGGGTCTTAGTGGAGCTTTCTGATCCTGGCCAAGAAGCTGTTACCCAAGATTAACCCAGGCTGTTCTGTTGCATAGCTGCTGAAG
1084	sa.chr13	13020602	13020825	224	+	GCCGCGTGTGTGTGTGTGCCACTTGTGTGTTCAAGCGTTAAGCAGCTGTTAAATGGACTCCACGGCCTTTAGTGTCCGTGGACATTAGCTTTATTGGTGTGATCTGAAAAGTTATTTAGTGACAGCTGGGATTTCTCTCCCCAGGGAGGGAGCCGCTGACGACTCATGATAGCAGACATGAATGAGAGGGGGAACAGGCGTTAAATTGAAAGACCTGGAAAAC
1085	sa.chr13	13212756	13213107	352	+	AATGACAAGATCTCTCGATTGTAATGCATTGTAATCACGCCATTAATATGGATATGAGTGCAGCATTGGGAGCCATCTGTTTGGCTGAGGCAGCGCTGGAAGTTTTCCAACAGACTTACTCATTTCAAGGACTGTATTTTGGCTAGCGACCACAGGCAACATAATCAATGTGAATGCCACCACCAGCACTGGGAAACGAGGGACCCAAATTGATCCATCAATCACCTATTCAGACAATGTTTATTCAGCTTTGCCTCACTTCACAGTTATTCACACTCGCAGATGAAAGCTCCAATAAAAAAAAGATGGCAGGGACTGCAGAGCAACAGCACGGCACAAAAACAGGCTCTC
1086	sa.chr13	13214451	13214798	348	+	GCTGACACGCTGCCAATTAATCTTAAACCGTTGTCTTCCTGACACTTTCTGCTCAACCGAGGGGGAAATCAAAAGTTTTAGAGGGTGTTACGAAAGCTTTAACAGTGTCTCTTTGTTCTTCGCAACACATTGTGAAAAACGCATTCAGGCCTGACAAAGTGCTCCTGCTCCGTGTAATCAATTCCCTCAGCTTCTACCAGCCGAAGAAGAAGAGGTGGAGGGAAGATCTGAAGAACCCACAATCTCACTTGTCTCTCCTTGCTCTTTGATCAGGCAAAACAAGCTGCTTCTCACATCGAGCAAACGTAGATAAAGATAAAACCACTTTCTCTACACAGGACAAACAT
1087	sa.chr13	13234972	13235208	237	+	TATACTGTGAGTGAAAAACAACCTGCAGGCAACAGTGCTGGTATTCTGTAATTCCCTCTTTTCATATTTCATAAGAAAATTCTACATGGCAGGCAGAACTCTGACTTGAGAGGATTGCCCTAGGGCTGGAAACAAACAGGCTCTAAATCCAATTACATTACACATCTTAGTGGAAAATACACTGAGACAGGAAAACTACTTAGCACACAGGCAGGATACAATAGTGCACTTAATAA
1088	sa.chr13	13245751	13246134	384	+	CGTTTGGTTTTTGTGTCTAAATGTGTGGTATAAAATACTATATACAACAATGTACCTCTTTATTTGAACACAGTGAAGTTCATTGCTGTACAAGTCCTCTGTAGCTACAGCTTTGCTGTAAGTCCTCCATGCTCAAAGGCATGGAACATAATTCTCCACTCTAATTCTTCTGTACATTGTGACAATACAAATATTCTGTCTCCATTACAAAAAATAATACTCTAAAAGCAACCTACTGGGACTTTATTTAATTTTTATGGGATTTTTTTCCTGGTTGTTTTTTTTAATTAAGACGATTACATATATCTTAGACCAATTGCTTTAAAGCAGGAAGGTGATATAAACCTTCTCCATTTTTTATATATAAAAGAGGTTAGGAAATA
1089	sa.chr13	13246162	13246424	263	+	ATAAATAAGATAGATGCAGGCATTTCATTTGGATACTATTTCATCCAAAGGAATAAAATGGAATTTCAGGTCTTAAAACCAAAGATCCATTCTTGAGTTTTTTCCTCAATCAAATATGTCCCTTTTCTTCCAATAACTTTACAGATAGACTCGTCTCTCCAATACAGACTGGCCAGTGACTTTGCTGCCATGCTACATACCATGACAACCAATCTGTCATTCTCTCACGTTCATTCATTGCGATTCAACATCTTCTTTATTC
1090	sa.chr13	13250536	13250763	228	+	ATCTAAGGCTAACACTGCCTTGTTTATCTCCTTCAGCACGAAAAGCTTTTAAGGAAGGAGATGTCCTCAGTCCAGCATCGCTCATCACAGTCCTGGTATGATCCACTGACAATCCCCCACTCGTTTCCCAAAATAAACCCATTGATCTGCCTCTCCATCACACCGCTTTGAGATCAATGGGCATCTGAGAGCTAGTGCTTTATGAGCGAAAGGTACATGATCTACCC
1091	sa.chr13	13790300	13790590	291	+	ACAAATTTTGTTCGGAGCTCTTTTGCGACAATAACAGGAGGCGACACAAACAGCTCAATCAGTGTTGGGGAGTGTGTCGGAGGGGAAGGGGCTGGGAGAAGGGAATGCTGGGAACAACGTCAAACATCCTCCATTCCTGAGCCGTGCGCTCATATCTCTGTGTCCCTGTCTTCTAGAGTTTCCTCAGCGGATGCTGCAGCTTGGAGAAAGGGATTTCTGCTTTTTATCCCATCACTTCCTCCTCTGCCCTCTCTCAGGCCTTCTGTTGAAGGTGTTTGTGTGTGTTCAAG
1092	sa.chr13	13897297	13897522	226	+	AGCTGTTTGCCTCTTTCCTTCCTGTGTGTTCTGAAATCTCCTTTGCTGCAGACAGTCTGGGGTGCAGAGATGGTGGATGGTGAGGGGTGCTGTGTTGGGGGGGTGGGGGGGGGGCGAGGCAGCGGACGTGGCGGCAGGCCAGAATCAATTGGCAGTGTAATGAGATGGCCTGGTGCCAGGTAACCATGGAGCTACCCTCTTTGCCTGTCTACCAGTGCAGAGTTC
1093	sa.chr13	13904647	13904926	280	+	GAGGACGACACATTAACAGACAACAGTGTGTAGCATCAGGATGTGAGGCATGTGAGAGACACTCAATAAGCCATATCAGCCTTACGCGTTTACAGTCGTAGCCTTCCGCTGCATGGTGGGCCAAGTAGAGTTTCTCATGGACTGACAACACAGCTGTACACCATTCGTCCGGTCTGAAAGACGGCTAATGGGACAAAAGGGCATGAGTGAGGAGAGGGAAAACGAGGGGAGAGATGCTCGCTGAATCGCCCAGCCCGCCCCTGAGCAGGACGGGGAGCA
1094	sa.chr13	14669564	14669782	219	+	CTAAAACCTGTTCAGCCAAGCGAAATCAGGGACTCGTAGCTCTTTTGGTCACACAAACTACTGTTGTGTATATACCGGACTGGAGTCGGTCTGTCAACCTGAAGCATTCAGACTCCCGTCTTTTTCCCCCCGTTCAGATAAATTAAAGTAAAAAATTCACCGCCCTAAACATACTAGACCCATCATCTCTACCTTTGTCAGTGTTGTTTATAGATTAA
1095	sa.chr13	14683130	14683404	275	+	AAAAAACAGCTTAGCCGTCTTCTCCTCGGTTCACCACGTTGCTTTTTCAATAATTATTCTGTCCATTGTTGTGCCCACATAACGCTGAGGCCGGCCGCGCACACGAGACAAACGGCGGAGTTTGTTGCAATCGCCGTGGTGTTTTCGTCTCAAATACGCTTCTACCGCGACAGAAACTGCTCATGTCCCGGCGAATTCGTGAGCAGATTGCGTGTGTGAAAGTGGTATTTCTGCCAGCTTTCCGATAATGGCGGCGGCCCTCCTCCCCGGACCT
1096	sa.chr13	14871973	14872176	204	+	GATGTGAGAGATATTGAGAGGCAAATTGCTAAAGAGAGAACAATAGGTTTAGGTGGCTGTGCAGGCAGTGAGGGAAAAAGAAATCAACTTTTCCCCTCCAGCGGAGAGCAACTAATCGTTCGCTCGGCGGCGGGGTTCTGCTGGAGCCGGCTACAATCATGACGGCAAAGCCCAACTAATAACAATCCCACTTAGATAACGGA
1097	sa.chr13	15029391	15029619	229	+	GCTCTCTGTGACAATTCTCAGAGGGATGCTGGAGCTGCCTGCTGAGATAGGGGGTTGCAGAAAAATCTGCCGTGTTTGCGACTTTCTGCCATGTTTAATTGGAATCGAACTCGTCCCTGGAAAGGAATCCATCGCTTTGGGGAAATTAAGTGCTCCATCCGAACAAATGGAGAAATGACTACCCCGCGCGTTGTCAAAGTGCAGACTTTGGAACTCTTAAGTTGTGCC
1098	sa.chr13	15038725	15039097	373	+	GCAATTTGGAATAGATGCACCAAGTGCATGCTGTAGTTTTATCAGGTTCAGCATAAGCATTGACATCAGTCGCCCTTCAACTACAAAAGGATGTAAAGGATGCTCACCAGTAGCATCTGAACGTAAGCCATGTGATTGCACACTGAGTGGGTGTTCCCTGTATTTTTCTCTTTAATAAGTTGCCTCTGGTTATGGTCTGTTGTCGATTACTGTATGATGATCCTTGCAAGAAGCTGTGCTGATTCCCAGTTACACACATCGGTATACCTCCCTCTTTGGAAAGAAGCAAACCAGGGAGACTTTCTCATGTTTAACCAGTAGGTAAGAAGGATTTTCCAACACTTTGTAAAAAAAAAATGTAAACAAAAAAAT
1099	sa.chr13	16200357	16200653	297	+	GGCAGCTGTGTCCATAGAAGCGCAGCATTAGACTTCCACTGCGGCGAATGTCTGTGTCCAAAGCATTCTGTCTAAATAACAGGGAGGGTGGCACCGTAAACACAGCCTTGCTTGGCTTTGTCGAGCTAATGACTTCCTGCTCCAGTGGCTTGTGAAACAGTGTTAGAGCCCAAATAAGTAAAATCGGGAGCAGAATTTAATCTGTCACTCAATGGAAAGCCTTTAAGCAGAAACATGCAGCCACCCAGAGGGTGCACGCAAGTGAAGTGAAATTACAGCGAAAGCTCCCTGGCACC
1100	sa.chr13	16288668	16288948	281	+	AGTGTGACACAAAAGATTTCAGAGACAGTGCATAATCTGACTCAGACCATGAGCTCGATTCAAGTCTACAGTGGCCCGTGGAGCCATCAGGACACTCCCTCCATTTTGATGTTATTTATGAGGGAGCAGCCCCAGTTGTCAGAGCGCATTTGTGTCAAAATGGTCAGAGCTGCATGAAGGCACAGCAGCTTACAGGCCCTGCACCTCTGTGTCGAGGCAGGCCGTCTGCAGCGGCTGTGTCTGCTGCTCACAAGCCTCACAAAGAGGGTTCCCGGCTGGT
1101	sa.chr13	16288973	16289283	311	+	CACCCACCCCTGGTGTGCCAGCGGACTGGCATGATGATGACTAATCCTGGAAGGTGGCAAGTGTGAGCAGGTGCTTAGACAAATGGATGGGTGGGCTTTGGTGGCCTTCTCCACGAGTTCCCAGGTCCCATTGCACATGAGGGAATGACGGCAAGTTTAGTTGAGTAGTGTGTGGATAAACAATGTCCCTGTCTCATGAATAGATGAGCCAAATCAATGAAGATGAGCATACAAAGATCCCCCGCTGAGGCATCACTGCTCAGATTTGTGTCTCTCACAATAGGCTAGATGACATAAGGAGGACATTGTG
1102	sa.chr13	16673652	16673932	281	+	TCTTTCTCCCACCGCTCTGTCCTTCCCTCCCCTCCTCAGTGTGGCTCCTGAATATTTAATAAGCCTGAATTACTGAGGCCCTCAACTGTAATGACGGGGAAATCAGACAATTAAATCAGAAGGGCTCCGGCTTTAAGTCTCACCTCCCCCAGAGGAGCCAGAGATTATTTAAAGTGGCACACTGTTTGATTATCTAATCCTCCTCTTGCCCCCTCTGCTTTACTCACAGAGCGGCATCGCCTGCTCCACTTGCCACCACAAATTACCATGAAACACCAAT
1103	sa.chr13	16675678	16676049	372	+	TCCTCCTTTTAACACGACACAGGAATGTGGGGCAGCGCTGAGGCCAAGTGCCTCAGGGTTTAAGCTTCCCTGTTGCCTCCTGATTTGAATATCGTTCAGCGTCCATTTGCATCTAGTTTTAATAGCGTTTTATTCAGTCAAGCAGAAGATGACATCTTTATCTGTGGTTGACATATGAGGCCGTTAGCCTCAGGCTAGCGTGTGTCTAGTTAATGAGCAGAGGGATGCTGCCGCTGATTAGGAGCGGCAATAAAAACGCTCAGCCTTCTAGTCTGACTCAACTCTGTAGTGAGCAGAGAGGGTCTAGACCCAGATAGGCTGCTTTCTGTTTGTAGTCCAGGTGTGATGAAAAATTAGGCCAGTTGTTTGGT
1104	sa.chr13	16676792	16677083	292	+	CAGCAGCTGTCAGTGTGGCTCCTGTAAGAATGACAAATGATTTTTATTAGAGGGGCTCTAAATTGGTGGGATCCCCCTCTCCATAGAGATGCTTATCCCAGCCTGATCAAACTGGAGTCACTCTGCCAATAACTCTGACCAGGCCTAATTACAACACAAGCCCTCCTGGGCTCATCATACACTCATTATTACTCACAGACTGCACCCGCAATTCTGGCGCCAGTCACTGTGTGACATTTTCATAGTGGGGAACAATGTGGCATCGCATATGGCGCTATAATGGCTGCAGTC
1105	sa.chr13	16686350	16686870	521	+	GGGACATGCTTGGCTGGATTATTGTTGTCATGTAGCAGTAATACGGGAGCGCTCAAGCTTTCCGTTCTTGGTGCAAGGCTATTAGTATTTCTGTATTGCAGAGAGGGAAGGGTACTTTCTGTACTCTGATTGGTTTAATTTGATTGTGTTCATTCTTGCATGTTGTGAGGCTAAATAGGGGGATCCTCTAGCCCTTAAGCGAGGGTCCATGGATGCTGAATGCAGCCAAGCAATGAAGATAAATCTCCACAGGTGCCATTGCGGAGAAAGTGTAATGACTGTTTCTCACATCGTTGGCTTCTTAATCATGCTAAAGAGAGTAGCAACCCAGGATATGCTTGTGCTCAAAGTACACTACAGAGCCTAGTTAAACTGTCTTCTACAGTGCTTTAAAGAGAA…
1106	sa.chr13	16784446	16784663	218	+	GCGTTGGTACACAAGTGCAGTCCAGCAGCAGTGTGCTTATTTTAAGGGTGTTGACGGTTTCCATTGAAAGCTCATGGCAGCTCAAAGAGGAGCGTAAAATTGGCAAGTGAGGGGGAGTTAGCATGCTGAGGCCTTTGCCACCTCATAGCTCACTGGCTGAAGATGTCTGGATTTATTCTGGGAATGCTACATTTGAGAGAAGTAAGTGGGAAGGCAG
1107	sa.chr13	16842305	16842528	224	+	ACACAGAGCTGGATTATTTGGCAGCGACTGTCTAACTTGATCCGCGGGGAGCGACAGACGAGGCATTTGGCACTGTCATTGGTCCACAACAGGTCGCAGTGAGGCTCCTGCAAGGTGGCAGGGGGAGACATACATTGCATTGTGACAAATAAACAACCCTACACTATTCCCAGGGAGGAGACCGCAAGATGAAGGAGGACCCTACTTTGCCTTATTTCACCCC
1108	sa.chr13	16844506	16844716	211	+	GGTACTGTGTTTGGAAGAGGGTGTAATTGAGGGAGGAATGGAGGGAACAGGAGTAACGGAGGGGAGGGAGGGCCACAGGGACGGCAATGGAGAGCAGACAGACGCTGCTCAGACACCAGAAGGCTTGAGGAGCCACATATTTTTAGCGTCATCCCCGGGGGACAGAGATATGTGAGAGCGCCCGCGTGCACATGGGCTACAGACACACAC
1109	sa.chr13	16899862	16900073	212	+	ACACAAACTAATAAGCTCAGCTTCTCCTACTGTCGAACAAATTTTATTCTGACAGGATAGTGGGAGAAATAAAAGTGAGCTCCTCTTTTTCCCTTGTTCAGCACGACAGCAGCTTTGTTCTTAAAATAGTCTGCCTTGTGATTTAAATTCAGTCTGGAGTATTGAGAGCAATGAGACAAGATCAAAGAGGTCTCTTTAGACTCACTTACTG
1110	sa.chr13	16900091	16900388	298	+	AGAGAAGAGAGGAGAGAAAATACAAGTCTCGCTGGATCACACAGGGAAATTGTTCTCTGCTCACTTCCAGCAAATCATATTAGATAGAGTCACTGTGGCAACTAGAGAAGATAATCTTTAATGTGCTCTTTAATGAGAAGGAAAATGTTTGTCTCTTGCGATTGAAGCCCTCGCTGTGCAAATTATAACCAAATCAGTTCACCAGCATGGGCTCTTCACTGATGAAAAGTGGCTGAGGGATAGCATTCAATTAGCACATTAGATTGACACAATCAGAACATGTAATGGGTTTTAAGA
1111	sa.chr13	17901673	17902233	561	+	TACGATGCCAAATGTGACAATCAGCTACTTCTCCTGTGAAGCCATTCCCCTGCTGGTACAACAGAATCACAGCAAATTCATGGACATATAGAATAACTAGATTGGTGTAAAAAAGTTCTACTGAATTTGCATAAAAGTACCTGAATCAATACACAGAACCGGCTACTTGACGCTCTTTTTGAATCACAGCAGTGTCCGTTGAACATATAACCTGATTTTCAGTGCTAGCAGTGCTTACATTTTTTTTTTTCCTTTTCCCTTTTTTTTTTTTTTTTGTACATGTCTGAAATGCTTTTCATGAGAAGTACCAGTCTAGTCATTCTATTTTTCAAAACACACGTCCAATCAGCAGCTGGTATGGGGAAGACAGTGAGCTAGAGTTGGACAGTTGCTGTAGTA…
1112	sa.chr13	18354494	18354695	202	+	CAAAGAGCAGATGGAGATTTTCGTCGAGTGTGCCTGGGAGCCCGCCCTCAAGATTGTGGTACAGCCTGCCAGAGACAGGACCTACTTGTATTTCTGAATTCCAGAGGTTATTGATTGAAAGCAGACAAGGCCCTCCCCCTGTGCTGTGAGTATATCGAGCCCTGCCCAGTTCAGATAAGCAGGTTGAGCAAGGAGGGAGAA
1113	sa.chr13	18673046	18673295	250	+	AAAGCTGGACTGGCTGACTACTCATGGAAACGGCGTTCGTCCAGCTATGGATTTTGCGTAGCGAAGTCACGCATCTTTAAAGGCAACGCGAGGGTGACATTGCAGTCTTCTCACCACATCGGTTATTTCGTCGTCCGACACAAAAAAAACAAAAGAGTGAAAGTGGAGTATTGTCCGTCGTACGTATCAACGCAGTGGGATTTCTACGTCTGGTCGGCGTTCCCCCCCACCCTTCCCGCGGTGACGGTT
1114	sa.chr13	18730521	18730734	214	+	ATGGGCTGTAGTATTGTATCTCGACCAGTGGCTTAGAAAATGTAGCTAACTGGGGGGGGGGGCTGCTCCCTTGGGTGCATTTGTGCTGTACAAGCTCAATTTTGGTGGTTCGTCGTGCATTTTATGAGCCTCGGTCTGACTGAAATTTTGAAGGGGGGCATTATTCATTCCATGTGGTGCGAAACACTTCAGCTGTTTAAGATGGTAGGGAAG
1115	sa.chr13	18773781	18774309	529	+	AAACCCGTCAGCCTCCTGGGAAGTCTGTATCTGGGTCAGAGATGTGCTGTGAATGGAGTCCTTCGGCAGACTCCGGACAGACCAGAGGCACTCCCCCCCCACCCCCCTCCCCCATCGATATTCTGCCCACACCCGTTTGCAACATCTATTTCAGATGTGACTTTTTCTCACCCCTTGTGCCATTTCTCTGCCTGACTTGCCTCCCATCTCTGAATCAGTATGGCTGGCTAGACAATTTCACAGGATCTCTCACGCCAAAAGCGACCCCAGAGAGGGAGAGCCCGACTCCTTGGCTCCTCGACTCCTCCTGCGCGTCGCCCCTCTGAGGGCGCTTATCTAAACTCTGGTCGCTGAGATGTTTCTCTCGTCTCTGACTGCACGGCTGCAGCCTCACGGCGC…
1116	sa.chr13	18774382	18774647	266	+	GCATATTGCATAGCCCAGACCACAGTGGGTGGCTCGTCTTTATAAATATTGAAATAGTGGAACAGCCAGGGTTCCAGCTGAAAGCACCTTTCATTTTGCCATGCCTTCATCTCAGCATAATTGCTCCCCTTTTTTTTCTGCCTCTGTAGCAGAGTGTATGCAGCAGGGAGTCTTAATTGCCTTAGAAAGTCTGTCTTTATTCTATCAAAAATGACACATCCTTTATGAAAGCCTCCATCCAAAGCATCACACAGGTTTACACAAC
1117	sa.chr13	18943128	18943376	249	+	TGAATCCGAATCAGGGTCCCCCTCAATCATGCAACAGACCCGTCTCGTTTGGGAAATTGTTTGTAATTAATGCTCAATTAAACTCGACATGGTCGCCCCAAATCCCCTGTAAGGTAACAGATTAGTCTGCACAGCTGGTCCACATTGGCGGTGCCGAGGCGGCCTCTAGAGTTACCTTGTTAAGGTACATTCCCTTCCTCAATGATAGTATTTATAAGATTTGTTTCATCCCTCTCAGCCGCTGACCG
1118	sa.chr13	19508242	19508785	544	+	CTATCAATCTTTGATCTGAACTCGAGGGAAAACAGCCCTAAATGCATAATGGCCATAAAGGCTTTTGAAACTGCCCCCATCTACGATGGTTTAATAAAGTGGCTGGTTTTTCTTTTACACAAGCCACTGGTTTCAACCATAATGAAACAGGCCTTTTCTTTTGCAGTAAATCAGTGAGCCACAGGGACGAGGTATGCTGCCCCTGGGTCATCCATTCCATTCATAGTTTATCACTAGCTCCAATGAACCTAGTTATTGCCATTATCATAGCAGCATTTACATCCCTATTGAGCATGCAGTGGGAGAGCCAGAGGCAGAAATTGTGGAGCCAATTCCTGAAGTATTAAATTACGTGCTGCCTCCATTCCAGTAGATGTGGTGCTGGGCCATAAAGTCTGA…
1119	sa.chr13	19525057	19525621	565	+	AAATCGCGTCAATGAGACGAGGCTCTTGCTCCTCTGATAAATCAGCCTCGCTCTCTGAGGTGCCTCTCGGGCCTTGACATCTCCGTTTATTTGCCGCAGCGTGCGTCTTTGCATAGATTTAAATTCATGCATTGCTGATTACTCTTCATATTTTCTCGAACGCCTCTTTACTCCCCCATCCTCATCGTGACGGCGAAAACAGAGCTGGAGAGAGCGCAGCCTTCTGCCAGACTGAGTCTTCTGCCTTTATGACAGCTAGCTGGGTGGAGGAGCAATTAGTGTCACCTGAAAGCGTTCCTCTCGGGGTGGCTGGGCCCCATGAAAACTCATCTCAGAGAAGCCCTGACACCCTAAAAAGCTAATCAAGATCAAACTGGCCTTCTTTATGTCCCGTCTTTC…
1120	sa.chr13	19525810	19526096	287	+	ATTCCCCTCGCTCATCAGCTGCCCACAGCCGCGGTCAATGCCATGTGCACTGTGCTTCTTTTGTAAGAAATACTGGAATTAAAATGAGAGTGCAAGGATCAATACGGCAATTCACCCAGCACTGAGAGGAGACCGTGTATCAAGTGTTGGCGCTGCTTATTAACATGACTATTGATTGGAGTCAGAGGAGCGCGGTCGCGGAGGCAGCATCAAACACCAATCGTTAACCCCTCGCGTCGGGGTTAGCTATAAACATTTGGCATGCTCTGTAACATCTCAATCCTTT
1121	sa.chr13	19538308	19538508	201	+	ATAATCCTCTTATTTGTCTGCGTACATGTGTCTACATGAAACAATGGCGGCTGCTTTGACACCTTAATTAGCTTGCATTCAGGATGACAGTTTGCCTTAATGAGGGAGAAAAGCTGCCAGCACACTTTTCATGCTTATAGATGAGAGGATGCTGTTGACACAGGCAGCGAATGAGTCAGATTTCGTCACGGTGAGCGTTT
1122	sa.chr13	20064789	20065021	233	+	GGAGGGTCAGCCGAGGTGGTCGTGTTAACGCTATGCTAGTGTTGTGAGGAGGACTAGACAGTGGGAGGTCAGCAGGGGTCACCGTGGCTGTCCTCCGCTGTGATAGGCTGTCACCCGGGGGTGAGGGGTCAACGTAATTAGGCATGCAGAATCCCAGCGCCGGTGTTCTAACGAAGCCTGAGCTCGTTAACGCAGAGTTTTACACTCAGACCTGCCACTGGGCTGTGCTGCA
1123	sa.chr13	20074160	20074364	205	+	GTGAATAGTGCCTATGAGTTGCAGTTCACGCTGAGGCCAGACAGTGTCGAGCTAATGACTGCAGATTAGTCAACATTAACGACCCACACTCGTTACAATGTTGCCATAATCAGAGGCTCGTTAAAACCAGCTACAATTAAACAGTCTGCTCTTTATAGCCCGCCATGCTGAAACTATTAGTGAAATCATCCAGAACACCCAGTT
1124	sa.chr13	20199162	20199515	354	+	ATTAAAAATGGCATTAAAGAATTACATTGCAAAGAGTCTTTATCTGGAAAAAGGTTCAAAAGAAGTATTGCACATAACAACTTGAAGTTAACTTGCAACATTTACCACATTCAAGTCTTTAAGCTCCCCTTCCTCCAGATAGGTCTATATAAGATCACCTCGACAGACAGCGGGGATGAGTTCTCAAGTCTTTTAAACAGTGTTCTAGAAGGATGCTCAAAGTCCTGCACTGCCCGAAAAAAATCGATTTTAAAGTTCGTTTCTGTCTTGTTTCTCGTCTTTTTATCTCTCCGTCGTGTGCATCCTGCAGAGGTCTGCGAATGGGGAAGTGAAGGAGATCGACACGTCGGGGA
1125	sa.chr13	20200448	20200801	354	+	ACAGCAAATTCTTCACAAAGTGTTTTAACTTCTAAAATGCTCACCCACCGCACCAAAACTAATGTCCAGGGTGCAAAACTGGTGCAACGACACCACGCCGATATGAGGATACGTGTCTCACTAGTGTGTATAATCAAGTTTCTGTACTAACTCCCTGACATATTTAAATGCTCGGCTAGTAGGTCGCCACTGAGTGACTTAAAAACGTCAAACAAATGTGAGGATTAGTTTTACTTTCGCTGTGTGAATGTGCACGTTATGTTAAATTGTCCCCAAACACGCAGACCTATTTGAGATTAAAAAGAAGTAGTGCCTTCCAGCGTGCACCTCCATTTTGAGCTATGGAGAGTGTG
1126	sa.chr13	20759775	20760149	375	+	ACGTGCTCTCTCTGTAAAGTGATCGAAGCCCCATTGGATGACGTACTGTACGTGGGACAATTTATTGCTGTATCTGTGTTTGAATGGTTGTATTTTGAAGGTGTCATCATCCAGGGATGGGTGGGTAGGCGGGTTTGATGTTTGTGATGTTTGTGTCCATCTCGAGGAGGAAGGGGGCGGGGTCTGGGGGCGGGAGGGTACAGGGGTAAACTATCACAACTGGTCTATTACCAAGAGTGTCTTCATCGAGGGAGTGGACAGGACAGGGTCTGTCCTCTTCGAAACAGGAACATTTTTTTGCACCAAAGTCATCATCAAAGCGCAGCTTCTTCTTATTCAAGGTCACTACGGATGGATGATATCAGAACTCAAAA
1127	sa.chr13	20760185	20760819	635	+	CAAAGAAACTGTCTCTTCTTTTGCATGATTAAGTGTCGTCTTTTTATTGGCTTGTGTGCCCGGTAAAAGCATGACCATTGTGTGAACTCTCACTTACCGGTGTGTTTGGAATTGTTAAGGAAATTTCTCCATGAGATTTTTTACTTACCTCTTGACATGAACGTTCATTGACATTCATAATCAACTGTTTTACAATGGAGGGTCCGTAACTGTTTGAAGGCTGCCTCGCATGCAGAAATGCAACTTGCAAGTAACCCATCAAACTTCAAACCCAGTTACCATAACTGCATCTTTGTAAAACACCATGGATGTCAATGCCAGTTATCACCTAGCTAGCTAGACATTGCAGTCTTGTAAAATCGCTCTTTATTAAAGCGTTGCTATTTTCAATACGTGTGT…
1128	sa.chr13	21873520	21873756	237	+	AGCCACAACAGACTTTAATGTGCGCGAGACACAATGGACAACACATGAGGAGTGAGGCCGCAAAAAGGACAAACACAATGGCGCAAAAAAAAGCTGGAACACTTCAGTAAACCTCACAATTATGTCCACAGTACAGCTTTTTAGGAAAAAATTACAAACAACGCAACGCATGCACAGCATTTAATTGCCAAAGTCAAAAAACACCAGCTGTGGCGTGGAGCTCCAGATGAGGAAGG
1129	sa.chr13	22667398	22667608	211	+	CATTATCTCTGTTCCTCCTCCACTGTGGTGGAGCTGCATTAATTGGGAATAAATGTCCTTTTTGAAATTGGTCATGCAAAGGCCGGGAGAGGGAGGATGTTTACTTGGCCCTCTCCAGAGCACTCACAGGTTCCGCTCGCTCACATTACATTACGCTACAGTTGCCATCAAGCTCTAGCCTCGGGAGCAGAGAGGGTGCGAGACACTGAA
1130	sa.chr13	158705	159091	387	-	CAGGGGCAGCCTACATATTCTGCTGTGGCTGTGTCCCATTTCCTAGATAAAAAATGCCTGGCTAAGGGAATGGCTGCCATCCCCTCTGTGGTTGAATAATGGTGTTATGCCCTTGCTGCGCAGCCCCTTGGGGATTATGTTTCAACAGTAACCTGCCAGAGTAAAGGTTGTGGCAGTAATTAAAACCAAATATTTAAGCGCTGGCCAGCAGTCGGACGCTGAATTTTCAGATCAATGTGGGCCAAGCCCAAGGACCCTGTTGCCTGCCCCGGGCTCCATGTGCCCCACGGAGAAAGTCAAACAGACAGTTGCTCAACTGCTGGCTAACTCACTCAGCTGTAAGGCCGAATGCCTGCTGAGACCCCTTGTTACAGAGCTATATTCTT
1131	sa.chr13	699042	699254	213	-	GGTGTACAGACACGGTTCTGACTCGGCCACAGAGTGAAAACTGCTGTGTCTGGGAAAGGAAACTGGGCATGACATTGACTGTGCCACAATCAATCTAATTTGAGCCTGGCTGTGGTGCAGAGTATACAGTGAGTTTTTATCTGGAGTCAGCGGCTCAAAGTATCACTGCCTCCTGTCCGACACAAATGAATTGCCTTCACTTATGGCTTGGC
1132	sa.chr13	847616	847931	316	-	CTACCTTTCACCATTTCACCTGTTAGTTCCGGCTCAGCGTTTAGCCCGAGACGCTGTCAGAACGCAGACACACTTTCTCCCCCTGTGGTCACAGAACCAACCTAATCAGACCCCCAGCAACAGCTCGCAGCTCCTCGTCCTCCTGCAAGACACTGATAGAAGTGCTGTGGTTTGTTTTCCTGCTAGTGTTAATTATGTAACCCAATTATACCATCACAGAGCTGACGCAGGAAAGCTAAATTAAAAGTGATTGGCTTCATTACAGTCTCCTGAATGCTGCATAGGGTACTTTCAGGAGGTCCTATTTAAAGTTCT
1133	sa.chr13	962785	963066	282	-	AGTCTACAAACAGAGGCAAAAACCTCGTGAGAAGATGTGTCTCATATAAATCAAGCGTCGCTGCTTGTGCACACTGAGCTAAATTGAGTGGAAGGAACTCTCAAGAATTGAGTTACACCACTATTAATCCAGTTAGAACTTTCCAGATCAGTGACTTTGTTCATTAACAGCCTTCAAAGCCTCAAGTCTATTAGTAACAACATGTCATTTAAATCCAGCTCTGGAGTCATCTTCTAATGAACCAACTTGGTGGTGCTCTAAATTATCCCTAAGTAGACCTG
1134	sa.chr13	2090601	2090849	249	-	GCGCACACACAGTTGTAAAAATTCAAATTTAGCACATGAATTAAGTTGTTCTTATTCCCCCGACCTTGTCACTGAACAACTTTAACCGTAACAATATAAATCGGGGTTCATCTTTATGCACGAGCAGGATTTTAGCCGTGAAATCAGGCGCACTAATATTTTATTCTATAGCTCTCTGAATAACCCTCAGGCCGTTCAGCTGCAGAGCTTCACGGTAAAACCCATTGAAATTCTGATGTGGCTCACGA
1135	sa.chr13	3231937	3232277	341	-	CTCTATGAGCTGTGGGTCTCTCATATTTGTTCGCCATCGATCATAGCGGTGTGGCGCGCGCGCTGGAAAGCAGCCGGTGGGGAGAGGCAGCATTTGCAATCAAACAGAGAGGAGCAGTGTGAAATCTCAGGAAGAGGCAGCTTCCCCCATGCCCGTGGGCAGGGGATCAGACGATGAGGAAGCCTGCCTCAGACACTCAACACCTCCCACTGGCACCCTGATGCAAGCAGCATGCAAACCCACCCCTCACATGTATCTGTCAGCCGGGGGGTTAAGCTCTGTGTGTACCCCCACTCTGTAACTGCACTGTGGAGTGCATGTTATGCTACTGCAGTCGAGG
1136	sa.chr13	3238205	3238458	254	-	TAGATACCTTTCACCTCTGCAGAGTATTTCCATAGCGAGATTGTGTCTGTGAGTAAGGGTGGAGGAGCCCAGAATGGACGTTTCCTAATTAGGGTGAGTAATGAGTCCTGAGCCGGGGCATGTGCGAGCACACCCCCAGGACAAGGCACCCACCAGATAATGCAAAATCCACCCGCAGAGCTACAATCAGTTAAAAGGGGTATTTTTATCAGCGCTTGCCTCATCGCGCTGCCATTGAAAACAGCGTTTAGAA
1137	sa.chr13	3249158	3249561	404	-	TCTATTAGTCTCGGTCGGCATTTCCCCTCACTGTTGTAGTGAAAGATGACATAACTGGCACCTTCAAGACCTATTTGCTGCTGGAAAATGTCTCCTGTGGCAGGCGCTGGGCTTCTCAAAATTGCCGTGCAGTGCTGCGTTTCTATCTATCAATTATTAATGTGTCTGTGTTCTGCTGGAGACCCTCTTACTTGAGGGATGTGCTGTCTCGGTATTACGGTTATTATCTGCTTTTTGACTCATGGAAGTGTTTTGATATTCAGGAGAGTCACCTAGAATTGGACGAGGGAGACCTGTGAGCATGTGGTAATTGACAAGGCAATAAAGACGAGGGTGGGGACATGATGCATTGGAGATGTTAAATTGATCAATAATTCCTTACGTATCTTGCAAGCAAGT…
1138	sa.chr13	3628167	3628372	206	-	TGTGATTATGTTGCCATATTTGAAAGAAAGTCAGGAGAGAAATGTTGGTATTGTATTGGACCTCATACTGTGCTTGACTGTGGGAATGACTAGCGTGTCTGCACTGGACTTATTCCCCGATTTGTTGAACCATTGTGTGTAAAGTCTCAGCACTGGTGAAACTGTTTTGGTAGAGTAGAATTATTGTTTTTTTCCATTGTGATGT
1139	sa.chr13	4229558	4229828	271	-	TTCTGTGTAAGTGGCTGTGGTCACCCCTTGTATTTAAGGCCCAGTTTAATTTTCCACAGCTTTCCCCCCGTTTCCCTTTGCTTTCCATGCTCTCAGTCTCGCCACCTGGACGCTGCTGGATGTTTGTCAGCTCCTCACTCACACTTCCCCACGTTACATGCACATACACACAATTCCCCCGCTGTAAACTCGCCCATGTGTGGGCAGCCTCATCTAAAAATAGTCTTGTTGTCACTCTGGTTCTAGAACATCTGTGTATGCCAGAGTTAG
1140	sa.chr13	4636520	4636784	265	-	TTTCCCTGTGACATGTAAGCAAAGAATGTATACACTGCAGAAAGGTCAGGCTTAGCGTAGGTGCAGGTAGAGTTCCTCTTTCACACACGGGAGCCACAGCAGTCAATTTAAAATGGATTAAGAAATAATAAGAAACTGACATTTTTTTTGTATTCCTGCTCACCGGTCATACACAGTATGTAGTCTTTTCAACTCATTGTTCCAAATGCCTCAACTATATTGATGTGCCCTACCAGCTATCCAAGGAAAGGGCTTTGTAAAGCT
1141	sa.chr13	4978107	4978403	297	-	CTATTATGGCCGCGTGCATCGGCTTCTCATCCCATTCTCCGGGTGTTAAGTAATAGCATCTAGAGCAGACTTTAATTGGCTTTTGGCTGCCATAAACCTCGGTGTAGCGGTCTTATCCATACTGAGCAGGGAATGGGGTTCACTCTGGGCCAGCAGCTGCTCTCATGATAGGGGATTTAATTGCAGGCAAAGTTATGGTATGAATATCCTCCACTGCACAATTATCAACGCAGTCAAAAAGCTCACTGCTGCATAAACTGCCGAGCTTGGCTGGCTGTTGTTAAAAACAGAACAAG
1142	sa.chr13	5536794	5537090	297	-	TTGCACATTATTGCTTGCTGGGTCAGAGTGGATTAATTAGATTCTGAAAACAAATTACTTCTGCTAATCATTCAATAAAGCCCACACGTGGACTTGGACACTATCTTGAATATTCAACAACCTCCGTCTCTCTTCTCCGAATGAAAAGAAATTGTGGTCAGCAGGGTAACAGCATGAAGTTATAAGCAAAGCCAGATAATTAATCATATGAATTCATTAAGTCTCATGCAGGAATCAATCTATCACAACAGCTCAATGTTTGGCAAAATCCATAACCCCCTCAACACAGCAATAAG
1143	sa.chr13	5543074	5543363	290	-	AGGGCTGGTACAGCTCTACTGTTGTTTGCTTTCATCTACAGCCTGTGAAAAGACCTGGTAATAAATCAAGTAGACACATGAAAGCAGATAGTGTAGTATCCTGTGACTGGGGACGCAGTGAAGGAGTCTGATATTTAGATTCCCAGAAGATACATAGAGAGGCTCGGCTCCTCTTGTGTCTCTGCACTACACAAACAGACATCAGAGAAGAATTGAGACACGCTGATGAGGAATATCTAACAACGTGTGGAAGCCTGTTATCTAACAGGGTCTTCAGAGAGCTGTGAGG
1144	sa.chr13	5546151	5546372	222	-	CTCTAAGATTTAACACAGCATTAGGAGTCATGATGAGACGTCTCCAGTGGCCAGACATTTTCAGTTGGACATGACATTTGCTTCTTTGAGGTTTCAGGGCACAGAGGTACTGAAGTCTTTGAAATGCCAAGGGGACAGTGGATGGAGTATTTGAACAGCTAGACTCTTTTTGAATACAATCACCCGGAGTGTCTTAGAGACTTAGTAAAACGGAATAATGT
1145	sa.chr13	5738438	5738702	265	-	CGCCGGGTGTGACGTCTATTCAGGCAGACTGACAGGCACTGCTTCTGCATCCACATCCTGTCCTCCTTGTTTACTCCAGAGGCTCTCTTTTGCATTGGCTACAATACCTTGATGTCACCCATCGATTGTCAGCAGTTAGAGAGACGCGCGCAGTGCCCTGATTAGCATACAATTAGGATTGACCCGCTGCCCCTGGGACCGGACGGAGCGAGGGATGGATGGAGGGCTTTAGAGGGAGGGAGGGGAGCAGCAGCCTGACACAGT
1146	sa.chr13	5770590	5770944	355	-	TTTCTGTCACGGACCTGTTTTTCGCAGGTCTCTGTGGCCTTTGCAACCGAAGGCTCTTTTGGCCAAAGTCCACGTGGCACAAAAAGGCAGCGGCATTCCTGATGTCTGTGGCTAATCTGTGGTGTCAGCTTGTGTTAACGCCGCACCGCCAAATTTGAGGGCACACAGGGCCGGGGAATATTAAAAACTCCCATCAGCAGCATTCCTCCAGAGGAGGGTGGGTCTGACGAGAGCAAGGGTCACCTAAGGTTGAACGCTGGTTGTGTGTTCGAGCCGCTCGTACTGTAACGGTCTGATCCAGCGGACAGGAGGTGGGGCCGGAGCAGGACGGAGGGAACACACTTCAAAGAGAGA
1147	sa.chr13	5771020	5771321	302	-	ATTGAAACCGGGCTAAATGAGCTTTGTGGGGGCTTTTGTTCCTGCTGTTAGACAATTCAGAGACTCGACGGAAGATGCCCAAAAGGACAGGAGGTCATATGGGTAGTTAATTATCTGCTTCTCAACCTGCCAGTAGCTTTCTGCATGCCACCCCAATTGACCTATAATGAGCATGAGATATTGTTCTGCTAAATTTGAGAAGTCTAGCAAGTGTAAGGTCAGACTGTTCCTACAATTGCCACATGTCAAATTTCACACAGACGTGAGACGGAGACTTTGTACCCGAGCGCAGGCATTTCTC
1148	sa.chr13	5800395	5801003	609	-	AACAAAGCCCACTACTGAGAAAGTGAAGTCCCAAAAGTGAAACTATTAATGGTTTCCCAGGACCAAGTACTTTATTCTCTCTCCACTGCACATCTTAGCAGGCTCTCTCCAATTGTAGCATCATCACAATAGGGGATGTTACTGATAATCAAGCCCCTGACTGAGCTGCCATGCAATTTAGACCTATTCCATTCACTTCTCCTTACTGTCACCCAGACCTGCTCGTCATATTAGGCTGTAAAGATTGACATGTAGTAGACTAATTTTAGTCCTGTGTTCAATTTTCACTCTCTTCCATTTTCTCATTCTGTTAACGGTGAAAATTGTGCTGGAAGCACAAAGCTGACATGAGACACGTGAATTAAAGCCGCAGACATGCTGGCAATTTTTGCCACCGGT…
1149	sa.chr13	6333221	6333510	290	-	AGTTGGTTCTGCAGCGGAGAACTTGTAGTTTGAGGCAGCTTCTTTCCCGTCTTGGATCAGGAGGTTTGCATGCCTAATTGGAGCCTGGCAGCCGGTGGTGACTGGCTCTATTACAAGGAGGCCACAACAGTCAGCTGTTGGTGCTTAACATGCAAGTCATGTCGGAGCAAGCACACACCATGCAGGAGCAGACAGCACTGTGTAGGGCAACGCCGGGATGCGTGCATCACCAGCACATACGCTATGAGAGCACACTGTCTGAGTACGTACTATAGCAAAAAGAGAATCA
1150	sa.chr13	6394418	6394668	251	-	CAAGCCTCAGCTCCCGGTGAGTTGAGCGCGTCAGATGAAGTTCCAGTCAGCTTATAGAGCTGTTTTACAAAACTTGCTCTCTGAATACAATGCAGCAGGCATTGTTAACATGGGAGAGGTTTAATGACAAGCACCTGAGGTCATCTCAGTCTATGGGGAAGCAAACTGAGTATAATTTCTTTAGAGAAATCATATCTATGTTGACATATGTTGAATTCTGGCTCATATCATAATTGAAGTTTCTAAATTT
1151	sa.chr13	6395083	6395301	219	-	CCGTTCTTGGTGCTATAGGATTAGGTTTGTATCTCCTTTACCATGAAATCAGAATCTCTCTGGCGACTACTCGCTTTACTTGATGTAAAAAAGCTGATGTGTCGCTCAGTCATTAGTAGCCCATTTGATCTGACCCACCCTCTCACCTAATGAAAAAGGATTGATTTCAGCATGTCATGATGAAAAGCAATCCAGTCTTAATATTTCAAAGTCCATCC
1152	sa.chr13	6395249	6395560	312	-	GCCATACTCTCGATTTCACTTGACGATATTTTTGCCTTAGTCACACATTTGTAACACCCAAGAATTAACTTAAAGCTCCGACTACCTTCAAGCAGTGTCTAACCAGTTCAGTTCGCAAAGAGAACAAAGCACTACAAAAGCATTTTGATAAGAAAAGCTGTATGAACCAATATCTGTGAACAAAGAAACTATTGCCTTTACATTAAGGGTACCAAATAGTCAAGAGACATACACTAATGAAAGGGAAGTAGAATGACACTTGAAAAGAAGGTTTGGACTCACTTTTTCTGTGAGCCATCCTTCCTAATTTG
1153	sa.chr13	6395295	6395914	620	-	TCCAGGCAGCCTGTTATCGTTCCCAAAACACGTTAACGCTCACTAACTTCGGGTGGAGCATGTAATAAAACATCATGAAATGTTTTGGCATCGTTGTCTTTTATGGGCAATTGTTTGTCTAATGCAGGGAGGCTAATTGTCTAGAGCATTTCCGAGCACTCGAAGATTACCTTGGCTTCCTTCTGTGCTGCTATCCATGGTGTTCATCCTGAGTACACTGGGTCTCTGAAGACTGCACTGTGAGACATTAAGAACACAATGTAAAGCGTGTCTGTCCCAGCTGGGATGTGAGTATATTTTAATGTGCACATCTATGTCACATATACACAAGACCTACCAATACCGACAGAAGGGATATCTCCACAAGAGCATTTATACTCCAGCGTCTTGTGATGTTTC…
1154	sa.chr13	6396338	6396631	294	-	ACATTATGCGTGGCAATTGCAACAGTGAGCCTTTCTTCCTAACTGAAATCTTTCCTTTCACTACGTGTCTGGAAGGCTTCACAGTCATCCATACCTCCAATCTGGCCACTAATGAAACCATAGCATAAGATAACTTTTTACTGCCCAAGATTTTAGCATATAATAAGATACAAGCACAAAACAAGGGGGTGTTTTATCAATGCAACTGGACTGCTTGACCGCAGAGAGCTCTCCTTCTCAGCTCTCTGATCTCTCTACATTGTGCCAAATACTATTTCTCTCTGCCCCTCATT
1155	sa.chr13	6396721	6396944	224	-	CATTTTATTCCCCTGCATGTTGCTGTTTCTCACCCTTCTGTGATCCCTCATGTGTCCTAATCCCTGTCTGTGCTTCTTCCTTCACTGTGCTCTCCCCCTCTTTCTCCTTCCTCCTGTCTTGTCTTCTCATGGGCGGTGTGTTGGGTGTGCTGCTGGTGGGAGTTATGCACTATAGGTCATAAGGGTATGAAAATATTTCCCCAGGCCGCAGAGTTCACAAGGC
1156	sa.chr13	6397146	6397486	341	-	AAACAATGACATCCTTTATGCATATCCTCTTATCTGAAAATGACTAGAATTCATTTCTGTGGAATACAATATGTCATGTCATATGATCTATATGTACTTTATTGTAGCTATTCTAGTTTGTAGTCCAAATGCAGTCCAGCGTTGTCGATACAATGTGAACTATGTTATATTTGTGTGGATGATGAGAGTGCCAACTAAGCCTGATTAAGATTAGCTTCGCGATTTGTTTGTGCATTATGATGACTCATCATCAACCGGTGGTGTCCATATTTCTGTCATTGATGATTTAGTTTGACAGTAAGAAAATGTAAAGAATATTGGAAGCAATATAGTAGCATGT
1157	sa.chr13	6397585	6397965	381	-	AAAAGATGTCTGGTCTGTTGATTAGAAACATGCTCTAAAAGGCTGGAGCATAAAACGAGGTGTATAGAATACTATACAGTATTGGTAAGATAGTAAAAGTAATAATAGACTCCATAGTACAACATGTGCCAAACTAGACCTCCGCAGCTTCTGAAATTGTAGATGTGCGATCAAATGTTAGATATCAATAACTTGTTTAGAAGTGCTGATCAAGTGCCAATCAAACACTGTCTTTTACGTTAAGAAAAGATAATCAAATACATTACTTAAGAAAACAAAGGACAAAGAACTTTTTGTGCATTGTTTTATCCCATAGGTACATAGAGTAAGAGTTAAAGATTGTGATTTTTATGGATCCATGTTGTTTTACACTCCATGCA
1158	sa.chr13	6398863	6399086	224	-	CGAATGTTATCAGTCTTTAATGTAAATTCAGGGCAGGAATGTCAAATACATGTAGAGTTAATATCTATGTCAATAACAGATTTCAGCTATAGTCAGGTAGGCCTCACACGGCCATAGTCATGAACCAGACATGTTTTAACACAACTTCCGATTCGCTGTCAACATTATCTTGTTTGTTTGGTGTTGCATAAATGCACTTTACTGATCAGTGGGTCATATTGGG
1159	sa.chr13	6399407	6399884	478	-	TCCCTGTCGTATCATTTACTGCTTCACATCTGAATGCCAAATGAATTACAGTATCATTCCAAAAGTTGTTCTGTTTGTTTTTATTTTCACTCCAAATGTGTCCTGGACGTTCATCCGCCTCCACGGAGCCCTTTCACAGGAAGGCTAGGACTGGTTTTAAAAGCTACAAACTGGCTAAGGCTGATCGCTCCTCTCTTACAACCTCTTCTCCCTGAGTCTCACTCTTTCAGCCTACACGATATCACGATTTGTGTTTCATCACACTGAGCACCTGCTACTGTGTCCGCCCTTTAAACGGATTAAGGTATTTCTGAGCCCTTTCGTCTGAGAAAATACGGGATTCCTCGCCAACCAGATATGAGGCCATTTTTGTCTTTGACCCTTTGAACCTCCCATGAA…
1160	sa.chr13	6400488	6400734	247	-	TCTAATTATATTCATAGATGAGAGGAAAATGTCTTCTTGTGCCATTTTAGAAAAAGTGTGAAAGCTTTTCATGGCAAATATTGTCAGCAAGAGTGCCAAATAATTCCATACTGAGCCAAAAGGCAGCCAGCCTACATAACTAAATGTTAGATCACTGGAATGGTTATGTCCCATTTCCACTCCCCTTAAAAAACATCACCCTAATTGTACAACGTTTGAGCTCATGTACCATTATTGTTATGCTGC
1161	sa.chr13	7152187	7152592	406	-	CTTTTTTGAGTGATCTGACACTAGCTAATTACATCTCCATAAAGAGCCATTGCGTGTCTGCATCCCCTCCTTGATTTCAAGGTTGCTCGCTGGCATGTGTGGTATTTTCCTTGATCAAAGAGATATCCAGACTGCCCTCCAACCTGGTTGTCATGGGAACAGGTGTCACATGACCCGAAGTGAGACAAACTTTGGATGAGAGAGGATTGGCTCTCTGGAGGGCGTCAGTCCCCCTCTCTCAATTCATCTGACACGGTTGCCTAGGAAACAAGGCTGTGAGACAGGAAGCCGAGTGGAGATGTAAGCTCTTGTTTGTTTGGATAACAGCAAAGGAGCTGCCTGGACTCCAGGCGTCTAGAGGATATGCTATTAGCTCGCAGGTTTTTAGGCATACAATGA…
1162	sa.chr13	7157135	7157375	241	-	CAGCCTCGTGAAAACTGGCATTCTCTAAATAATGTATGACTGTGTGTCTTTGATAATAGGGTTTGCATTAGAAGTAATAATGCTTTCCTTCATTCCATAGCGCGGATTCTTGCCTGGGCTAGTTATTGTGCAAAAATTGATTTCCCTAAAACTGTGCATGCCAGAGGACATTAGTCAGTCTTGCGCGGGAGCCAGTGTCGTACGGCAAAAGGCCCCCACGTGTTGCCGTTGGAAGGTGAG
1163	sa.chr13	7165829	7166078	250	-	TCTTCCTTCCAAATAGGGACTGTAGACGGGAGAGCCAGTCTGGCAGCAGCATCTGTGGAGAGCACGCCCTGGGGATTCTAGTGTCACAGATGCAGTTTAAAAACCATGTGAATGGAGTGGCTCTCCCTGACTGCAGGCTGTGGGACTGGCATGATTAGACCTTCAGATGTTGTCTGTCGAATGAGAGCCGGAGTTCCGAGGTACTCAGAAGGGAGCGGGGTCTAGAGGACTGATTTAATTTGCCAGCCT
1164	sa.chr13	7189177	7189421	245	-	TCATTAACAGTCCCTAGTGCCGTCTAATTAGCATGTAATAGGACACCAAATCCAGCACAGGAGGCTTGTTATTTAAGGATAAAGCTCATCTCTCATTTGAATGCATTTTTCATAAGCTGCTCTAATTAAGTTTCATTAGCATTATTAATTAAACATGAAAAGCTTCTCATTTCCTCTGTATCTTGGCGTCTACTTCAAAACAGCGCAGAGTGACAGTTCTCGTGGTAATGGCAGTCTTCATCAT
1165	sa.chr13	7211553	7211794	242	-	AACTAACTTCTTGCTCCTGCCCCTTTGATTTTATGCTGAGTTCTATATCGCGATCTGCCTGAATCAGCTTGTAGCCTTGTGGGTCTACCGCACCATCTGGGATGGCAGATGATAACCAAGTTTTTCAGAGCAAAAAGTGCTGAGATGCTGGAACATGTCACTCCCAGTTGTGTTCAGCAGCTCTAATTTATCCATCTCTGCTGCTCAGGTAGTGAACTTCGGTGAGACGTGCCGTTGTCCA
1166	sa.chr13	7220493	7220748	256	-	TTGGAAAATATGCCGCTGAGTTCTGAACGCATGTAGGTGACACATTTTTCTGTCGAGATATCTTCAGAGCCAGTATCACAGTTGGCTGGTTGGTAGTTTCAGCAGATGCTTGCTGACAGCTTAGGTGATCACAAGCCTTTGTGGGTGGAGTCAGTTTAGAGAACAGTCACCACTGTCTCCGTGATGGACAACATAAGGGACCGAAATGACTGCGAGCCACGGGGTGTGTCTGGGTATTTGTGTGTAGTGCCAATC
1167	sa.chr13	7220604	7221024	421	-	TGGGGCTTAGCAAAAAGAGTGTTAATTGTAGCTGCGGCGCAGATGTGAGCTCTCAGCGCTTGACAGTGTTTGCGGTTTCTCAATATGATAACATAAATGCGTATGAGACATGACTCAAGTGATTGACAGGCTGTGCAAAAACACGGGCAGATGTTGAAGCTCATGTGACATACCTCAGCAGATGTTGTCTCATGTATGGCATCCCCTCTCACATCAGGAAGAACAGATTGACCGAAATATATAATTAAGTAACTGCCAAGTGATGTGACAGATGTAGAGTGGTGCCCTTGCTTTAATTAACTGTGCAACACTCGACAATGCCTTTTTATTGGGAACTTGGTCAGGTGTCTGGGTTTGTGCTAAACTTCTTGATATTTTGTCTGACAGCTTGTGTGTGAA…
1168	sa.chr13	7236603	7236966	364	-	CTGTTTCATGTCACCGATGCGACTAACATGGCATTTAAAAACTATAAATTGCCTTGCATGTATCAAACTTTTATTGCTTTTGAGTGGGATTGTCATAGGCGGTTGCCATTAAGCGGTAGACACTGAAGTAGCACGAAGGATGAAGGCATAGCTCAGCAGTGATTATTGTTAAGGTTTAATGACTGTCTTGCTCCTGTAATAGACCTTCTGGGGTGTTGAAATGAGATGCCAAGCACAGAAGACAATTAATTGCTTGGCTTCCTTTTGTCCCCGCCCTCATCCCCCCTGTGTGTTGGACTGCAACCTGATAAGATAAAGGCTCAGGGCCACCCTAATACCTTTAGAGACTCATCTGATTCTTTT
1169	sa.chr13	7475844	7476047	204	-	CAGGATGATGGAGCCCAGAAATAGGCTTCACAGGACAGCTTTTCGTCCCGGCTCTCTGCGACAGACATGACTCTGGGCACTGGACTGTGCTGAAATTAGCCAGGGGGGACAACACAGGACAGCAGGTCTGCAGCGCGCCGCCTCTACTGAGCCTCACTGGATGCAGCAAGGCAGCTGATTTATTACTGAGGGGCTGGGTGGCA
1170	sa.chr13	8393965	8394272	308	-	AGATTCAAATCAAATCCTCTTGTACAAATGGGGCCCCTGGTCACATCTTATACTCTACAACTGCAGGGTTTACCAGGTCAGGGTGGCCATGGATAGACTTTGACTGGCCTTGGATCAAGACCAACCAAAGGTGTTCTGTCAGTCTTACGCTGGATTTCGGTGAGAGGATGTTGGACAAAAAAGTTTGGACCGTTAGTTTTCACTGTGCCATTAGAATTCTCACGTTTGCCTGCGATGCTTAGTCCCCTCAAGACAACGCTGTTCCCCGTGCCTGCCCTAACACCCAGGCGGCAGATTGGAGAGTGCA
1171	sa.chr13	9839455	9839754	300	-	GCCAATCAAAGAGGAGTGCTCGGCAGGGATTACCTTGAGTGACCCTGCATAGATTAGTGCGTGCATGTGAGATGGACAATTCTTTGGGCAGCTTAAGCGGCCTGATGACACGCTTTCCCGGAATATGTGCGGTGGTGCTGTGGCCCGGCAGCCCTTCTAAGGAGCTCTGCTATGGTGCTGTTCAGCCCCTCTACTGCTACTGTTTCCAGCGCTATGGAAGTACCGGAGGGTAAACTCACATTTGCATCAACAGTAAGCTGTGGCTCACAGCAGAGAAAGGGGGTTTGTATGACCAGCAA
1172	sa.chr13	9869211	9869550	340	-	TTCAACATCTTTGTTATTCATCCTGGTTAGATGGGATGTTATGTGTTTACAAAAGCAATGACAAAAAAAGTTTACAGACTTGAATCTTAACGAAAATCCGACATGAAGCCGAAAAAGAATTGGAGCATCTTTTCAGCTCTCTATCAAATACACAGTGGTGACTTTTTTTTTTTTGTCTTTTTTGAAATTGAGACTTGAAAACCCGTGTATCCTATGATGTTGAAATGCAATGTTTGTATCGCACAATGTCTCTTAGTAGGCTATTACAAGAGTTCAGACCAATCAAATAAAGTGGTTCAGTTCTCCACCACTGAAAAACGTATTGGTCCTTTAATGTGT
1173	sa.chr13	10412204	10412424	221	-	CAGTCCAGTTCCCAAACTGCAATATTTAGATTTTTTTTACACTCAAGACACAGCCATGCACAATTCAAAGTTCAAAAAGTCTATTGCTTCAACCACAATTAAAAATAGTTTATCCAAAACCTCATTTCCCCGTCGCTCGTTTGTCCATTTTCAAAGATAGGGAAAGGCCTGCTGAGGTATGCCAGATGGATCAGCAGTTTTTACAAAGCTAGACAATAAT
1174	sa.chr13	10412485	10412711	227	-	TTCTCTTGATACACATTAATAGAGGAATTTTCACACCACGTGTACAGGTTTACACATTCAGAAGATAGGAATGTACAGGAGCAACCACAGAAAAGGGGCACGTCAGCGGTGTCTCTTGTCCCGAACAGAAATTCACCTTTTTTGTGCTCATAGTTCCGACCTGTACATGAGACAGAGGCCAAACGTCCAAGGGAGGCCGGCGGAGCTTCCTGACAAGGCCACCCAC
1175	sa.chr13	10446993	10447338	346	-	ACAAGCAGGCGGAGACGACAACCAAAAAACTCCCTGCATTTGCCCTAATTTGCCTATGATGTCATCTTTTTCCTCTATCTCACCTGTGATTGGCTGACTGGCACAGCATCTGCTCAGTCTCATGGCTAGTGCTTCTAGCCCAAGGTGGAGGCCTATCTGAGGCTCTGTGAATCATGGCTGGTTGTCCTGACAACCCCTGTAATGTCGATTCCTTGTCGGAGAGTAATATGGCTGTTCTGTGACAGCATTCACTCAAATGGAGAACCTGATGATCACAAGAACACAATGTGCCTCATGGTCCTTTATTCATGTCAGGAGGTGGTCTTTGTGATGTTTATACACATC
1176	sa.chr13	10995468	10995668	201	-	GAGAGATTCCTGGCGCCGGTGAAAAGGACCACCGGATAGTAAAGCTCTGTAGAGCTCAATTAGGACTCATCTCTATCATTAACTCAACCTATAAACTATTAATGGTCTCAAGCCATTTTTCATGATAAGGCTCCCCACATTTGAAAAAATCTCATTAGGGCCTAAATTAGAGAGCTCTCGTAGATCAAAATTGGTCTTAT
1177	sa.chr13	10996224	10996470	247	-	CTGAATAAAAAAGCACTCAAGTTAATAGCCTTGAAATATTGTGCCCCTGACATTTCGTCTGCACTTCCAGGAAGCAGACAGTGTTCAAATTGTTGGCAATATAACCCGCCTTTTACATAATGGTTGTGTCCATTTGATAACTTAATTGTTCCCTGCATTAGTAGGAAGCTTTTTAAATGTATTTCAGGCAAACAGCCTCAAGGATCGTCTGAAAAGTTGACAAGTTTGACCGAAACCGTGCTGAAT
1178	sa.chr13	11236618	11236933	316	-	ATCTGCACTTTGTGGCTGTTCAGCACACACTGCTGGCCCACTGACAAGGACTCCAGAGGGAGATATCATTTGTGTTGCTTAGTCTTGCACCATGTGGGAGACTCTGTCCAGACTAGTCTGCTGACAGGTGACACTGTCTGACTGCCTAAAATACCAGAACGGACACTCCTCAACACTCAGGCACACTCGGCCAGAGTCAGTGCTGCTTGGTGCTCGACCTCGCCTTGCCTCGCCTCGCCTCGCCTCGCCTCGCCTAACAAACAACAGCTGTCTACAGCGAGATGCCATGTGGGCCTGAAGGACTCAAGCTGATAT
1179	sa.chr13	11243501	11243731	231	-	AGGATGCCACTGTTGCTATACAGAGCAGGGGGCTTAGTGGTCTCCTGAAATCTGATTGGCCGGCCTGTTGCCATGTGCTCGGGAGTCAGCAGAGATGCTGCTAACAAATCAAGGAAATGTTCTAATATTAGACTGTATGTATCTAGGCAGCGGGAGCCCCTGACCTCTCAACTCCGCCAGCGTTACGTTCCACTTCACAGATCAGCATAATGAAAGAAGTGGTGTGGAAG
1180	sa.chr13	11336291	11336496	206	-	GACTGTACAGGTGATGGGACGGCTCCTCGCGGCGCTTTAATGCCACTCGTCATCATCTGTGACATACAGCTCTCTCTGGAGTCGTGCAAACAGCAGCCCGAGACATTCCAGGGAGCAGCGGGGGCACAAGCTTATCTCCCAGCCCAGTGGAGCAGGTAAATGATGTCGTCATCATCCACTTGTGTTGGAGCCTGATTGGTCTGAA
1181	sa.chr13	11378813	11379240	428	-	AAAAGACTTGATTCCTAATCCAAGCATGTGTCTGCATGGTCAGGAAATTAATGACACTTAACATTTAAATAATCCGAATGATGTTTTTGGATGTACCAGCAAGTTGGAGAATTGTTCACCACTGGCACAGTTTTGTGCTGTAAAGATGCCTCCTAGATTGTTAATGAGCAACTCCACACTAAATCACGTATGGAGCCAAAATTGTTGCACTGACCTCTATGGGTTGAAAGGTTCAAGTCTGTTGCACCACTGACCACACCCAACAGGACCGTTGGGTGTGGTCAGGTGTGGTCTGTTGCACTTGTGAACACAACCAACTGTGACGTAGCGTTGCACTGTTGTGCATTGTGAAGTCCTGAACTTCACAGGGTGTGGCCGGAGCATGCAGCAACTACTAGA…
1182	sa.chr13	11536035	11536399	365	-	AGTACTCTGAATTGCACCTCTGCTGCCTTCTTGCCCAGTTTGGTTTAATTCTACCCCTATCATTTGGTGCCTAGATTAGGGGTTTTCAAAGTATTTGACATAATGAGAGTTTCAGACTAATGCCACCCTTCTCAGTCCTAATGGTGCTGCCAAGCTGCCAGCAGGGCATCTGAGTAGGGGGGAGACTAGTATTAGGCGTATCCATGGACAGAGCATTGCTCATTTCCTTTAAATGCCCCTCCTCCCCGACAGAACAGCCAGAGCGCTCTGTCATCCTCCTCCAAAAGCCCCTCATTAGAAAATCTGCCGAGCAGACAAAGCTACTTGAGACGGCACAATGGTGACTCCCCACATGGTGGTTTGA
1183	sa.chr13	11555049	11555393	345	-	AGTGCCCATTGATCGGCGATCGCGACGGGGCTTCCCAGGTTCCATAGCGATGCACAGACTGTCGAGAGAAAATGCTGCACACATTATTGCGGCGTCTTTGTGTGCAGAGGCACACTGCAGCTGCTCTGTGGTGGAGGTGATATGGTAGAAGCAATATTGATGCAGTGCCCGCCCCTCCCTGACTCGCGCCGATCCTCCTCTTCCCAGTCCATTGCGATAGCTGCTGGGACCGGTTGCTAGGAGACCACATCCCGGGCACAAAGAGAGCCCAGCTGGTGTGGACTGGTCTGTCAGATACCACATCCTGTAGCGGGTGTGAGAGTTTACCATCAATGCAAGCCTTT
1184	sa.chr13	11653585	11653905	321	-	ACAGCTAACGTTTCACCCCTCTTCTATGCGCTGATTTCAAGTGACAGTAATCACTGTTTATTAGCTCACTTTGCCCTTGTCATGTCCAAGAGCAGCAGCCACACATTAGAGTGATTAGACAATTAGGGCCATTACAGTAATACACTGGCCAATGTCACACATCACACATTACACTGTGGATAGAGATAGGAGACAAAAACTCTCTGGCTTCCCCTCCGTTACACTCATTTTAACAGCTCTAAGCCAGCAGAAAATGGGCTTAATGATTGCAGTGAGTGTGTACCACTGCCCTATTTAGAAATAGACTGCATTTTCTGTTC
1185	sa.chr13	11654041	11654243	203	-	GAAAAAGGCACAAAGGGGAATAGACTGTGCTAAGTAGAGAGAGAGGAAGACCTGCTGTAACGAGGCTTATGCTGAAACACTAATTAACACAAGGCCCTGTGCTCATTCCCTAAAAATTTACTTAACACGACTCACACCGCTTCATTTATCTGAGCAAATGAGCGGAGAGATGTGTATCTACTTAAGCTGCAGCAGGTCAATT
1186	sa.chr13	11684552	11684808	257	-	TGCTATACACCGCCACTGTGACAGCAACAATTATCTTCCCCACAACCAAAGCCCCCACCAGAATGGATTTAGCATCTTATCTGACAATCAGGACATTGCTTTTCTTCGAATCTCTTATTGGCTTAGTGGATAAGCTTATTAAGGGTGACCCGCAAAGCTGAAAGAGCTGAACATTATATTACATTTTCACTGCAGATTGAAAAGCATGTAAGCTTGCCACCGTCCTGACAAAATCAGCACTTCAGTCCAAATATTT
1187	sa.chr13	12190103	12190573	471	-	GGCCCTCCGATATCTGCCCCACAACAAGCCTGACTTCTCATGGGGCTGAGCGTGAGTAGGAAGCTGTGCATGCGCTACATATGACAAACCACATTACTGTCTGGCTAGCAGACAGGCTTAGCTAGGCCATCCCGGGGCCTGCAGCCAGGGACGCTCTGCAGCTGAGTTACCATGCTTACTCAAATATTCATAACTGGATAATGAAAATATAAATAGTTTTCATGTGATACGCTAGAGGTTGGGGTAAACAAAACTGCGAGCTCCATCATCATGCATCACTGTGTCTGTGCTTTGAAGGCTGCCAGTTGGAGTAATGGGCAGGAGTGTTCTCTCTGACACAGCAGGCATGATAAGCAATGACTCCCCTAAAGTTCTGCCAGTAATTTGGGTTTGATTATT…
1188	sa.chr13	12279995	12280259	265	-	GTAACCAACCACAGGAGACGTGGGGCTACAATCAGCCTATCAGTGTGAAGTGTGGGTGTGTCCACTGGCAACACTGTGCAAGTTGCTCTGGTGGTGAAATTCCACGAGTAGGTTGCCATAGCAGCAAGGGTCTAAATTAGTGTATTTATTCAGAGATGAGTTTTTCTGTGGGTGAGCTCTCTGCGTCTCTTATGCTCTGTTTCCAGTCTCCCCTCAGTAACACAAGAGTCTGGCGTCAGAGCACCATTACCTGTAGTGCAAAAT
1189	sa.chr13	12582915	12583159	245	-	TAGTACTCATCTAGCAGTGCTTACAGTATTTTAAGATATGTCTCAGGCTTGATAGCAGAAAGGTTGGCTTTGTACAGAGCAGAGATGGGTGTTTGCCAGTCTTAGCGAGGGCCTTGCAGAGACAACCTACCTTTGTGTTACCCGGCCTGGTTTGATTGACAAGCTGAACATGCAACGAGGGCAACTACACAAATCATCCTATAGATTATACTGGTGCAGTAAGACACTTGGAACAGGCTTGCAA
1190	sa.chr13	13073559	13073772	214	-	TCTCTTGGCTTCACTAAACCATAAGCAACAGTACCAGAGTCAAGGAGGTTGACTGATCGCACTCAAGCACAAAAACATCTCCACAGGGAGCCAAAGCAACGAGCCTGGCTCTTTGGTGCTGAGCCAACATGGACATGCACTCAGGAAAGGTTCGGGGTCACACCTGAACACACAGCAGCAACGGTAACAAAGGATAAGCAAGATTAAAGGTCT
1191	sa.chr13	13340710	13340939	230	-	GGTTTTTTTGAAAACGATGATGGTTTATGATGGGAAGGTTTTGATTGAAGTAAATGAATGATAATGTGGCTTGTAATTGGGGTTAGACAAAGGATTTGACATAAATGGTCTTGTTACAGCCTTAATATCTTCATGTCATGGCTTATTATTAATAGGTGGTGGTAATTTAGGCCAGGCCACATAGCACCAGATTCTCTTTCACCGCTTTGATACAGATTATAAGATAATA
1192	sa.chr13	13647219	13647559	341	-	TATAGCAGTTCTTCTGCGCGTGGTTTCACTGGATACTGACGGAGTACATCAATAGGTCAAAAAAGACCACCATCGATCAAACATTGGGACACTGTCAACTTAGTGAAATAATTAGGGGCTTCATTAATGACATGGCAGAGCCAATGAACTACATGTGGCTGAGCTGCTGTTGCTCTGAAAGGAAAAAGCTTGAGGCTGCGCTCCCACTGAGAGTCATAACCAGATAATCGCTCCGGATTCATCTTTGTTTACCAGGCTGTAACAAAAGGGCAATTACTGTCTAAAAATAGCCACAAGGCAGAGTCATCCAACAACCTCAGGTGTTTGATCACTGTTCATT
1193	sa.chr13	14041567	14041877	311	-	GTGGAGTTCATGCAAAATGTTGCAGCTCAGAGTCTGCCGGTGGATGATGGGAGCTGATACGAGTCGCAAACCAGCGGTGGCCTGGGCTGAGCTCCGTGCTTTGTTCCCTGATCGCGGGGTTAATGGTTTTCCGTATTGGGTGGTGAGGGAGGAGCGGCGCAGGTTTTTCAAGCATTCTGTGTCGGAAAATTAGGATGCAGCCTCTGTTGTCAGAGCCGGGGAGCTGTCTGCCACTTTCCCAGCAGCCCTTGGGCCGGTGACAGGGAGATGGATGATATCTGCAGCCTGGCCGCACTGCTCCCCCAATGCA
1194	sa.chr13	14043069	14043372	304	-	AGAGAGAGAGAGAGAGAGGGAGGGTGGATAGGAAAGCAGAGCATGGCCTGGTAGGGAGCGGGCTGTTAAGGGAAACATCCATCACTGTTTTAAGTGACTGCAGTGGGACGGAGCTGAGTAAAAGGTCGTCTAGTCTCTTTCTGTGCACAGTGGGCACCTGGGCAGAGCAGAGCAGCTTCCAAATGACTCCAGGCTAATTATCTCGCGCAGGCCGTCTGTTACAGCAGTCTGACACTTTTACTGACTCACTCCACTACTGCAAATGCGCAAGCAAAACAAGGCAGCCACACACCCAAACACTAT
1195	sa.chr13	14045791	14046274	484	-	AGAGGCAGCGTAATGTTTAGACGGCACAAAAAAAAAATACAAAAATCTACTTGCTCACTGAGAACTACTTTGACAAAGTTTTTATTCCCCATTCAGCAGAGTTACAAACTAGCCGGGAGCTGATTTTTACGGGGTGATATTTATTGGATCCTTGGCGGATTGCTCTGAGCGTGCTGCTTTGTTACTGTTGGGGGAGCGGTGAGGATTTCATCAGTGGGCTCGGGTGCTGCCAGACTTTGCTGCGTGTCAGACAGACCCTAATAAAACTGTCTGGCTGTTTTGTGGGCACCAGCTCCGCTCTGGCTGTGCTGCGTCTGACTGCTCAGCACTTGTCGCACTGTGCCTGGCTGTTTGGTATTCATGGGGCATGGCACTCCTTCAGCTGTTGCTGGGGGCTCT…
1196	sa.chr13	14048023	14048282	260	-	TTTTCGACTCTTCTTTCTTTCTCTATCTTTCCCTACCATAGATACATTTTTAATGGTAAATCAGTTGGTGCTTCATTCCGACTCCACCCTTGGAACATTCGGTAGAAAGTCGATTGTGCCCTCCGCCCGCGTCCCAAGAGCCTAACCCGTGATTTTTTATCAAGAGAGCTCACAAGTTAGGGTCTCAGGGAGCAGGTGAAGTACGACAGAGTCTACTGAGGAGCCGCAGTCAGCTACAGGGCACTGCGAGGCACTGACA
1197	sa.chr13	14052351	14052932	582	-	AGGGAATATGTGATGCACAGCGCCTTGCCAGCCAGCCAGCCAGCCAGCGGGACATTAATGACGATCATGTCTTGTCACACTAGCTGTCGGGCCAGTCAGCAGATCCTGCCCTTGTCCCTGCCCTTCTCCAATCAATGCCATTGATCTGTCCCAGGGGTCAAGGGGCAAGAGCGTATCAATAGGGGCAGAGTGGCTGATGCAGCAGGCGGAGAGGGGCTGACTCCAGACAGATCAATGATACCCCCCGTCTGCCATCGGTGTGTTATGATTATTCATTTGCCATTAACCCGACCACATTAAGGGAATATGTTTCCTTGGGAAGAAATAGTGCTTGAGGCTGCTCGCTTTTATAGGGAAGGGAGATTTTATGAGATGGGGAGCTGAAGTACCGGTCTGGCC…
1198	sa.chr13	14062016	14062216	201	-	GAGCTGTTCACTTGACAATTGGCATTTTTAACTGTCTAACACGTTACACATTTTGTTATCCTTACCAAAACCCTGCATACTGGCAGCGAAAACTCTGATGGAAGATAATGTTTGCTATTTTATTCTCCACAGGCTCACCAGAGACAGGGTGTTATTTTTGGCTCAAAGCTCTTATCTCCATTAATTTAATGTTGCCTCAA
1199	sa.chr13	14066559	14066890	332	-	GTGGGGAGTTCTACAGAGATGCGCCCCAGCTGAAAACATGTGGCTCCTCTCAGCCCAAAGCCATGTAGCCTCACAGAGCACGTCAGTCAGCCGTGATTGCAGGCAGAGCAAACGGGATGGGACAGAGCAGGGATTATAAGGCAGCCTGGTGTTTCCACTGGGGTCTTCCCTGCTGGGCTACATGGTCCCAGCTCCCTTTGTCTACTGTTAACCCGTTAAATCCTGTGGAAGAGCCCATTCAGAAATGTGTCACACACCCCGGGGGTGCATTTTGTGTGGAATAATGATCTTAAAGGGGTTACACAGCGTTGCCACTGATTCCAACCCCCCC
1200	sa.chr13	14068212	14068439	228	-	CTCAGATGGAGAGCACTTGACTCGTACCCAAATTGAACTCTTATGCACTCTACTTGTATGAAAGATAATGCCTTTTTGTAGCCAAACTGCACTGGAGTATTTGACTGAGAGCACTGCACTCAACGTAGCAGCAATCAGAGATTCTTGTGGTTATGAATCAGCATTTGAAGTCGCCTGGACTGGTGTCGTAAACATAACAACTATGCAATTATTTGCCAGTTCATAAA
1201	sa.chr13	14069013	14069301	289	-	ATTGATTTAACTTTGTTGCACATTCAAACAGATAATTAATGACTCATTAAGCGCACAGCCCGTGGTTTCTTATGGGTATGAATTTGAAGTGTGCATGCAGTTTAGCATCAATCAGATGAAAGCCTGACAAACGGCCCCATTCTTTTTTAATAACAATAAATCAAAGCGTGCACGTTGCCGTCTCTCTGAGACAGAGATAATCAAAAGCAGAGAGAAAGATGGCCAAACATCATGTCTAATATCCCAACAAACTGAGGATCAACTGTTTCCAATTAGGATTACAAAGAC
1202	sa.chr13	14069393	14069718	326	-	TTTTCATGGTGCTGCATTGGTCCTATTTTTATTCTTAAACAAGATACGAGAAAATGCTTGCACAAAGCGTTGTGCCATGTTAGTTTTCTTTTCTCACTTCTTTCATTGCTGTTTAATCCAGTCACATCGGCTCCCTGAGCAGGTGAAGTCGGCCAAAGACTTTCCCACGGTCTGAGAGCAAATCCAACGCTCCGAGCCCTTCCTGAGGGCCGGCCATCTGTCCGTTCTGTTTGGAGTGTGTTAGGGGGTAAAGCGTCAGCTGCATGACCAAATTCAACGTTCCAACACACCCCTCCTTCATGAAGAAAAGCCCAAAGCATCCATT
1203	sa.chr13	14070473	14070678	206	-	AAACTGACGTGCTATCATTTTATTTCCCCTCCCAAAGAGCGACTCTACCGCTGGTGGATATGGTCCTCGCCCCGGCCTGACGCATTTTTAAAATGCGTGACATTGCCTCTGTGGGAGCATGAGAACGGAGCTTCCTCAATAGTAGGGTCCCCATACCCGGCCCGTAACCATGGAAGCAGATGCCTGCCCTCCCGGCCCTCCTTAC
1204	sa.chr13	14342711	14342925	215	-	TTCTCAGTGTGTGGGGGGATATTTTTGGTTCTTATGGCAGCTCGGGCTCCCCAGAGAGACTCCATGCTGCACTCAGGATCTATTAACAATTTAACGAGGAGACAGCAAAACTAGGTCACAGACAGCTCATCGCAGCGCCATTACAACTCATGAGCAGCCTCCCCACCACCACACTGGAAACGGGATGACAGCATGCAAGAGTGACACCGCTGAG
1205	sa.chr13	14424233	14424597	365	-	CGTGGTGCTACACCACAGGCCCCTGCGGTTTGCATTGTTTTCCCGCTGCACTGACGTCATTGGACATCCATACCCACCTCCTACCCTGCAAAATGGCTGATCTCGTTACCATTCAGCAAGGCGGAATTCAAGAAGAATAAATCCTTGGCCGTGTAAGAGTTTATAGGGCTCCCTGGATGTTATTTATCCTTGCAGCCAGAGGGAGATCCCATGTGAGTACAAGGCATTCAGGGGTTAATGTGAAATCCTCCTTATTCCCCTCATACAGGATGATTTATTCCTCCGACTTAAGTTGTAGCACATGTGTCTCGCATGGACAGAGCAGCACATCGGATATGACTGCTGCCCCGATGCCTTGGGAGTC
1206	sa.chr13	15034847	15035055	209	-	TCATCTTCTAAATTCTTCTTCTCTTCTTTATCGTTCACAGAGAGCTGGACCTATATCCTATGGCTTTCATAATGCAGTGCTGCATTCCTCCTCTTGGCACAGGCTCTCTGCTTAACTGCTGCTAGCGCTCACTCTCTCACATCCCTCTCTCTCGCTCCTATCTTTCCTCAACCTCGCTCTCCCTCCCATAATGCAGAGCCAGCAGAAA
1207	sa.chr13	15973529	15974001	473	-	CGGAGACAAACAATTCAAAAAAATTCTCCTCATCTAAATAGGCATTACAGCTTAGAGGAGTAAACAGGATTCACAGAGGAGCTTAAGTCTTTAGGATGCCGTTGTGCTCTTCTTGGCTTTGAGGATACTGAGGCACCTCTCTGTGCTGGAATCGCTCCCTGGGTCATACGCATCTCGCTGCATTAGAATAATCACCTGTTTTGTTTAACTAAATTATGGAAAACAGGAGTGTATTATGACTGAGCAAACAACTATTTTTAATCCCGAATGTGTAACTCGATTAAACGCAATTTAAAACGCCACGCTCTGTGACGGTGTGGGCGCCGCTAAATCGATACGTACTTCACACAACCCCAAAAAAAAGTTTGCCGCTTAATAAAATTTGTGCATTTAATAAGC…
1208	sa.chr13	16390986	16391204	219	-	TCCTCAAAGCCAAAACTGCTGTGATGGAGAGAATAAAGCCAGATTACGAGTGGGGTGAACTGATGAGTCTTTTTATAGAAAGAATGTGGAGGACTGCTCACTTTTGAAAAGCTGTTTATGTAACAGCAGACAGCACTGTTCCACATGAAAGCCCTGTTACAGCATCACATCACTCCTCGCTCTGTGCGGCTTCTGACATTTCACTCTGTTACATGAAA
1209	sa.chr13	16984413	16984789	377	-	ACCATAACTACTTGAGGCTATCAAAACAACCTACAGATGTAGAGGCGTCCTTCATGTTTATGGTTCACAGATGACAAGGTCAGATGACGTTGTGAGCGGAGGAAAAGTTGCAGGATGCCATGTAGCGCCCAGAGAAGAAACAAAACCAAATGGTTGTTGTCTATAGCCGTGCATGCCCACTGAGCAGAAGACTTGGCTTCTCGCCCGTCTGCTGTCCATCACCAAGACTGAGAGCCGGCCACTGACAGGGTGTGATTTAAACAGATGGATGGCCAGACATGTGTTGTTTGTTGCCGAGAAGGTCGGACATCAGTGTGAAACTTTACCGCCGGCTTGGAAATCATAACTCAAGCCTGGGCTCTCTGTCTACAGTTTG
1210	sa.chr13	17092528	17092770	243	-	TCGGAGTAACATGTGAAATCTGCTTTACGATGAATTCTTCAGTTTCAAGCATAAACACCAAAATAGTTCTAAAAAAATGACATCTCAGATATTTGCAGGGAGCATCTGAGCGTCCCCAGAGCTCAAAGATTTCCACCACGAATAAATAAAACTTTCAAGTGTCTTAAAAGGTCAAAGTGGAGGTTTAGAAAACACAGACTAGTCTACTGTATAAAACAGCCATTCACTCTGCAGGTGCCATT
1211	sa.chr13	17330920	17331315	396	-	AAAGTCTGAGAAAACACTATGTTCCCACGTCATAGTCATTTCTGAAGCCAGGAAACTTTTTAAAGCCAGAGATTCAGCAGTGAAGTTAGTTAACCTTGTCCAGAGTCAGTCCTTTCCCCATCTTCCACGTAAGCATTAAGTGATGGGCCTCTCATAGCAGCCAATTAGGCTGTGTCATTTCTTGAGGTGTACAGGCCCCCAGTTTGATAGATCATGCACCAGAGGCATGTGGGGGGAAAGGCAGCCAAGCATGCTCTTAGGTCAGCTCCATCCAACATACACCAAGCCCCAGTATCAGTCAGCCAAGGCTGTGTGATCAATGGGGAGGAAACTGCAAAGCTATTATTTATAGGACCACCAAGCCGTTAGACCCAACTATCCACTTAGCCTTTGCC
1212	sa.chr13	17413822	17415049	1228	-	CCTTGAAGCGAGGTGTATAAATGCCCAGTCTCCTGGATTGTTTGAGCCTGGCTGAGTCGTTACTGTGACAAAGGGGAAGTCCACATGAGTGACCAGCCTGCCAAACGATGCTTCTCCTCTTCCTGACAGATAAAGACATTAGTTACGCCTTGTCACTGTGTTGCACTGCAACAAAACAATTTGCCTTGGCTTAAGGTCTGTAGCTTTTGTCATTTTATAACACATGGGCGGAGGAGATGGGAGTATCTGCCTGACAGCTGTAGACTTTCTACTAACAGTGGTGCTCCCCTTCAACAAGTGTCTTTTAAGATGAAAGCCATGCATGCTTTTATCCCACTTCCATATTTGATATACAGGCAGGGGTTGTGGCTGTGTTCTTGTCTCAAAGTGATATTGTGT…
1213	sa.chr13	17419574	17419907	334	-	GTAAAGGAAATGGAAGCTGCACGCTGGAGATAAGCCTCTCCTTGCCCGTGAATTGCAGCTGCCACTGTCAATATGCAGCAGCGTTTCGGTATCCATTTCTACGTGTCCTGTCATTGGCAGAAGTGACAGGTAGATTGGATGGAAGACCTGCAAGCTGGGACGGGTCACCGGCTTGGGCATCTGACGCCTGGAAAGCTTGTGTCAGCCTGCTGGCCATTGGCATTCAGACATACAGCTCAATGTGCATTGAAAATGGGCCGGTGAAGTGAGACAAGGCTGAATGCTTGTATTTCCTCCCAGAATGCATTGGAAAGAAGGAGATGATATAGAAGT
1214	sa.chr13	17464578	17464851	274	-	GGGGAAAAACATGCAGGATGCTTTGAGGGAATTTGTTTTCCCTCCTGGAACTGAATGCATTTCACACATAATGGGATCAAGCTCACTATCCTAGCCAGACATCAAATAAGAGTACATGGATGTCACAGCTATTTTCAAGGAACAATGGATGGCGATGTGGAATGAGACGGGGCTGGTACAGTAGGCACAATGCTTGAAGGAATGAAAGACTGAGGCATAACCTACAACACAAACTACAATACACAAGAGGATTACACGCCGTCTGGACTGAGC
1215	sa.chr13	17466340	17466630	291	-	GAAATGGGTCTTGAGGAAGAGCGTGTCACTCAGAAATCCAATAAACCCTCAAGAAGCCTGACAAGACATTTCAGTGCTGGGATGCTGAAGAAGGATCACCACATTGATCAGTGGGAGAGCTCTGCTTCAGTCTTGTCAAAGAGTTATGAAGAAAAATCCCCCCAATGACAAGTTTGGTTTTATCAAGGTGATGTTGAGCTGACAAGAGCCCTGCTTCCAACTAGCTCTCAACTCCCCATACTTCATCACTGACATCTTCCTCTGGCCATCTGAGTGAGCAAAGTATAAGA
1216	sa.chr13	17930812	17931197	386	-	AAGTAGAGGCTCTGCAGTTCCAGGCATACTGTATTATTTGCAATGAGTTTGCCGCATCCGTAGGGGAGAGTCTGCCGATGTTTGTGTCCAGTGTGAATAATTTTTCTTGAGCCAATTTATGTTATCCTTTGAAGGGGGAAGTCTTGAGTCTGGGTGGCTGGTGGAAGGCTTTCAAGCCCTTTTGCTTTGAACATCAAACCGCTTGTCTTAAGATTTGCTCTCAGAGTGAGAAGTGAAGAGCACAAAGTGAGGGGGAAAGGGAGAGAAAGAGGAAGATACTGACATGAGGAGCACCAGGCAAGGTGTCAGGTGAGCAATTTTAAAGTTCTCCTGAGGGGCTGCACTGCAGGCACAGATAAGGACAATCCCAAAGTGTCGCGGCAGC
1217	sa.chr13	18290723	18290944	222	-	GGCCTCTTAAATCGGAGTGGCTGGGTCCTTATCGAAGCCAGTCAGAGGCAGGGAGGCCCCAGCGCCGCTCATCCCAGCCCCTGGGTCTGTGTGAAGGGGGGGATTAGGGAGGCCTCAGCCTGTGTTGCTGCCATTGTTTACAAGGGGACTAGGGGCTGGCTGAACAACCCCCCTGTCAACACCGCAATACAATGGGAAACAAGGAAGTGGCAAGATCCTAG
1218	sa.chr13	19165239	19165571	333	-	GATGCTCGGCCCGGGTTGATTAACATTTTCTGTCGTGTTTGTTGTCTTCTGGAGCGGGATTTGATTGGCACTCGGTGACGGCTGTTTGAAGTGAGCGTAGCGCCGGCTTTGAAGCTTGGGGGGATGAAAGCAGAGCATCCAGATATGACTCGAGGATAATCTAGAAATGAATTCTGGCTGCCTCTGAAGGCGACCGACAGGCGACAAACAAGTTACTAGTTGTTGATTAAATGTTACTTGAGATTTTTTCCGGGGTGCAGGGACACAGAACAGCGATGGGAACTTCCAAACACACATCAGGAAATAAGTTAAATGTGTTTGTTTAATGACAA
1219	sa.chr13	19490087	19490526	440	-	TTTGATTTAATACTGTCTTGTAAGCATACCTAAATGTTAATAATTCTAGTGCTTGCAGATGCATTTCTACCAAGCTCCCTGTTTTCTTGCAGACTCAAAGGCCTTGAACTGTCAGTGTCTTCCCCCTCGAGCACATACAGCGCACCGTATCAACTTTCTGGTTCAGCAGCTTTGATAATAATCTGACCTCACCTGTTTGGTTGACTTGGGGAGTTATGATTTTCATTCTTTATGCTGTGTGAACACCACAAAGTGGGAGTGAGTATTCATCTTGCCGCCTTGAAATAAAGGAGGCCTTATTTCCCAAAGGTTATTTTGCGACAACAAACCTTCTTTAATGCAGTGTCGTCTGAAGCAGCTTTATCCTGGACTGAGGCCATTTTTTTCTTTTTTTTCACA…
1220	sa.chr13	19839444	19839791	348	-	TTCACACAGCAAGGAGTAAAGCCTAATTGGCTATGTTTTATTGGCCAGCTAGCCAGGGGTAAGTGGAGGTCTGAGGAATGTGTTTGCAGATGCTACAGGGTGCTCAGCAGGAAAGCTTTATTCCATAATGGTTTGAGAGGCTGCCTGGGACAAAATTACAGTATGTGAGAAGGTCAGCGAAATTGCGCTGTGAGCTTTAAAGTGAAACTCAGTTAGGGAAGTGATGGATTTTGGGCGCTAACAGGGTGGGCCCAGCTGACTGTAATTTTTGAAACCTCCCAATTAGTTTCAATTTATTGTACTGGATTTACAGGCTGAGGACAGGCTGCCCTGCTGGAAGAGAGCAG
1221	sa.chr13	19975706	19975995	290	-	GCTGTGACTTTGAATAGTTTCCATTAAAGCAATGTGGATGTGCAGTGGTGGCCAGGGCCTGTTGGCACGATGACAACTTTCATGCCTTCATCAAATGTAGAGGAGCTTCAGAAGTCTGAGCACAGCTCGGGGTGAACAGGCCTCCTGCCAGGCAGCTCCACCTCAGAGCCAAGACAGCAAGCTTTGTAAAGACTTTGAAACAAAGGTCCTAATCAGAAGCTGTGTTAAAGGCCCTGAGCAGCCTCACCTCTGCACTGCATCACGTTACAGCCTTAGTGGTCAGCTCAAA
1222	sa.chr13	20708306	20708514	209	-	CCCTTCGCTCCCCGCTTCAAAATGACCCCCGACATCCATGATGCCTTAGCCCCCCAATCTCCTCCGCTTCACATCCTAATAAAGACTAATGTGTTTGCCGACATCAGCTCGCTCTCATTAGCGTGATTAATTGCCTCCTTGCTGTCTGTAAACACTATGAGCTATAATGCAATTTATTCAGCGAAAATTAACCAATCATAATTAAATG
1223	sa.chr13	20959028	20959405	378	-	CCCTCCTGGGGACCATAAACCTTTGATGGGAACAATGACTGATAACTGGGGAACAAGGAGAAATTAGGCCGCTTCATTATTGGTGATTCATAATCCACTTGTGAGGTGTTAATGGGAAGCCATATTTAAGCTGCCAGTGTTTAATATACACTTTCTGCAGTTGCACTAAATCTGCTGCAGTTTTTTGTGTTGGGGGAGGGTGTTAATGGAAGGAGTGGAGGGGCAGGTCAGACTTGGCTGTCCGCCCAGGACCAGACTTTGCTTTTGGGTTTTCTTTGCACTTTGTGGTGACCTGGATATACAGCTTGTGGATAACTCTTTCACTCTCAATCTCTCGTTTCATCTCTCTCCGTTAGCTTCTCCTTGAGTTTAATTTG
1224	sa.chr13	20983854	20984085	232	-	GAGGCCGGGGTCGGGGTTTGTTTTAATGAGGCAGGGTTAGCAGATGGTAGACGTGGGCACCGACCCAGACTGAGAGCAGCGTGCCAGGCCAGAAGGGCCTGCAGGGAGACTCTGCTGGCACCCGTTTCCCACAACCTTCCCAGCATTAAAATCGGCGCAGTTCAACTGGAAGTCAGCGACTGTTTACACGACACCAAGTGCTCCAGATAATACTTAACCAGGTCAGGTTCT
1225	sa.chr13	21137067	21137415	349	-	GGAGCTCTGCCCTGGTTTGCCAGACTGCGAGAGAGCAAGTAGAGGCAAGTGTACTGGGAGGAGAGAGGGACTCACTAATGCAAAGTAGTTCATTAAAATCAGGCACAAAGCATCTATCAGGGGGGAGGGATGCTGCTAATCAGTGCCTGTGGTTAGTCCAGCAATATGTAAAAAGGAGACGGTGCACTCCTCAGCTGTGATCTTGTCTGGGGAGCAGCGGAGTTGGTTGATGCTAAGGAGCCCGTGCAGATGATTGATTTTTTCCAGAAGGATGCTTTGAGACTCTGCGCTTGGACCGCCATCTGATTAACATACACGGCATTATTCATGTCATGAATATACAAGGAG
1226	sa.chr13	21137542	21137786	245	-	ATGCATCCAGGAGCTGATAAATATTAAATGGAGCACACATGGCTTCAGATTTTACCATTTCATAATTTGAACATTCATGCTGAGAGGCGCCCCAGCCAAGGTCTAATCTTGGGTTTAAACAGGTTGAGCAGCCGCGTGAGGAGATGAAAAGTTCTGCACCAACATCGCACTTGTGCTTTAGTTGAGTGTCATGAATACTGGAGCTCTGCTTCCGGTTTAATCACTAGAAGTTTGCAGAGTTGCG
1227	sa.chr13	21142274	21142576	303	-	TTTCCCGCACTGGCATATAGGTGTCTTGTGTATGCATCACAGAGGTTGTTAGCCCACAGTCTGGGGTTGTTGCCTTTGAATCATTAAGTAAAGGGTGAGTGTTTGAAGCTCCTTGATATAATGATCCTTGGCAACTCTGAGAGTTCAAAGTAAATTGGCAAGGGTAGAAAAGGCTTTTCTGCCACTGAACAAAATAGAGAAATCAGCCAGCTATGTTTAATAGAATTTTCATCAGTGCTCAACCAGTCTCTCAAATGGGTTATCTAAGATAATGGCTGCACGGGTTCATTACCTCCTTGTCA
[truncated: 8,677 more rows]
