# Supplementary material for: Genomic analysis of Sparus aurata reveals the evolutionary dynamics of sex-biased genes in a sequential hermaphrodite fish
Source: Commun Biol. 2018 Aug 17;1:119. doi: 10.1038/s42003-018-0122-7 (PMC6123679; doi:10.1038/s42003-018-0122-7)
Supplement: Supplementary file 10 — Supplementary Data 8 [file 42003_2018_122_MOESM10_ESM.xlsx]

## Sheet: Foglio1
Fem-Biased					Fem-FC3					Fem-6-SP					Male-Biased					Male-FC3					Male-6-SP					Unbiased
Gene	DoS	Median DoS	Ni		Gene	DoS	Median DoS	Ni		Gene	DoS	Median DoS	Ni		Gene	DoS	Median DoS	Ni		Gene	DoS	median DoS	Ni		Gene	DoS	Median DoS	Ni		Gene	DoS	Median DoS	Ni
Sa_100_2	-0.276152	-0.0718192	1.32959		Sa_10002_1	-0.655128	-0.0775452	1.28794		Sa_10066_2	-0.351004	-0.0690406	1.25723		Sa_10002_4	0.203513	-0.0824943	1.32064		Sa_10002.4	0.203513	-0.0854556	1.16322		Sa_10002.4	0.203513	-0.100758	1.41066		Sa_10003.2	-0.8	-0.0805477	1.30687
Sa_10002_1	-0.655128				Sa_10005_10	-0.159373				Sa_10207_14	-0.23512				Sa_10005_5	-0.627178				Sa_10005.9	0.109705				Sa_10022.3	-0.0540657				Sa_10005.4	-0.554645
Sa_10005_10	-0.159373				Sa_10007_1	-0.343521				Sa_10207_21	-0.133121				Sa_10005_9	0.109705				Sa_10022.2	-0.0479893				Sa_10191.1	-0.120982				Sa_10005.6	-0.000290867
Sa_10005_2	-0.177064				Sa_10027_2	-0.165414				Sa_10208_5	0.0143979				Sa_10022_2	-0.0479893				Sa_10084.2	-0.021276				Sa_10208.1	-0.287747				Sa_10013.1	-0.888372
Sa_10007_1	-0.343521				Sa_10134_2	0.729817				Sa_10259_2	-0.0449052				Sa_10022_3	-0.0540657				Sa_10121.6	0.55856				Sa_10290.2	0.0353285				Sa_10020.3	0.322581
Sa_10022_6	-0.183305				Sa_10152_2	-0.2342				Sa_10337_4	-0.31469				Sa_10022_5	-0.0696676				Sa_10149.6	0.0774677				Sa_10338.3	-0.255319				Sa_10022.1	-0.0792918
Sa_10027_2	-0.165414				Sa_10187_3	-0.436258				Sa_104_3	0.196429				Sa_10037_1	-0.0841717				Sa_10191.1	-0.120982				Sa_10338.4	-0.751185				Sa_10022.7	-0.168521
Sa_10029_4	-0.699878				Sa_10205_3	0.216216				Sa_10417_2	-0.211838				Sa_10066_4	-0.114412				Sa_10205.5	-0.547357				Sa_10387.1	-0.100427				Sa_10022.8	-0.0248928
Sa_10029_5	-0.533937				Sa_10207_14	-0.23512				Sa_10438_2	-0.595897				Sa_10084_2	-0.021276				Sa_10206.3	0.268219				Sa_1042.1	-0.721198				Sa_10024.1	0.156708
Sa_10036_2	-0.015286				Sa_10207_21	-0.133121				Sa_10480_4	0.136364				Sa_101_5	-0.133849				Sa_10245.2	0.0307494				Sa_10491.8	-0.488769				Sa_10024.3	0.290532
Sa_10066_2	-0.351004				Sa_10216_1	0.0167484				Sa_10485_3	-0.707692				Sa_10121_10	0.300578				Sa_10290.1	0.556537				Sa_10524.1	0.0446429				Sa_10029.1	-0.0743059
Sa_10102_3	-0.178723				Sa_10242_4	-0.226157				Sa_10520_1	-0.190535				Sa_10121_2	-0.144221				Sa_10290.2	0.0353285				Sa_10524.2	0.245308				Sa_10061.1	-0.343407
Sa_10103_1	-0.70922				Sa_10310_3	-0.0505952				Sa_10526_1	-0.0271379				Sa_10121_6	0.55856				Sa_10349.3	-0.072542				Sa_10526.5	-0.0916364				Sa_10066.5	-0.0137871
Sa_10114_2	-0.35396				Sa_10328_1	-0.397881				Sa_1063_2	-0.046773				Sa_10149_6	0.0774677				Sa_10364.3	0.0632728				Sa_10578.2	-0.147134				Sa_10111.3	-0.385218
Sa_10121_7	-0.107767				Sa_10337_4	-0.31469				Sa_10662_3	0.0788565				Sa_10176_1	-0.0147783				Sa_10389.1	0.0266704				Sa_10635.1	0.173986				Sa_10121.3	-0.00732516
Sa_10130_2	-0.0474576				Sa_104_2	-0.869739				Sa_10672_1	-0.254255				Sa_10191_1	-0.120982				Sa_10403.2	-0.164337				Sa_10671.3	0.183297				Sa_10135.2	-0.108872
Sa_10131_1	-0.137728				Sa_10430_3	-0.206827				Sa_10707_1	0.034622				Sa_10205_5	-0.547357				Sa_1042.1	-0.721198				Sa_10676.1	-0.507937				Sa_10149.2	0.172241
Sa_10134_2	0.729817				Sa_10448_3	-0.884615				Sa_10728_5	-0.355337				Sa_10205_6	-0.331502				Sa_10425.1	-0.223106				Sa_10688.3	-0.205863				Sa_10163.3	-0.00660451
Sa_10135_3	0.158134				Sa_10480_4	0.136364				Sa_10795_4	-0.076053				Sa_10206_3	0.268219				Sa_10448.2	-0.133083				Sa_10745.2	-0.259127				Sa_10176.2	0.0497076
Sa_10142_2	-0.00582216				Sa_10526_1	-0.0271379				Sa_10802_7	-0.0779358				Sa_10207_19	-0.167582				Sa_10453.1	-0.289986				Sa_10749.5	-0.0207095				Sa_10190.1	-0.0396825
Sa_10152_1	-0.507913				Sa_10527_3	-0.427715				Sa_10883_2	0.000556328				Sa_10208_1	-0.287747				Sa_10520.2	0.114907				Sa_10795.10	0.0637031				Sa_10194.1	0.217626
Sa_10152_2	-0.2342				Sa_10551_3	0.127451				Sa_10989_4	-0.734694				Sa_10242_1	-0.267127				Sa_10524.1	0.0446429				Sa_10802.1	-0.0232997				Sa_10199.1	-0.699468
Sa_10187_3	-0.436258				Sa_10571_4	-0.182421				Sa_11038_3	-0.0247982				Sa_10245_2	0.0307494				Sa_10524.2	0.245308				Sa_10802.9	-0.213203				Sa_10200.2	0.169391
Sa_10199_2	-0.816626				Sa_10651_4	-0.376623				Sa_11053_4	-0.0913851				Sa_10259_3	0.00363079				Sa_10526.5	-0.0916364				Sa_1082.2	-0.399452				Sa_10200.3	-0.43875
Sa_10200_5	-0.796522				Sa_10672_1	-0.254255				Sa_11134_4	-0.215691				Sa_10290_1	0.556537				Sa_10609.6	-0.0594453				Sa_10870.1	-0.132041				Sa_10207.5	0.334107
Sa_10205_2	0.302714				Sa_10707_1	0.034622				Sa_11171_1	0.163685				Sa_10290_2	0.0353285				Sa_10635.1	0.173986				Sa_10906.1	-0.140297				Sa_10208.4	-0.161461
Sa_10205_3	0.216216				Sa_10789_12	0.125209				Sa_11173_1	-0.086999				Sa_10310_1	-0.0245614				Sa_10669.2	-0.72458				Sa_10922.2	-0.283439				Sa_10218.1	-0.155044
Sa_10207_14	-0.23512				Sa_10789_4	-0.34942				Sa_11284_3	0.235302				Sa_10312_1	-0.0717136				Sa_10688.2	-0.190174				Sa_10922.20	-0.187994				Sa_10273.9	-0.250467
Sa_10207_15	-0.456861				Sa_10802_7	-0.0779358				Sa_113_9	0.285901				Sa_10324_1	-0.0344278				Sa_10688.3	-0.205863				Sa_10922.6	-0.0907287				Sa_10311.2	-0.0355731
Sa_10207_21	-0.133121				Sa_10842_4	0.201891				Sa_11456_7	0.186269				Sa_10329_2	-0.0544397				Sa_10728.4	-0.238342				Sa_10923.2	-0.303549				Sa_10326.2	-0.788889
Sa_10207_7	-0.418885				Sa_10883_2	0.000556328				Sa_11464_7	-0.459375				Sa_10332_4	0.0436107				Sa_10745.2	-0.259127				Sa_10923.7	-0.38265				Sa_10333.4	-0.100207
Sa_10208_2	-0.428199				Sa_10912_2	0.119048				Sa_11552_3	0.0679522				Sa_10338_3	-0.255319				Sa_10749.3	-0.0585396				Sa_10933.5	0.109971				Sa_10364.2	0.238916
Sa_10208_3	-0.449701				Sa_1096_6	-0.042735				Sa_1158_1	-0.140253				Sa_10338_4	-0.751185				Sa_10749.5	-0.0207095				Sa_11056.8	-0.688406				Sa_10364.4	-0.237104
Sa_10208_5	0.0143979				Sa_11053_4	-0.0913851				Sa_11753_9	0.128135				Sa_10349_3	-0.072542				Sa_10780.6	-0.245579				Sa_1121.3	-0.158597				Sa_104.5	-0.631356
Sa_10210_1	-0.257775				Sa_11134_4	-0.215691				Sa_11770_3	-0.0338497				Sa_10364_1	-0.240424				Sa_10789.10	0.0982858				Sa_11248.4	-0.053483				Sa_104.6	-0.658537
Sa_10216_1	0.0167484				Sa_11167_2	-0.267484				Sa_11797_4	-0.31314				Sa_10364_3	0.0632728				Sa_10795.5	-0.232589				Sa_11276.2	-0.899174				Sa_10443.4	-0.285714
Sa_10242_2	-0.209016				Sa_11173_1	-0.086999				Sa_11813_5	0.239478				Sa_10387_1	-0.100427				Sa_10802.1	-0.0232997				Sa_11502.2	0.384434				Sa_10449.1	0.00218182
Sa_10242_4	-0.226157				Sa_11220_4	-0.623116				Sa_11824_2	-0.358287				Sa_10389_1	0.0266704				Sa_10802.9	-0.213203				Sa_11502.3	0.170344				Sa_10480.1	0.383399
Sa_10259_2	-0.0449052				Sa_11220_5	-0.787313				Sa_11907_10	-0.154749				Sa_10401_4	0.0135281				Sa_1082.2	-0.399452				Sa_1158.2	-0.137072				Sa_10491.4	0.223301
Sa_10295_3	-0.113461				Sa_11276_1	-0.0742665				Sa_11907_14	-0.222852				Sa_10403_2	-0.164337				Sa_10874.2	-0.736689				Sa_1161.8	-0.028673				Sa_10504.3	0.115204
Sa_10304_1	-0.141958				Sa_113_9	0.285901				Sa_11907_16	-0.0123153				Sa_1042_1	-0.721198				Sa_10906.1	-0.140297				Sa_11621.3	-0.0860119				Sa_10512.1	-0.0325809
Sa_10310_2	0.143646				Sa_11456_7	0.186269				Sa_1203_1	-0.0134731				Sa_10425_1	-0.223106				Sa_10922.1	-0.482815				Sa_11770.2	0.284631				Sa_10521.1	0.0407674
Sa_10310_3	-0.0505952				Sa_11464_7	-0.459375				Sa_12117_4	-0.167059				Sa_10438_7	0.242637				Sa_10922.16	0.197279				Sa_11893.3	-0.00166039				Sa_10526.2	0.145658
Sa_10324_2	0.136283				Sa_11493_2	0.110601				Sa_12257_3	-0.0156872				Sa_10443_1	0.0678513				Sa_10922.17	-0.157729				Sa_11907.5	0.12451				Sa_10527.1	0.218808
Sa_10328_1	-0.397881				Sa_11494_3	0.291228				Sa_12342_1	-0.158652				Sa_10448_2	-0.133083				Sa_10922.2	-0.283439				Sa_12319.1	0.171179				Sa_10527.6	-0.471631
Sa_10333_3	-0.05				Sa_11531_3	0.329208				Sa_12372_4	-0.0915902				Sa_10453_1	-0.289986				Sa_10922.20	-0.187994				Sa_12391.8	-0.0475496				Sa_10535.1	0.0917106
Sa_10337_1	-0.239359				Sa_11552_3	0.0679522				Sa_12382_2	-0.047619				Sa_10474_1	0.00245459				Sa_10922.4	-0.791789				Sa_12530.2	0.239955				Sa_10560.4	0.045218
Sa_10337_4	-0.31469				Sa_1158_1	-0.140253				Sa_12391_5	0.11976				Sa_10485_2	-0.173209				Sa_10922.9	-0.803432				Sa_12551.4	-0.0183387				Sa_10571.1	-0.5259
Sa_10350_2	0.194981				Sa_11641_1	-0.124076				Sa_12408_9	-0.54849				Sa_10491_3	-0.243932				Sa_10923.1	-0.17793				Sa_12568.1	0.21134				Sa_10571.6	0.197452
Sa_104_2	-0.869739				Sa_11642_1	0.101051				Sa_12470_7	-0.483997				Sa_10491_6	-0.174632				Sa_10923.2	-0.303549				Sa_12626.1	0.0767327				Sa_10574.2	0.0732601
Sa_104_3	0.196429				Sa_11671_6	0.295533				Sa_12514_6	0.0781853				Sa_10491_8	-0.488769				Sa_10923.7	-0.38265				Sa_12738.2	0.190476				Sa_10609.3	0.0828912
Sa_10401_1	-0.0881148				Sa_11753_9	0.128135				Sa_12524_2	-0.316621				Sa_10494_2	0.06639				Sa_10925.1	0.171488				Sa_12773.7	-0.074384				Sa_10609.4	-0.00721501
Sa_10403_1	-0.265258				Sa_11770_3	-0.0338497				Sa_12561_1	-0.575413				Sa_105_6	-0.395692				Sa_1093.1	-0.287027				Sa_12773.9	0.230426				Sa_10651.3	-0.387125
Sa_10417_1	-0.0875424				Sa_11810_2	0.213531				Sa_12625_3	0.0606947				Sa_10504_4	0.0650922				Sa_10933.3	-0.000967408				Sa_12877.1	-0.218523				Sa_10651.5	0.0212295
Sa_10417_2	-0.211838				Sa_12006_2	0.116606				Sa_12625_5	-0.065873				Sa_10504_6	-0.405346				Sa_10940.1	0.249267				Sa_12877.18	-0.102835				Sa_10655.1	-0.126777
Sa_10425_3	-0.115967				Sa_12027_7	0.151937				Sa_12684_2	-0.167807				Sa_10520_2	0.114907				Sa_10941.2	-0.0516717				Sa_12877.21	0.110833				Sa_10662.4	0.042309
Sa_10430_1	-0.252				Sa_1203_1	-0.0134731				Sa_12779_3	0.161871				Sa_10524_1	0.0446429				Sa_1096.5	-0.0795053				Sa_12921.1	0.287952				Sa_10670.2	0.21357
Sa_10430_2	0.533058				Sa_12038_3	0.230136				Sa_12779_8	0.10473				Sa_10524_2	0.245308				Sa_11038.2	0.0952035				Sa_12928.1	-0.426108				Sa_10672.2	-0.18706
Sa_10430_3	-0.206827				Sa_12105_2	-0.15294				Sa_12828_1	0.341518				Sa_10526_3	0.134071				Sa_11039.1	0.0934498				Sa_12942.2	-0.224746				Sa_10684.1	0.227848
Sa_10430_4	-0.112605				Sa_12145_1	-0.328221				Sa_12850_3	-0.0245847				Sa_10526_5	-0.0916364				Sa_11056.6	-0.201587				Sa_13178.1	-0.252306				Sa_10706.1	0.334625
Sa_10438_2	-0.595897				Sa_12257_3	-0.0156872				Sa_12951_2	0.0633098				Sa_10560_2	0.261028				Sa_11056.8	-0.688406				Sa_13196.2	-0.196731				Sa_10727.3	-0.668975
Sa_10445_3	-0.0682171				Sa_12298_2	0.0190009				Sa_12996_4	0.498603				Sa_10571_5	-0.0906877				Sa_11085.1	0.160714				Sa_13215.1	-0.0438431				Sa_10727.6	-0.3687
Sa_10448_3	-0.884615				Sa_12319_2	-0.240038				Sa_13042_6	0.360614				Sa_10574_3	0.253609				Sa_11106.2	-0.597779				Sa_13291.3	-0.156788				Sa_1073.1	-0.302901
Sa_10480_4	0.136364				Sa_12334_2	0.220665				Sa_13042_7	-0.163043				Sa_10576_2	-0.0206697				Sa_11167.1	-0.0134557				Sa_13299.14	-0.232578				Sa_10730.7	-0.0348659
Sa_10485_3	-0.707692				Sa_12378_2	0.107843				Sa_13167_3	0.0785992				Sa_10578_2	-0.147134				Sa_1121.3	-0.158597				Sa_13299.4	-0.203776				Sa_10745.1	-0.077633
Sa_10499_2	0.118056				Sa_12391_1	0.0833333				Sa_1317_1	-0.132151				Sa_10608_1	-0.0112941				Sa_11219.6	-0.336935				Sa_13400.10	-0.0850557				Sa_10745.11	-0.126437
Sa_105_4	-0.341602				Sa_12396_5	-0.0137116				Sa_13193_2	-0.0741962				Sa_10609_6	-0.0594453				Sa_11248.4	-0.053483				Sa_13415.5	-0.268764				Sa_10749.2	0.014681
Sa_10504_5	-0.0101095				Sa_12396_6	-0.00258621				Sa_13282_4	-0.458171				Sa_1063_4	-0.306504				Sa_11257.2	0.106588				Sa_13447.2	0.0974576				Sa_10749.4	0.029422
Sa_10520_1	-0.190535				Sa_12408_9	-0.54849				Sa_13302_7	-0.321622				Sa_10632_1	-0.0996395				Sa_11327.1	-0.688953				Sa_13459.7	-0.860972				Sa_10753.3	-0.692233
Sa_10526_1	-0.0271379				Sa_12445_1	-0.309915				Sa_13374_2	-0.79717				Sa_10635_1	0.173986				Sa_11331.2	-0.559055				Sa_13467.2	0.324078				Sa_10767.3	0.132251
Sa_10527_2	-0.709302				Sa_12514_5	0.294601				Sa_13382_8	-0.196184				Sa_10669_2	-0.72458				Sa_11350.1	0.0820639				Sa_13722.1	-0.315795				Sa_10789.11	-0.0353925
Sa_10527_3	-0.427715				Sa_12551_1	-0.318919				Sa_13400_2	0.243766				Sa_10670_4	-0.0971224				Sa_11420.5	-0.340336				Sa_13767.4	-0.1367				Sa_10789.5	0.0198341
Sa_10535_3	0.0803922				Sa_12558_2	-0.317695				Sa_13400_8	-0.839844				Sa_10671_1	0.1				Sa_1144.2	-0.0908777				Sa_13847.8	0.233221				Sa_10795.2	-0.880246
Sa_10551_3	0.127451				Sa_12686_3	-0.0203474				Sa_13415_2	-0.666667				Sa_10671_3	0.183297				Sa_11456.8	0.129292				Sa_13890.1	-0.370637				Sa_10795.8	-0.606504
Sa_10556_2	-0.161036				Sa_12739_1	-0.0598406				Sa_13459_1	0.147005				Sa_10676_1	-0.507937				Sa_11456.9	0.263736				Sa_13922.1	-0.283305				Sa_10802.2	-0.0074136
Sa_10560_3	0.112727				Sa_12762_1	-0.177536				Sa_13546_4	-0.367751				Sa_10688_2	-0.190174				Sa_11579.3	-0.0972265				Sa_13934.2	0.0956581				Sa_10802.6	-0.55332
Sa_10571_4	-0.182421				Sa_12779_3	0.161871				Sa_13575_4	0.330401				Sa_10688_3	-0.205863				Sa_1158.2	-0.137072				Sa_14109.3	-0.859779				Sa_10823.5	-0.392431
Sa_10598_2	-0.050647				Sa_12779_5	-0.194259				Sa_13632_1	0.0779221				Sa_10728_1	-0.0574452				Sa_1161.8	-0.028673				Sa_14167.4	-0.252029				Sa_10842.6	0.335486
Sa_10609_1	-0.0712751				Sa_12826_4	-0.0783366				Sa_13633_5	-0.0381921				Sa_10728_4	-0.238342				Sa_11621.3	-0.0860119				Sa_14249.3	-0.15251				Sa_10860.1	-0.25136
Sa_10613_2	-0.503831				Sa_12828_1	0.341518				Sa_13731_2	0.159354				Sa_10730_10	-0.0323529				Sa_11646.1	0.118582				Sa_14249.5	-0.287645				Sa_10860.4	-0.0440726
Sa_10618_3	-0.0824169				Sa_12868_3	-0.228721				Sa_13765_13	-0.280814				Sa_10745_2	-0.259127				Sa_11753.10	0.0589226				Sa_14249.6	0.107011				Sa_10860.6	0.0303257
Sa_1063_1	-0.163866				Sa_12900_4	0.111418				Sa_13765_9	-0.216361				Sa_10749_3	-0.0585396				Sa_11770.2	0.284631				Sa_1429.1	0.117177				Sa_10861.5	-0.046281
Sa_1063_2	-0.046773				Sa_1291_1	0.280751				Sa_13833_5	0.0555802				Sa_10749_5	-0.0207095				Sa_11840.1	-0.0623118				Sa_14409.3	-0.202796				Sa_10861.8	-0.0083842
Sa_1063_3	-0.258553				Sa_12921_4	0.266812				Sa_13849_1	-0.129361				Sa_10780_4	-0.209858				Sa_11850.2	-0.407453				Sa_14410.11	-0.170359				Sa_10874.5	-0.622
Sa_10651_1	-0.276754				Sa_12951_2	0.0633098				Sa_13881_3	0.327213				Sa_10780_6	-0.245579				Sa_11887.2	-0.127499				Sa_14410.6	0.0632107				Sa_10882.1	0.0348512
Sa_10651_4	-0.376623				Sa_12972_1	0.254808				Sa_14084_3	0.300847				Sa_10789_10	0.0982858				Sa_11893.4	0.208609				Sa_14503.6	-0.600414				Sa_10888.1	-0.359694
Sa_10652_1	-0.139551				Sa_12996_5	0.388704				Sa_14121_2	-0.542005				Sa_10789_13	0.256173				Sa_11897.4	-0.0575486				Sa_1451.8	-0.0239437				Sa_10903.1	-0.439686
Sa_10662_1	0.117334				Sa_13059_1	-0.251144				Sa_14159_3	0.017343				Sa_10789_9	0.128552				Sa_11902.3	-0.0152735				Sa_14559.1	0.0840635				Sa_10903.4	-0.436923
Sa_10662_3	0.0788565				Sa_1317_1	-0.132151				Sa_14371_3	-0.0143279				Sa_10795_10	0.0637031				Sa_11902.7	0.249459				Sa_14647.3	-0.0835598				Sa_10922.12	-0.885263
Sa_10670_3	0.235754				Sa_13288_1	0.206969				Sa_14410_4	0.242248				Sa_10795_3	-0.570659				Sa_11907.12	-0.0766234				Sa_14777.1	-0.268321				Sa_10922.23	0.563342
Sa_10670_5	-0.0452158				Sa_13299_6	0.154412				Sa_14483_2	-0.10101				Sa_10795_5	-0.232589				Sa_12044.3	-0.0116094				Sa_14835.2	0.0656323				Sa_10922.26	-0.805031
Sa_10671_2	0.189815				Sa_13302_14	0.22236				Sa_14519_19	-0.666285				Sa_10795_6	0.13073				Sa_12110.2	-0.154739				Sa_14868.1	-0.0505695				Sa_10922.8	-0.101658
Sa_10672_1	-0.254255				Sa_13374_2	-0.79717				Sa_14613_12	0.112135				Sa_10799_1	0.0511844				Sa_12124.1	0.0101486				Sa_14963.4	-0.306484				Sa_10923.4	-0.11242
Sa_10672_3	-0.406827				Sa_13415_2	-0.666667				Sa_14647_1	-0.378853				Sa_10800_2	-0.345632				Sa_12229.3	-0.151103				Sa_14971.5	-0.162184				Sa_10926.4	-0.29837
Sa_10707_1	0.034622				Sa_13422_4	0.131953				Sa_14675_1	-0.758621				Sa_10802_1	-0.0232997				Sa_12234.1	-0.0042966				Sa_15023.4	-0.518015				Sa_1099.1	-0.0516019
Sa_10727_4	-0.591093				Sa_13444_4	0.0193015				Sa_14682_3	0.254769				Sa_10802_9	-0.213203				Sa_1226.2	-0.833333				Sa_15067.1	-0.0900832				Sa_11026.1	-0.379121
Sa_10728_3	0.0244444				Sa_13496_2	-0.0109295				Sa_15045_2	-0.039369				Sa_1082_2	-0.399452				Sa_12314.4	-0.312963				Sa_15172.1	-0.234323				Sa_11031.1	0.0142857
Sa_10728_5	-0.355337				Sa_13498_2	-0.308954				Sa_15067_5	0.16632				Sa_10821_4	-0.0396104				Sa_12319.1	0.171179				Sa_15201.2	0.173948				Sa_11037.1	0.372984
Sa_10729_1	-0.0290209				Sa_13598_5	-0.120181				Sa_15110_3	-0.282709				Sa_10823_1	-0.413636				Sa_12408.2	-0.524324				Sa_15247.7	0.220086				Sa_11038.1	-0.301047
Sa_10745_10	-0.152153				Sa_13633_5	-0.0381921				Sa_15247_6	-0.0191945				Sa_10823_3	-0.403358				Sa_12514.4	-0.117537				Sa_15287.3	-0.047619				Sa_11039.3	0.0289941
Sa_10745_5	-0.291256				Sa_13662_3	0.326389				Sa_15250_6	-0.198758				Sa_10837_1	-0.115707				Sa_1252.1	-0.631373				Sa_15525.2	-0.126374				Sa_11056.4	-0.136612
Sa_10753_4	-0.563525				Sa_13692_2	-0.43625				Sa_15352_4	0.0550121				Sa_1084_5	-0.16091				Sa_12530.2	0.239955				Sa_15541.2	-0.569432				Sa_11056.7	-0.361647
Sa_10763_5	0.156945				Sa_137_1	0.000626305				Sa_15353_3	-0.0450139				Sa_10842_5	-0.282313				Sa_12568.1	0.21134				Sa_15541.3	-0.623104				Sa_11061.2	-0.305882
Sa_10767_2	-0.0579382				Sa_13762_2	-0.175333				Sa_15465_7	-0.0206813				Sa_10842_7	-0.405987				Sa_12587.1	0.512563				Sa_15652.1	0.216336				Sa_11121.5	0.237528
Sa_10789_12	0.125209				Sa_13765_13	-0.280814				Sa_15487_3	-0.0690253				Sa_10860_2	-0.222904				Sa_12626.1	0.0767327				Sa_15652.2	0.220065				Sa_11121.6	-0.56087
Sa_10789_4	-0.34942				Sa_13765_9	-0.216361				Sa_15521_1	0.0649452				Sa_10870_1	-0.132041				Sa_12658.3	-0.320515				Sa_15683.1	-0.098213				Sa_11129.3	-0.844324
Sa_10789_6	-0.612518				Sa_13833_3	-0.341615				Sa_15541_9	-0.522475				Sa_10874_2	-0.736689				Sa_12686.2	0.409426				Sa_15829.4	-0.325243				Sa_11134.2	-0.361967
Sa_10790_1	0.158				Sa_13833_5	0.0555802				Sa_15628_2	0.0580712				Sa_10883_4	-0.0375772				Sa_12730.1	-0.676098				Sa_15883.2	-0.050396				Sa_11138.2	-0.309661
Sa_10795_4	-0.076053				Sa_13881_3	0.327213				Sa_15662_2	0.272431				Sa_10906_1	-0.140297				Sa_12773.7	-0.074384				Sa_15940.7	-0.569219				Sa_11141.1	0.468235
Sa_10802_5	-0.269031				Sa_13916_1	-0.245323				Sa_15665_1	0.333856				Sa_10911_3	-0.0501468				Sa_12779.7	-0.0204904				Sa_16114.1	0.0299529				Sa_11141.6	0.43958
Sa_10802_7	-0.0779358				Sa_13917_1	-0.231593				Sa_1572_2	-0.0536091				Sa_10922_1	-0.482815				Sa_12799.10	-0.0705795				Sa_16225.1	-0.0557817				Sa_11150.2	0.0621118
Sa_10807_3	0.0736689				Sa_13932_8	0.043956				Sa_15843_2	-0.325159				Sa_10922_16	0.197279				Sa_12850.2	-0.0462963				Sa_16234.4	-0.204116				Sa_11155.2	-0.438134
Sa_10823_2	-0.158073				Sa_14072_1	-0.0680234				Sa_15872_6	0.180746				Sa_10922_17	-0.157729				Sa_12877.1	-0.218523				Sa_16258.3	-0.137735				Sa_11155.4	0.144599
Sa_1084_9	-0.0547126				Sa_14084_3	0.300847				Sa_15960_2	-0.701031				Sa_10922_2	-0.283439				Sa_12877.21	0.110833				Sa_16279.2	0.098972				Sa_11158.1	-0.0448718
Sa_10842_3	-0.134985				Sa_14116_1	-0.15339				Sa_16009_2	0.105603				Sa_10922_20	-0.187994				Sa_12966.3	0.136676				Sa_16331.4	-0.500116				Sa_11190.1	0.144737
Sa_10842_4	0.201891				Sa_14121_2	-0.542005				Sa_16108_6	-0.341021				Sa_10922_24	-0.249347				Sa_12966.5	-0.193759				Sa_16376.4	-0.15257				Sa_11204.2	0.193896
Sa_10861_1	-0.0659953				Sa_14159_3	0.017343				Sa_16116_1	0.0545877				Sa_10922_4	-0.791789				Sa_12998.2	-0.0955446				Sa_16491.1	0.409266				Sa_1121.1	0.18442
Sa_10861_11	0.185078				Sa_14167_6	-0.377256				Sa_16160_1	0.205703				Sa_10922_6	-0.0907287				Sa_13006.1	0.0990991				Sa_16539.2	0.097561				Sa_1121.2	-0.572511
Sa_10861_4	-0.164114				Sa_14240_2	-0.0161783				Sa_16258_5	-0.485125				Sa_10922_9	-0.803432				Sa_13026.2	-0.0533063				Sa_16561.2	0.234587				Sa_11216.3	0.11463
Sa_10861_7	0.0249322				Sa_14483_2	-0.10101				Sa_16396_4	-0.268943				Sa_10923_1	-0.17793				Sa_13089.5	0.0275477				Sa_16700.2	-0.646942				Sa_11217.1	-0.135003
Sa_10861_9	-0.174072				Sa_14517_3	0.283828				Sa_16459_7	-0.202447				Sa_10923_2	-0.303549				Sa_13168.1	0.211909				Sa_16744.6	0.053762				Sa_1125.2	-0.250075
Sa_10874_10	-0.130754				Sa_14519_10	-0.310133				Sa_16513_6	-0.639121				Sa_10923_5	-0.356494				Sa_13196.2	-0.196731				Sa_16778.3	-0.204335				Sa_11256.1	-0.475874
Sa_10874_11	0.252366				Sa_14519_14	0.121464				Sa_16520_10	-0.391204				Sa_10923_7	-0.38265				Sa_13215.1	-0.0438431				Sa_16778.5	-0.632949				Sa_11284.1	0.0757021
Sa_10874_3	-0.270251				Sa_14519_19	-0.666285				Sa_16534_1	-0.701439				Sa_10925_1	0.171488				Sa_13277.3	0.0708978				Sa_16874.1	0.0449438				Sa_11285.2	-0.36367
Sa_10874_6	-0.193467				Sa_14549_8	0.076048				Sa_16624_2	0.0913194				Sa_10926_5	0.0440066				Sa_13291.3	-0.156788				Sa_17066.1	-0.60152				Sa_113.13	0.212608
Sa_10874_7	-0.0476032				Sa_14607_4	-0.0500282				Sa_16635_11	0.0258873				Sa_1093_1	-0.287027				Sa_13299.14	-0.232578				Sa_17066.3	-0.306441				Sa_11304.1	0.125214
Sa_10874_8	-0.2164				Sa_14645_3	0.200905				Sa_16635_7	-0.115967				Sa_10933_3	-0.000967408				Sa_13348.4	-0.1722				Sa_17066.6	-0.102675				Sa_11313.1	0.172404
Sa_1088_1	-0.137143				Sa_14730_1	0.0566038				Sa_16656_3	-0.236294				Sa_10933_5	0.109971				Sa_13444.10	-0.353535				Sa_17126.3	-0.237086				Sa_11342.5	-0.438229
Sa_10882_2	0.118182				Sa_14810_1	-0.187601				Sa_16733_3	0.390077				Sa_10940_1	0.249267				Sa_13444.3	-0.436782				Sa_17146.1	-0.180632				Sa_11347.1	-0.20401
Sa_10882_3	-0.182025				Sa_14843_2	0.315136				Sa_16874_2	-0.0443038				Sa_10941_2	-0.0516717				Sa_13444.5	-0.759259				Sa_17211.4	-0.174735				Sa_11402.2	0.228483
Sa_10883_2	0.000556328				Sa_14865_4	0.0287293				Sa_16883_1	0.323232				Sa_1096_5	-0.0795053				Sa_13446.1	-0.0468713				Sa_17260.3	0.30964				Sa_11410.4	-0.37964
Sa_10903_2	0.045098				Sa_14951_2	-0.18371				Sa_16984_1	-0.15				Sa_10989_3	0.290237				Sa_13446.4	-0.0684469				Sa_17271.7	0.190071				Sa_11420.3	-0.27872
Sa_10912_2	0.119048				Sa_14977_4	-0.353774				Sa_16984_2	0.0378151				Sa_11034_1	0.0308943				Sa_13459.7	-0.860972				Sa_1731.3	-0.237186				Sa_1144.9	-0.286089
Sa_10922_13	-0.196572				Sa_14977_9	-0.0758123				Sa_17011_2	-0.00957789				Sa_11038_2	0.0952035				Sa_13467.2	0.324078				Sa_17542.4	-0.00814145				Sa_11442.1	0.0967871
Sa_10922_15	-0.311779				Sa_15023_7	0.0429432				Sa_17066_4	-0.147472				Sa_11039_1	0.0934498				Sa_13538.3	-0.173734				Sa_17566.1	0.208812				Sa_11445.2	-0.36855
Sa_10922_21	0.350877				Sa_15032_1	0.579768				Sa_17114_11	-0.356445				Sa_11056_5	0.406375				Sa_1361.1	-0.854766				Sa_177.3	-0.292515				Sa_11456.10	0.0995544
Sa_10922_22	-0.108974				Sa_15045_2	-0.039369				Sa_17114_12	-0.928371				Sa_11056_6	-0.201587				Sa_13633.2	0.091214				Sa_17767.1	-0.217405				Sa_11458.3	0.0909091
Sa_10922_5	-0.82684				Sa_15067_5	0.16632				Sa_17271_1	-0.845815				Sa_11056_8	-0.688406				Sa_13651.1	0.0120042				Sa_17876.5	0.176094				Sa_11475.6	-0.0804598
Sa_10923_6	-0.140604				Sa_15249_1	0.146818				Sa_1731_1	-0.270175				Sa_11085_1	0.160714				Sa_13671.3	0.0783582				Sa_17920.2	-0.29115				Sa_11490.3	0.268775
Sa_10923_8	0.426614				Sa_15250_6	-0.198758				Sa_17448_2	-0.0793651				Sa_11093_2	-0.442308				Sa_13690.2	0.024408				Sa_17923.8	0.135885				Sa_11490.5	0.0649662
Sa_10926_6	0.18281				Sa_15280_6	-0.02				Sa_17460_1	-0.36087				Sa_11106_2	-0.597779				Sa_13767.4	-0.1367				Sa_18106.7	-0.0233522				Sa_11493.1	-0.00465839
Sa_10931_2	-0.25				Sa_15287_2	-0.14822				Sa_17599_5	0.260456				Sa_1112_2	-0.492754				Sa_13811.3	0.120202				Sa_18214.6	-0.451258				Sa_11494.2	0.432
Sa_10932_2	-0.465171				Sa_15385_2	-0.670483				Sa_17599_9	-0.395408				Sa_11126_3	-0.155576				Sa_13813.3	-0.275103				Sa_18227.4	0.0107287				Sa_11494.7	-0.115819
Sa_10933_7	0.291667				Sa_15487_3	-0.0690253				Sa_17654_2	0.193548				Sa_11129_2	0.0392512				Sa_13827.1	-0.29868				Sa_18255.4	0.125745				Sa_11495.1	-0.432314
Sa_1096_6	-0.042735				Sa_15521_1	0.0649452				Sa_17679_3	-0.538776				Sa_11139_3	-0.188723				Sa_13865.2	-0.067931				Sa_18407.6	0.210306				Sa_11528.1	0.245352
Sa_1096_7	0.357592				Sa_15536_4	0.213542				Sa_17754_2	0.0712512				Sa_11155_1	-0.355596				Sa_13922.1	-0.283305				Sa_18455.1	0.0115311				Sa_11532.3	-0.0859318
Sa_10989_1	0.197991				Sa_15603_1	0.041115				Sa_17841_8	-0.0792905				Sa_11167_1	-0.0134557				Sa_13934.2	0.0956581				Sa_18575.1	0.105903				Sa_11546.2	-0.360632
Sa_10989_4	-0.734694				Sa_15628_2	0.0580712				Sa_17871_5	-0.313403				Sa_1121_3	-0.158597				Sa_13957.1	-0.362832				Sa_18577.4	0.20625				Sa_11551.1	-0.139453
Sa_10989_6	0.237354				Sa_15662_2	0.272431				Sa_17883_1	0.611524				Sa_11219_1	-0.416875				Sa_13993.1	0.144068				Sa_18610.1	-0.159159				Sa_11552.4	0.144876
Sa_11002_2	-0.314176				Sa_15665_1	0.333856				Sa_17911_2	0.0327381				Sa_11219_6	-0.336935				Sa_14016.2	-0.116722				Sa_18660.1	-0.0646214				Sa_11552.5	0.393204
Sa_11004_2	0.15099				Sa_1569_1	-0.147099				Sa_17923_5	0.155417				Sa_11219_7	0.333333				Sa_14079.3	0.0472617				Sa_18717.7	-0.116479				Sa_11579.2	-0.00965858
Sa_11028_2	-0.0477141				Sa_1572_2	-0.0536091				Sa_17939_3	0.109433				Sa_1122_1	-0.535123				Sa_14109.3	-0.859779				Sa_18778.3	0.220056				Sa_11585.1	-0.234127
Sa_11037_2	0.287634				Sa_15728_6	-0.185559				Sa_18408_1	-0.725275				Sa_11220_2	-0.451405				Sa_14126.3	-0.520418				Sa_18880.1	-0.203156				Sa_11592.3	0.131261
Sa_11038_3	-0.0247982				Sa_15790_2	-0.409701				Sa_1842_1	-0.220763				Sa_11248_4	-0.053483				Sa_14137.3	-0.258186				Sa_1892.1	-0.0482287				Sa_11606.3	-0.729032
Sa_11048_1	-0.259464				Sa_15849_2	0.236871				Sa_18527_1	-0.226073				Sa_11257_2	0.106588				Sa_14142.4	-0.134746				Sa_18962.3	0.217391				Sa_11608.2	0.126034
Sa_11053_2	0.0500627				Sa_15866_4	-0.318182				Sa_18643_3	0.0430108				Sa_11276_2	-0.899174				Sa_14165.3	0.119348				Sa_18968.2	0.0570585				Sa_11638.3	0.425
Sa_11053_4	-0.0913851				Sa_15867_1	0.037551				Sa_18744_2	-0.052761				Sa_113_12	-0.406483				Sa_14167.4	-0.252029				Sa_19059.7	-0.234015				Sa_11642.2	0.244146
Sa_11056_3	-0.745134				Sa_15923_5	-0.16776				Sa_18880_2	-0.429514				Sa_1130_5	0.432477				Sa_14170.2	-0.436894				Sa_19106.1	-0.502137				Sa_11645.2	-0.0587537
Sa_11093_1	-0.0191156				Sa_15940_2	-0.15528				Sa_19059_9	0.142				Sa_11327_1	-0.688953				Sa_14187.1	0.172416				Sa_19117.2	0.199005				Sa_11645.3	0.196721
Sa_11121_2	-0.386434				Sa_15966_2	-0.166322				Sa_19106_2	0.479705				Sa_11327_3	0.224256				Sa_14195.6	0.153846				Sa_19200.25	0.274411				Sa_11661.3	-0.0694444
Sa_11121_4	0.155352				Sa_15967_2	0.173745				Sa_19338_4	-0.0550955				Sa_11331_2	-0.559055				Sa_14209.1	-0.155975				Sa_19288.1	-0.19752				Sa_11664.2	0.154472
Sa_11126_2	0.13253				Sa_16009_2	0.105603				Sa_1942_1	0.129895				Sa_11331_3	-0.321053				Sa_14249.2	-0.3777				Sa_19340.2	-0.319577				Sa_11671.1	-0.585827
Sa_11134_4	-0.215691				Sa_1603_1	-0.25433				Sa_19578_4	-0.121172				Sa_11342_1	-0.217375				Sa_14262.2	0.185428				Sa_19340.3	-0.038382				Sa_11671.2	-0.506013
Sa_11138_1	0.356877				Sa_16031_2	0.172131				Sa_19608_1	-0.105667				Sa_11350_1	0.0820639				Sa_14275.4	-0.728288				Sa_19429.5	-0.923304				Sa_11678.1	-0.4708
Sa_11139_1	0.0336729				Sa_16108_6	-0.341021				Sa_19807_2	-0.698361				Sa_11418_4	0.0615265				Sa_14344.2	0.281906				Sa_1946.4	0.246898				Sa_1168.1	-0.63953
Sa_1114_1	-0.287625				Sa_16116_1	0.0545877				Sa_19817_2	-0.432704				Sa_11420_4	-0.678161				Sa_14367.12	-0.866667				Sa_19491.6	-0.253521				Sa_11680.2	-0.566547
Sa_11145_1	-0.0376631				Sa_16131_2	-0.219277				Sa_20060_2	-0.0275835				Sa_11420_5	-0.340336				Sa_14367.3	-0.826004				Sa_1950.4	-0.463768				Sa_11691.1	-0.785252
Sa_11167_2	-0.267484				Sa_16160_1	0.205703				Sa_20237_1	0.102787				Sa_1144_2	-0.0908777				Sa_14367.8	0.274821				Sa_19532.2	0.00182542				Sa_11698.2	-0.247678
Sa_11171_1	0.163685				Sa_16331_2	0.200214				Sa_20263_1	-0.164694				Sa_1144_5	-0.0650562				Sa_1439.1	0.0254523				Sa_19603.2	0.0894587				Sa_11715.2	-0.178643
Sa_11173_1	-0.086999				Sa_16423_4	-0.296238				Sa_20275_3	-0.0933953				Sa_11456_1	0.185224				Sa_14402.1	-0.138683				Sa_19659.1	-0.215385				Sa_11728.1	-0.667634
Sa_11204_3	0.0627451				Sa_16423_7	-0.356				Sa_20322_3	-0.193034				Sa_11456_3	-0.0735005				Sa_14409.3	-0.202796				Sa_19747.10	-0.610138				Sa_11743.3	-0.196996
Sa_11216_1	0.138587				Sa_16458_4	0.320685				Sa_20326_2	-0.507071				Sa_11456_4	-0.00403279				Sa_14410.11	-0.170359				Sa_19747.15	-0.239304				Sa_11743.5	-0.0626971
Sa_11217_2	0.42				Sa_16515_2	-0.482866				Sa_20348_2	0.125618				Sa_11456_8	0.129292				Sa_14410.6	0.0632107				Sa_19747.9	-0.263027				Sa_11745.1	0.00779279
Sa_11219_4	0.0707434				Sa_16520_9	0.0230912				Sa_20362_3	-0.651685				Sa_11456_9	0.263736				Sa_14483.4	-0.0022508				Sa_19817.4	-0.0605016				Sa_11753.2	0.242149
Sa_11220_1	-0.349038				Sa_16624_2	0.0913194				Sa_20406_1	0.259133				Sa_11464_3	-0.346402				Sa_14485.2	-0.253406				Sa_19841.1	0.193548				Sa_11757.1	-0.665455
Sa_11220_4	-0.623116				Sa_16635_11	0.0258873				Sa_20594_4	-0.111111				Sa_11464_4	-0.369492				Sa_14552.6	-0.378752				Sa_19875.3	-0.0478972				Sa_11763.1	0.173333
Sa_11220_5	-0.787313				Sa_16635_7	-0.115967				Sa_20603_1	-0.729064				Sa_11464_6	0.0595238				Sa_14558.1	-0.191618				Sa_19929.4	0.263804				Sa_11769.1	-0.120706
Sa_11228_2	-0.340189				Sa_16646_1	0.0527437				Sa_20611_11	0.179704				Sa_11475_4	-0.25876				Sa_14559.1	0.0840635				Sa_20001.2	0.0417537				Sa_11786.2	0.103267
Sa_11276_1	-0.0742665				Sa_16646_2	-0.255633				Sa_20668_3	-0.166075				Sa_11494_9	0.654348				Sa_14559.2	-0.0180703				Sa_20095.2	0.165088				Sa_11788.1	-0.203182
Sa_11284_3	0.235302				Sa_16648_2	-0.0991124				Sa_20912_7	0.286119				Sa_11502_2	0.384434				Sa_14562.1	0.30888				Sa_20178.7	-0.627628				Sa_118.1	-0.0458959
Sa_11299_1	0.0214427				Sa_16656_3	-0.236294				Sa_20943_4	-0.0657143				Sa_11502_3	0.170344				Sa_14562.2	-0.177451				Sa_20183.2	-0.700108				Sa_118.3	-0.654639
Sa_113_11	0.355848				Sa_16666_2	-0.759591				Sa_20943_5	-0.285047				Sa_11531_4	-0.417505				Sa_14580.2	-0.208333				Sa_20215.2	0.290756				Sa_11807.1	0.0651494
Sa_113_4	-0.0682504				Sa_16666_3	0.234957				Sa_20991_7	0.195371				Sa_11550_2	-0.179971				Sa_14629.2	-0.325175				Sa_20215.3	-0.576305				Sa_11813.3	-0.565043
Sa_113_9	0.285901				Sa_16733_3	0.390077				Sa_21196_1	0.0622884				Sa_11579_3	-0.0972265				Sa_14645.5	-0.185164				Sa_20306.4	0.0471154				Sa_11840.2	0.0157658
Sa_1130_2	-0.18014				Sa_16744_4	-0.290314				Sa_21358_7	-0.166667				Sa_11579_4	-0.0696429				Sa_14658.1	-0.140909				Sa_20326.1	-0.273312				Sa_11854.1	0.0611702
Sa_11338_1	0.206954				Sa_16744_5	-0.357104				Sa_21446_5	-0.246042				Sa_1158_2	-0.137072				Sa_1466.3	-0.495966				Sa_20465.2	-0.0690021				Sa_11857.1	-0.190663
Sa_11342_2	-0.350807				Sa_16806_5	0.175076				Sa_21496_5	-0.893782				Sa_11586_1	0.0307235				Sa_14661.2	0.0326662				Sa_20582.1	-0.627698				Sa_11857.3	-0.0871209
Sa_11349_1	-0.288943				Sa_16843_3	-0.221438				Sa_21693_1	-0.178506				Sa_1161_8	-0.028673				Sa_14676.2	-0.700917				Sa_20653.1	0.00174014				Sa_11872.1	0.159159
Sa_11349_2	0.0254474				Sa_16845_1	0.0763052				Sa_21717_3	0.267828				Sa_11621_3	-0.0860119				Sa_14679.2	-0.0288146				Sa_20662.5	-0.451923				Sa_11887.4	0.136364
Sa_1136_2	0.138965				Sa_16883_1	0.323232				Sa_21728_7	-0.000774553				Sa_11646_1	0.118582				Sa_14686.1	-0.0194623				Sa_20691.1	-0.0778894				Sa_11897.1	-0.68685
Sa_11368_2	-0.198347				Sa_1689_2	0.109137				Sa_2184_4	-0.0786026				Sa_11673_2	-0.0898725				Sa_14688.1	-0.040623				Sa_20766.2	0.161894				Sa_11897.7	-0.120704
Sa_11372_2	-0.1125				Sa_16929_5	-0.297886				Sa_21933_5	0.14881				Sa_11695_2	0.291728				Sa_14734.1	-0.589588				Sa_20880.4	-0.296055				Sa_11907.9	-0.526171
Sa_11391_4	-0.207786				Sa_16984_2	0.0378151				Sa_21948_2	0.116838				Sa_11753_10	0.0589226				Sa_1475.1	0.233221				Sa_20943.2	0.124709				Sa_1191.1	-0.256282
Sa_11391_5	0.0882353				Sa_16993_2	-0.307192				Sa_22053_3	-0.257794				Sa_11770_1	-0.0735294				Sa_14777.1	-0.268321				Sa_20967.3	-0.121656				Sa_11914.2	-0.315682
Sa_11420_2	-0.282432				Sa_17066_4	-0.147472				Sa_22079_4	-0.317881				Sa_11770_2	0.284631				Sa_14798.1	0.034558				Sa_21091.9	0.411732				Sa_11914.4	-0.168733
Sa_1144_6	-0.179221				Sa_17114_12	-0.928371				Sa_22154_4	0.182317				Sa_11782_1	0.153093				Sa_14835.2	0.0656323				Sa_21156.3	-0.49592				Sa_11919.2	0.138158
Sa_11445_1	-0.615417				Sa_17114_5	-0.294289				Sa_22218_3	-0.666667				Sa_1181_1	0.112299				Sa_14868.1	-0.0505695				Sa_21224.1	-0.555961				Sa_11963.1	-0.105119
Sa_11445_3	-0.331224				Sa_1731_1	-0.270175				Sa_22312_6	0.022198				Sa_11814_2	0.370559				Sa_1487.2	-0.244066				Sa_21224.7	0.201477				Sa_11963.5	0.206121
Sa_11456_7	0.186269				Sa_17448_1	0.000602119				Sa_2254_1	-0.0636985				Sa_11831_3	-0.138784				Sa_14870.2	0.0400254				Sa_21404.2	-0.526065				Sa_11978.1	0.233119
Sa_11458_2	0.0469308				Sa_17448_2	-0.0793651				Sa_22826_3	0.0825737				Sa_11840_1	-0.0623118				Sa_14873.3	0.0325444				Sa_21418.1	-0.0600629				Sa_11978.4	-0.235718
Sa_11464_7	-0.459375				Sa_17454_2	0.530201				Sa_22848_7	-0.564714				Sa_11850_2	-0.407453				Sa_14971.5	-0.162184				Sa_21493.2	-0.374116				Sa_12012.1	-0.344353
Sa_11475_3	-0.169991				Sa_17454_4	-0.443567				Sa_22977_5	0.349843				Sa_11857_2	-0.28436				Sa_14977.2	-0.0516129				Sa_21639.2	0.308044				Sa_12021.3	0.308475
Sa_11489_1	0.14				Sa_17460_1	-0.36087				Sa_2299_1	0.0805787				Sa_11887_2	-0.127499				Sa_15023.4	-0.518015				Sa_21672.10	-0.2003				Sa_12026.6	-0.0823735
Sa_11490_4	0.0707839				Sa_17599_9	-0.395408				Sa_2332_10	-0.208048				Sa_11893_3	-0.00166039				Sa_15032.5	0.00750675				Sa_21743.2	0.0964331				Sa_12059.2	-0.0543916
Sa_11493_2	0.110601				Sa_17654_2	0.193548				Sa_23357_6	0.218754				Sa_11893_4	0.208609				Sa_15034.5	-0.0336591				Sa_21967.6	-0.702774				Sa_12059.4	-0.189308
Sa_11494_3	0.291228				Sa_17744_2	-0.344286				Sa_23357_7	0.284273				Sa_11897_3	-0.487727				Sa_15036.3	0.240987				Sa_21967.7	-0.140441				Sa_12092.1	0.193878
Sa_11526_2	-0.101639				Sa_17767_2	0.351589				Sa_23416_1	-0.272737				Sa_11897_4	-0.0575486				Sa_15036.5	-0.716026				Sa_21993.2	0.66468				Sa_12110.1	0.037021
Sa_11531_3	0.329208				Sa_17782_1	-0.713025				Sa_23420_1	-0.406613				Sa_11897_6	-0.0152936				Sa_15067.1	-0.0900832				Sa_22067.1	0.169244				Sa_12120.2	0.297083
Sa_11552_3	0.0679522				Sa_17834_7	0.603531				Sa_23470_2	0.197036				Sa_11902_2	-0.214894				Sa_1509.5	-0.525405				Sa_22154.5	0.157895				Sa_12121.1	-0.0904277
Sa_11576_2	-0.276536				Sa_17870_3	0.525				Sa_23470_7	0.187545				Sa_11902_3	-0.0152735				Sa_15099.4	-0.248787				Sa_2219.3	-0.481818				Sa_12129.1	-0.72
Sa_1158_1	-0.140253				Sa_17883_1	0.611524				Sa_23853_20	0.0320374				Sa_11902_7	0.249459				Sa_15104.1	0.0771114				Sa_22205.3	-0.541978				Sa_12135.1	0.129032
Sa_1158_4	-0.0313725				Sa_17923_5	0.155417				Sa_23853_5	0.265116				Sa_11907_12	-0.0766234				Sa_15110.1	-0.463512				Sa_22293.2	0.0217194				Sa_1214.1	0.0180325
Sa_11592_4	-0.0848214				Sa_17939_1	-0.0268707				Sa_23875_5	0.254255				Sa_11907_5	0.12451				Sa_15130.2	0.0280888				Sa_22312.5	-0.0892483				Sa_12163.2	0.294118
Sa_11592_5	-0.107143				Sa_17939_3	0.109433				Sa_24004_2	0.423676				Sa_11907_7	0.0987536				Sa_15172.1	-0.234323				Sa_22313.5	-0.231054				Sa_12166.2	-0.0186364
Sa_11592_6	0.37415				Sa_17970_2	-0.709091				Sa_24014_3	-0.117375				Sa_11924_4	0.0962402				Sa_15181.1	-0.530923				Sa_22372.2	-0.0644796				Sa_12190.1	-0.314935
Sa_11624_3	0.210589				Sa_18076_5	0.332155				Sa_24044_4	0.03125				Sa_11970_3	-0.712766				Sa_15201.2	0.173948				Sa_22487.1	-0.223793				Sa_12225.3	-0.123718
Sa_11641_1	-0.124076				Sa_18092_10	0.13533				Sa_24059_1	-0.54676				Sa_11988_1	-0.184923				Sa_15238.1	0.20708				Sa_22506.2	0.0558659				Sa_12225.5	0.0409248
Sa_11642_1	0.101051				Sa_18092_7	-0.499603				Sa_241_1	0.284701				Sa_11994_2	-0.323633				Sa_15247.7	0.220086				Sa_22519.3	-0.564889				Sa_12227.1	0.120608
Sa_11661_4	0.166667				Sa_18218_3	-0.346633				Sa_24145_5	0.383485				Sa_1202_1	0.0604839				Sa_15272.5	0.218452				Sa_22525.1	-0.0518723				Sa_12257.1	-0.173726
Sa_11671_6	0.295533				Sa_1822_3	-0.256743				Sa_24291_2	0.097739				Sa_12027_1	0.0390641				Sa_15277.3	-0.809061				Sa_2255.2	-0.0544758				Sa_12261.1	0.0812597
Sa_11676_1	0.0338925				Sa_18265_2	0.135896				Sa_243_2	0.189974				Sa_12031_2	-0.0847503				Sa_15280.3	0.155354				Sa_22662.3	-0.309375				Sa_12281.1	-0.153245
Sa_11698_3	0.145455				Sa_18324_1	0.105799				Sa_24482_1	-0.0358857				Sa_12038_2	0.0580278				Sa_15346.4	-0.713106				Sa_22743.1	0.0509709				Sa_12312.2	0.0415966
Sa_11698_4	0.0655343				Sa_18359_2	0.0316104				Sa_24546_2	-0.275571				Sa_12044_3	-0.0116094				Sa_15363.1	-0.490099				Sa_22952.3	0.275849				Sa_12313.3	0.0101086
Sa_11698_6	-0.169722				Sa_18408_1	-0.725275				Sa_24613_4	0.101587				Sa_1205_1	-0.166149				Sa_15441.2	0.202971				Sa_22997.2	-0.0099532				Sa_12313.4	0.373239
Sa_11753_5	0.171958				Sa_1842_1	-0.220763				Sa_24785_6	-0.279003				Sa_12051_3	-0.0214568				Sa_15525.2	-0.126374				Sa_23035.2	-0.066416				Sa_12334.4	0.150365
Sa_11753_9	0.128135				Sa_18447_1	-0.102884				Sa_2482_1	-0.10581				Sa_12055_1	-0.161268				Sa_15541.2	-0.569432				Sa_23120.2	-0.0625525				Sa_12351.2	0.108626
Sa_11770_3	-0.0338497				Sa_18480_1	-0.200501				Sa_24867_2	-0.202264				Sa_12059_1	-0.0318432				Sa_15541.3	-0.623104				Sa_23283.10	0.0659539				Sa_12355.2	-0.0588918
Sa_11796_1	0.110145				Sa_18481_2	-0.302691				Sa_25048_2	0.249825				Sa_12072_2	-0.534362				Sa_15541.4	-0.167375				Sa_23283.4	0.215919				Sa_12367.1	-0.0280289
Sa_11797_4	-0.31314				Sa_1853_4	0.547739				Sa_25067_7	-0.731055				Sa_12110_2	-0.154739				Sa_15541.7	-0.302691				Sa_23357.11	0.0515852				Sa_12372.1	0.319008
Sa_11810_2	0.213531				Sa_1858_1	-0.192217				Sa_25088_7	-0.208683				Sa_12124_1	0.0101486				Sa_15563.4	-0.680149				Sa_23357.14	-0.0786838				Sa_12372.3	0.00805621
Sa_11813_5	0.239478				Sa_18607_10	-0.298213				Sa_25227_7	0.110245				Sa_12143_2	0.352381				Sa_15563.8	0.218894				Sa_23367.10	-0.774272				Sa_12372.5	-0.0910646
Sa_11824_2	-0.358287				Sa_18659_4	0.0280711				Sa_25227_8	-0.229473				Sa_12146_2	0.0686695				Sa_15652.1	0.216336				Sa_23421.3	-0.0265221				Sa_12391.2	0.145619
Sa_11857_6	-0.308629				Sa_18661_1	0.0383773				Sa_25227_9	-0.0396152				Sa_12163_4	-0.112123				Sa_15652.2	0.220065				Sa_23501.8	0.592118				Sa_12396.2	0.267951
Sa_1186_3	0.0318761				Sa_18812_1	-0.149402				Sa_25244_8	-0.435748				Sa_12193_2	-0.323072				Sa_15764.5	-0.00749543				Sa_23726.2	-0.0381101				Sa_12396.3	-0.536264
Sa_11887_3	-0.266308				Sa_18880_2	-0.429514				Sa_25260_3	-0.176732				Sa_1220_2	0.0916335				Sa_15815.3	-0.628571				Sa_23726.3	-0.49856				Sa_12429.1	-0.148788
Sa_1189_2	0.197725				Sa_18911_2	-0.209218				Sa_25393_1	0.18607				Sa_12203_2	-0.238701				Sa_15825.1	0.0713805				Sa_23749.5	-0.670668				Sa_12464.4	0.130642
Sa_11893_1	0.0635983				Sa_19059_11	-0.110579				Sa_25410_2	-0.192135				Sa_12215_3	-0.0254014				Sa_15829.4	-0.325243				Sa_23853.7	0.0859321				Sa_12471.3	-0.608595
Sa_11893_2	-0.0471106				Sa_19059_9	0.142				Sa_25410_3	-0.0721212				Sa_12225_1	-0.0374699				Sa_15849.4	0.437902				Sa_23857.2	-0.0898305				Sa_12489.1	-0.294174
Sa_11897_8	-0.297297				Sa_19145_1	0.204198				Sa_25425_4	0.0438204				Sa_12225_4	0.126389				Sa_15883.1	0.0464217				Sa_23992.4	-0.286385				Sa_12489.2	-0.134638
Sa_11902_1	0.0723474				Sa_19200_6	-0.292599				Sa_25518_6	0.221992				Sa_12229_3	-0.151103				Sa_15883.2	-0.050396				Sa_24044.1	-0.00182844				Sa_12506.2	0.0984785
Sa_11907_10	-0.154749				Sa_19268_1	-0.292398				Sa_25528_3	-0.11811				Sa_12230_1	-0.110592				Sa_15940.7	-0.569219				Sa_24172.4	0.189778				Sa_12508.1	-0.422053
Sa_11907_11	0.122388				Sa_19335_1	-0.240854				Sa_25707_3	-0.790159				Sa_12232_3	-0.417362				Sa_15954.1	-0.0720016				Sa_24186.1	-0.38162				Sa_12513.1	0.124921
Sa_11907_13	-0.319231				Sa_19338_4	-0.0550955				Sa_25715_1	-0.0300179				Sa_12234_1	-0.0042966				Sa_16063.2	-0.192414				Sa_24289.2	-0.120495				Sa_12513.2	0.0421546
Sa_11907_14	-0.222852				Sa_19434_2	-0.210335				Sa_25847_3	-0.773649				Sa_1226_2	-0.833333				Sa_16105.1	0.116813				Sa_24375.5	-0.335062				Sa_12524.4	-0.298211
Sa_11907_16	-0.0123153				Sa_19476_2	0.0793141				Sa_25877_1	0.0149701				Sa_12312_1	-0.359797				Sa_16108.5	-0.0122137				Sa_24725.3	-0.196598				Sa_12524.7	-0.193782
Sa_11907_2	-0.47061				Sa_19491_2	-0.320565				Sa_25892_2	0.156171				Sa_12314_4	-0.312963				Sa_16114.1	0.0299529				Sa_24785.1	-0.902439				Sa_12543.2	-0.572831
Sa_11907_6	-0.779874				Sa_1950_6	-0.112094				Sa_25902_1	-0.911464				Sa_12319_1	0.171179				Sa_162.1	-0.068899				Sa_24834.1	-0.103471				Sa_12551.2	0.261393
Sa_11914_3	-0.18623				Sa_19578_4	-0.121172				Sa_25961_4	0.526888				Sa_12319_4	-0.0563953				Sa_16211.3	0.0643963				Sa_24885.1	-0.460993				Sa_12552.2	-0.0117613
Sa_11941_3	-0.171535				Sa_19704_3	-0.508828				Sa_26026_5	0.417323				Sa_12329_1	-0.331753				Sa_16225.1	-0.0557817				Sa_249.2	-0.135392				Sa_12558.4	0.0183295
Sa_11970_4	0.0822528				Sa_19817_2	-0.432704				Sa_26065_3	0.130754				Sa_1233_3	-0.0778051				Sa_16232.5	-0.0190859				Sa_24944.1	-0.150495				Sa_12558.5	0.0389089
Sa_12000_2	0.0218383				Sa_19877_2	-0.124502				Sa_26163_1	-0.0805763				Sa_12334_6	0.350198				Sa_16234.4	-0.204116				Sa_24948.6	-0.289297				Sa_1256.3	0.241543
Sa_12006_2	0.116606				Sa_19916_2	0.024976				Sa_26163_2	0.111601				Sa_12382_7	-0.075				Sa_16331.4	-0.500116				Sa_25048.4	-0.388889				Sa_12582.3	0.000788644
Sa_12026_1	-0.5072				Sa_19929_5	-0.106138				Sa_26232_2	0.17008				Sa_12391_3	0.0261233				Sa_16332.1	0.296703				Sa_25064.4	-0.440349				Sa_12583.1	-0.0657105
Sa_12027_4	-0.0554654				Sa_19980_6	0.156089				Sa_26366_1	-0.346659				Sa_12391_8	-0.0475496				Sa_1647.1	0.320833				Sa_25090.1	-0.765018				Sa_12588.4	0.0662393
Sa_12027_7	0.151937				Sa_20030_2	-0.487619				Sa_26585_1	-0.102752				Sa_12408_2	-0.524324				Sa_16491.1	0.409266				Sa_25345.2	0.212202				Sa_12594.1	-0.601107
Sa_1203_1	-0.0134731				Sa_20060_2	-0.0275835				Sa_26612_2	-0.570768				Sa_12408_5	-0.397316				Sa_1651.1	-0.148072				Sa_25345.3	-0.0617761				Sa_12616.2	0.248447
Sa_12038_1	0.175585				Sa_20179_3	-0.027451				Sa_268_10	-0.0752764				Sa_12419_1	0.13931				Sa_16561.2	0.234587				Sa_25386.1	-0.0907399				Sa_12626.2	0.38674
Sa_12038_3	0.230136				Sa_20275_3	-0.0933953				Sa_27075_3	-0.811111				Sa_12470_1	0.0434043				Sa_16569.5	-0.127721				Sa_25410.1	-0.421053				Sa_12651.1	0.294498
Sa_12051_2	-0.0778368				Sa_20310_2	-0.735144				Sa_27153_5	-0.0385488				Sa_12477_1	0.0450373				Sa_16601.2	0.0207914				Sa_25432.1	0.0593123				Sa_12654.3	-0.0678102
Sa_12064_1	-0.163562				Sa_20322_3	-0.193034				Sa_27210_5	-0.0160263				Sa_12483_1	-0.145636				Sa_16606.1	-0.403454				Sa_25469.4	-0.576577				Sa_12654.8	0.242858
Sa_12105_2	-0.15294				Sa_20326_2	-0.507071				Sa_27224_7	-0.472121				Sa_12489_3	-0.476437				Sa_16635.4	0.160557				Sa_25668.4	0.192453				Sa_12655.2	-0.0116727
Sa_12114_2	0.0931511				Sa_20348_2	0.125618				Sa_27283_6	-0.0580184				Sa_12496_2	0.104291				Sa_16698.1	-0.476094				Sa_25681.1	-0.423488				Sa_12663.4	0.45977
Sa_12117_4	-0.167059				Sa_20406_1	0.259133				Sa_27286_4	-0.751144				Sa_12514_2	-0.260034				Sa_16719.1	-0.0886729				Sa_25681.3	-0.0929414				Sa_12685.3	0.119438
Sa_12120_4	-0.14881				Sa_20419_4	-0.684615				Sa_27322_1	-0.146176				Sa_12514_4	-0.117537				Sa_16719.2	0.214351				Sa_25721.6	-0.326311				Sa_12688.1	0.172231
Sa_12131_1	0.145833				Sa_20568_2	-0.0576297				Sa_27617_1	-0.0119633				Sa_1252_1	-0.631373				Sa_16778.3	-0.204335				Sa_25892.7	-0.410584				Sa_12713.3	-0.0811001
Sa_12145_1	-0.328221				Sa_20594_4	-0.111111				Sa_27719_4	0.0805153				Sa_12529_3	0.206437				Sa_16778.5	-0.632949				Sa_25919.1	-0.10857				Sa_12724.1	0.0333839
Sa_12154_2	0.0877976				Sa_20603_1	-0.729064				Sa_27721_2	-0.354266				Sa_12530_2	0.239955				Sa_16891.1	0.0472988				Sa_25937.3	0.2044				Sa_12726.1	0.409797
Sa_12155_3	0.0164706				Sa_20611_11	0.179704				Sa_27736_3	-0.00811359				Sa_12538_3	-0.200503				Sa_16898.2	-0.768194				Sa_25996.3	-0.4				Sa_12738.3	-0.0609122
Sa_12163_1	0.277497				Sa_20611_7	-0.722394				Sa_27878_5	-0.15035				Sa_12538_4	-0.338979				Sa_16949.1	-0.0556796				Sa_26090.2	-0.475897				Sa_12738.4	-0.0789474
Sa_12163_5	0.295628				Sa_20653_3	-0.536607				Sa_27954_9	0.436769				Sa_12544_2	-0.0695405				Sa_16992.3	0.168927				Sa_26241.1	0.220401				Sa_12754.5	-0.3743
Sa_12166_3	0.0335306				Sa_20668_3	-0.166075				Sa_28181_1	-0.175799				Sa_12551_4	-0.0183387				Sa_17011.8	0.078372				Sa_26344.1	-0.360256				Sa_12779.6	-0.0636069
Sa_12215_2	0.119048				Sa_20672_1	-0.152738				Sa_28186_11	0.254833				Sa_12568_1	0.21134				Sa_1705.3	-0.1471				Sa_26402.1	0.0913529				Sa_12781.5	-0.316752
Sa_12257_3	-0.0156872				Sa_20687_5	-0.357764				Sa_28230_3	-0.0995819				Sa_12582_1	-0.0183607				Sa_17057.6	-0.58256				Sa_2645.1	-0.0397452				Sa_12799.1	-0.32439
Sa_12289_3	-0.10361				Sa_20706_12	-0.703911				Sa_28281_2	0.0766595				Sa_12582_2	-0.0876578				Sa_17057.7	-0.136907				Sa_26460.5	-0.322043				Sa_12799.5	-0.400875
Sa_12298_2	0.0190009				Sa_20706_13	0.238812				Sa_28332_3	-0.0396679				Sa_12587_1	0.512563				Sa_17066.1	-0.60152				Sa_26674.2	0.0815712				Sa_1281.1	0.00764706
Sa_12313_2	0.0506608				Sa_20713_2	-0.103421				Sa_284_3	0.250585				Sa_12595_1	0.240683				Sa_17066.3	-0.306441				Sa_26858.2	-0.549451				Sa_12826.1	-0.437616
Sa_12313_6	0.309677				Sa_20733_6	-0.570483				Sa_28561_7	-0.148999				Sa_12605_1	-0.0137238				Sa_17066.6	-0.102675				Sa_272.6	-0.149875				Sa_12826.2	0.292453
Sa_12314_5	0.0140264				Sa_20824_5	-0.266667				Sa_28715_2	0.193047				Sa_12625_1	0.302956				Sa_17126.3	-0.237086				Sa_272.7	-0.358362				Sa_12829.4	-0.394755
Sa_12314_6	0.0858112				Sa_20910_3	-0.020712				Sa_28855_3	-0.336716				Sa_12625_2	0.0615693				Sa_17201.3	-0.76097				Sa_27283.3	0.227119				Sa_12850.1	0.0987354
Sa_12319_2	-0.240038				Sa_20912_6	0.121875				Sa_28948_6	-0.944744				Sa_12626_1	0.0767327				Sa_17211.4	-0.174735				Sa_27295.2	-0.203064				Sa_12857.1	-0.0445729
Sa_12329_2	-0.066844				Sa_20943_4	-0.0657143				Sa_29054_4	0.219608				Sa_12646_1	0.13544				Sa_17216.3	0.0435323				Sa_27430.3	-0.145533				Sa_12859.4	-0.422603
Sa_12334_2	0.220665				Sa_20991_7	0.195371				Sa_29209_1	0.212294				Sa_12658_3	-0.320515				Sa_1725.1	-0.0503637				Sa_27460.5	-0.19108				Sa_12877.11	-0.745167
Sa_12334_5	-0.104839				Sa_21062_5	-0.506884				Sa_29341_3	-0.531073				Sa_12684_4	-0.0170877				Sa_17260.3	0.30964				Sa_27483.3	-0.324361				Sa_12877.12	-0.612005
Sa_12342_1	-0.158652				Sa_21068_1	0.110493				Sa_2936_2	-0.50411				Sa_12684_6	-0.537379				Sa_17271.7	0.190071				Sa_27483.4	-0.561453				Sa_12877.13	-0.51416
Sa_12355_1	-0.180614				Sa_21071_5	-0.25734				Sa_29794_1	-0.13484				Sa_12685_4	0.102387				Sa_173.11	0.11398				Sa_27665.1	-0.202913				Sa_12877.2	-0.041523
Sa_12372_4	-0.0915902				Sa_21105_2	-0.0249641				Sa_29825_1	-0.1532				Sa_12686_2	0.409426				Sa_1731.3	-0.237186				Sa_27697.4	0.242711				Sa_12877.20	-0.665574
Sa_12378_2	0.107843				Sa_21187_1	0.206427				Sa_29876_1	-0.386918				Sa_12686_4	-0.253474				Sa_17335.8	0.154689				Sa_27726.2	-0.301676				Sa_12877.7	0.146067
Sa_12380_2	-0.0932862				Sa_21240_6	0.257218				Sa_29887_1	0.186047				Sa_12730_1	-0.676098				Sa_17350.2	0.124897				Sa_27765.4	0.171875				Sa_12877.9	-0.732648
Sa_12382_2	-0.047619				Sa_21241_4	-0.699219				Sa_29968_4	-0.725835				Sa_12738_1	-0.0226223				Sa_17476.1	-0.13651				Sa_27887.2	0.191789				Sa_12900.1	0.498994
Sa_12391_1	0.0833333				Sa_21334_2	-0.112745				Sa_30161_4	-0.321517				Sa_12738_2	0.190476				Sa_17504.1	0.0548924				Sa_27962.2	0.0154255				Sa_12900.5	0.198107
Sa_12391_5	0.11976				Sa_21358_2	0.340517				Sa_30229_1	0.313333				Sa_12738_5	-0.182077				Sa_17527.8	0.353712				Sa_28043.1	0.272251				Sa_12901.2	0.441958
Sa_12391_6	0.222426				Sa_21358_7	-0.166667				Sa_30266_2	-0.405183				Sa_12738_6	-0.116924				Sa_17542.4	-0.00814145				Sa_28150.2	-0.130501				Sa_12906.1	0.305325
Sa_12391_7	0.213721				Sa_21358_8	-0.281186				Sa_30608_1	-0.154839				Sa_12773_3	0.181529				Sa_17566.1	0.208812				Sa_28186.7	-0.116741				Sa_12942.4	0.0850515
Sa_12396_1	-0.135845				Sa_21358_9	-0.121849				Sa_30608_2	-0.164203				Sa_12773_4	0.218541				Sa_1759.1	-0.238832				Sa_28211.1	0.106908				Sa_12961.2	-0.261799
Sa_12396_4	-0.0287356				Sa_21401_1	0.404715				Sa_30755_2	-0.379713				Sa_12773_5	0.317121				Sa_17671.1	0.0575221				Sa_28332.10	-0.164452				Sa_12975.1	-0.312274
Sa_12396_5	-0.0137116				Sa_21446_3	0.396552				Sa_30767_2	-0.624772				Sa_12773_7	-0.074384				Sa_17767.1	-0.217405				Sa_28362.3	-0.355599				Sa_1299.4	-0.155125
Sa_12396_6	-0.00258621				Sa_21446_5	-0.246042				Sa_30787_3	-0.252304				Sa_12773_8	0.0178812				Sa_17769.1	0.139313				Sa_28668.1	0.085255				Sa_12996.1	0.142072
Sa_12398_2	0.101498				Sa_21672_9	-0.181777				Sa_30915_2	-0.153561				Sa_12773_9	0.230426				Sa_17771.1	-0.226921				Sa_28822.3	-0.218244				Sa_12998.6	-0.0507551
Sa_12408_9	-0.54849				Sa_21717_3	0.267828				Sa_31183_1	0.038965				Sa_12779_7	-0.0204904				Sa_17809.2	0.438901				Sa_29008.1	-0.34672				Sa_13002.2	-0.37166
Sa_12419_2	-0.331025				Sa_21789_2	-0.449782				Sa_31261_3	-0.0432277				Sa_12779_9	0.0604301				Sa_17858.1	-0.385965				Sa_29076.2	0.278415				Sa_13007.1	-0.481243
Sa_12445_1	-0.309915				Sa_21816_1	0.277778				Sa_31668_2	0.295866				Sa_12799_10	-0.0705795				Sa_17876.5	0.176094				Sa_29110.11	-0.606918				Sa_13010.3	0.0217865
Sa_12470_2	-0.355634				Sa_21836_1	0.0796569				Sa_31690_4	-0.150454				Sa_12799_7	-0.410714				Sa_17920.2	-0.29115				Sa_2937.9	-0.305508				Sa_13018.1	0.243709
Sa_12470_5	-0.272046				Sa_21855_1	0.207859				Sa_31758_7	0.188529				Sa_12817_6	-0.0361111				Sa_17932.2	0.058798				Sa_29407.2	-0.0757576				Sa_13042.3	0.0586011
Sa_12470_6	-0.257177				Sa_21887_2	0.0557554				Sa_31948_2	0.153061				Sa_12842_1	0.0385085				Sa_17941.6	0.179599				Sa_29864.1	-0.0872093				Sa_13042.4	-0.108393
Sa_12470_7	-0.483997				Sa_21906_1	-0.306324				Sa_32012_2	-0.364815				Sa_12842_3	-0.376227				Sa_17981.2	-0.59845				Sa_29883.7	-0.234257				Sa_13042.5	-0.173851
Sa_12470_8	-0.4375				Sa_21933_3	0.186916				Sa_32232_3	0.33871				Sa_12850_2	-0.0462963				Sa_18046.1	-0.249057				Sa_29966.2	-0.0409057				Sa_13083.5	-0.30845
Sa_12514_3	0.086611				Sa_21933_4	-0.357576				Sa_32380_2	-0.877976				Sa_12851_2	0.111546				Sa_18046.4	-0.860065				Sa_30168.2	-0.257631				Sa_13089.10	0.231313
Sa_12514_5	0.294601				Sa_21944_6	-0.0968556				Sa_32600_1	0.0200081				Sa_1286_2	-0.372199				Sa_18076.3	-0.165169				Sa_30231.1	0.038817				Sa_13089.4	0.127847
Sa_12514_6	0.0781853				Sa_21948_2	0.116838				Sa_32606_5	-0.253125				Sa_12867_1	-0.0330753				Sa_18122.2	-0.509434				Sa_30295.2	-0.145133				Sa_13089.6	-0.0549065
Sa_12524_2	-0.316621				Sa_21987_9	-0.214286				Sa_32613_6	0.0636628				Sa_12868_2	0.0079906				Sa_18134.2	0.0589404				Sa_30412.2	-0.775338				Sa_13091.2	0.199848
Sa_12524_3	-0.0995871				Sa_21991_3	-0.62426				Sa_32694_2	0.291525				Sa_12877_1	-0.218523				Sa_18191.3	-0.0180698				Sa_30929.3	-0.180255				Sa_13114.1	0.0792382
Sa_12529_1	0.0735931				Sa_22004_1	0.127796				Sa_32762_1	0.191445				Sa_12877_10	-0.366263				Sa_18214.6	-0.451258				Sa_31123.1	0.0498709				Sa_13126.1	0.306122
Sa_12538_5	-0.182027				Sa_22017_1	0.104304				Sa_33_16	-0.0907246				Sa_12877_18	-0.102835				Sa_1824.2	-0.661765				Sa_31194.3	-0.0821023				Sa_1313.1	0.262597
Sa_12551_1	-0.318919				Sa_22053_1	-0.720455				Sa_33165_3	0.110778				Sa_12877_21	0.110833				Sa_18287.4	0.147035				Sa_31235.1	0.0633292				Sa_1313.2	-0.292031
Sa_12551_3	-0.305213				Sa_22137_1	-0.04619				Sa_33411_4	-0.0848214				Sa_12900_2	-0.243518				Sa_18328.1	-0.101695				Sa_31258.4	-0.134088				Sa_1313.3	-0.361178
Sa_12558_2	-0.317695				Sa_22312_6	0.022198				Sa_33565_3	0.102155				Sa_12901_4	0.421729				Sa_18387.2	0.05245				Sa_313.2	-0.191408				Sa_13156.1	0.206535
Sa_12558_3	-0.171562				Sa_22313_6	-0.00782537				Sa_33618_6	-0.141667				Sa_12905_1	0.253049				Sa_18408.6	0.0964419				Sa_31683.2	-0.0461213				Sa_13167.1	0.207343
Sa_12561_1	-0.575413				Sa_2233_2	-0.038281				Sa_33641_2	-0.775828				Sa_1291_2	-0.0264831				Sa_18413.1	-0.0257937				Sa_31851.3	-0.0647558				Sa_13177.1	-0.144374
Sa_12588_3	-0.104065				Sa_22345_2	-0.0450185				Sa_33920_4	-0.446453				Sa_12911_1	0.00956226				Sa_18455.1	0.0115311				Sa_32205.5	-0.350641				Sa_13177.3	-0.511974
Sa_12625_3	0.0606947				Sa_22490_1	-0.452405				Sa_34091_6	0.0537459				Sa_12921_1	0.287952				Sa_18534.1	-0.0986647				Sa_32211.1	-0.0629771				Sa_13181.2	-0.160714
Sa_12625_4	-0.0015083				Sa_22502_1	-0.137829				Sa_34130_3	-0.223645				Sa_12928_1	-0.426108				Sa_18575.1	0.105903				Sa_32216.3	-0.575356				Sa_13193.3	-0.867807
Sa_12625_5	-0.065873				Sa_2254_1	-0.0636985				Sa_34515_2	-0.0841294				Sa_12928_3	0.435971				Sa_18577.4	0.20625				Sa_32338.3	-0.221369				Sa_13196.4	0.0252925
Sa_12654_2	0.0116228				Sa_22560_1	-0.157129				Sa_3454_1	0.065097				Sa_12942_2	-0.224746				Sa_18604.2	0.0659574				Sa_32504.1	-0.117377				Sa_13204.2	0.316354
Sa_12684_2	-0.167807				Sa_22563_1	-0.279487				Sa_34554_12	0.26616				Sa_12961_1	-0.303823				Sa_18686.3	-0.327647				Sa_32650.2	-0.0129996				Sa_13235.1	0.0652857
Sa_12686_3	-0.0203474				Sa_22595_1	0.340249				Sa_34554_6	-0.0105516				Sa_12961_3	0.24876				Sa_18735.1	0.086091				Sa_33180.3	-0.24811				Sa_13237.1	-0.0470729
Sa_12716_1	-0.109348				Sa_22595_3	-0.336666				Sa_34581_3	-0.245161				Sa_12961_5	0.462428				Sa_18835.1	0.168301				Sa_33317.2	-0.178155				Sa_13237.2	-0.678451
Sa_12739_1	-0.0598406				Sa_22608_2	0.0111756				Sa_34693_1	0.122859				Sa_12966_3	0.136676				Sa_18863.1	-0.482327				Sa_33339.2	-0.897796				Sa_13244.2	-0.458475
Sa_12754_1	0.0347222				Sa_22615_3	-0.295681				Sa_34750_2	-0.413357				Sa_12966_5	-0.193759				Sa_1892.1	-0.0482287				Sa_33345.5	-0.155063				Sa_13244.7	-0.22249
Sa_12754_8	0.383275				Sa_22616_2	-0.21387				Sa_34908_1	0.297701				Sa_12969_2	-0.0391514				Sa_19014.4	0.343537				Sa_33565.2	0.355274				Sa_13244.9	0.0612245
Sa_12762_1	-0.177536				Sa_22848_8	-0.764516				Sa_34960_3	-0.113826				Sa_12998_2	-0.0955446				Sa_19059.7	-0.234015				Sa_33678.3	-0.658195				Sa_13255.2	-0.240826
Sa_12779_2	-0.090111				Sa_22968_4	-0.272689				Sa_35009_1	-0.080563				Sa_12998_3	-0.105573				Sa_19106.1	-0.502137				Sa_33770.4	0.0718007				Sa_13264.1	0.342391
Sa_12779_3	0.161871				Sa_22977_5	0.349843				Sa_35168_2	0.0638298				Sa_12998_4	-0.215305				Sa_19117.2	0.199005				Sa_33920.1	-0.54065				Sa_13264.2	0.212727
Sa_12779_4	0.338532				Sa_23173_2	-0.188969				Sa_35253_5	-0.265016				Sa_12998_5	0.246418				Sa_19119.1	-0.0348353				Sa_34067.4	-0.760331				Sa_13267.1	-0.188636
Sa_12779_5	-0.194259				Sa_23175_1	0.142298				Sa_35410_9	-0.370724				Sa_13006_1	0.0990991				Sa_19144.5	-0.426367				Sa_34091.8	-0.307489				Sa_13282.2	0.10989
Sa_12779_8	0.10473				Sa_2332_10	-0.208048				Sa_35743_2	-0.0337847				Sa_13026_1	0.0692641				Sa_19200.21	-0.50493				Sa_34145.5	-0.100453				Sa_13291.2	0.0385965
Sa_12781_3	0.232481				Sa_2332_5	-0.614966				Sa_35908_3	0.29703				Sa_13026_2	-0.0533063				Sa_19288.1	-0.19752				Sa_34158.1	-0.263229				Sa_133.9	-0.39899
Sa_12781_4	-0.827586				Sa_2332_9	0.419948				Sa_36496_1	0.0479452				Sa_13040_4	-0.565282				Sa_19293.5	-0.00750552				Sa_34160.3	0.306737				Sa_13302.6	-0.252235
Sa_12823_1	-0.273883				Sa_23357_4	-0.0173876				Sa_36506_2	-0.230681				Sa_13053_2	-0.182446				Sa_19297.1	0.0150746				Sa_34501.2	0.00151822				Sa_13310.4	-0.309047
Sa_12826_4	-0.0783366				Sa_23357_6	0.218754				Sa_36567_1	0.0189402				Sa_13089_12	0.024077				Sa_19304.4	0.0591746				Sa_34554.2	-0.694393				Sa_13314.4	0.201884
Sa_12828_1	0.341518				Sa_23357_7	0.284273				Sa_36728_1	-0.403192				Sa_13089_5	0.0275477				Sa_19340.2	-0.319577				Sa_34951.1	-0.111727				Sa_13314.7	0.155322
Sa_12829_6	0.336609				Sa_23367_2	-0.478329				Sa_36794_2	0.184946				Sa_13089_9	0.0523321				Sa_19340.3	-0.038382				Sa_35154.2	0.0622595				Sa_13314.9	-0.148314
Sa_12850_3	-0.0245847				Sa_23367_4	-0.738095				Sa_36808_2	-0.113807				Sa_13091_1	-0.0792015				Sa_19414.1	-0.0706974				Sa_35253.6	-0.373867				Sa_13322.2	-0.558052
Sa_12851_1	0.0396171				Sa_23420_1	-0.406613				Sa_36808_4	-0.0196146				Sa_13156_2	-0.171233				Sa_19418.1	0.0619142				Sa_35410.4	-0.246682				Sa_13382.6	0.432919
Sa_12868_3	-0.228721				Sa_23420_4	-0.0835722				Sa_37127_7	-0.119518				Sa_13167_2	-0.102614				Sa_19429.5	-0.923304				Sa_3546.1	-0.37959				Sa_13382.9	-0.0245358
Sa_12877_15	-0.285276				Sa_23470_7	0.187545				Sa_37346_4	-0.030303				Sa_13168_1	0.211909				Sa_1943.2	0.214173				Sa_35902.1	-0.22				Sa_13400.9	0.137791
Sa_12900_4	0.111418				Sa_23470_8	0.0221485				Sa_37816_2	-0.0795262				Sa_1317_3	-0.454073				Sa_19491.6	-0.253521				Sa_36120.1	-0.195212				Sa_13414.1	-0.166296
Sa_12900_6	-0.187084				Sa_23599_1	0.0857143				Sa_38274_2	-0.646825				Sa_13172_2	-0.38192				Sa_1950.4	-0.463768				Sa_36178.2	-0.20903				Sa_13415.4	0.626877
Sa_1291_1	0.280751				Sa_23624_1	-0.113037				Sa_38274_4	-0.204284				Sa_13178_1	-0.252306				Sa_1950.7	0.0649084				Sa_36324.1	-0.521312				Sa_13426.3	-0.850746
Sa_12921_4	0.266812				Sa_23687_1	-0.0181586				Sa_38321_4	-0.0341021				Sa_13187_2	-0.340166				Sa_19541.1	-0.214178				Sa_36337.1	-0.272665				Sa_13427.3	0.100304
Sa_12927_1	-0.110882				Sa_23717_1	-0.0627615				Sa_38335_5	-0.0653696				Sa_13187_3	-0.0818969				Sa_19605.5	0.0914286				Sa_36645.4	0.207602				Sa_13442.2	0.118781
Sa_12928_5	-0.260998				Sa_23793_1	-0.00613548				Sa_38351_2	0.0221239				Sa_13196_2	-0.196731				Sa_19747.15	-0.239304				Sa_36956.1	0.163333				Sa_13444.8	0.198394
Sa_12938_1	-0.243235				Sa_23793_3	0.544681				Sa_38367_2	-0.0922686				Sa_13215_1	-0.0438431				Sa_19747.9	-0.263027				Sa_36979.1	-0.264473				Sa_13477.3	-0.597257
Sa_12942_3	0.266254				Sa_23853_17	0.0393052				Sa_38513_1	-0.170149				Sa_13243_1	0.0508475				Sa_19751.1	0.0956455				Sa_37017.2	-0.180169				Sa_13486.1	-0.205802
Sa_12942_6	-0.776389				Sa_23875_2	-0.00933834				Sa_38513_3	-0.168904				Sa_13266_2	0.593617				Sa_19758.1	0.132446				Sa_37044.1	-0.224708				Sa_13497.1	-0.394589
Sa_12951_2	0.0633098				Sa_23875_5	0.254255				Sa_38627_5	-0.625514				Sa_13277_3	0.0708978				Sa_19801.1	0.00520405				Sa_37293.2	-0.256834				Sa_13507.2	0.101961
Sa_12972_1	0.254808				Sa_23877_3	-0.126277				Sa_38674_4	-0.438596				Sa_13291_3	-0.156788				Sa_19817.3	-0.64268				Sa_37320.3	-0.174603				Sa_13513.1	-0.165989
Sa_12975_2	-0.140394				Sa_23979_1	-0.310212				Sa_3872_4	-0.615242				Sa_13299_11	-0.18786				Sa_19817.4	-0.0605016				Sa_37495.2	0.230867				Sa_13522.2	0.0792079
Sa_12996_3	0.279543				Sa_23984_1	-0.559986				Sa_38959_1	-0.139591				Sa_13299_14	-0.232578				Sa_19875.3	-0.0478972				Sa_37799.1	-0.0675698				Sa_13531.2	-0.0614849
Sa_12996_4	0.498603				Sa_23984_3	-0.19386				Sa_39035_2	-0.0244726				Sa_13299_2	-0.463032				Sa_19876.1	0.0891729				Sa_3813.3	-0.240915				Sa_13538.1	-0.752016
Sa_12996_5	0.388704				Sa_24014_3	-0.117375				Sa_39035_3	-0.140681				Sa_13299_4	-0.203776				Sa_19929.4	0.263804				Sa_38159.1	-0.118901				Sa_13538.6	-0.330452
Sa_13010_4	-0.174286				Sa_24059_1	-0.54676				Sa_39044_4	-0.24408				Sa_13299_5	-0.0377747				Sa_20001.2	0.0417537				Sa_38272.2	0.193252				Sa_1355.2	-0.359971
Sa_13016_2	0.0542054				Sa_24145_5	0.383485				Sa_39078_2	-0.259969				Sa_133_8	-0.283002				Sa_20005.1	-0.0580569				Sa_3830.5	0.24183				Sa_13575.2	-0.00989255
Sa_13042_11	0.119241				Sa_24291_2	0.097739				Sa_39099_2	-0.1				Sa_13302_15	-0.371536				Sa_20023.6	-0.223188				Sa_38321.2	0.00539313				Sa_13579.3	-0.216983
Sa_13042_6	0.360614				Sa_24355_1	-0.14946				Sa_39228_4	-0.0468619				Sa_13310_3	0.421162				Sa_20061.1	0.0888252				Sa_38420.2	-0.0978162				Sa_13584.2	0.483051
Sa_13042_7	-0.163043				Sa_24383_2	-0.189937				Sa_39238_1	0.0682553				Sa_13348_4	-0.1722				Sa_20078.4	0.428128				Sa_38627.7	-0.93245				Sa_1359.2	0.127764
Sa_13059_1	-0.251144				Sa_24419_1	0.0057202				Sa_39333_3	0.268139				Sa_13382_4	-0.331909				Sa_20093.1	0.017373				Sa_38795.6	0.150073				Sa_13624.1	0.325739
Sa_13089_7	-0.30303				Sa_24491_1	-0.111605				Sa_39469_2	0.180082				Sa_13389_1	-0.305463				Sa_20099.4	0.296296				Sa_38923.1	0.317881				Sa_13624.2	-0.817039
Sa_13091_4	0.545315				Sa_24525_3	-0.358737				Sa_3962_1	0.00605986				Sa_13400_10	-0.0850557				Sa_20178.7	-0.627628				Sa_38927.4	0.113095				Sa_13633.6	0.110478
Sa_13092_4	-0.0939631				Sa_24546_2	-0.275571				Sa_39659_4	-0.0158392				Sa_13400_3	0.2109				Sa_20183.2	-0.700108				Sa_38934.1	-0.730047				Sa_13634.3	0.0304015
Sa_13140_1	0.0858006				Sa_24577_3	0.122768				Sa_39692_3	-0.412528				Sa_13400_5	0.173628				Sa_20215.2	0.290756				Sa_3918.1	0.0427308				Sa_13659.7	-0.145551
Sa_13167_3	0.0785992				Sa_24666_2	-0.0396429				Sa_40723_1	-0.132509				Sa_13415_5	-0.268764				Sa_20306.4	0.0471154				Sa_39228.1	0.203227				Sa_13671.2	0.0826552
Sa_13167_4	0.0416667				Sa_24772_9	0.23614				Sa_4127_5	-0.0125382				Sa_13433_1	-0.0459236				Sa_20306.5	-0.139785				Sa_39333.4	-0.432476				Sa_13677.1	-0.274725
Sa_1317_1	-0.132151				Sa_24805_3	-0.354342				Sa_41297_1	-0.773044				Sa_13435_1	-0.104783				Sa_20310.1	-0.152735				Sa_39904.1	0.0628571				Sa_13682.1	-0.326482
Sa_13172_1	0.169263				Sa_24854_3	-0.23432				Sa_41779_3	-0.848259				Sa_13444_10	-0.353535				Sa_20326.1	-0.273312				Sa_40382.1	-0.557225				Sa_13683.1	0.682303
Sa_13173_2	0.12114				Sa_24867_2	-0.202264				Sa_41874_1	0.020489				Sa_13444_3	-0.436782				Sa_20386.4	-0.19023				Sa_40398.1	-0.185764				Sa_13683.2	0.225028
Sa_13177_6	-0.153666				Sa_25067_7	-0.731055				Sa_4195_8	-0.00115854				Sa_13444_5	-0.759259				Sa_20457.3	0.230892				Sa_40467.2	-0.210797				Sa_13696.2	0.0514327
Sa_13193_2	-0.0741962				Sa_25121_4	-0.453913				Sa_4209_2	-0.274214				Sa_13444_9	-0.202564				Sa_20457.6	-0.567452				Sa_40521.2	-0.153676				Sa_13715.3	0.243121
Sa_13193_4	0.136103				Sa_25136_4	0.00393701				Sa_42108_1	-0.632653				Sa_13446_1	-0.0468713				Sa_20465.2	-0.0690021				Sa_40650.4	-0.123882				Sa_13765.6	-0.208597
Sa_13196_3	0.161411				Sa_25227_7	0.110245				Sa_42173_2	-0.421072				Sa_13446_2	-0.227599				Sa_20542.3	-0.165281				Sa_4066.7	0.104567				Sa_13765.7	0.286842
Sa_13204_3	-0.785714				Sa_25260_3	-0.176732				Sa_42324_2	-0.0998004				Sa_13446_4	-0.0684469				Sa_20582.1	-0.627698				Sa_40772.1	-0.629356				Sa_13765.8	0.350877
Sa_13244_5	0.0842566				Sa_25302_3	-0.505213				Sa_42474_2	0.357311				Sa_13447_2	0.0974576				Sa_20584.3	0.176515				Sa_4081.1	0.172577				Sa_13790.1	-0.378179
Sa_13244_6	0.188119				Sa_25393_1	0.18607				Sa_42620_1	0.184615				Sa_13459_2	-0.730659				Sa_20653.1	0.00174014				Sa_40867.2	-0.690949				Sa_13805.1	0.26332
Sa_13282_4	-0.458171				Sa_25425_1	0.18381				Sa_42629_1	-0.0259634				Sa_13459_7	-0.860972				Sa_20662.1	0.10101				Sa_41089.2	-0.398242				Sa_13811.7	0.0700827
Sa_13288_1	0.206969				Sa_25528_3	-0.11811				Sa_4265_1	0.105763				Sa_13467_2	0.324078				Sa_20662.4	-0.443718				Sa_41109.5	-0.216068				Sa_13814.2	-0.32337
Sa_13288_2	-0.342813				Sa_25566_7	-0.0774112				Sa_42689_3	-0.206585				Sa_13476_2	-0.482621				Sa_20662.6	-0.454489				Sa_41150.3	-0.614402				Sa_13827.4	-0.213742
Sa_13299_6	0.154412				Sa_25582_1	-0.0980952				Sa_427_3	0.142174				Sa_13516_3	-0.269653				Sa_20670.1	0.141975				Sa_4159.1	0.133333				Sa_13830.1	0.254848
Sa_13302_1	-0.0163852				Sa_25670_1	-0.38207				Sa_42744_1	0.131				Sa_13522_3	0.0765441				Sa_20766.2	0.161894				Sa_41669.1	-0.329389				Sa_13833.7	-0.0253012
Sa_13302_14	0.22236				Sa_25715_1	-0.0300179				Sa_42813_5	-0.0524345				Sa_13538_3	-0.173734				Sa_20770.3	0.0913478				Sa_42064.1	0.205556				Sa_13847.4	0.136054
Sa_13302_3	-0.205779				Sa_2573_2	-0.254065				Sa_42997_2	-0.939394				Sa_1355_3	-0.172291				Sa_20824.3	-0.388089				Sa_4207.1	-0.0835564				Sa_13848.4	-0.646451
Sa_13302_7	-0.321622				Sa_25774_4	0.281333				Sa_43_4	-0.302676				Sa_1361_1	-0.854766				Sa_20880.4	-0.296055				Sa_4236.3	-0.0194049				Sa_13849.2	0.175793
Sa_13307_3	0.0126954				Sa_25847_3	-0.773649				Sa_43051_1	-0.466327				Sa_13633_2	0.091214				Sa_20943.2	0.124709				Sa_42640.11	-0.34971				Sa_13849.3	-0.164905
Sa_13310_5	-0.716899				Sa_25877_1	0.0149701				Sa_4365_4	-0.06375				Sa_13638_1	0.344783				Sa_20948.3	-0.515206				Sa_4266.1	0.467716				Sa_13854.1	0.119427
Sa_13314_2	-0.177897				Sa_25934_1	-0.246914				Sa_43796_1	0.0801323				Sa_13651_1	0.0120042				Sa_20967.3	-0.121656				Sa_4266.2	-0.00567721				Sa_13855.3	0.275626
Sa_13314_3	-0.0186175				Sa_25940_5	0.530864				Sa_43803_13	0.440678				Sa_13671_1	-0.260234				Sa_20999.2	0.163394				Sa_42753.1	-0.134468				Sa_13855.5	0.0809859
Sa_13374_2	-0.79717				Sa_25961_4	0.526888				Sa_44319_1	-0.0481546				Sa_13671_3	0.0783582				Sa_20999.3	-0.110769				Sa_42774.1	-0.0788863				Sa_13878.3	0.585837
Sa_13382_7	0.495468				Sa_26026_5	0.417323				Sa_4451_2	0.0850028				Sa_13671_5	-0.0668643				Sa_21048.3	-0.241504				Sa_42813.2	-0.429768				Sa_13881.2	0.282051
Sa_13382_8	-0.196184				Sa_26065_3	0.130754				Sa_4480_1	0.186757				Sa_13690_2	0.024408				Sa_21048.7	-0.758621				Sa_42887.1	0.247477				Sa_13898.1	-0.262255
Sa_13400_2	0.243766				Sa_26163_1	-0.0805763				Sa_4483_5	-0.422574				Sa_13715_8	-0.0996835				Sa_21091.3	-0.724485				Sa_42906.3	-0.671469				Sa_13903.2	0.0359447
Sa_13400_4	0.163043				Sa_26163_2	0.111601				Sa_4491_9	0.00222618				Sa_13722_1	-0.315795				Sa_21091.5	-0.440141				Sa_4315.2	0.290655				Sa_13918.1	0.0512637
Sa_13400_8	-0.839844				Sa_26173_3	0.0026194				Sa_4511_3	-0.25195				Sa_13731_3	-0.0744916				Sa_21091.9	0.411732				Sa_4315.3	-0.38641				Sa_13944.1	-0.41781
Sa_13415_2	-0.666667				Sa_26232_2	0.17008				Sa_4522_3	0.0558189				Sa_13765_10	0.0102446				Sa_21097.2	-0.798611				Sa_43190.6	-0.612903				Sa_13948.1	-0.3087
Sa_13422_4	0.131953				Sa_26242_3	0.274368				Sa_4522_6	-0.320043				Sa_13765_12	0.000775528				Sa_21101.4	-0.478741				Sa_4330.7	0.146657				Sa_13957.2	-0.412208
Sa_13426_1	-0.347696				Sa_26334_1	0.0767081				Sa_45435_1	0.220936				Sa_13765_2	-0.889744				Sa_21140.2	0.244789				Sa_43331.1	0.317276				Sa_13968.1	0.142442
Sa_13444_4	0.0193015				Sa_26393_1	0.40163				Sa_45537_1	-0.523661				Sa_13765_3	-0.77694				Sa_21156.3	-0.49592				Sa_4345.1	0.0738855				Sa_13978.1	-0.159142
Sa_13454_1	-0.103069				Sa_26398_1	-0.314552				Sa_45556_2	0.153865				Sa_13767_4	-0.1367				Sa_21168.1	-0.16347				Sa_43867.1	0.0384615				Sa_13978.2	-0.852941
Sa_13459_1	0.147005				Sa_26488_2	-0.0521505				Sa_4564_2	0.0707602				Sa_13768_1	0.396321				Sa_21198.3	0.0626781				Sa_4418.5	-0.825618				Sa_13981.5	0.0148731
Sa_13468_3	0.00931463				Sa_26499_3	-0.137915				Sa_46343_9	-0.681592				Sa_13793_2	-0.197274				Sa_21218.4	-0.12493				Sa_443.3	-0.0310751				Sa_13985.2	0.0148491
Sa_13492_1	-0.319005				Sa_26499_5	-0.257895				Sa_46487_2	-0.163857				Sa_13811_3	0.120202				Sa_21224.1	-0.555961				Sa_44462.1	-0.614194				Sa_14059.1	0.0125
Sa_13496_2	-0.0109295				Sa_26617_2	-0.0981735				Sa_46487_5	-0.158402				Sa_13813_2	-0.395073				Sa_21224.7	0.201477				Sa_44827.1	0.0202927				Sa_14062.1	0.0894661
Sa_13498_2	-0.308954				Sa_26617_4	-0.0910054				Sa_46649_3	0.056713				Sa_13813_3	-0.275103				Sa_21306.6	-0.0529774				Sa_45170.1	0.165644				Sa_14068.2	0.0598478
Sa_13511_1	0.148692				Sa_26644_3	-0.195157				Sa_46649_7	-0.0313638				Sa_13813_5	-0.333494				Sa_21306.9	-0.228409				Sa_45269.1	-0.665633				Sa_14075.1	0.116901
Sa_13516_4	-0.168864				Sa_26683_3	-0.736631				Sa_4665_2	0.278195				Sa_13827_1	-0.29868				Sa_21334.3	-0.628752				Sa_45452.3	-0.53361				Sa_14091.1	-0.250533
Sa_13522_1	-0.000369276				Sa_26699_1	0.0292359				Sa_4665_6	-0.299909				Sa_13827_2	-0.426829				Sa_21358.4	-0.111814				Sa_4562.11	-0.0824773				Sa_1410.2	-0.283019
Sa_13546_3	-0.746269				Sa_268_10	-0.0752764				Sa_47_3	-0.098033				Sa_13847_8	0.233221				Sa_21418.1	-0.0600629				Sa_45720.2	0.0616034				Sa_14102.6	0.180252
Sa_13546_4	-0.367751				Sa_26926_5	-0.511306				Sa_4734_1	-0.0248718				Sa_13851_2	-0.0765795				Sa_21446.2	-0.247665				Sa_4574.2	0.0937517				Sa_14109.5	-0.0274987
Sa_13575_4	0.330401				Sa_27_2	0.12872				Sa_4757_1	-0.25908				Sa_13865_2	-0.067931				Sa_21457.3	-0.1327				Sa_4613.3	-0.062406				Sa_14143.3	0.021135
Sa_13575_5	0.098655				Sa_27080_2	0.151335				Sa_4774_2	0.00651303				Sa_13871_2	0.264856				Sa_21493.2	-0.374116				Sa_46371.2	-0.42016				Sa_14143.6	-0.0253941
Sa_13579_2	0.0485159				Sa_27140_2	-0.0124661				Sa_47818_1	-0.0486243				Sa_13883_2	-0.0825112				Sa_21557.4	-0.217778				Sa_46371.4	-0.666667				Sa_14143.9	-0.771451
Sa_13584_1	-0.173233				Sa_27191_3	-0.0748996				Sa_47900_2	-0.156917				Sa_13890_1	-0.370637				Sa_216.2	-0.743371				Sa_4660.17	0.0610611				Sa_14147.5	-0.0396584
Sa_13598_5	-0.120181				Sa_27210_4	-0.052693				Sa_4816_3	-0.323776				Sa_13890_2	0.0468204				Sa_21602.5	-0.206448				Sa_4746.10	-0.0163573				Sa_14159.1	0.148227
Sa_13613_1	-0.250633				Sa_27224_3	-0.315145				Sa_4835_10	-0.388392				Sa_13916_2	-0.128653				Sa_21639.2	0.308044				Sa_47551.4	0.0513736				Sa_14170.5	0.188917
Sa_13632_1	0.0779221				Sa_27224_7	-0.472121				Sa_48454_1	-0.846831				Sa_13922_1	-0.283305				Sa_21686.4	-0.69821				Sa_47759.1	-0.718511				Sa_14189.3	0.262887
Sa_13633_3	-0.193987				Sa_27255_2	-0.0111456				Sa_48816_1	0.0619048				Sa_13934_2	0.0956581				Sa_21686.5	0.149826				Sa_48164.3	-0.31016				Sa_14192.1	-0.0218115
Sa_13633_5	-0.0381921				Sa_27286_4	-0.751144				Sa_4932_1	-0.0469126				Sa_13934_3	0.181818				Sa_21743.2	0.0964331				Sa_4826.9	0.0672043				Sa_14195.5	0.28972
Sa_13659_2	-0.0919831				Sa_27322_1	-0.146176				Sa_4991_3	-0.503986				Sa_13948_4	0.254591				Sa_21944.3	-0.521915				Sa_4838.4	-0.220927				Sa_1422.3	-0.0950683
Sa_13662_3	0.326389				Sa_27480_2	0.0977918				Sa_503_2	0.178419				Sa_13957_1	-0.362832				Sa_21993.2	0.66468				Sa_484.4	0.207607				Sa_14248.3	-0.32154
Sa_13663_5	0.0359066				Sa_27516_3	-0.577151				Sa_50329_1	-0.104922				Sa_13967_1	-0.485722				Sa_22082.2	0.108475				Sa_49127.1	0.147031				Sa_14263.2	-0.608903
Sa_13688_1	-0.0178241				Sa_27582_1	0.091065				Sa_52057_4	0.209024				Sa_13993_1	0.144068				Sa_22154.6	-0.0995298				Sa_49148.1	0.0263754				Sa_14272.1	-0.0395683
Sa_13690_4	0.0765306				Sa_27600_2	0.0450023				Sa_52076_2	-0.427856				Sa_14_2	-0.579172				Sa_2219.3	-0.481818				Sa_49596.4	-0.155717				Sa_14307.1	-0.93007
Sa_13692_2	-0.43625				Sa_27719_4	0.0805153				Sa_5229_8	-0.122167				Sa_14016_2	-0.116722				Sa_22243.2	-0.426108				Sa_49627.2	-0.000165017				Sa_14309.1	-0.197226
Sa_137_1	0.000626305				Sa_27765_2	-0.122163				Sa_52479_2	-0.0173913				Sa_14069_1	0.0914286				Sa_22245.2	0.225259				Sa_50225.1	0.591398				Sa_14309.4	-0.0245489
Sa_13715_10	0.670732				Sa_2777_1	0.377581				Sa_52951_1	-0.307487				Sa_14072_3	0.21692				Sa_22288.1	0.125656				Sa_5050.1	-0.206431				Sa_14333.1	-0.0716193
Sa_13731_1	0.0103106				Sa_27820_1	-0.0236721				Sa_53259_3	-0.362121				Sa_14079_3	0.0472617				Sa_22293.2	0.0217194				Sa_50808.1	0.111627				Sa_14360.1	-0.563758
Sa_13731_2	0.159354				Sa_27920_1	-0.2343				Sa_53441_2	-0.0111455				Sa_14082_5	-0.0586861				Sa_22299.4	-0.415213				Sa_50828.1	-0.746853				Sa_14367.1	-0.918567
Sa_13761_1	-0.28805				Sa_27920_2	0.0310915				Sa_53825_1	0.336177				Sa_14095_2	-0.0213816				Sa_22312.5	-0.0892483				Sa_5111.6	-0.0175				Sa_14367.10	-0.14346
Sa_13762_2	-0.175333				Sa_28012_4	-0.266423				Sa_53831_2	0.0701754				Sa_14102_2	0.0504866				Sa_22313.5	-0.231054				Sa_5133.5	-0.0086225				Sa_14382.2	-0.483008
Sa_13765_1	-0.174501				Sa_28186_11	0.254833				Sa_5391_1	-0.198774				Sa_14109_3	-0.859779				Sa_22313.8	0.362319				Sa_5159.2	-0.227798				Sa_14396.3	-0.77037
Sa_13765_13	-0.280814				Sa_28230_3	-0.0995819				Sa_53952_3	0.380244				Sa_14109_4	0.233425				Sa_22372.2	-0.0644796				Sa_51594.1	-0.806008				Sa_14396.5	0.0694669
Sa_13765_4	0.150943				Sa_28281_2	0.0766595				Sa_5434_1	0.262403				Sa_14126_3	-0.520418				Sa_22393.2	0.20743				Sa_5177.1	-0.101064				Sa_14410.10	0.416185
Sa_13765_5	-0.171096				Sa_28286_1	0.152284				Sa_54490_2	0.193785				Sa_14132_1	-0.115215				Sa_22416.2	-0.129282				Sa_5188.2	-0.0206497				Sa_14410.7	0.0646128
Sa_13765_9	-0.216361				Sa_284_3	0.250585				Sa_55075_2	0.235331				Sa_14132_2	-0.67766				Sa_22487.1	-0.223793				Sa_52248.2	-0.16129				Sa_14411.2	0.0690476
Sa_13797_1	-0.342234				Sa_28482_1	0.399371				Sa_5669_2	0.116928				Sa_14137_2	-0.219555				Sa_22502.5	-0.327858				Sa_5229.5	-0.0476536				Sa_14421.4	0.103593
Sa_13797_3	-0.451027				Sa_28482_2	0.222222				Sa_5691_2	-0.220588				Sa_14137_3	-0.258186				Sa_22506.2	0.0558659				Sa_5235.2	-0.0695652				Sa_14422.1	0.0933333
Sa_1380_2	-0.804124				Sa_28561_5	-0.817638				Sa_570_2	-0.451779				Sa_14142_3	-0.568368				Sa_22519.3	-0.564889				Sa_5257.1	-0.0818182				Sa_14428.3	-0.162891
Sa_13809_2	-0.0576136				Sa_28561_7	-0.148999				Sa_5725_11	-0.519339				Sa_14142_4	-0.134746				Sa_2255.2	-0.0544758				Sa_52652.1	-0.0478682				Sa_14428.4	-0.354354
Sa_13811_1	0.152644				Sa_28583_2	0.0657607				Sa_5725_9	-0.63339				Sa_14147_3	-0.117316				Sa_2255.7	0.0843698				Sa_52731.8	-0.0986043				Sa_14502.4	-0.0264064
Sa_13811_4	0.261174				Sa_28598_2	-0.0642713				Sa_5726_5	-0.577236				Sa_14147_6	-0.146667				Sa_2258.1	-0.652489				Sa_52920.5	-0.0643438				Sa_1451.7	-0.238869
Sa_13811_6	0.132143				Sa_28695_2	-0.128049				Sa_5732_10	0.425163				Sa_14165_3	0.119348				Sa_22625.1	0.0740231				Sa_5304.1	0.129534				Sa_14517.1	-0.00482157
Sa_13811_8	-0.0769231				Sa_28727_3	0.209854				Sa_5750_3	-0.197291				Sa_14167_4	-0.252029				Sa_22632.1	-0.0920518				Sa_53159.1	0.0690738				Sa_14517.7	-0.0144378
Sa_13832_4	0.066426				Sa_28948_6	-0.944744				Sa_5817_4	-0.235078				Sa_14167_5	-0.11847				Sa_22637.3	-0.328916				Sa_532.2	-0.1563				Sa_14519.15	-0.244113
Sa_13833_3	-0.341615				Sa_28981_5	-0.342572				Sa_5819_3	-0.219917				Sa_14168_1	-0.730838				Sa_22677.3	-0.231638				Sa_5362.4	-0.126699				Sa_14519.18	-0.416667
Sa_13833_5	0.0555802				Sa_28993_6	0.0777778				Sa_5844_5	-0.539392				Sa_14168_2	-0.258835				Sa_22719.6	-0.069045				Sa_53741.3	0.0047619				Sa_14519.20	0.168142
Sa_13843_1	-0.694215				Sa_29000_2	0.273264				Sa_5844_7	0.253532				Sa_14170_2	-0.436894				Sa_22904.2	0.0542683				Sa_5386.7	0.0844247				Sa_14519.7	0.0840783
Sa_13849_1	-0.129361				Sa_29030_2	-0.0684884				Sa_5849_2	-0.297509				Sa_14179_2	0.0638954				Sa_22947.2	0.063541				Sa_54015.1	-0.110102				Sa_14524.1	0.184466
Sa_13851_4	0.00947547				Sa_29209_1	0.212294				Sa_5927_2	-0.156327				Sa_14187_1	0.172416				Sa_22948.1	-0.497204				Sa_54057.4	0.036036				Sa_14525.2	-0.321359
Sa_13853_1	-0.0814485				Sa_29322_5	-0.290977				Sa_5999_4	0.185714				Sa_14195_6	0.153846				Sa_22955.1	-0.205062				Sa_54423.2	-0.23214				Sa_14536.1	0.192865
Sa_1386_2	-0.0533333				Sa_29399_1	-0.129006				Sa_6121_1	-0.0332268				Sa_14209_1	-0.155975				Sa_22963.2	-0.437304				Sa_55073.1	-0.292774				Sa_14562.3	-0.300897
Sa_1386_4	-0.450481				Sa_29459_1	-0.353888				Sa_614_5	-0.0672316				Sa_14249_2	-0.3777				Sa_22997.2	-0.0099532				Sa_55187.1	-0.478464				Sa_14564.4	-0.508163
Sa_13866_5	-0.344048				Sa_29595_1	0.180672				Sa_6201_4	0.165545				Sa_14249_3	-0.15251				Sa_23035.2	-0.066416				Sa_5633.1	0.101459				Sa_14564.8	-0.865435
Sa_13881_3	0.327213				Sa_29882_2	0.234704				Sa_6383_2	-0.509852				Sa_14249_4	-0.295093				Sa_23073.2	-0.0420657				Sa_5726.9	0.367908				Sa_14566.2	0.0508339
Sa_13881_4	-0.52589				Sa_29883_3	0.335013				Sa_6413_2	-0.131323				Sa_14249_5	-0.287645				Sa_23095.1	0.276762				Sa_5731.3	0.00699513				Sa_14566.4	-0.253724
Sa_13916_1	-0.245323				Sa_29961_6	-0.0409091				Sa_6441_2	0.221445				Sa_14249_6	0.107011				Sa_23110.6	-0.132335				Sa_5732.3	-0.394754				Sa_1457.2	-0.194161
Sa_13917_1	-0.231593				Sa_29973_1	0.102302				Sa_6447_2	-0.103578				Sa_14257_1	0.0439024				Sa_23120.2	-0.0625525				Sa_5754.1	0.169255				Sa_14580.5	-0.321029
Sa_13922_3	-0.142702				Sa_29991_1	-0.0801473				Sa_6461_2	-0.403785				Sa_14262_2	0.185428				Sa_23141.2	0.134075				Sa_5767.1	0.137045				Sa_14591.1	-0.203085
Sa_13932_5	0.0504065				Sa_30034_2	0.133567				Sa_6498_3	-0.119577				Sa_14268_1	0.136311				Sa_23162.4	-0.232673				Sa_5881.6	-0.0506393				Sa_14592.1	0.0169168
Sa_13932_8	0.043956				Sa_30041_4	0.264957				Sa_6524_5	0.333382				Sa_14268_2	-0.121522				Sa_23249.1	0.131245				Sa_6062.1	-0.171281				Sa_14607.3	-0.334628
Sa_13955_1	-0.254215				Sa_30062_2	-0.103922				Sa_6549_2	-0.189126				Sa_14275_4	-0.728288				Sa_23283.10	0.0659539				Sa_6068.1	-0.260451				Sa_14613.3	0.17608
Sa_13955_2	0.0872727				Sa_30266_2	-0.405183				Sa_6692_3	-0.126829				Sa_14283_2	0.256219				Sa_23283.2	-0.371525				Sa_6071.10	-0.295704				Sa_14613.5	-0.317596
Sa_13966_5	-0.386269				Sa_30504_3	0.324947				Sa_6750_1	-0.211729				Sa_14285_1	0.109995				Sa_23283.4	0.215919				Sa_614.4	-0.566797				Sa_14613.6	-0.438827
Sa_13981_6	-0.426017				Sa_30518_1	-0.649899				Sa_6766_2	0.0223652				Sa_1429_1	0.117177				Sa_23283.8	-0.399443				Sa_6149.2	-0.0157957				Sa_14640.1	0.151335
Sa_14016_1	-0.040989				Sa_30608_2	-0.164203				Sa_6803_7	0.0778576				Sa_14304_4	-0.140469				Sa_2332.7	-0.409009				Sa_6157.6	-0.876957				Sa_14645.1	0.25
Sa_14019_1	-0.014001				Sa_30688_3	-0.531148				Sa_6838_2	-0.0963964				Sa_14309_5	-0.0341634				Sa_23320.2	0.473616				Sa_6235.3	-0.118223				Sa_14645.4	0.189893
Sa_14045_5	-0.377266				Sa_30787_1	-0.134266				Sa_689_8	0.24507				Sa_14318_4	-0.217088				Sa_23357.11	0.0515852				Sa_6281.1	-0.131509				Sa_1466.2	-0.0900621
Sa_14045_6	-0.272519				Sa_30787_2	0.0739478				Sa_689_9	0.195599				Sa_14341_2	0.00503947				Sa_23357.14	-0.0786838				Sa_6461.5	0.216295				Sa_14663.2	-0.453917
Sa_14059_2	0.174541				Sa_30787_3	-0.252304				Sa_6947_2	0.230686				Sa_14344_2	0.281906				Sa_23367.10	-0.774272				Sa_6544.3	0.0973289				Sa_14680.2	-0.3685
Sa_14072_1	-0.0680234				Sa_30915_2	-0.153561				Sa_701_11	-0.0833333				Sa_14360_4	-0.264902				Sa_23409.3	-0.369249				Sa_6594.1	0.0185844				Sa_14682.4	-0.21383
Sa_14072_2	0.141869				Sa_30961_1	0.000444148				Sa_701_8	0.191682				Sa_14367_11	0.172222				Sa_23410.1	-0.0310606				Sa_6622.1	-0.260138				Sa_14682.6	-0.114271
Sa_14084_3	0.300847				Sa_30961_2	0.111557				Sa_7065_2	-0.150579				Sa_14367_12	-0.866667				Sa_23420.3	-0.412863				Sa_6648.13	-0.327756				Sa_14697.1	0.323529
Sa_14109_1	-0.247739				Sa_30968_6	-0.0837511				Sa_7203_3	-0.0940476				Sa_14367_2	-0.388182				Sa_23421.3	-0.0265221				Sa_6699.11	-0.035				Sa_14704.4	-0.173813
Sa_14109_10	0.381067				Sa_31052_4	0.111614				Sa_7416_3	0.00167084				Sa_14367_3	-0.826004				Sa_23421.5	-0.0884354				Sa_6708.1	0.0483509				Sa_14740.1	0.0764993
Sa_14109_9	0.114821				Sa_31201_1	-0.0160839				Sa_7509_3	-0.279786				Sa_14367_8	0.274821				Sa_23421.6	-0.391363				Sa_6732.11	-0.0327553				Sa_1475.2	-0.76006
Sa_14116_1	-0.15339				Sa_31261_3	-0.0432277				Sa_7544_3	-0.582543				Sa_1439_1	0.0254523				Sa_23480.3	-0.456691				Sa_6752.3	-0.326147				Sa_14761.2	0.19544
Sa_14121_2	-0.542005				Sa_31485_2	-0.66954				Sa_761_8	0.002574				Sa_14396_7	-0.0513663				Sa_23501.8	0.592118				Sa_6777.6	-0.533993				Sa_14777.4	0.180495
Sa_14142_1	0.187023				Sa_31534_1	-0.321162				Sa_761_9	0.141971				Sa_14402_1	-0.138683				Sa_23726.3	-0.49856				Sa_6786.3	-0.250726				Sa_14796.2	-0.206254
Sa_14143_1	0.432927				Sa_31690_4	-0.150454				Sa_7637_6	0.12551				Sa_14409_3	-0.202796				Sa_23736.2	0.0412371				Sa_6818.3	0.422222				Sa_14805.1	-0.200767
Sa_14143_5	-0.0231556				Sa_31734_2	-0.0651815				Sa_7660_5	0.179555				Sa_14410_11	-0.170359				Sa_23749.5	-0.670668				Sa_6827.1	0.0403536				Sa_14811.4	-0.242195
Sa_14143_7	0.137615				Sa_31758_7	0.188529				Sa_7744_1	-0.300417				Sa_14410_5	-0.316795				Sa_23763.4	0.123291				Sa_6829.5	-0.155769				Sa_14811.6	-0.516585
Sa_14153_1	-0.846154				Sa_319_1	0.112663				Sa_7766_1	-0.293676				Sa_14410_6	0.0632107				Sa_23763.6	-0.00794251				Sa_6896.3	0.0158671				Sa_14848.2	0.0972516
Sa_14159_3	0.017343				Sa_31948_2	0.153061				Sa_7788_1	0.198948				Sa_14414_3	-0.231076				Sa_23853.12	0.106058				Sa_6931.2	-0.05764				Sa_14848.3	-0.660511
Sa_14165_2	0.0473433				Sa_32012_2	-0.364815				Sa_7873_9	0.0513798				Sa_14415_1	-0.253076				Sa_23853.19	0.030663				Sa_6946.2	0.0691763				Sa_14854.1	-0.181356
Sa_14167_3	0.0455083				Sa_32103_2	-0.23				Sa_7923_1	-0.089747				Sa_14428_2	-0.0644295				Sa_23853.7	0.0859321				Sa_701.17	-0.424867				Sa_14856.3	-0.8998
Sa_14167_6	-0.377256				Sa_32551_1	0.056437				Sa_8140_1	0.151466				Sa_14447_3	-0.798942				Sa_23857.2	-0.0898305				Sa_7035.2	0.288136				Sa_14911.5	0.335582
Sa_14170_1	0.0780142				Sa_32571_3	-0.100608				Sa_8251_5	0.100522				Sa_14458_1	0.0329354				Sa_23867.1	-0.457831				Sa_7137.5	0.126016				Sa_14911.8	-0.639932
Sa_14170_4	-0.334829				Sa_32613_6	0.0636628				Sa_831_4	-0.191246				Sa_14482_1	0.0951642				Sa_23872.1	0.0813793				Sa_7144.3	-0.132184				Sa_14920.1	-0.262568
Sa_14175_1	0.0158287				Sa_32698_1	-0.0377358				Sa_8517_10	-0.390613				Sa_14483_4	-0.0022508				Sa_23929.1	0.0835118				Sa_7235.3	0.0241729				Sa_14936.2	-0.255856
Sa_14189_4	0.0879121				Sa_32725_2	0.0575245				Sa_8561_1	0.0558612				Sa_14485_2	-0.253406				Sa_23992.2	-0.691646				Sa_7385.1	-0.194251				Sa_14936.3	0.221445
Sa_14199_2	-0.0706897				Sa_32895_2	-0.100977				Sa_8665_2	0.0962963				Sa_14503_6	-0.600414				Sa_24010.1	0.615108				Sa_7405.2	0.0758929				Sa_1494.2	-0.0290859
Sa_14216_1	0.250029				Sa_32988_3	0.400442				Sa_8730_3	-0.0351829				Sa_1451_8	-0.0239437				Sa_24031.1	-0.606894				Sa_7424.4	-0.135294				Sa_14944.1	-0.143297
Sa_14216_3	0.289688				Sa_32988_5	-0.167755				Sa_8744_1	-0.00150209				Sa_14517_5	-0.276836				Sa_24149.1	-0.273154				Sa_7434.2	-0.194788				Sa_14958.1	0.297872
Sa_14240_2	-0.0161783				Sa_33_16	-0.0907246				Sa_8805_7	0.0254453				Sa_14517_8	0.0212087				Sa_24172.2	-0.00598717				Sa_7434.6	-0.0373511				Sa_14971.3	-0.0922925
Sa_14248_2	-0.277826				Sa_33_18	0.0832384				Sa_8884_2	-0.213389				Sa_14519_9	0.437677				Sa_24172.4	0.189778				Sa_7678.1	-0.0370622				Sa_14981.2	0.165306
Sa_1426_2	0.27193				Sa_33411_4	-0.0848214				Sa_8999_5	0.0891608				Sa_14546_1	-0.129114				Sa_24185.2	0.0355987				Sa_778.3	-0.12318				Sa_1499.4	0.0279101
Sa_14262_1	0.159363				Sa_33601_5	-0.805031				Sa_9122_2	-0.743289				Sa_14549_4	0.114458				Sa_24186.1	-0.38162				Sa_778.4	0.0514593				Sa_15.1	0.404127
Sa_14296_1	0.0333485				Sa_33618_6	-0.141667				Sa_9122_6	-0.483861				Sa_14552_6	-0.378752				Sa_24289.2	-0.120495				Sa_7807.2	-0.0874794				Sa_15011.1	-0.552743
Sa_14317_2	0.121014				Sa_33641_1	-0.238698				Sa_9208_1	-0.388889				Sa_14558_1	-0.191618				Sa_24302.1	0.124286				Sa_7873.5	-0.56088				Sa_15012.2	0.255025
Sa_14317_4	0.147566				Sa_33679_5	-0.357143				Sa_9216_9	0.272669				Sa_14559_1	0.0840635				Sa_24305.1	0.241935				Sa_7895.3	-0.338068				Sa_15023.2	-0.472632
Sa_14327_1	0.136213				Sa_33723_2	-0.259173				Sa_9217_3	-0.553265				Sa_14559_2	-0.0180703				Sa_24319.2	-0.0800628				Sa_7895.6	-0.0545024				Sa_15034.2	-0.365772
Sa_14356_1	-0.192771				Sa_33852_1	-0.168635				Sa_9239_5	-0.158272				Sa_14562_1	0.30888				Sa_24420.2	0.0758595				Sa_7896.5	0.293968				Sa_15034.3	0.11042
Sa_14360_2	0.338534				Sa_33920_4	-0.446453				Sa_9296_4	0.296273				Sa_14562_2	-0.177451				Sa_24500.3	0.0379113				Sa_8015.1	-0.506706				Sa_15036.1	-0.530612
Sa_14367_4	0.297125				Sa_33947_1	0.0541535				Sa_9342_6	-0.148399				Sa_14562_5	-0.134912				Sa_24602.3	-0.370919				Sa_802.2	-0.0586854				Sa_15036.2	0.110169
Sa_14367_5	0.0606806				Sa_33965_3	0.248804				Sa_9394_8	0.157837				Sa_14580_2	-0.208333				Sa_24725.3	-0.196598				Sa_809.1	0.0240157				Sa_15038.2	-0.0390871
Sa_14371_3	-0.0143279				Sa_34130_3	-0.223645				Sa_9398_7	-0.20301				Sa_14604_3	0.0762238				Sa_24834.1	-0.103471				Sa_831.2	-0.660452				Sa_15055.1	-0.0909693
Sa_14396_2	0.176941				Sa_34145_4	0.369404				Sa_9400_7	0.331567				Sa_14629_2	-0.325175				Sa_24834.3	-0.0613379				Sa_8357.1	-0.101245				Sa_15056.1	-0.190083
Sa_14398_2	0.046875				Sa_34302_2	0.234028				Sa_9478_1	-0.134791				Sa_14645_5	-0.185164				Sa_24880.2	-0.422014				Sa_8375.3	-0.136513				Sa_15056.2	-0.163144
Sa_14410_4	0.242248				Sa_34314_4	-0.62137				Sa_9538_2	-0.00604324				Sa_14647_3	-0.0835598				Sa_24885.1	-0.460993				Sa_8393.5	-0.404386				Sa_15060.1	0.0547945
Sa_14410_8	0.114213				Sa_34554_12	0.26616				Sa_9541_5	0.0615256				Sa_14648_1	-0.163792				Sa_249.2	-0.135392				Sa_8399.13	-0.222912				Sa_15063.6	-0.360058
Sa_14444_6	0.0232909				Sa_34581_3	-0.245161				Sa_9564_2	-0.0790799				Sa_14658_1	-0.140909				Sa_24939.1	-0.0886121				Sa_8399.7	-0.433995				Sa_15063.7	0.418803
Sa_14483_2	-0.10101				Sa_34641_1	-0.148478				Sa_9705_1	0.0422067				Sa_1466_3	-0.495966				Sa_24944.1	-0.150495				Sa_8411.2	0.20407				Sa_15078.2	-0.447965
Sa_14502_1	-0.902613				Sa_34716_1	0.0370873				Sa_974_1	-0.0694581				Sa_14661_2	0.0326662				Sa_24948.6	-0.289297				Sa_8529.1	-0.0430169				Sa_1509.6	-0.418994
Sa_14503_2	-0.258838				Sa_34750_2	-0.413357				Sa_9781_1	0.258315				Sa_14676_2	-0.700917				Sa_24987.4	-0.802239				Sa_8603.2	0.024065				Sa_15099.3	0.273486
Sa_1451_1	-0.111863				Sa_34907_2	-0.0578003				Sa_9789_1	-0.277095				Sa_14679_2	-0.0288146				Sa_25048.4	-0.388889				Sa_8680.1	-0.25485				Sa_1512.2	-0.482456
Sa_1451_3	-0.224687				Sa_34960_3	-0.113826				Sa_9832_4	-0.186147				Sa_14686_1	-0.0194623				Sa_25048.5	-0.33629				Sa_8723.2	0.201479				Sa_15126.3	-0.02634
Sa_1451_6	-0.624869				Sa_34986_1	0.0480197				Sa_9837_5	0.114286				Sa_14688_1	-0.040623				Sa_25064.4	-0.440349				Sa_8758.1	-0.0479059				Sa_15130.5	-0.133162
Sa_14517_3	0.283828				Sa_35009_1	-0.080563				Sa_9957_15	-0.0690559				Sa_14704_2	-0.188393				Sa_25067.6	-0.00811688				Sa_8802.2	-0.224873				Sa_15135.2	0.0200669
Sa_14519_10	-0.310133				Sa_35173_7	-0.175532									Sa_14720_1	0.0324755				Sa_25090.1	-0.765018				Sa_8872.2	-0.201143				Sa_15142.3	-0.187773
Sa_14519_14	0.121464				Sa_35253_5	-0.265016									Sa_14734_1	-0.589588				Sa_25106.3	0.0597015				Sa_8915.2	-0.0327543				Sa_15165.1	-0.00270218
Sa_14519_19	-0.666285				Sa_35354_1	0.0175612									Sa_14740_2	-0.000627746				Sa_25244.3	-0.394541				Sa_8939.2	0.182907				Sa_15167.11	-0.0433673
Sa_14519_5	-0.0688657				Sa_35394_5	0.107437									Sa_1475_1	0.233221				Sa_25259.1	-0.179245				Sa_8944.5	-0.251572				Sa_15167.13	-0.269406
Sa_14519_6	-0.608374				Sa_35410_9	-0.370724									Sa_14763_1	0.421311				Sa_25272.1	-0.068114				Sa_8991.2	-0.00053267				Sa_15167.5	0.35567
Sa_14519_8	-0.0665138				Sa_35438_1	0.311798									Sa_14763_2	-0.14819				Sa_25372.1	0.220479				Sa_9039.2	-0.0305398				Sa_15167.6	0.00721501
Sa_14532_1	0.311111				Sa_35456_1	-0.48744									Sa_14767_1	0.00222482				Sa_25410.1	-0.421053				Sa_9052.2	-0.0418897				Sa_15167.8	0.245192
Sa_14545_1	0.105323				Sa_35605_1	0.0833915									Sa_14777_1	-0.268321				Sa_25432.1	0.0593123				Sa_9062.1	-0.264599				Sa_15168.5	0.0779348
Sa_14549_8	0.076048				Sa_35743_2	-0.0337847									Sa_14785_2	-0.118316				Sa_25456.1	-0.392798				Sa_9063.2	-0.201528				Sa_15240.2	0.103516
Sa_14552_3	-0.193202				Sa_35940_1	-0.0879265									Sa_14798_1	0.034558				Sa_25469.4	-0.576577				Sa_9127.3	0.0489712				Sa_15240.3	-0.215584
Sa_14552_5	-0.122541				Sa_35948_1	0.100659									Sa_14811_5	-0.372886				Sa_25469.5	-0.3856				Sa_9156.1	-0.597059				Sa_15242.1	0.147003
Sa_14560_2	-0.189714				Sa_35981_2	0.00896861									Sa_14835_2	0.0656323				Sa_25493.2	-0.428571				Sa_9156.2	-0.382732				Sa_15242.2	-0.121866
Sa_14564_9	0.0262923				Sa_36059_2	0.206468									Sa_14848_5	-0.396813				Sa_25518.4	0.169421				Sa_9249.6	0.0127008				Sa_15245.1	-0.108204
Sa_14604_2	-0.0262306				Sa_36429_3	0.0447933									Sa_14868_1	-0.0505695				Sa_25526.5	-0.256629				Sa_9345.2	-0.750923				Sa_15247.4	0.0668748
Sa_14607_4	-0.0500282				Sa_36429_4	-0.110145									Sa_1487_2	-0.244066				Sa_25541.2	-0.11169				Sa_938.3	-0.616142				Sa_15256.1	0.00980392
Sa_14613_12	0.112135				Sa_36517_2	-0.0913194									Sa_14870_2	0.0400254				Sa_25566.11	-0.227863				Sa_9400.2	-0.061144				Sa_15264.2	0.184196
Sa_14613_7	-0.120269				Sa_36718_1	0.238289									Sa_14870_3	0.208802				Sa_25582.2	0.141808				Sa_9400.5	-0.173742				Sa_15272.6	-0.599138
Sa_14645_3	0.200905				Sa_36728_1	-0.403192									Sa_14873_3	0.0325444				Sa_25681.3	-0.0929414				Sa_9603.1	0.0509831				Sa_15280.10	0.326531
Sa_14647_1	-0.378853				Sa_36794_2	0.184946									Sa_14873_8	-0.219705				Sa_25721.6	-0.326311				Sa_9618.1	-0.327941				Sa_15280.2	-0.398017
Sa_14647_2	-0.450299				Sa_36808_2	-0.113807									Sa_14911_2	-0.152274				Sa_25724.2	-0.156288				Sa_9734.3	0.0480416				Sa_15287.1	0.17447
Sa_14661_1	-0.159306				Sa_37139_8	0.447627									Sa_14911_6	-0.862745				Sa_25919.1	-0.10857				Sa_9769.4	-0.546661				Sa_15294.2	0.137375
Sa_14661_3	-0.332138				Sa_37337_2	-0.805474									Sa_14931_3	0.136032				Sa_25937.3	0.2044				Sa_9833.3	-0.0184005				Sa_15346.2	0.0766046
Sa_14669_1	0.117143				Sa_374_5	-0.0988647									Sa_14935_4	-0.461832				Sa_25940.8	-0.469757				Sa_9836.3	-0.643963				Sa_15346.3	0.357473
Sa_14675_1	-0.758621				Sa_37634_6	0.0741811									Sa_14944_2	0.0414141				Sa_25978.3	0.274959				Sa_9848.2	-0.221534				Sa_15349.1	0.0961538
Sa_1468_1	-0.056909				Sa_37646_1	-0.633929									Sa_14963_4	-0.306484				Sa_25996.3	-0.4				Sa_9957.10	0.143778				Sa_15352.1	-0.60452
Sa_14682_3	0.254769				Sa_37682_1	-0.492719									Sa_14963_6	0.241403				Sa_26241.1	0.220401				Sa_9957.18	-0.070086				Sa_15353.6	-0.327273
Sa_14682_5	-0.0352201				Sa_3774_1	-0.0812977									Sa_14971_5	-0.162184				Sa_26322.5	-0.155977				Sa_9957.8	0.296183				Sa_15382.4	-0.693252
Sa_14695_2	-0.780423				Sa_37816_2	-0.0795262									Sa_14977_2	-0.0516129				Sa_26344.1	-0.360256				Sa_9959.2	-0.557496				Sa_15384.2	-0.818765
Sa_14704_3	-0.098063				Sa_3782_6	0.0776316									Sa_14977_6	0.127377				Sa_26372.4	-0.479113									Sa_15389.2	-0.362773
Sa_14705_2	-0.175287				Sa_37929_4	0.201481									Sa_14977_8	0.439614				Sa_26460.5	-0.322043									Sa_15389.3	-0.493204
Sa_14730_1	0.0566038				Sa_3813_1	-0.347809									Sa_15023_13	0.344426				Sa_26593.1	-0.0381145									Sa_15403.4	0.0103135
Sa_14736_1	-0.158612				Sa_38154_1	0.140244									Sa_15023_4	-0.518015				Sa_26593.3	-0.00835394									Sa_1541.4	-0.254772
Sa_14756_7	0.390775				Sa_38176_1	0.0526941									Sa_15032_2	-0.0833966				Sa_26645.1	-0.0308292									Sa_15418.1	0.314537
Sa_14763_3	-0.302935				Sa_3826_3	-0.222668									Sa_15032_5	0.00750675				Sa_26674.1	-0.0242515									Sa_15418.2	0.485356
Sa_14777_2	-0.541667				Sa_38321_4	-0.0341021									Sa_15034_5	-0.0336591				Sa_26787.1	0.0101558									Sa_15426.1	-0.0351852
Sa_14777_8	0.206141				Sa_38367_2	-0.0922686									Sa_15036_3	0.240987				Sa_26870.2	-0.301455									Sa_15426.3	0.0769889
Sa_14785_1	0.107168				Sa_38440_1	0.233669									Sa_15036_5	-0.716026				Sa_26883.3	-0.466667									Sa_15430.1	-0.324051
Sa_14785_3	0.00588928				Sa_38513_1	-0.170149									Sa_15045_1	0.0711934				Sa_27116.1	-0.260234									Sa_15448.1	0.0589799
Sa_14810_1	-0.187601				Sa_38674_5	-0.753086									Sa_15055_3	0.0228837				Sa_272.6	-0.149875									Sa_15449.1	-0.179637
Sa_14824_2	-0.783191				Sa_38715_1	0.248559									Sa_15067_1	-0.0900832				Sa_27283.3	0.227119									Sa_15465.5	-0.427856
Sa_14827_1	0.123815				Sa_38789_1	-0.0920746									Sa_1507_1	-0.343626				Sa_27295.2	-0.203064									Sa_15493.1	-0.158599
Sa_14843_2	0.315136				Sa_38959_1	-0.139591									Sa_1509_5	-0.525405				Sa_27317.4	0.0615079									Sa_15506.2	-0.129876
Sa_14850_2	-0.236597				Sa_38971_2	0.00132626									Sa_1509_8	-0.83053				Sa_27415.1	-0.0652829									Sa_15521.3	-0.0720208
Sa_14850_3	0.0811209				Sa_38975_1	0.0558824									Sa_15099_4	-0.248787				Sa_27460.1	0.0919606									Sa_15535.1	-0.299316
Sa_14865_4	0.0287293				Sa_39001_6	-0.172749									Sa_15099_5	-0.66306				Sa_27483.4	-0.561453									Sa_15539.2	-0.193419
Sa_14873_5	-0.561758				Sa_39078_1	-0.139264									Sa_15104_1	0.0771114				Sa_27515.1	-0.413622									Sa_15539.3	0.042735
Sa_14894_4	0.116162				Sa_39078_2	-0.259969									Sa_15110_1	-0.463512				Sa_27621.1	-0.0476094									Sa_15541.8	-0.376417
Sa_14895_1	-0.135658				Sa_39216_1	-0.264583									Sa_15130_2	0.0280888				Sa_27665.1	-0.202913									Sa_15563.12	0.429342
Sa_14911_3	0.124116				Sa_39238_1	0.0682553									Sa_15146_4	-0.829299				Sa_27697.4	0.242711									Sa_15563.3	0.108527
Sa_14931_1	0.0473206				Sa_39305_2	-0.29996									Sa_15167_14	-0.0219585				Sa_27719.2	-0.0741174									Sa_15563.7	-0.0961145
Sa_14933_1	-0.340528				Sa_39306_1	-0.0535117									Sa_15167_15	0.264151				Sa_27765.4	0.171875									Sa_15576.5	-0.270812
Sa_14936_4	0.510896				Sa_39333_3	0.268139									Sa_15167_7	-0.24264				Sa_27887.2	0.191789									Sa_15576.7	-0.0629496
Sa_14951_2	-0.18371				Sa_3935_1	0.107914									Sa_15167_9	0.0139241				Sa_27954.3	-0.422356									Sa_15576.8	-0.0543417
Sa_14977_4	-0.353774				Sa_39447_4	0.10174									Sa_15172_1	-0.234323				Sa_27962.2	0.0154255									Sa_15598.3	0.321773
Sa_14977_9	-0.0758123				Sa_39461_1	0.0934709									Sa_15173_1	-0.757532				Sa_28016.1	-0.0390041									Sa_15615.1	0.29117
Sa_14981_3	0.129642				Sa_3962_1	0.00605986									Sa_15173_6	-0.647176				Sa_28016.3	0.310376									Sa_15628.1	-0.205629
Sa_15023_10	-0.706161				Sa_39637_3	-0.0220183									Sa_15181_1	-0.530923				Sa_28122.7	-0.267365									Sa_15628.3	-0.386179
Sa_15023_7	0.0429432				Sa_3965_2	-0.0351799									Sa_15183_1	0.161542				Sa_28150.2	-0.130501									Sa_15629.2	-0.0173913
Sa_15032_1	0.579768				Sa_39659_4	-0.0158392									Sa_15195_2	0.019186				Sa_28186.7	-0.116741									Sa_15629.4	0.0900452
Sa_15045_2	-0.039369				Sa_39660_1	-0.0550817									Sa_15200_2	0.084263				Sa_28211.1	0.106908									Sa_15641.6	-0.0122087
Sa_15055_4	-0.270093				Sa_39660_2	-0.188879									Sa_15201_2	0.173948				Sa_28245.3	0.30628									Sa_15641.7	0.382284
Sa_15067_3	-0.20915				Sa_39679_2	-0.277273									Sa_1522_1	-0.134832				Sa_28245.4	-0.195									Sa_15652.3	0.0419457
Sa_15067_5	0.16632				Sa_3970_5	-0.480392									Sa_1522_7	0.0965116				Sa_28269.4	-0.1024									Sa_15653.2	0.072339
Sa_1509_2	-0.00887144				Sa_39757_1	-0.107479									Sa_15238_1	0.20708				Sa_28281.4	-0.130671									Sa_15653.3	-0.0131857
Sa_15099_1	-0.287602				Sa_3997_10	0.0269006									Sa_15238_2	-0.083871				Sa_28285.2	-0.194921									Sa_1566.1	-0.22619
Sa_15099_2	-0.946875				Sa_3997_4	0.124129									Sa_15238_3	-0.123543				Sa_28301.1	0.170283									Sa_15664.1	0.165289
Sa_15099_8	-0.456341				Sa_3997_8	0.285714									Sa_15239_1	-0.114067				Sa_28332.10	-0.164452									Sa_15684.1	-0.476499
Sa_15110_2	-0.45305				Sa_4016_1	-0.203944									Sa_15239_2	-0.766867				Sa_28332.5	0.0678082									Sa_15689.1	-0.103579
Sa_15110_3	-0.282709				Sa_40183_4	0.262115									Sa_15240_1	-0.164172				Sa_28362.3	-0.355599									Sa_1570.1	-0.494201
Sa_15130_3	0.297297				Sa_40268_2	-0.233912									Sa_15247_3	-0.213476				Sa_28362.5	0.185279									Sa_1570.3	-0.170808
Sa_15130_4	0.119565				Sa_40337_1	-0.649123									Sa_15247_7	0.220086				Sa_28375.4	0.648649									Sa_15719.2	0.20137
Sa_15141_1	-0.637765				Sa_4036_6	-0.551084									Sa_15247_8	0.0402436				Sa_28408.2	-0.123401									Sa_15728.4	-0.14622
Sa_15167_16	0.0319834				Sa_40424_9	-0.899244									Sa_15272_5	0.218452				Sa_28482.6	-0.309631									Sa_15728.7	0.232386
Sa_15167_3	-0.0393307				Sa_4066_5	0.0647142									Sa_15277_3	-0.809061				Sa_28487.3	0.0255732									Sa_15752.1	-0.0328052
Sa_15168_4	0.269231				Sa_40723_1	-0.132509									Sa_15280_3	0.155354				Sa_28499.1	0.000172533									Sa_15764.4	-0.159921
Sa_15173_4	0.154379				Sa_40742_4	-0.570496									Sa_15287_3	-0.047619				Sa_28500.3	0.222803									Sa_15788.2	-0.0130597
Sa_15185_2	0.0358108				Sa_40906_1	-0.15978									Sa_15294_1	-0.0478261				Sa_28583.1	0.0236448									Sa_15788.3	-0.623188
Sa_15201_3	0.0873239				Sa_41109_6	0.138587									Sa_15320_3	-0.327457				Sa_28648.2	0.0917348									Sa_15788.4	0.301724
Sa_15217_1	0.109958				Sa_41150_6	-0.160526									Sa_1533_1	-0.128302				Sa_28668.1	0.085255									Sa_15788.6	-0.422559
Sa_15242_3	-0.174089				Sa_41297_1	-0.773044									Sa_15346_4	-0.713106				Sa_28700.2	-0.115801									Sa_15789.1	-0.014992
Sa_15247_5	0.0215088				Sa_41453_1	-0.568345									Sa_15347_3	-0.0655676				Sa_28705.3	0.237988									Sa_15810.3	0.659878
Sa_15247_6	-0.0191945				Sa_4172_5	-0.608955									Sa_15353_7	-0.184091				Sa_28715.1	-0.159001									Sa_15814.1	0.0371447
Sa_15249_1	0.146818				Sa_41794_2	-0.653061									Sa_15355_2	0.466558				Sa_28730.1	-0.115536									Sa_15828.2	-0.244578
Sa_15250_2	-0.211538				Sa_41816_2	-0.350877									Sa_15363_1	-0.490099				Sa_28873.1	-0.338835									Sa_15834.3	-0.811881
Sa_15250_3	-0.520294				Sa_41874_1	0.020489									Sa_15370_2	-0.027418				Sa_28876.2	-0.889546									Sa_15849.1	0.080429
Sa_15250_6	-0.198758				Sa_4195_10	-0.0491085									Sa_15372_5	-0.558874				Sa_28924.1	-0.207573									Sa_15849.5	-0.0555241
Sa_15260_3	-0.230164				Sa_4195_8	-0.00115854									Sa_15382_1	-0.594785				Sa_28934.3	-0.959128									Sa_15849.6	0.246835
Sa_15260_4	0.04375				Sa_41972_2	-0.264398									Sa_15382_2	-0.2249				Sa_28949.1	-0.00607644									Sa_15866.3	-0.279206
Sa_15264_1	-0.393822				Sa_42108_1	-0.632653									Sa_15382_3	0.104914				Sa_28989.1	0.0877249									Sa_15866.5	-0.920635
Sa_15280_5	-0.0793226				Sa_42188_1	-0.406542									Sa_15441_2	0.202971				Sa_28993.2	-0.196905									Sa_15870.7	-0.328529
Sa_15280_6	-0.02				Sa_42620_1	0.184615									Sa_15465_1	-0.271559				Sa_28993.9	0.0853217									Sa_15872.4	-0.14084
Sa_15280_9	-0.492951				Sa_42629_1	-0.0259634									Sa_15465_2	-0.307569				Sa_29000.3	-0.0832776									Sa_15881.1	-0.183977
Sa_15287_2	-0.14822				Sa_427_7	0.358106									Sa_15469_2	0.114144				Sa_29008.1	-0.34672									Sa_15917.1	0.261993
Sa_15344_1	-0.575188				Sa_42716_2	0.0941176									Sa_15479_1	0.104874				Sa_29038.1	-0.151032									Sa_15917.2	-0.0425361
Sa_15352_3	-0.077557				Sa_42744_1	0.131									Sa_15487_1	-0.110271				Sa_29076.2	0.278415									Sa_15919.5	-0.208681
Sa_15352_4	0.0550121				Sa_42747_1	-0.295262									Sa_15525_2	-0.126374				Sa_29096.1	-0.151786									Sa_15919.6	-0.252479
Sa_15352_5	-0.120561				Sa_42812_2	-0.265553									Sa_15530_3	0.259714				Sa_29110.6	-0.251684									Sa_15923.2	-0.0894309
Sa_15353_2	0.192621				Sa_42813_5	-0.0524345									Sa_15541_2	-0.569432				Sa_2916.1	0.397584									Sa_15923.3	0.233412
Sa_15353_3	-0.0450139				Sa_42997_2	-0.939394									Sa_15541_3	-0.623104				Sa_29178.3	0.0806452									Sa_15923.7	0.0328407
Sa_15372_6	-0.279451				Sa_43_2	-0.0461297									Sa_15541_4	-0.167375				Sa_29326.3	-0.571429									Sa_15959.2	0.3
Sa_15372_7	0.0595112				Sa_43_4	-0.302676									Sa_15541_6	-0.33144				Sa_29341.1	-0.357289									Sa_16.6	-0.013524
Sa_15375_2	0.166389				Sa_43047_4	-0.266653									Sa_15541_7	-0.302691				Sa_29356.1	-0.00995575									Sa_160.7	-0.340074
Sa_15385_2	-0.670483				Sa_43172_2	-0.0403361									Sa_15563_4	-0.680149				Sa_29407.2	-0.0757576									Sa_16009.1	-0.258416
Sa_15389_6	-0.293097				Sa_43190_2	0.0276263									Sa_15563_8	0.218894				Sa_29407.4	-0.339227									Sa_1603.2	-0.231018
Sa_15402_3	-0.44086				Sa_4330_9	0.503049									Sa_15645_4	-0.1107				Sa_29607.1	-0.0385161									Sa_16042.5	0.0469799
Sa_1541_5	0.269675				Sa_43597_1	0.200085									Sa_15652_1	0.216336				Sa_29628.4	0.148282									Sa_16044.1	0.198682
Sa_1541_6	-0.534851				Sa_4365_4	-0.06375									Sa_15652_2	0.220065				Sa_29649.1	-0.383784									Sa_16048.5	0.537688
Sa_15415_1	0.131535				Sa_43737_1	0.147039									Sa_15653_1	0.00182467				Sa_29649.2	-0.20008									Sa_16063.3	-0.16884
Sa_15418_3	0.116585				Sa_43803_13	0.440678									Sa_15664_2	0.390547				Sa_2972.1	0.0107848									Sa_16089.3	0.112281
Sa_15465_7	-0.0206813				Sa_43803_6	-0.285276									Sa_1567_1	-0.0488722				Sa_29864.1	-0.0872093									Sa_16108.3	0.35167
Sa_15479_2	-0.0380353				Sa_44400_3	-0.0971599									Sa_1567_2	-0.079904				Sa_29882.1	-0.101309									Sa_16108.8	-0.0159248
Sa_15479_3	0.170175				Sa_4451_2	0.0850028									Sa_15683_1	-0.098213				Sa_29966.2	-0.0409057									Sa_16110.1	0.113566
Sa_15479_4	0.198198				Sa_4461_2	-0.0109469									Sa_15693_1	-0.0972222				Sa_30081.4	-0.344596									Sa_1613.1	-0.91833
Sa_15487_3	-0.0690253				Sa_4480_1	0.186757									Sa_15706_1	-0.09				Sa_30116.1	0.165468									Sa_16136.1	-0.374745
Sa_15520_2	0.151762				Sa_4483_5	-0.422574									Sa_15728_5	-0.189829				Sa_30116.5	0.0739255									Sa_16141.1	-0.181627
Sa_15521_1	0.0649452				Sa_4511_3	-0.25195									Sa_15738_1	0.0592552				Sa_30168.2	-0.257631									Sa_16153.2	-0.172956
Sa_15532_1	-0.225279				Sa_45175_1	-0.493909									Sa_15759_1	-0.0204787				Sa_30172.4	-0.385997									Sa_16178.2	0.231865
Sa_15536_1	0.124221				Sa_45250_1	-0.198441									Sa_15759_2	0.173491				Sa_30231.1	0.038817									Sa_16178.7	0.215601
Sa_15536_2	0.0305763				Sa_45278_4	-0.482412									Sa_15764_5	-0.00749543				Sa_30295.1	-0.347468									Sa_16200.7	-0.159021
Sa_15536_3	0.176806				Sa_45537_1	-0.523661									Sa_15764_6	0.163793				Sa_30295.2	-0.145133									Sa_16217.2	0.0586963
Sa_15536_4	0.213542				Sa_45556_4	-0.381555									Sa_15815_3	-0.628571				Sa_30565.1	-0.0623278									Sa_16225.3	0.0403941
Sa_15541_1	-0.102286				Sa_45603_1	-0.0243161									Sa_15825_1	0.0713805				Sa_30751.1	-0.084456									Sa_16246.1	-0.612717
Sa_15541_11	-0.194903				Sa_4562_7	0.523657									Sa_15826_2	-0.0381098				Sa_30751.3	-0.349631									Sa_16247.1	-0.15528
Sa_15541_13	-0.318093				Sa_4564_2	0.0707602									Sa_15829_4	-0.325243				Sa_30920.1	0.0166573									Sa_16257.2	-0.0963415
Sa_15541_9	-0.522475				Sa_4574_3	-0.157675									Sa_15834_6	-0.289426				Sa_31126.1	-0.0738994									Sa_16258.7	0.0695489
Sa_15549_2	-0.0341207				Sa_4577_3	-0.888221									Sa_15834_7	-0.238374				Sa_31194.3	-0.0821023									Sa_16288.1	-0.276543
Sa_15550_2	0.181174				Sa_45932_1	-0.142404									Sa_15847_5	-0.178373				Sa_31258.4	-0.134088									Sa_16331.3	-0.356456
Sa_15553_1	0.0440608				Sa_4617_7	-0.490499									Sa_15847_7	-0.00250614				Sa_31258.5	-0.713755									Sa_1637.1	0.142336
Sa_15563_9	0.0694915				Sa_46276_2	-0.0165432									Sa_15849_4	0.437902				Sa_31261.1	-0.110045									Sa_16370.1	0.0761523
Sa_15576_6	0.277433				Sa_46487_5	-0.158402									Sa_15849_8	-0.261473				Sa_31262.2	-0.798365									Sa_16371.1	-0.117021
Sa_15598_1	0.0499415				Sa_46562_1	0.141862									Sa_15870_1	-0.257576				Sa_313.2	-0.191408									Sa_16376.3	-0.514931
Sa_15602_1	-0.178815				Sa_46595_1	0.00538793									Sa_15870_2	-0.411973				Sa_313.5	0.173333									Sa_16379.2	-0.543956
Sa_15602_3	0.221054				Sa_4660_7	0.0744742									Sa_15870_3	-0.175124				Sa_31466.2	-0.217014									Sa_16393.3	0.191667
Sa_15603_1	0.041115				Sa_46649_3	0.056713									Sa_15870_4	-0.0554752				Sa_31603.2	-0.18949									Sa_16423.1	-0.843434
Sa_15628_2	0.0580712				Sa_4665_1	-0.423372									Sa_15881_2	0.012644				Sa_31642.2	-0.903427									Sa_16423.2	-0.178188
Sa_15629_6	-0.102028				Sa_4665_6	-0.299909									Sa_15883_1	0.0464217				Sa_31756.4	0.0783916									Sa_16430.2	0.22963
Sa_1563_1	-0.566169				Sa_4665_8	-0.31125									Sa_15883_2	-0.050396				Sa_318.2	-0.388268									Sa_16432.1	-0.00812102
Sa_1563_3	-0.161158				Sa_4683_4	0.253086									Sa_15919_8	-0.5				Sa_31815.3	-0.106677									Sa_16442.1	0.282857
Sa_15641_3	0.221615				Sa_47067_1	-0.176003									Sa_15940_4	0.186944				Sa_31833.3	0.378653									Sa_16458.7	-0.300543
Sa_15645_5	0.318696				Sa_47353_2	-0.0818228									Sa_15940_5	0.168734				Sa_31851.3	-0.0647558									Sa_16458.8	-0.12855
Sa_15662_2	0.272431				Sa_4774_2	0.00651303									Sa_15940_7	-0.569219				Sa_31858.1	-0.169855									Sa_16459.1	-0.0640569
Sa_15665_1	0.333856				Sa_47818_1	-0.0486243									Sa_15954_1	-0.0720016				Sa_31860.2	-0.15835									Sa_16459.2	-0.16822
Sa_15681_2	0.613419				Sa_4823_2	0.150678									Sa_15963_4	-0.0506001				Sa_31874.1	-0.268742									Sa_16459.3	0.462121
Sa_15689_2	0.135227				Sa_4835_5	0.112601									Sa_15999_3	0.0478632				Sa_31938.1	-0.279012									Sa_16497.2	-0.370934
Sa_15689_3	-0.0924039				Sa_48419_2	-0.874145									Sa_16042_2	-0.157935				Sa_32017.5	-0.1516									Sa_165.4	-0.327157
Sa_1569_1	-0.147099				Sa_48478_1	-0.129634									Sa_16063_2	-0.192414				Sa_32104.1	-0.121591									Sa_16511.1	-0.186257
Sa_15708_1	-0.0639024				Sa_48590_1	-0.0122502									Sa_16063_5	-0.191145				Sa_32146.1	0.0697917									Sa_16513.7	0.104712
Sa_15708_2	-0.124735				Sa_4932_1	-0.0469126									Sa_16089_2	-0.0723553				Sa_32162.2	-0.717355									Sa_16514.4	-0.576364
Sa_15719_3	0.390411				Sa_49406_1	-0.172819									Sa_16105_1	0.116813				Sa_32205.5	-0.350641									Sa_16514.5	-0.176798
Sa_1572_2	-0.0536091				Sa_49455_1	0.0925076									Sa_16108_4	-0.176802				Sa_32211.1	-0.0629771									Sa_16520.2	-0.332547
Sa_15720_1	-0.32953				Sa_49455_2	0.0132979									Sa_16108_5	-0.0122137				Sa_32216.1	-0.547212									Sa_16530.1	0.199852
Sa_15728_2	-0.437705				Sa_49556_2	-0.00559574									Sa_16111_1	0.153846				Sa_32216.3	-0.575356									Sa_16561.3	0.0673812
Sa_15728_6	-0.185559				Sa_4991_3	-0.503986									Sa_16114_1	0.0299529				Sa_32224.2	-0.260675									Sa_16568.1	-0.0337452
Sa_15738_2	0.0672922				Sa_4991_9	0.0308935									Sa_16146_1	0.0268041				Sa_32224.3	-0.647312									Sa_16589.1	0.316993
Sa_15774_1	-0.0633803				Sa_5023_1	-0.293077									Sa_16153_4	-0.158491				Sa_32256.2	-0.0289673									Sa_16591.1	0.0179142
Sa_15790_2	-0.409701				Sa_503_1	-0.0624346									Sa_16170_2	-0.166147				Sa_32338.2	-0.390845									Sa_16601.4	-0.144737
Sa_1581_1	0.0856237				Sa_503_2	0.178419									Sa_16171_4	-0.768309				Sa_32338.3	-0.221369									Sa_16606.2	0.245455
Sa_15826_1	-0.0924399				Sa_50329_1	-0.104922									Sa_16171_5	-0.4425				Sa_32438.3	0.15163									Sa_16613.2	-0.00259269
Sa_15828_3	0.117532				Sa_50479_2	-0.261542									Sa_16179_1	-0.673333				Sa_32504.1	-0.117377									Sa_16630.2	-0.119449
Sa_15829_1	-0.174091				Sa_51187_1	-0.0393836									Sa_162_1	-0.068899				Sa_32546.2	0.515351									Sa_16633.4	-0.0297619
Sa_15834_2	-0.601885				Sa_512_2	0.222741									Sa_16211_3	0.0643963				Sa_32557.1	0.0522508									Sa_16634.1	-0.096
Sa_15837_1	0.191721				Sa_51614_1	0.0191531									Sa_16217_1	-0.0834528				Sa_32572.2	0.184484									Sa_16635.3	-0.0595855
Sa_15843_2	-0.325159				Sa_52076_2	-0.427856									Sa_16225_1	-0.0557817				Sa_32597.2	0.092437									Sa_16648.3	0.347541
Sa_15847_1	-0.411304				Sa_52176_1	-0.378788									Sa_16232_5	-0.0190859				Sa_32644.1	-0.00949281									Sa_16648.4	0.319554
Sa_15847_8	-0.465306				Sa_5259_2	-0.268657									Sa_16234_1	-0.0321465				Sa_32650.2	-0.0129996									Sa_16661.2	-0.159178
Sa_15849_2	0.236871				Sa_52920_2	-0.323304									Sa_16234_4	-0.204116				Sa_32977.1	0.0992445									Sa_16663.1	0.386139
Sa_15849_7	-0.252289				Sa_52951_1	-0.307487									Sa_16258_3	-0.137735				Sa_33180.3	-0.24811									Sa_16670.4	-0.23851
Sa_15852_4	0.0725598				Sa_5305_6	-0.136546									Sa_16279_2	0.098972				Sa_33207.1	0.00122066									Sa_16698.3	-0.165796
Sa_15864_1	-0.493976				Sa_532_4	0.462236									Sa_16331_4	-0.500116				Sa_33317.2	-0.178155									Sa_16698.4	0.360738
Sa_15866_2	-0.722326				Sa_53259_3	-0.362121									Sa_16332_1	0.296703				Sa_33323.1	0.0377358									Sa_16700.1	-0.112265
Sa_15866_4	-0.318182				Sa_53282_1	0.1177									Sa_16376_2	-0.825911				Sa_33345.4	-0.573709									Sa_16700.3	0.0310757
Sa_15867_1	0.037551				Sa_53283_2	0.0169492									Sa_16376_4	-0.15257				Sa_33454.3	-0.810191									Sa_16704.4	-0.850671
Sa_15872_6	0.180746				Sa_5344_1	-0.584195									Sa_16396_3	-0.318939				Sa_33489.6	0.0754717									Sa_16712.3	0.464286
Sa_15900_3	-0.0103785				Sa_53441_2	-0.0111455									Sa_16396_6	-0.126564				Sa_33565.2	0.355274									Sa_16712.4	0.209402
Sa_15919_3	-0.558535				Sa_5352_2	-0.214613									Sa_16402_3	0.685083				Sa_33568.4	-0.699353									Sa_16712.6	0.28436
Sa_15919_7	-0.299672				Sa_5362_5	-0.165179									Sa_16403_2	0.0937895				Sa_33646.6	0.221532									Sa_16733.8	0.0538721
Sa_15922_1	0.0759429				Sa_537_3	-0.15928									Sa_16455_1	-0.0989188				Sa_33678.1	-0.624542									Sa_16744.7	-0.480687
Sa_15923_5	-0.16776				Sa_53775_1	0.278689									Sa_16455_2	-0.0682451				Sa_33678.3	-0.658195									Sa_16764.1	0.121782
Sa_15923_6	-0.122436				Sa_5391_1	-0.198774									Sa_16458_1	-0.0251532				Sa_33770.4	0.0718007									Sa_16792.1	0.143141
Sa_1594_1	-0.271248				Sa_5397_1	-0.293427									Sa_16459_8	-0.260701				Sa_33920.1	-0.54065									Sa_16825.1	-0.14445
Sa_15940_2	-0.15528				Sa_54092_2	-0.215217									Sa_1647_1	0.320833				Sa_33920.2	-0.334904									Sa_16827.1	-0.103919
Sa_15940_3	-0.629599				Sa_5434_1	0.262403									Sa_16491_1	0.409266				Sa_33994.1	-0.402619									Sa_16839.3	-0.190449
Sa_15960_2	-0.701031				Sa_54445_2	-0.00204499									Sa_16497_3	-0.770574				Sa_34010.1	-0.337683									Sa_16843.1	-0.571186
Sa_15960_4	-0.208333				Sa_54490_2	0.193785									Sa_16497_5	-0.702899				Sa_34038.6	0.144765									Sa_16851.1	0.0129398
Sa_15966_2	-0.166322				Sa_5466_8	-0.0276836									Sa_1651_1	-0.148072				Sa_34067.4	-0.760331									Sa_16894.1	-0.382744
Sa_15967_2	0.173745				Sa_5466_9	-0.16042									Sa_16518_1	0.131054				Sa_34145.5	-0.100453									Sa_16908.1	0.16438
Sa_15967_3	0.0257703				Sa_5476_12	0.200985									Sa_16520_4	-0.436756				Sa_34158.1	-0.263229									Sa_16908.5	0.0589467
Sa_15999_5	-0.579392				Sa_55187_2	-0.358031									Sa_16520_5	-0.428967				Sa_34160.3	0.306737									Sa_16919.1	0.213264
Sa_16003_2	0.147783				Sa_5668_1	-0.479582									Sa_16520_8	-0.400093				Sa_34213.2	-0.0542406									Sa_1694.2	0.125581
Sa_16003_3	-0.171609				Sa_5669_2	0.116928									Sa_16530_4	0.0733429				Sa_34277.2	0.114742									Sa_16945.1	-0.0100729
Sa_16009_2	0.105603				Sa_570_2	-0.451779									Sa_16534_2	-0.417161				Sa_34302.1	0.0935112									Sa_16945.4	-0.755906
Sa_16018_2	0.32197				Sa_5722_1	-0.386944									Sa_16539_2	0.097561				Sa_34501.2	0.00151822									Sa_16962.2	-0.130973
Sa_1603_1	-0.25433				Sa_5725_11	-0.519339									Sa_16561_1	0.0439152				Sa_34527.2	-0.607044									Sa_1697.2	0.0642105
Sa_16031_2	0.172131				Sa_5725_12	-0.385536									Sa_16561_2	0.234587				Sa_34554.2	-0.694393									Sa_16980.1	0.375394
Sa_16042_4	-0.0811881				Sa_5725_6	-0.3877									Sa_16564_3	-0.167719				Sa_34581.1	-0.0834794									Sa_16993.3	-0.199335
Sa_16067_1	0.0616145				Sa_5725_9	-0.63339									Sa_16569_3	-0.155986				Sa_34613.1	-0.0847458									Sa_16994.2	-0.263781
Sa_16089_1	-0.171898				Sa_5726_1	-0.470771									Sa_16569_4	-0.0719497				Sa_34722.1	-0.256985									Sa_17011.3	0.0346089
Sa_16099_1	0.44				Sa_5732_10	0.425163									Sa_16569_5	-0.127721				Sa_35134.5	-0.0764418									Sa_1705.2	0.201763
Sa_16108_1	-0.307531				Sa_5817_4	-0.235078									Sa_16601_2	0.0207914				Sa_35151.1	0.0812175									Sa_17072.1	-0.183044
Sa_16108_2	-0.178337				Sa_5844_7	0.253532									Sa_16606_1	-0.403454				Sa_35154.2	0.0622595									Sa_17081.5	-0.1175
Sa_16108_6	-0.341021				Sa_5927_2	-0.156327									Sa_16627_2	-0.0784188				Sa_35236.1	-0.122576									Sa_17082.2	-0.138
Sa_16110_3	-0.0549534				Sa_5957_1	-0.197602									Sa_16631_1	-0.36228				Sa_35253.6	-0.373867									Sa_17114.14	-0.615694
Sa_16110_4	0.0957447				Sa_5999_4	0.185714									Sa_16635_4	0.160557				Sa_35410.3	0.161942									Sa_17114.9	-0.408686
Sa_16116_1	0.0545877				Sa_6_4	0.348592									Sa_16635_6	-0.312682				Sa_35410.4	-0.246682									Sa_17132.2	0.0700529
Sa_16131_2	-0.219277				Sa_6000_1	0.0689655									Sa_16648_1	-0.395966				Sa_35476.4	-0.0626937									Sa_17132.3	-0.198972
Sa_16140_1	-0.0367188				Sa_6062_2	-0.0805861									Sa_16656_2	-0.108182				Sa_35543.2	-0.322746									Sa_17141.4	0.256173
Sa_16153_1	0.251457				Sa_614_5	-0.0672316									Sa_16661_1	-0.396062				Sa_35543.4	-0.0547386									Sa_17142.1	-0.307567
Sa_16153_3	0.0723577				Sa_6193_2	0.315634									Sa_16679_2	0.154527				Sa_357.3	0.239953									Sa_17186.1	-0.325188
Sa_16160_1	0.205703				Sa_6201_4	0.165545									Sa_16684_1	0.0275641				Sa_35814.3	-0.539997									Sa_17186.2	-0.260514
Sa_16170_1	-0.299824				Sa_6279_3	0.205233									Sa_16687_3	-0.264749				Sa_35843.1	-0.31003									Sa_172.4	0.19661
Sa_16177_1	0.17236				Sa_628_9	-0.0658284									Sa_16698_1	-0.476094				Sa_35902.1	-0.22									Sa_17216.1	0.152815
Sa_16178_1	-0.286784				Sa_6305_2	0.362229									Sa_16700_2	-0.646942				Sa_36104.1	-0.322581									Sa_17216.4	0.137654
Sa_16178_3	-0.742058				Sa_6381_2	0.0811138									Sa_16719_1	-0.0886729				Sa_36120.1	-0.195212									Sa_17221.1	0.0504242
Sa_16185_2	0.214608				Sa_6413_2	-0.131323									Sa_16719_2	0.214351				Sa_36254.4	-0.372133									Sa_1725.2	0.286486
Sa_16195_2	-0.317919				Sa_6421_3	-0.865471									Sa_16733_4	-0.0405241				Sa_36325.1	0.401227									Sa_17260.9	0.0750469
Sa_16200_2	0.243421				Sa_6461_2	-0.403785									Sa_16744_6	0.053762				Sa_36337.1	-0.272665									Sa_17271.4	-0.0962368
Sa_16225_2	0.0237236				Sa_6498_3	-0.119577									Sa_16778_3	-0.204335				Sa_36479.1	0.137217									Sa_17271.5	0.160969
Sa_16225_4	0.0160754				Sa_6511_5	0.130282									Sa_16778_5	-0.632949				Sa_36566.1	-0.0457711									Sa_17285.1	-0.558233
Sa_16225_5	0.281746				Sa_6524_5	0.333382									Sa_16790_2	0.209333				Sa_36566.2	0.0735016									Sa_173.5	-0.63114
Sa_16234_2	-0.0607961				Sa_6541_1	0.433846									Sa_16816_1	-0.0508355				Sa_36645.4	0.207602									Sa_173.9	-0.769928
Sa_16234_3	0.0747908				Sa_6549_2	-0.189126									Sa_16858_1	-0.168266				Sa_36960.1	-0.211681									Sa_1731.4	-0.702243
Sa_16258_5	-0.485125				Sa_6602_1	0.0987973									Sa_16874_1	0.0449438				Sa_37044.1	-0.224708									Sa_17330.4	0.101449
Sa_16259_2	-0.505435				Sa_6607_2	0.112245									Sa_16886_2	0.0389864				Sa_37044.11	-0.212723									Sa_17330.5	-0.219545
Sa_16261_3	-0.304074				Sa_6612_2	-0.794643									Sa_16891_1	0.0472988				Sa_37044.2	0.0148291									Sa_17330.6	-0.762475
Sa_16261_6	-0.8				Sa_6612_3	0.190612									Sa_16898_2	-0.768194				Sa_37158.1	-0.688727									Sa_1735.1	-0.23341
Sa_16308_3	-0.10864				Sa_6635_1	-0.283986									Sa_16923_2	-0.133824				Sa_37188.2	-0.615063									Sa_17385.2	-0.527525
Sa_16308_4	-0.667238				Sa_6692_3	-0.126829									Sa_16929_3	0.0168385				Sa_37220.4	-0.0539503									Sa_17399.1	-0.24197
Sa_16331_2	0.200214				Sa_6692_5	-0.0290756									Sa_16949_1	-0.0556796				Sa_37293.2	-0.256834									Sa_17413.4	-0.299435
Sa_16373_2	0.419718				Sa_6699_5	-0.00177305									Sa_16992_3	0.168927				Sa_37320.3	-0.174603									Sa_17418.2	-0.166486
Sa_16388_1	-0.00507662				Sa_6732_1	-0.517382									Sa_17011_8	0.078372				Sa_37615.1	-0.0947712									Sa_17444.3	0.261688
Sa_16396_4	-0.268943				Sa_6732_15	-0.0277778									Sa_17021_1	-0.0730539				Sa_37733.1	0.0899316									Sa_17456.2	-0.320521
Sa_16396_7	0.0444444				Sa_6749_6	-0.307792									Sa_17047_1	0.205				Sa_38116.1	-0.409091									Sa_17458.4	-0.555399
Sa_16423_4	-0.296238				Sa_6838_2	-0.0963964									Sa_1705_3	-0.1471				Sa_3813.3	-0.240915									Sa_17461.2	0.156757
Sa_16423_7	-0.356				Sa_6854_2	-0.299828									Sa_17057_6	-0.58256				Sa_38159.1	-0.118901									Sa_17461.3	-0.502703
Sa_16430_3	0.27425				Sa_689_20	0.218247									Sa_17057_7	-0.136907				Sa_3830.5	0.24183									Sa_17462.1	-0.693836
Sa_16458_2	0.269278				Sa_689_8	0.24507									Sa_17066_1	-0.60152				Sa_38335.4	-0.137908									Sa_17466.1	0.244949
Sa_16458_3	0.246727				Sa_6905_7	0.0585297									Sa_17066_3	-0.306441				Sa_38367.1	0.0275285									Sa_17475.1	0.038674
Sa_16458_4	0.320685				Sa_6917_1	-0.483283									Sa_17066_6	-0.102675				Sa_38420.2	-0.0978162									Sa_175.1	0.285244
Sa_16459_5	-0.182014				Sa_6925_5	-0.16035									Sa_17072_2	-0.264791				Sa_38461.1	-0.226064									Sa_17507.2	-0.619672
Sa_16459_6	0.310782				Sa_6931_1	-0.28613									Sa_17088_1	-0.0942211				Sa_3861.1	-0.336141									Sa_17524.1	0.312207
Sa_16459_7	-0.202447				Sa_6958_3	-0.0242321									Sa_17126_3	-0.237086				Sa_3861.2	-0.561947									Sa_17524.5	0.0485318
Sa_16496_2	0.0644466				Sa_6960_3	-0.183778									Sa_17126_4	-0.400132				Sa_38923.1	0.317881									Sa_17566.6	-0.161459
Sa_16497_4	-0.52723				Sa_701_11	-0.0833333									Sa_17130_2	0.112291				Sa_38927.4	0.113095									Sa_17566.8	-0.313104
Sa_16497_7	-0.504962				Sa_701_15	0.00193083									Sa_17146_1	-0.180632				Sa_38934.1	-0.730047									Sa_17599.10	-0.242647
Sa_16513_6	-0.639121				Sa_701_6	-0.289326									Sa_17151_3	0.224653				Sa_3894.2	-0.352884									Sa_17599.2	-0.327083
Sa_16515_2	-0.482866				Sa_701_8	0.191682									Sa_17165_3	-0.15651				Sa_38971.3	0.187624									Sa_1761.1	-0.296443
Sa_16520_10	-0.391204				Sa_7043_3	-0.541042									Sa_17188_1	-0.247985				Sa_38975.2	0.0572344									Sa_17619.1	0.0288921
Sa_16520_9	0.0230912				Sa_7065_2	-0.150579									Sa_17201_2	-0.573529				Sa_39110.4	-0.459561									Sa_17633.4	-0.494352
Sa_16534_1	-0.701439				Sa_7067_2	-0.695652									Sa_17201_3	-0.76097				Sa_39126.1	-0.138003									Sa_17638.1	-0.0312849
Sa_16534_3	-0.0942029				Sa_7084_3	0.0713568									Sa_17211_4	-0.174735				Sa_39311.3	-0.0996622									Sa_17676.1	-0.0404762
Sa_16564_4	0.211878				Sa_7088_1	-0.401925									Sa_17216_3	0.0435323				Sa_3973.6	0.132941									Sa_17679.6	-0.12268
Sa_16568_2	0.605657				Sa_7127_2	-0.214098									Sa_1725_1	-0.0503637				Sa_3994.1	-0.0604178									Sa_17703.1	-0.0404504
Sa_16569_2	-0.0618839				Sa_7128_1	0.135334									Sa_17257_2	0.0152861				Sa_39943.6	-0.170642									Sa_17709.2	0.283478
Sa_16583_2	-0.285545				Sa_7228_5	-0.261965									Sa_17260_10	0.0100915				Sa_40139.2	-0.21855									Sa_17717.1	-0.0815534
Sa_16584_1	-0.113604				Sa_7290_1	-0.20689									Sa_17260_3	0.30964				Sa_40382.1	-0.557225									Sa_17743.1	0.145188
Sa_16591_2	0.175502				Sa_7291_3	0.0529762									Sa_17260_5	-0.445794				Sa_40382.3	0.0825688									Sa_17753.1	-0.162281
Sa_16601_3	0.165115				Sa_7373_1	-0.0657464									Sa_17271_6	0.434236				Sa_40424.5	0.0457875									Sa_17753.2	0.0478495
Sa_16624_2	0.0913194				Sa_7397_1	-0.263874									Sa_17271_7	0.190071				Sa_40467.3	-0.40568									Sa_17754.1	-0.109085
Sa_16635_1	-0.123527				Sa_7437_3	-0.399271									Sa_173_11	0.11398				Sa_40624.1	-0.319994									Sa_17763.2	-0.126166
Sa_16635_11	0.0258873				Sa_7450_1	-0.150243									Sa_1731_2	0.0192833				Sa_40650.4	-0.123882									Sa_17777.2	0.274336
Sa_16635_7	-0.115967				Sa_7527_1	-0.517949									Sa_1731_3	-0.237186				Sa_4066.7	0.104567									Sa_17804.2	-0.172021
Sa_16639_1	0.119621				Sa_7535_1	0.170286									Sa_17335_3	-0.0872717				Sa_4067.6	-0.0463768									Sa_17809.3	-0.723864
Sa_16645_1	-0.10199				Sa_7544_3	-0.582543									Sa_17335_8	0.154689				Sa_40772.1	-0.629356									Sa_17815.1	-0.310811
Sa_16646_1	0.0527437				Sa_761_7	-0.462824									Sa_17350_2	0.124897				Sa_40772.3	0.0898036									Sa_17824.2	0.143813
Sa_16646_2	-0.255633				Sa_7627_7	-0.204851									Sa_17413_2	-0.489037				Sa_4081.1	0.172577									Sa_17870.2	0.146605
Sa_16648_2	-0.0991124				Sa_7630_3	0.21189									Sa_17413_3	-0.15873				Sa_40857.1	0.175845									Sa_17871.2	0.249619
Sa_16656_3	-0.236294				Sa_7660_6	-0.230408									Sa_17418_3	-0.10205				Sa_40867.2	-0.690949									Sa_17871.3	0.301843
Sa_16666_2	-0.759591				Sa_7744_1	-0.300417									Sa_17458_5	0.0675676				Sa_40919.2	0.0807334									Sa_17872.2	-0.0378007
Sa_16666_3	0.234957				Sa_7766_1	-0.293676									Sa_17476_1	-0.13651				Sa_410.3	-0.532106									Sa_17872.3	-0.00616104
Sa_16712_5	0.179293				Sa_777_2	-0.0776792									Sa_17491_4	0.0657895				Sa_4102.1	0.284644									Sa_17872.4	0.0181818
Sa_16726_2	-0.0570253				Sa_7788_1	0.198948									Sa_17491_5	-0.0628578				Sa_41089.2	-0.398242									Sa_17895.4	-0.720978
Sa_16733_3	0.390077				Sa_7800_2	-0.10988									Sa_17504_1	0.0548924				Sa_41163.6	0.386266									Sa_17895.5	-0.35244
Sa_16734_4	-0.18126				Sa_7873_9	0.0513798									Sa_17507_4	-0.142299				Sa_4123.2	0.0102188									Sa_17918.4	-0.22668
Sa_16734_6	0.047777				Sa_8140_1	0.151466									Sa_17507_5	0.383612				Sa_41331.3	0.286036									Sa_17918.5	0.215484
Sa_16744_4	-0.290314				Sa_8157_2	0.0273881									Sa_17512_4	-0.3849				Sa_41365.7	-0.328329									Sa_17923.6	-0.263736
Sa_16744_5	-0.357104				Sa_8251_5	0.100522									Sa_17524_2	-0.102501				Sa_41497.1	-0.123187									Sa_17926.1	0.0478073
Sa_16759_1	0.194728				Sa_8254_1	-0.146905									Sa_17524_4	0.1402				Sa_4159.1	0.133333									Sa_17941.4	-0.193078
Sa_16790_6	0.0672131				Sa_831_4	-0.191246									Sa_17527_7	0.0755149				Sa_41600.4	-0.659341									Sa_17941.5	-0.123726
Sa_16806_1	0.0603757				Sa_8314_1	0.209017									Sa_17527_8	0.353712				Sa_41669.1	-0.329389									Sa_17944.2	0.154406
Sa_16806_5	0.175076				Sa_8399_5	0.477099									Sa_17531_1	-0.0362854				Sa_4172.3	-0.31301									Sa_17981.3	-0.515201
Sa_16809_1	-0.0607871				Sa_8434_3	0.215357									Sa_17542_1	-0.21761				Sa_4173.2	-0.00199867									Sa_17996.1	-0.414672
Sa_16811_2	0.0123457				Sa_8439_2	-0.0785013									Sa_17542_4	-0.00814145				Sa_4177.1	-0.024128									Sa_18036.2	-0.585779
Sa_16825_2	0.142416				Sa_8477_3	-0.165568									Sa_17566_1	0.208812				Sa_4177.9	0.201312									Sa_1805.3	0.204034
Sa_16843_3	-0.221438				Sa_8531_1	-0.267059									Sa_17566_4	-0.440113				Sa_4183.1	-0.029572									Sa_18059.2	0.365548
Sa_16845_1	0.0763052				Sa_8561_1	0.0558612									Sa_17566_7	-0.291582				Sa_41942.1	0.0512048									Sa_1807.2	-0.105467
Sa_16850_2	-0.12074				Sa_8622_9	-0.211035									Sa_17577_2	-0.0126252				Sa_42064.1	0.205556									Sa_18076.2	-0.372589
Sa_16874_2	-0.0443038				Sa_8635_2	-0.346234									Sa_1759_1	-0.238832				Sa_4207.2	-0.265787									Sa_18092.11	-0.320455
Sa_16883_1	0.323232				Sa_8663_6	0.452128									Sa_17599_4	-0.115152				Sa_4208.6	0.215278									Sa_18092.2	-0.581967
Sa_1689_1	0.0576744				Sa_8665_2	0.0962963									Sa_17599_8	0.00793471				Sa_421.1	-0.380642									Sa_18097.1	-0.306533
Sa_1689_2	0.109137				Sa_8667_1	0.233562									Sa_17628_2	0.148098				Sa_42265.1	-0.302833									Sa_18102.3	0.245455
Sa_16908_3	-0.0615273				Sa_8724_1	0.113775									Sa_17633_2	0.134783				Sa_42539.1	-0.0789826									Sa_18110.1	0.173849
Sa_16908_6	0.0204117				Sa_8805_2	-0.0496331									Sa_17638_2	0.160256				Sa_42598.2	-0.239937									Sa_1812.1	0.224066
Sa_16929_4	-0.325362				Sa_8811_2	-0.422599									Sa_17671_1	0.0575221				Sa_42640.8	0.30402									Sa_1819.1	-0.101488
Sa_16929_5	-0.297886				Sa_889_4	-0.432821									Sa_17676_3	-0.448529				Sa_4266.1	0.467716									Sa_18191.5	-0.241477
Sa_16932_1	0.0774247				Sa_8897_3	-0.0160173									Sa_17676_4	-0.271469				Sa_4266.2	-0.00567721									Sa_18191.6	-0.290353
Sa_16941_2	-0.411917				Sa_8914_1	-0.01									Sa_17679_5	-0.181239				Sa_42674.1	-0.687805									Sa_18205.4	-0.00052687
Sa_16949_3	0.191919				Sa_8995_2	-0.657267									Sa_177_3	-0.292515				Sa_42753.1	-0.134468									Sa_18234.1	-0.0861432
Sa_16984_1	-0.15				Sa_8999_2	0.351295									Sa_17767_1	-0.217405				Sa_42813.2	-0.429768									Sa_18255.2	-0.0380682
Sa_16984_2	0.0378151				Sa_9122_6	-0.483861									Sa_17769_1	0.139313				Sa_42813.3	-0.486024									Sa_18258.4	-0.54303
Sa_16993_2	-0.307192				Sa_9158_5	-0.446155									Sa_17771_1	-0.226921				Sa_42887.1	0.247477									Sa_18261.1	-0.205255
Sa_17011_2	-0.00957789				Sa_9158_8	0.438395									Sa_17805_2	-0.512249				Sa_42906.3	-0.671469									Sa_18264.1	-0.21627
Sa_17057_12	-0.0832623				Sa_9215_1	0.10613									Sa_17809_2	0.438901				Sa_43007.2	-0.548951									Sa_18265.1	-0.0665673
Sa_17057_2	-0.462121				Sa_9215_6	0.282374									Sa_17841_5	-0.241104				Sa_4315.2	0.290655									Sa_18265.3	-0.564103
Sa_17058_1	-0.57385				Sa_9217_3	-0.553265									Sa_17841_9	-0.017264				Sa_4315.3	-0.38641									Sa_18290.2	-0.234052
Sa_17066_4	-0.147472				Sa_9260_3	-0.800921									Sa_17858_1	-0.385965				Sa_43190.6	-0.612903									Sa_18366.3	0.31484
Sa_17066_5	-0.0391359				Sa_9295_1	0.060166									Sa_17876_1	-0.0845046				Sa_4330.1	0.11746									Sa_18407.1	0.33098
Sa_1707_2	-0.523916				Sa_9295_2	-0.694761									Sa_17876_5	0.176094				Sa_4330.11	0.0992366									Sa_18407.5	-0.0593278
Sa_17072_3	-0.243481				Sa_9295_6	-0.730435									Sa_17899_4	0.044489				Sa_4330.2	0.110092									Sa_18411.1	-0.0229623
Sa_17081_3	0.0748792				Sa_9342_6	-0.148399									Sa_17920_2	-0.29115				Sa_4330.7	0.146657									Sa_18413.12	-0.291933
Sa_171_1	-0.165966				Sa_9398_3	0.107895									Sa_17921_1	0.124464				Sa_4330.8	-0.166226									Sa_18415.1	-0.200212
Sa_17102_1	0.00294334				Sa_9400_7	0.331567									Sa_17923_2	-0.393264				Sa_43331.1	0.317276									Sa_1843.4	-0.0149165
Sa_17102_2	-0.0597015				Sa_9412_1	0.084227									Sa_17923_8	0.135885				Sa_4345.1	0.0738855									Sa_18433.1	-0.266355
Sa_17114_11	-0.356445				Sa_944_1	-0.0392912									Sa_17932_2	0.058798				Sa_43561.1	0.115007									Sa_18434.1	-0.743506
Sa_17114_12	-0.928371				Sa_9449_1	-0.641457									Sa_17939_2	0.168071				Sa_4375.1	-0.232719									Sa_18436.2	0.260697
Sa_17114_13	-0.88604				Sa_9478_1	-0.134791									Sa_17941_6	0.179599				Sa_4380.3	0.0853392									Sa_18436.5	-0.311875
Sa_17114_4	-0.219139				Sa_9541_5	0.0615256									Sa_17942_2	-0.779698				Sa_44004.2	-0.453137									Sa_1844.2	0.0438516
Sa_17114_5	-0.294289				Sa_9578_1	0.228524									Sa_17969_2	0.162393				Sa_4401.11	-0.171233									Sa_18474.1	0.307375
Sa_17114_7	-0.111111				Sa_9639_2	0.0712119									Sa_17981_2	-0.59845				Sa_4401.5	-0.838028									Sa_18474.5	0.0326754
Sa_17129_2	0.104974				Sa_9642_1	-0.343814									Sa_17996_2	0.205502				Sa_44059.1	0.133536									Sa_18488.7	0.169014
Sa_17155_1	-0.178344				Sa_9666_4	-0.933993									Sa_18004_2	-0.173859				Sa_4440.1	-0.238138									Sa_18489.3	0.398176
Sa_17165_2	-0.675272				Sa_9670_5	-0.439553									Sa_18046_1	-0.249057				Sa_44419.1	-0.774151									Sa_18490.1	0.0468948
Sa_17197_4	-0.228125				Sa_9705_1	0.0422067									Sa_18046_4	-0.860065				Sa_44591.2	0.0846405									Sa_18500.3	0.124668
Sa_17249_1	-0.185132				Sa_971_2	0.445109									Sa_1805_5	-0.248804				Sa_44691.2	-0.233152									Sa_18520.2	0.050882
Sa_1725_3	0.127098				Sa_9746_1	-0.0149573									Sa_18052_3	0.0559275				Sa_4473.3	0.262519									Sa_18528.2	0.146953
Sa_17260_4	0.0687285				Sa_9774_3	0.0571429									Sa_18076_3	-0.165169				Sa_4476.1	0.151414									Sa_1853.2	-0.226555
Sa_17260_8	0.0398936				Sa_9788_4	-0.189687									Sa_18076_4	0.0165677				Sa_44827.1	0.0202927									Sa_18532.1	-0.103814
Sa_17271_1	-0.845815				Sa_9789_1	-0.277095									Sa_18092_5	-0.335922				Sa_4491.5	-0.162294									Sa_18533.10	-0.804167
Sa_173_15	0.102564				Sa_9832_4	-0.186147									Sa_18106_7	-0.0233522				Sa_45037.3	-0.219498									Sa_18533.8	-0.0689466
Sa_173_6	-0.141658				Sa_9837_5	0.114286									Sa_18106_8	0.1107				Sa_4505.1	-0.135714									Sa_18533.9	-0.0418633
Sa_17307_2	-0.792982				Sa_9843_5	-0.1663									Sa_18122_2	-0.509434				Sa_4511.5	-0.060477									Sa_18551.1	0.3125
Sa_1731_1	-0.270175				Sa_989_7	0.110356									Sa_18133_2	-0.128515				Sa_45250.2	-0.146829									Sa_18551.2	-0.193015
Sa_17330_11	0.0121693				Sa_9957_15	-0.0690559									Sa_18134_2	0.0589404				Sa_45269.1	-0.665633									Sa_18579.2	0.309662
Sa_17330_13	-0.264995														Sa_18190_2	-0.0952909				Sa_4539.1	-0.364815									Sa_18579.4	0.451744
Sa_17350_1	0.0803438														Sa_18191_1	-0.00273224				Sa_45452.2	0.069576									Sa_18586.2	0.35608
Sa_1741_3	0.000482625														Sa_18191_3	-0.0180698				Sa_45452.3	-0.53361									Sa_18595.1	0.168478
Sa_17448_1	0.000602119														Sa_18213_2	-0.0067358				Sa_45570.2	-0.306876									Sa_18598.1	-0.385522
Sa_17448_2	-0.0793651														Sa_18214_6	-0.451258				Sa_4559.7	0.364583									Sa_18598.2	-0.62069
Sa_17454_1	-0.396907														Sa_18218_5	-0.165517				Sa_4559.9	-0.0277332									Sa_18607.5	-0.196097
Sa_17454_2	0.530201														Sa_18227_3	-0.0292463				Sa_4563.4	-0.0248062									Sa_18644.2	0.193548
Sa_17454_4	-0.443567														Sa_18227_4	0.0107287				Sa_45636.1	0.0312207									Sa_18650.1	-0.261446
Sa_17460_1	-0.36087														Sa_18233_1	0.130035				Sa_45644.1	-0.0928962									Sa_18660.3	-0.234799
Sa_17512_3	-0.175532														Sa_1824_2	-0.661765				Sa_45662.2	0.21777									Sa_18686.6	-0.462532
Sa_17512_9	-0.0482833														Sa_18254_1	-0.166667				Sa_45710.4	0.0320233									Sa_18696.5	-0.294384
Sa_17516_1	0.0843373														Sa_18255_3	-0.0193939				Sa_45710.5	-0.0935065									Sa_18711.3	-0.226531
Sa_17527_5	0.0743802														Sa_18255_4	0.125745				Sa_45720.2	0.0616034									Sa_18717.2	0.228022
Sa_17527_9	0.299754														Sa_18287_4	0.147035				Sa_45823.1	-0.0100334									Sa_18717.5	-0.736819
Sa_17547_4	0.130345														Sa_18328_1	-0.101695				Sa_45851.1	-0.129283									Sa_18733.1	0.229651
Sa_17553_1	0.00751167														Sa_18385_2	0.110778				Sa_46043.2	-0.104108									Sa_18733.2	0.18984
Sa_17558_2	-0.0826709														Sa_18385_3	-0.559653				Sa_4613.3	-0.062406									Sa_18738.1	-0.540634
Sa_17566_5	0.125														Sa_18387_2	0.05245				Sa_46371.4	-0.666667									Sa_18738.3	-0.28634
Sa_17569_2	-0.369231														Sa_18407_6	0.210306				Sa_4659.1	0.00536343									Sa_18739.1	0.139831
Sa_17599_5	0.260456														Sa_18408_6	0.0964419				Sa_4660.11	-0.102762									Sa_18744.1	-0.515073
Sa_17599_9	-0.395408														Sa_18413_1	-0.0257937				Sa_4660.17	0.0610611									Sa_18801.4	-0.521186
Sa_1761_3	0.14629														Sa_18413_4	-0.213209				Sa_4660.20	-0.304143									Sa_18802.2	0.280151
Sa_17631_1	-0.0789261														Sa_18413_6	0.118721				Sa_46626.2	0.287234									Sa_18822.10	0.218058
Sa_17642_2	-0.255639														Sa_18413_8	0.172131				Sa_46649.2	0.323569									Sa_18822.5	-0.236152
Sa_17654_2	0.193548														Sa_18455_1	0.0115311				Sa_46768.1	0.284967									Sa_18822.6	-0.28979
Sa_17679_2	0.0651827														Sa_18474_4	0.139881				Sa_4698.6	-0.333333									Sa_1886.1	-0.272953
Sa_17679_3	-0.538776														Sa_18481_1	-0.304762				Sa_47113.3	0.187271									Sa_189.2	0.135496
Sa_177_4	0.0418994														Sa_18483_2	-0.114969				Sa_4712.5	-0.407029									Sa_18911.1	0.184392
Sa_17723_2	-0.481743														Sa_18488_3	0.444934				Sa_4746.10	-0.0163573									Sa_18916.1	0.174515
Sa_17744_2	-0.344286														Sa_18502_4	-0.517062				Sa_47486.1	0.146135									Sa_18920.1	-0.157485
Sa_17754_2	0.0712512														Sa_18528_4	-0.00630805				Sa_47759.1	-0.718511									Sa_18964.2	-0.0699555
Sa_17767_2	0.351589														Sa_18528_5	0.287762				Sa_47849.2	-0.108093									Sa_19014.3	0.0177312
Sa_17779_1	0.577778														Sa_18533_7	0.0847458				Sa_4788.1	-0.914355									Sa_19034.1	-0.635136
Sa_17782_1	-0.713025														Sa_18534_1	-0.0986647				Sa_47908.1	-0.242158									Sa_19039.2	-0.356667
Sa_17805_4	0.0856031														Sa_18534_4	-0.0345781				Sa_4795.2	-0.193048									Sa_1905.1	-0.0218014
Sa_17805_5	-0.0423365														Sa_18548_1	0.382905				Sa_48178.1	-0.335317									Sa_19059.6	-0.403846
Sa_17834_7	0.603531														Sa_18575_1	0.105903				Sa_4829.1	-0.620438									Sa_1907.5	-0.328161
Sa_17841_2	0.189189														Sa_18577_4	0.20625				Sa_48308.1	-0.441037									Sa_19073.1	-0.210101
Sa_17841_3	-0.0745614														Sa_18579_1	0.182437				Sa_48367.1	-0.0560288									Sa_19106.4	-0.618995
Sa_17841_4	0.106776														Sa_18595_5	0.251816				Sa_4838.5	-0.362614									Sa_19119.8	0.193024
Sa_17841_8	-0.0792905														Sa_18598_3	-0.601573				Sa_48461.5	0.174749									Sa_19119.9	-0.179262
Sa_17870_3	0.525														Sa_18598_5	-0.605392				Sa_4853.1	0.164321									Sa_19135.1	-0.111159
Sa_17871_5	-0.313403														Sa_18604_2	0.0659574				Sa_4853.2	0.0694									Sa_19145.2	-0.0262084
Sa_17876_3	-0.405192														Sa_18607_6	0.153846				Sa_49148.1	0.0263754									Sa_19169.1	-0.111697
Sa_17883_1	0.611524														Sa_18610_1	-0.159159				Sa_4917.1	-0.154863									Sa_19178.1	-0.0339623
Sa_17888_2	-0.279035														Sa_18638_4	-0.0136292				Sa_49332.5	0.0777339									Sa_19188.4	-0.127828
Sa_17899_2	-0.103742														Sa_18639_2	-0.0541401				Sa_49373.1	0.034219									Sa_19200.10	-0.266962
Sa_179_1	-0.75431														Sa_18640_3	0.30051				Sa_49389.4	-0.472244									Sa_19200.13	-0.629009
Sa_17911_2	0.0327381														Sa_18660_1	-0.0646214				Sa_4945.2	-0.102284									Sa_19200.16	-0.00362319
Sa_17911_3	0.16807														Sa_18660_5	-0.646943				Sa_4945.4	-0.0453477									Sa_19200.19	-0.29972
Sa_17912_5	-0.260148														Sa_18671_5	0.35102				Sa_49596.4	-0.155717									Sa_19200.20	-0.248428
Sa_17923_4	0.140056														Sa_18671_6	0.392593				Sa_49759.2	-0.0949675									Sa_19200.23	-0.210618
Sa_17923_5	0.155417														Sa_18671_7	-0.0342916				Sa_4991.13	-0.440431									Sa_19200.3	-0.445017
Sa_17939_1	-0.0268707														Sa_18686_3	-0.327647				Sa_5008.2	0.0350729									Sa_19200.7	-0.20625
Sa_17939_3	0.109433														Sa_18686_5	-0.511194				Sa_50110.1	-0.428987									Sa_19224.2	-0.382397
Sa_17939_4	0.167816														Sa_18700_1	0.154933				Sa_5019.3	0.193626									Sa_19248.3	0.0235119
Sa_17969_1	-0.511501														Sa_18700_2	0.206581				Sa_5019.6	0.281358									Sa_19276.1	-0.551415
Sa_17970_2	-0.709091														Sa_18711_9	-0.400697				Sa_5022.3	-0.132102									Sa_19293.4	-0.040991
Sa_17991_3	0.262712														Sa_18717_7	-0.116479				Sa_50225.1	0.591398									Sa_19297.4	-0.824786
Sa_17999_1	-0.30624														Sa_18727_3	-0.365885				Sa_5050.1	-0.206431									Sa_19304.3	0.0174603
Sa_18022_1	-0.331599														Sa_18735_1	0.086091				Sa_5063.10	-0.124909									Sa_19329.3	-0.441156
Sa_18036_3	-0.412676														Sa_18778_3	0.220056				Sa_50808.1	0.111627									Sa_19329.4	-0.491877
Sa_18046_2	-0.723967														Sa_18835_1	0.168301				Sa_50813.1	-0.44302									Sa_19332.2	0.174681
Sa_1805_1	-0.13913														Sa_18835_2	-0.0436681				Sa_50828.1	-0.746853									Sa_19340.1	-0.135849
Sa_18064_5	-0.168593														Sa_18848_2	-0.754841				Sa_5083.1	-0.206061									Sa_19340.8	-0.245721
Sa_18076_5	0.332155														Sa_18863_1	-0.482327				Sa_5083.11	-0.353846									Sa_19366.2	-0.0568453
Sa_18092_10	0.13533														Sa_18880_1	-0.203156				Sa_5083.2	0.36643									Sa_19366.3	-0.0326888
Sa_18092_7	-0.499603														Sa_18880_3	-0.408373				Sa_50855.1	-0.376822									Sa_19387.2	-0.042522
Sa_18097_2	0.122457														Sa_18891_1	0.0981794				Sa_5111.6	-0.0175									Sa_19390.1	0.340541
Sa_18133_3	-0.699301														Sa_1892_1	-0.0482287				Sa_51284.2	-0.373967									Sa_19404.1	-0.169679
Sa_18191_2	-0.15894														Sa_18920_2	-0.746859				Sa_5133.4	-0.0225245									Sa_19440.2	0.536
Sa_18197_2	-0.246544														Sa_18952_1	-0.196209				Sa_5133.5	-0.0086225									Sa_19491.10	-0.0415525
Sa_18205_5	-0.0663761														Sa_18952_2	-0.198452				Sa_5153.4	0.248686									Sa_19491.9	-0.255305
Sa_18218_3	-0.346633														Sa_18962_2	0.0325581				Sa_5159.2	-0.227798									Sa_1950.1	-0.347242
Sa_18218_6	-0.132554														Sa_18962_3	0.217391				Sa_51594.1	-0.806008									Sa_19525.1	-0.0486111
Sa_1822_3	-0.256743														Sa_18968_1	0.379144				Sa_51692.1	-0.263793									Sa_19537.2	-0.00943396
Sa_18222_2	-0.369026														Sa_18968_2	0.0570585				Sa_5177.1	-0.101064									Sa_19565.2	-0.111559
Sa_18222_4	0.260664														Sa_18968_3	0.140236				Sa_5188.2	-0.0206497									Sa_19599.1	-0.209748
Sa_18227_2	-0.0571429														Sa_18991_1	0.0741837				Sa_5239.1	0.0766413									Sa_19605.6	0.353982
Sa_18234_2	-0.0345679														Sa_19014_4	0.343537				Sa_52392.2	0.00876872									Sa_19608.2	0.170747
Sa_18255_1	-0.428125														Sa_19039_3	-0.770182				Sa_52565.2	0.319885									Sa_19608.5	-0.056523
Sa_18260_1	-0.0290418														Sa_19059_7	-0.234015				Sa_52652.1	-0.0478682									Sa_19610.1	0.100451
Sa_18265_2	0.135896														Sa_19059_8	0.0229885				Sa_52731.2	-0.0183363									Sa_19615.1	-0.892532
Sa_18285_3	-0.0523909														Sa_19063_2	0.040581				Sa_52731.8	-0.0986043									Sa_19617.3	-0.0712262
Sa_18287_5	0.053589														Sa_19106_1	-0.502137				Sa_52858.1	-0.294753									Sa_1963.1	0.144414
Sa_18287_6	-0.0352419														Sa_19109_2	-0.238562				Sa_52859.3	0.0445019									Sa_19650.1	-0.621126
Sa_18322_4	-0.140379														Sa_19109_3	0.0728155				Sa_5287.1	-0.818966									Sa_19694.1	0.00542169
Sa_18324_1	0.105799														Sa_19117_2	0.199005				Sa_5288.5	-0.112429									Sa_19695.3	0.082364
Sa_18359_2	0.0316104														Sa_19118_1	0.317829				Sa_5288.6	-0.391251									Sa_19700.1	-0.385057
Sa_18378_2	-0.28763														Sa_19119_1	-0.0348353				Sa_53023.1	0.0468571									Sa_19704.4	-0.0405405
Sa_18400_2	0.0888011														Sa_19119_2	-0.0147123				Sa_53060.1	0.103237									Sa_19711.3	-0.074902
Sa_18407_4	-0.657761														Sa_19144_3	-0.224231				Sa_53198.4	-0.175775									Sa_19727.1	0.0248387
Sa_18408_1	-0.725275														Sa_19144_4	-0.628662				Sa_5362.3	0.0740741									Sa_19747.1	-0.571742
Sa_18411_3	0.132647														Sa_19144_5	-0.426367				Sa_5362.4	-0.126699									Sa_19747.13	-0.382768
Sa_18413_9	-0.257614														Sa_19150_6	-0.558933				Sa_53741.1	-0.0519318									Sa_19749.1	-0.139068
Sa_1842_1	-0.220763														Sa_19188_6	-0.174833				Sa_53825.2	-0.580614									Sa_19783.4	-0.0391138
Sa_1842_2	-0.207219														Sa_19189_3	0.0541289				Sa_5386.6	0.173789									Sa_19812.1	-0.0468975
Sa_1843_5	0.160622														Sa_19195_2	-0.112389				Sa_5386.7	0.0844247									Sa_19829.1	0.0162005
Sa_1843_6	-0.780856														Sa_19200_1	-0.246349				Sa_54015.1	-0.110102									Sa_19829.4	0.145894
Sa_18447_1	-0.102884														Sa_19200_21	-0.50493				Sa_5424.1	-0.254703									Sa_19841.3	-0.0304696
Sa_18480_1	-0.200501														Sa_19200_22	-0.507052				Sa_55073.1	-0.292774									Sa_19846.2	0.0609012
Sa_18481_2	-0.302691														Sa_19200_24	-0.238825				Sa_5595.2	0.00234865									Sa_19875.1	0.0574913
Sa_18481_3	-0.261299														Sa_19200_25	0.274411				Sa_5633.1	0.101459									Sa_19877.1	-0.569544
Sa_18488_4	-0.319149														Sa_19200_26	-0.278424				Sa_5667.2	0.128033									Sa_19881.1	0.380403
Sa_18502_2	-0.182527														Sa_1922_1	0.338807				Sa_5701.1	-0.159264									Sa_19881.4	-0.220126
Sa_18527_1	-0.226073														Sa_19220_1	-0.213626				Sa_5702.1	-0.00909624									Sa_19881.6	-0.0919077
Sa_1853_4	0.547739														Sa_19223_1	-0.593327				Sa_5722.5	-0.210396									Sa_19903.3	-0.0914659
Sa_1853_5	-0.425449														Sa_19242_6	0.0735849				Sa_5725.1	-0.726795									Sa_19921.1	-0.0568475
Sa_18533_11	0.126395														Sa_19288_1	-0.19752				Sa_5732.3	-0.394754									Sa_19929.7	0.234545
Sa_18533_3	0.0430801														Sa_19293_2	0.302305				Sa_5750.14	-0.0397638									Sa_19945.2	-0.44152
Sa_18533_5	-0.0580025														Sa_19293_5	-0.00750552				Sa_5754.1	0.169255									Sa_19982.1	0.133111
Sa_18539_1	0.0670632														Sa_19297_1	0.0150746				Sa_5767.1	0.137045									Sa_19987.2	-0.104102
Sa_18575_2	0.0737578														Sa_19304_2	-0.411888				Sa_5767.3	0.266417									Sa_19996.1	-0.298023
Sa_1858_1	-0.192217														Sa_19304_4	0.0591746				Sa_5775.10	-0.0558559									Sa_20000.1	0.0383877
Sa_18604_3	0.161883														Sa_19338_2	0.119266				Sa_5801.4	-0.0694562									Sa_20023.4	0.278895
Sa_18605_2	-0.153083														Sa_19340_11	-0.120236				Sa_5817.2	-0.110526									Sa_20026.2	-0.0239948
Sa_18605_3	-0.481124														Sa_19340_2	-0.319577				Sa_5822.3	-0.00670154									Sa_20050.1	0.0594901
Sa_18607_1	-0.122959														Sa_19340_3	-0.038382				Sa_5836.3	-0.112868									Sa_20078.2	-0.22365
Sa_18607_10	-0.298213														Sa_19340_7	-0.255285				Sa_5849.3	-0.027746									Sa_20086.2	-0.450669
Sa_18638_2	-0.389087														Sa_19366_1	-0.280187				Sa_5867.3	-0.686695									Sa_20091.1	0.0684685
Sa_18639_3	-0.223864														Sa_1938_1	-0.0517387				Sa_5881.6	-0.0506393									Sa_20135.8	0.0490683
Sa_18640_5	0.0638942														Sa_19414_1	-0.0706974				Sa_59.8	0.0541775									Sa_20149.2	-0.465855
Sa_18643_3	0.0430108														Sa_19418_1	0.0619142				Sa_5901.2	0.265918									Sa_20161.1	-0.291224
Sa_18659_4	0.0280711														Sa_1942_4	0.545882				Sa_6068.1	-0.260451									Sa_20176.1	-0.095057
Sa_18660_6	-0.0281905														Sa_19425_2	-0.0057168				Sa_6071.10	-0.295704									Sa_20178.3	-0.417766
Sa_18660_8	-0.417355														Sa_19429_1	-0.159538				Sa_6071.2	0.148421									Sa_20178.5	-0.353356
Sa_18660_9	0.151183														Sa_19429_5	-0.923304				Sa_6132.6	0.188258									Sa_20183.3	-0.561937
Sa_18661_1	0.0383773														Sa_19429_6	0.0732877				Sa_614.1	0.20479									Sa_20191.3	-0.273463
Sa_18698_1	-0.0240903														Sa_19429_7	0.0560837				Sa_614.2	-0.160569									Sa_20197.3	-0.664671
Sa_18711_8	0.0863684														Sa_1943_2	0.214173				Sa_614.3	0.00777294									Sa_20197.4	0.364084
Sa_18727_2	-0.539394														Sa_1946_4	0.246898				Sa_614.4	-0.566797									Sa_20197.5	0.141956
Sa_18738_2	0.335491														Sa_19470_2	-0.154316				Sa_6149.2	-0.0157957									Sa_20216.2	0.0819113
Sa_18741_1	-0.368304														Sa_19480_1	0.0145278				Sa_6157.6	-0.876957									Sa_20254.2	0.029402
Sa_18744_2	-0.052761														Sa_19491_1	-0.130676				Sa_6193.8	0.175287									Sa_20265.3	-0.692935
Sa_18778_4	-0.471671														Sa_19491_6	-0.253521				Sa_6220.1	-0.315079									Sa_20284.3	-0.13651
Sa_18812_1	-0.149402														Sa_1950_4	-0.463768				Sa_6235.3	-0.118223									Sa_20287.2	0.2
Sa_18822_9	0.301205														Sa_1950_7	0.0649084				Sa_6239.4	-0.330129									Sa_20322.2	-0.256977
Sa_18845_1	0.247937														Sa_19532_2	0.00182542				Sa_6289.1	0.14611									Sa_20331.3	0.0330033
Sa_18880_2	-0.429514														Sa_19537_3	-0.0118386				Sa_6296.1	0.0396581									Sa_20341.2	0.180077
Sa_189_4	0.0646154														Sa_19537_4	-0.116074				Sa_6369.4	-0.170458									Sa_20349.1	-0.165326
Sa_18911_2	-0.209218														Sa_19537_5	-0.0668567				Sa_6384.2	-0.240523									Sa_20349.3	-0.0358879
Sa_18947_1	-0.464924														Sa_19541_1	-0.214178				Sa_6384.4	-0.096477									Sa_20349.4	-0.0671113
Sa_18962_4	-0.327821														Sa_19592_1	-0.143448				Sa_6384.8	0.442105									Sa_20381.1	-0.28453
Sa_18964_1	-0.0474497														Sa_19603_2	0.0894587				Sa_6387.2	0.268371									Sa_20382.1	-0.176048
Sa_19007_2	-0.298623														Sa_19605_5	0.0914286				Sa_6461.5	0.216295									Sa_20382.2	-0.114494
Sa_19014_5	-0.0611888														Sa_19621_1	-0.390733				Sa_6464.2	0.190954									Sa_20382.6	-0.26049
Sa_19056_1	-0.319444														Sa_19628_4	-0.229076				Sa_6539.1	-0.0263463									Sa_20391.1	-0.0385965
Sa_19059_10	-0.427907														Sa_19659_1	-0.215385				Sa_6594.1	0.0185844									Sa_20425.1	-0.516382
Sa_19059_11	-0.110579														Sa_19697_2	0.252912				Sa_6622.1	-0.260138									Sa_20430.1	0.138889
Sa_19059_4	-0.0042292														Sa_19734_1	-0.137931				Sa_6648.9	-0.285607									Sa_20433.2	0.150538
Sa_19059_5	0.2048														Sa_19736_3	-0.426299				Sa_6681.1	0.322427									Sa_20456.2	0.0642317
Sa_19059_9	0.142														Sa_19747_10	-0.610138				Sa_6682.4	-0.00399202									Sa_20457.1	0.0674428
Sa_1907_2	-0.403337														Sa_19747_15	-0.239304				Sa_6692.1	-0.208451									Sa_20457.2	-0.659425
Sa_19077_2	0.252033														Sa_19747_5	-0.270252				Sa_6695.1	0.273616									Sa_20457.5	0.0228005
Sa_19097_4	0.134493														Sa_19747_9	-0.263027				Sa_6699.11	-0.035									Sa_20474.1	-0.0992
Sa_19106_2	0.479705														Sa_19751_1	0.0956455				Sa_6701.2	0.228507									Sa_20508.1	-0.0452664
Sa_19106_6	-0.158812														Sa_19758_1	0.132446				Sa_6738.11	-0.0159123									Sa_20531.2	-0.341538
Sa_19109_4	-0.0881188														Sa_19762_1	-0.136284				Sa_6738.12	0.353846									Sa_20542.1	0.208359
Sa_19110_3	0.422361														Sa_19773_1	-0.0421456				Sa_6738.2	-0.000878875									Sa_20569.2	0.14185
Sa_19112_1	-0.942363														Sa_19783_5	-0.395862				Sa_6752.3	-0.326147									Sa_20584.1	0.151376
Sa_19112_2	0.239856														Sa_19801_1	0.00520405				Sa_6777.3	-0.0848993									Sa_20594.3	0.0232046
Sa_19119_3	0.0477261														Sa_19817_3	-0.64268				Sa_6777.6	-0.533993									Sa_20611.9	-0.449918
Sa_19119_4	0.246835														Sa_19817_4	-0.0605016				Sa_6818.3	0.422222									Sa_20620.1	-0.418762
Sa_19144_1	-0.340765														Sa_19821_4	-0.17483				Sa_6827.1	0.0403536									Sa_20653.4	-0.660714
Sa_19145_1	0.204198														Sa_19831_1	0.0161023				Sa_6829.5	-0.155769									Sa_20653.7	-0.472845
Sa_19149_2	0.447183														Sa_19841_1	0.193548				Sa_6847.1	0.0945926									Sa_20662.3	0.0949569
Sa_19150_5	-0.816143														Sa_19846_4	0.0343273				Sa_685.1	-0.835546									Sa_20680.1	-0.186623
Sa_19150_7	0.0830946														Sa_19875_3	-0.0478972				Sa_6896.3	0.0158671									Sa_20686.2	-0.944598
Sa_19189_2	-0.0234306														Sa_19876_1	0.0891729				Sa_6984.3	0.0225873									Sa_20706.10	-0.697318
Sa_19189_4	-0.0951891														Sa_19876_2	-0.280488				Sa_701.17	-0.424867									Sa_20706.2	-0.625266
Sa_19194_2	-0.194572														Sa_19903_5	-0.206179				Sa_7025.3	0.578568									Sa_20706.9	-0.234361
Sa_19200_11	0.26422														Sa_19929_4	0.263804				Sa_7035.2	0.288136									Sa_20713.3	0.0438066
Sa_19200_4	-0.567294														Sa_19945_1	0.0515306				Sa_7065.3	-0.368687									Sa_20746.1	0.226226
Sa_19200_6	-0.292599														Sa_20001_2	0.0417537				Sa_7137.5	0.126016									Sa_20770.5	-0.507497
Sa_19242_7	0.128601														Sa_20005_1	-0.0580569				Sa_7149.1	-0.430347									Sa_20824.4	-0.478257
Sa_19248_4	-0.0206038														Sa_20005_2	-0.0961565				Sa_7203.6	-0.125059									Sa_20839.1	-0.0720694
Sa_19268_1	-0.292398														Sa_20023_6	-0.223188				Sa_7235.3	0.0241729									Sa_2094.1	0.100056
Sa_19284_6	0.127737														Sa_20023_7	-0.0433407				Sa_7235.4	-0.0265497									Sa_20940.4	-0.543011
Sa_19304_1	-0.368922														Sa_20060_3	-0.461048				Sa_7263.3	-0.181686									Sa_20948.2	0.270936
Sa_1931_2	-0.0620053														Sa_20061_1	0.0888252				Sa_7282.1	-0.090736									Sa_20967.1	-0.211831
Sa_1931_3	0.141823														Sa_20062_5	0.179385				Sa_7335.1	0.0940209									Sa_20974.1	-0.0952381
Sa_19335_1	-0.240854														Sa_20078_4	0.428128				Sa_7347.6	0.140383									Sa_20991.3	-0.0530933
Sa_19338_4	-0.0550955														Sa_20093_1	0.017373				Sa_7385.1	-0.194251									Sa_21013.1	0.0778029
Sa_19340_5	-0.824607														Sa_20095_2	0.165088				Sa_7405.2	0.0758929									Sa_21028.2	-0.283122
Sa_19340_6	-0.0666082														Sa_20099_1	-0.123457				Sa_7434.2	-0.194788									Sa_21039.1	0.0957553
Sa_19387_1	-0.647097														Sa_20099_4	0.296296				Sa_7479.1	-0.156977									Sa_21062.1	0.114232
Sa_19394_3	-0.290417														Sa_20124_1	-0.140892				Sa_7546.2	-0.073281									Sa_21062.3	0.296346
Sa_19404_2	-0.142223														Sa_20124_2	0.017032				Sa_757.3	0.182022									Sa_21062.4	-0.23622
Sa_1942_1	0.129895														Sa_2016_3	-0.279964				Sa_7599.3	0.153344									Sa_21071.1	-0.0398172
Sa_1942_3	0.0996094														Sa_20178_7	-0.627628				Sa_7613.11	0.28664									Sa_21071.3	-0.317809
Sa_19434_1	-0.0196078														Sa_20183_2	-0.700108				Sa_7613.5	0.120599									Sa_21088.2	0.0160728
Sa_19434_2	-0.210335														Sa_20214_1	0.170566				Sa_7614.8	-0.0923077									Sa_21091.10	-0.455147
Sa_19440_3	-0.98318														Sa_20215_2	0.290756				Sa_7627.5	0.159381									Sa_21097.1	0.214286
Sa_19446_1	0.417431														Sa_20215_3	-0.576305				Sa_7637.2	0.246535									Sa_21098.1	-0.20742
Sa_19476_2	0.0793141														Sa_20284_1	0.0359755				Sa_7642.2	-0.0218691									Sa_21101.3	-0.679139
Sa_19477_1	-0.220941														Sa_20306_4	0.0471154				Sa_7678.1	-0.0370622									Sa_21101.7	0.465468
Sa_19491_2	-0.320565														Sa_20306_5	-0.139785				Sa_7696.2	0.0582324									Sa_21156.2	-0.526203
Sa_19491_5	-0.245344														Sa_20310_1	-0.152735				Sa_770.1	-0.271229									Sa_21159.2	0.418384
Sa_1950_2	-0.288056														Sa_20312_4	-0.0212625				Sa_7723.1	0.247191									Sa_21208.1	-0.118937
Sa_1950_6	-0.112094														Sa_20312_5	0.119545				Sa_778.3	-0.12318									Sa_21218.2	-0.237705
Sa_19578_3	0.433884														Sa_20326_1	-0.273312				Sa_778.4	0.0514593									Sa_21224.8	-0.0805861
Sa_19578_4	-0.121172														Sa_20348_1	-0.113896				Sa_778.5	-0.0923142									Sa_21232.1	0.09
Sa_19580_4	-0.381502														Sa_20349_8	0.0850534				Sa_7786.1	-0.178201									Sa_21276.1	-0.155165
Sa_19592_3	0.134168														Sa_20372_2	-0.093633				Sa_7796.2	0.0677966									Sa_21298.2	0.413442
Sa_19592_6	0.257862														Sa_20372_4	0.0907504				Sa_7807.2	-0.0874794									Sa_21298.3	0.367647
Sa_19604_1	-0.0718192														Sa_20386_3	-0.307738				Sa_7852.1	0.105201									Sa_21298.7	-0.452124
Sa_19608_1	-0.105667														Sa_20386_4	-0.19023				Sa_7873.3	0.108729									Sa_21298.8	-0.255589
Sa_19608_3	-0.0045977														Sa_20419_5	-0.590508				Sa_788.1	-0.181676									Sa_21307.1	-0.195552
Sa_19624_2	-0.1402														Sa_20431_1	-0.0552741				Sa_7895.3	-0.338068									Sa_21310.1	-0.096875
Sa_19690_2	0.120703														Sa_20457_3	0.230892				Sa_7895.6	-0.0545024									Sa_21332.2	-0.0671982
Sa_19704_3	-0.508828														Sa_20457_6	-0.567452				Sa_7896.5	0.293968									Sa_21358.5	-0.453079
Sa_19736_4	-0.268056														Sa_20465_1	-0.258926				Sa_7902.1	0.0106061									Sa_21359.1	-0.815025
Sa_19736_5	-0.266583														Sa_20465_2	-0.0690021				Sa_7997.1	-0.148795									Sa_21360.3	-0.0651515
Sa_19747_14	0.523636														Sa_20542_3	-0.165281				Sa_8015.1	-0.506706									Sa_21382.1	-0.131481
Sa_19747_16	0.27162														Sa_20565_5	-0.208558				Sa_802.1	-0.28582									Sa_21382.3	-0.753223
Sa_19747_6	0.32362														Sa_20582_1	-0.627698				Sa_8049.2	-0.768889									Sa_21416.2	-0.388889
Sa_19747_8	0.156714														Sa_20584_3	0.176515				Sa_8082.2	0.104198									Sa_21417.1	-0.28818
Sa_19760_3	-0.124674														Sa_20611_2	0.251273				Sa_8089.5	-0.670699									Sa_21434.2	0.115044
Sa_19769_3	-0.341584														Sa_20645_3	-0.18849				Sa_809.1	0.0240157									Sa_21445.2	0.26448
Sa_19807_2	-0.698361														Sa_20653_1	0.00174014				Sa_8224.4	-0.0395958									Sa_21446.7	-0.105212
Sa_19817_2	-0.432704														Sa_20662_1	0.10101				Sa_8250.8	-0.103441									Sa_21448.9	-0.73823
Sa_19817_6	-0.407336														Sa_20662_4	-0.443718				Sa_8270.2	0.297441									Sa_21490.4	0.102248
Sa_19817_9	-0.383302														Sa_20662_5	-0.451923				Sa_83.1	-0.137537									Sa_21491.1	-0.0550921
Sa_19821_3	0.215035														Sa_20662_6	-0.454489				Sa_8357.1	-0.101245									Sa_21496.6	-0.439652
Sa_19829_5	-0.124197														Sa_20670_1	0.141975				Sa_8375.4	-0.0532219									Sa_21512.4	0.142972
Sa_19846_3	0.176617														Sa_20691_1	-0.0778894				Sa_8393.5	-0.404386									Sa_21520.3	0.167203
Sa_19877_2	-0.124502														Sa_20706_1	0.100719				Sa_8399.13	-0.222912									Sa_21537.3	-0.349112
Sa_19878_1	0.1875														Sa_20706_14	-0.0857143				Sa_8399.7	-0.433995									Sa_21538.1	0.222018
Sa_19888_1	-0.0884443														Sa_20706_15	-0.341207				Sa_8411.2	0.20407									Sa_2154.1	-0.360813
Sa_19903_1	0.339344														Sa_20725_1	-0.629415				Sa_8477.1	-0.118774									Sa_21542.4	-0.348855
Sa_19903_4	-0.239134														Sa_20725_2	-0.629339				Sa_8510.1	-0.145161									Sa_21549.3	0.0755396
Sa_19903_7	-0.265611														Sa_20766_2	0.161894				Sa_8517.6	0.321951									Sa_21557.3	-0.366214
Sa_19915_3	-0.190737														Sa_20770_3	0.0913478				Sa_8529.1	-0.0430169									Sa_21575.2	-0.262943
Sa_19915_5	-0.708763														Sa_20787_1	-0.0763036				Sa_8580.1	-0.415701									Sa_21579.2	-0.185008
Sa_19916_2	0.024976														Sa_20799_4	0.262302				Sa_8603.2	0.024065									Sa_21595.1	-0.0710963
Sa_19929_2	-0.0859985														Sa_20824_3	-0.388089				Sa_8662.2	-0.348142									Sa_21599.1	0.109342
Sa_19929_3	-0.13617														Sa_2083_1	-0.639587				Sa_8680.1	-0.25485									Sa_216.4	-0.190051
Sa_19929_5	-0.106138														Sa_20880_4	-0.296055				Sa_8736.1	0.00759144									Sa_21602.9	0.16227
Sa_19929_8	0.0922131														Sa_20900_1	-0.0501769				Sa_8740.2	0.0985075									Sa_2161.1	-0.125874
Sa_19937_1	-0.23271														Sa_20940_2	-0.513764				Sa_8784.6	-0.448939									Sa_21618.4	-0.41954
Sa_19959_1	-0.29496														Sa_20943_2	0.124709				Sa_8788.1	-0.477462									Sa_21639.1	-0.453883
Sa_19974_1	0.0199776														Sa_20948_3	-0.515206				Sa_8796.2	-0.297297									Sa_21672.6	-0.0198785
Sa_19978_2	0.164941														Sa_20954_1	-0.237081				Sa_8798.2	0.122146									Sa_21687.2	0.264946
Sa_19980_6	0.156089														Sa_20965_1	0.0586556				Sa_8802.2	-0.224873									Sa_21687.4	-0.350628
Sa_19996_2	-0.458042														Sa_20967_3	-0.121656				Sa_8870.1	-0.243842									Sa_21713.3	0.0342289
Sa_20026_1	-0.728205														Sa_20991_1	0.0821009				Sa_8882.2	-0.783217									Sa_21717.1	0.0619855
Sa_20030_2	-0.487619														Sa_20991_2	0.0663194				Sa_8891.1	-0.652968									Sa_21728.4	-0.050385
Sa_20060_2	-0.0275835														Sa_20991_5	0.0843882				Sa_8902.1	-0.0710948									Sa_21728.6	-0.22695
Sa_20067_2	-0.408139														Sa_20996_1	0.123971				Sa_8915.2	-0.0327543									Sa_21734.1	-0.224605
Sa_20082_1	-0.165984														Sa_20996_4	-0.199468				Sa_8921.2	0.266376									Sa_21743.1	0.541521
Sa_20095_3	-0.162146														Sa_20999_2	0.163394				Sa_8939.2	0.182907									Sa_21746.1	-0.0619231
Sa_20104_1	-0.0316395														Sa_20999_3	-0.110769				Sa_8944.5	-0.251572									Sa_21768.1	0.191112
Sa_20124_4	-0.00336293														Sa_21048_3	-0.241504				Sa_8983.2	-0.00393039									Sa_21784.2	0.154705
Sa_20179_3	-0.027451														Sa_21048_7	-0.758621				Sa_8989.2	0.104144									Sa_21788.1	-0.277473
Sa_20183_4	-0.31521														Sa_21050_1	-0.00417188				Sa_8991.2	-0.00053267									Sa_21792.1	0.0466102
Sa_20197_1	-0.027738														Sa_21072_1	-0.019863				Sa_8992.1	-0.0496205									Sa_21814.6	0.0553571
Sa_20225_2	-0.63068														Sa_21088_1	-0.0139977				Sa_8999.1	-0.188889									Sa_21814.7	-0.723476
Sa_20230_1	-0.0833333														Sa_21091_3	-0.724485				Sa_9039.2	-0.0305398									Sa_21814.8	0.394831
Sa_20237_1	0.102787														Sa_21091_5	-0.440141				Sa_9063.12	-0.109514									Sa_21825.1	0.209809
Sa_20263_1	-0.164694														Sa_21091_9	0.411732				Sa_9116.2	-0.0944444									Sa_21825.2	0.258562
Sa_20265_2	-0.0887396														Sa_21097_2	-0.798611				Sa_9127.3	0.0489712									Sa_2184.7	-0.0868495
Sa_20275_3	-0.0933953														Sa_21101_4	-0.478741				Sa_9128.9	0.0865169									Sa_21841.5	-0.180442
Sa_20275_4	0.114112														Sa_21117_5	0.237736				Sa_9130.2	-0.136949									Sa_21841.7	-0.210623
Sa_20278_2	-0.817949														Sa_21140_2	0.244789				Sa_9156.1	-0.597059									Sa_21856.4	0.265823
Sa_20310_2	-0.735144														Sa_21156_3	-0.49592				Sa_9156.2	-0.382732									Sa_21939.1	0.292818
Sa_20322_1	-0.187213														Sa_21160_2	0.0536957				Sa_9185.2	-0.149175									Sa_21944.1	-0.255014
Sa_20322_3	-0.193034														Sa_21168_1	-0.16347				Sa_9216.11	-0.0753012									Sa_21944.4	0.377024
Sa_20322_4	-0.176888														Sa_21181_1	0.153961				Sa_9217.1	0.0687067									Sa_21944.5	0.203125
Sa_20326_2	-0.507071														Sa_21182_2	0.00939573				Sa_9249.5	0.37746									Sa_21967.2	-0.297078
Sa_20337_1	-0.229527														Sa_21198_3	0.0626781				Sa_9249.6	0.0127008									Sa_21967.8	0.0141414
Sa_20348_2	0.125618														Sa_21218_4	-0.12493				Sa_9295.8	-0.2125									Sa_21987.3	-0.343049
Sa_20349_7	0.0336257														Sa_21224_1	-0.555961				Sa_9297.5	0.140496									Sa_21997.2	0.259857
Sa_20362_2	0.082														Sa_21224_2	-0.0558069				Sa_9337.4	0.155051									Sa_22008.1	0.0104282
Sa_20362_3	-0.651685														Sa_21224_7	0.201477				Sa_9337.6	0.0897509									Sa_22011.1	-0.000632111
Sa_20372_5	-0.384361														Sa_21240_4	-0.324477				Sa_9345.2	-0.750923									Sa_2204.1	-0.296905
Sa_20372_6	0.276673														Sa_21240_5	-0.137432				Sa_9353.1	-0.0424203									Sa_22058.2	0.247368
Sa_20382_3	-0.027927														Sa_21244_1	0.00843373				Sa_9361.5	0.0615247									Sa_22058.3	-0.0214067
Sa_20386_2	0.0862069														Sa_21306_6	-0.0529774				Sa_9365.1	-0.416166									Sa_22058.4	-0.723906
Sa_20406_1	0.259133														Sa_21306_9	-0.228409				Sa_9365.3	-0.427623									Sa_22073.3	-0.452235
Sa_20419_4	-0.684615														Sa_21319_2	-0.0644044				Sa_9379.3	-0.319745									Sa_2208.1	0.0486239
Sa_20419_6	-0.152898														Sa_21334_1	-0.19788				Sa_9394.15	-0.106332									Sa_22092.2	0.0309812
Sa_20483_1	-0.954407														Sa_21334_3	-0.628752				Sa_9400.5	-0.173742									Sa_22132.2	-0.35065
Sa_20496_1	-0.0381243														Sa_21334_4	-0.238323				Sa_9465.1	0.0886267									Sa_22135.1	-0.0404908
Sa_20510_1	-0.13994														Sa_21346_1	0.0361622				Sa_9500.7	-0.160377									Sa_22149.1	0.10518
Sa_20565_3	-0.0389222														Sa_21358_4	-0.111814				Sa_9503.3	0.0953608									Sa_22149.2	-0.445724
Sa_20568_2	-0.0576297														Sa_21373_2	-0.487288				Sa_9538.5	-0.208123									Sa_2215.2	0.117158
Sa_20569_1	-0.00037594														Sa_21378_1	0.0925414				Sa_9552.3	0.109813									Sa_2219.2	-0.342197
Sa_20594_4	-0.111111														Sa_21387_3	-0.422053				Sa_9587.1	0.544343									Sa_22196.1	-0.127907
Sa_20597_1	0.197														Sa_21404_2	-0.526065				Sa_9603.1	0.0509831									Sa_22218.1	-0.184775
Sa_20603_1	-0.729064														Sa_21409_5	0.344959				Sa_9612.3	0.274049									Sa_22223.1	0.153651
Sa_20611_11	0.179704														Sa_21418_1	-0.0600629				Sa_962.3	0.00214961									Sa_22226.3	0.153747
Sa_20611_7	-0.722394														Sa_21422_1	-0.303874				Sa_9639.3	-0.0924819									Sa_22254.4	-0.00070028
Sa_20653_3	-0.536607														Sa_21422_2	-0.511002				Sa_9653.1	0.241762									Sa_22289.2	0.171429
Sa_20653_8	-0.162021														Sa_21446_2	-0.247665				Sa_9668.2	0.138348									Sa_22293.5	-0.0268105
Sa_20662_2	-0.0414938														Sa_21456_2	0.0826944				Sa_9678.8	-0.52614									Sa_22299.5	-0.216263
Sa_20668_3	-0.166075														Sa_21456_3	-0.138769				Sa_9717.2	-0.111826									Sa_22306.3	-0.0667421
Sa_20672_1	-0.152738														Sa_21457_3	-0.1327				Sa_9734.3	0.0480416									Sa_22312.3	-0.177808
Sa_20687_4	-0.281761														Sa_21482_1	0.153464				Sa_9769.4	-0.546661									Sa_22312.4	0.11396
Sa_20687_5	-0.357764														Sa_21490_1	-0.267689				Sa_9769.9	-0.820466									Sa_22318.1	-0.200354
Sa_20697_3	-0.605898														Sa_21493_1	0.0358974				Sa_9789.3	-0.492416									Sa_22318.2	-0.160644
Sa_20706_12	-0.703911														Sa_21493_2	-0.374116				Sa_9816.3	0.345988									Sa_22324.3	-0.411953
Sa_20706_13	0.238812														Sa_21496_7	0.126582				Sa_9833.3	-0.0184005									Sa_22335.1	-0.164681
Sa_20706_3	-0.461145														Sa_21512_2	0.11				Sa_9836.3	-0.643963									Sa_22343.2	0.240291
Sa_20706_8	-0.795207														Sa_21557_4	-0.217778				Sa_9840.1	-0.194984									Sa_22364.2	0.146176
Sa_20713_2	-0.103421														Sa_21579_1	-0.313883				Sa_9848.2	-0.221534									Sa_22389.4	0.348936
Sa_20718_8	0.111823														Sa_216_2	-0.743371				Sa_9957.10	0.143778									Sa_22393.1	-0.173774
Sa_20733_2	-0.580601														Sa_21602_2	0.0749292				Sa_9957.18	-0.070086									Sa_22446.1	-0.137195
Sa_20733_5	-0.892999														Sa_21602_5	-0.206448				Sa_9957.8	0.296183									Sa_22446.2	-0.479604
Sa_20733_6	-0.570483														Sa_21639_2	0.308044				Sa_9959.2	-0.557496									Sa_22460.3	0.145768
Sa_20769_1	0.0928416														Sa_21664_1	-0.094246				Sa_9977.2	-0.409377									Sa_22474.1	0.144473
Sa_20823_3	-0.289571														Sa_21672_10	-0.2003														Sa_22502.2	0.231903
Sa_20823_4	-0.139785														Sa_21672_12	-0.0473555														Sa_22519.4	-0.563333
Sa_20823_7	0.323077														Sa_21672_5	0.0424092														Sa_22538.1	0.0160473
Sa_20824_5	-0.266667														Sa_21672_8	-0.0734867														Sa_2255.1	0.210856
Sa_20880_2	0.087999														Sa_21686_3	0.305872														Sa_2255.6	0.118364
Sa_20910_3	-0.020712														Sa_21686_4	-0.69821														Sa_22551.1	-0.058469
Sa_20912_2	0.318792														Sa_21686_5	0.149826														Sa_22567.7	-0.12931
Sa_20912_6	0.121875														Sa_21697_3	-0.0984666														Sa_22580.3	-0.013278
Sa_20912_7	0.286119														Sa_21713_2	0.126054														Sa_22598.2	-0.414651
Sa_20938_1	-0.197578														Sa_21717_4	-0.0423237														Sa_22629.1	0.0901857
Sa_20940_5	-0.55														Sa_21725_1	-0.0762911														Sa_22677.1	-0.527052
Sa_20943_4	-0.0657143														Sa_21735_1	-0.192057														Sa_22686.1	0.24004
Sa_20943_5	-0.285047														Sa_21735_2	0.0757194														Sa_22687.3	-0.024478
Sa_20943_7	0.337798														Sa_21739_2	-0.305663														Sa_22694.3	0.250404
Sa_20976_2	-0.265341														Sa_21743_2	0.0964331														Sa_22694.6	-0.201563
Sa_20991_6	0.0766094														Sa_21745_1	-0.10058														Sa_22719.3	0.16272
Sa_20991_7	0.195371														Sa_21760_3	-0.552036														Sa_22726.3	0.152367
Sa_20996_5	0.137636														Sa_21814_1	-0.396409														Sa_22743.2	-0.55679
Sa_2100_1	-0.179598														Sa_21823_2	-0.306633														Sa_22766.2	-0.0915124
Sa_21001_1	-0.924205														Sa_2184_8	-0.288141														Sa_22766.3	-0.152454
Sa_21062_5	-0.506884														Sa_21845_2	0.189863														Sa_22771.1	-0.133255
Sa_21068_1	0.110493														Sa_2185_1	-0.0226648														Sa_22771.2	-0.261131
Sa_21068_2	0.209093														Sa_21922_3	-0.0805556														Sa_22791.3	0.251908
Sa_21071_5	-0.25734														Sa_21944_3	-0.521915														Sa_22801.1	0.0767914
Sa_21100_1	-0.270048														Sa_21967_3	-0.502924														Sa_22801.2	-0.116469
Sa_21101_5	-0.313061														Sa_21967_5	-0.00782473														Sa_22810.1	-0.437914
Sa_21101_6	-0.152314														Sa_21967_6	-0.702774														Sa_22810.7	-0.408019
Sa_21101_8	-0.420019														Sa_21967_7	-0.140441														Sa_22826.1	0.402597
Sa_21105_2	-0.0249641														Sa_21987_4	-0.358484														Sa_22830.1	-0.187201
Sa_21117_6	-0.0991899														Sa_21987_7	0.281879														Sa_22830.2	0.114239
Sa_21143_3	0.143868														Sa_21993_2	0.66468														Sa_22841.5	-0.180373
Sa_21167_1	-0.0122502														Sa_22053_4	0.0616967														Sa_22876.1	-0.328287
Sa_21187_1	0.206427														Sa_22067_1	0.169244														Sa_22876.2	-0.0195091
Sa_21196_1	0.0622884														Sa_22074_3	-0.413201														Sa_22906.1	0.0939052
Sa_21218_8	-0.0820175														Sa_22078_2	0.0761671														Sa_22917.3	-0.0739726
Sa_21224_5	0.283427														Sa_22082_2	0.108475														Sa_22948.3	-0.481872
Sa_21224_6	-0.161739														Sa_22092_1	0.00725344														Sa_22951.1	0.353839
Sa_21240_2	-0.122449														Sa_22093_1	0.0263889														Sa_22961.2	0.153376
Sa_21240_6	0.257218														Sa_22093_2	-0.9117														Sa_22968.2	-0.18517
Sa_21241_3	-0.103569														Sa_22132_3	-0.0938865														Sa_22968.6	0.262712
Sa_21241_4	-0.699219														Sa_22154_5	0.157895														Sa_22976.1	-0.10759
Sa_21298_4	-0.842825														Sa_22154_6	-0.0995298														Sa_22977.4	-0.849105
Sa_21298_6	-0.106808														Sa_2219_3	-0.481818														Sa_23018.3	-0.713675
Sa_21306_2	0.0284682														Sa_22205_3	-0.541978														Sa_23089.1	-0.0598342
Sa_21306_7	-0.25														Sa_22208_3	0.0522783														Sa_23089.2	-0.233962
Sa_21306_8	-0.140947														Sa_22208_4	-0.014826														Sa_23104.3	-0.24625
Sa_21329_2	-0.333777														Sa_22220_3	0.423507														Sa_23109.1	0.471698
Sa_2133_1	0.0277286														Sa_22243_2	-0.426108														Sa_23110.4	-0.149618
Sa_21332_4	-0.552743														Sa_22245_2	0.225259														Sa_23110.7	0.0259138
Sa_21334_2	-0.112745														Sa_22288_1	0.125656														Sa_23110.8	-0.389328
Sa_21336_1	-0.301072														Sa_22293_2	0.0217194														Sa_23139.4	-0.0641125
Sa_21336_2	-0.671088														Sa_22299_4	-0.415213														Sa_23146.1	-0.357143
Sa_21346_2	0.0175703														Sa_22303_2	-0.482877														Sa_23175.2	-0.190657
Sa_21358_2	0.340517														Sa_22306_2	-0.0411985														Sa_23191.2	-0.158685
Sa_21358_7	-0.166667														Sa_22308_2	-0.935518														Sa_232.2	-0.168502
Sa_21358_8	-0.281186														Sa_22312_5	-0.0892483														Sa_23201.1	-0.491191
Sa_21358_9	-0.121849														Sa_22313_5	-0.231054														Sa_23229.2	0.293811
Sa_21401_1	0.404715														Sa_22313_8	0.362319														Sa_23286.3	0.329545
Sa_21418_2	0.00279642														Sa_22343_1	-0.456715														Sa_23297.1	-0.12069
Sa_21431_2	0.456522														Sa_22372_2	-0.0644796														Sa_23297.2	-0.853598
Sa_21446_3	0.396552														Sa_22389_6	0.301418														Sa_2332.11	-0.386969
Sa_21446_4	-0.00596206														Sa_22393_2	0.20743														Sa_23322.1	-0.0431122
Sa_21446_5	-0.246042														Sa_22410_3	0.0517737														Sa_23332.1	0.249097
Sa_21448_2	-0.945255														Sa_22416_2	-0.129282														Sa_23341.1	0.174273
Sa_21456_4	-0.0026455														Sa_22460_1	-0.0847518														Sa_23348.1	-0.0530878
Sa_21496_4	-0.184822														Sa_22487_1	-0.223793														Sa_23357.1	0.150628
Sa_21496_5	-0.893782														Sa_22502_5	-0.327858														Sa_23357.13	-0.0116853
Sa_21518_1	-0.322297														Sa_22506_2	0.0558659														Sa_23357.9	-0.0303461
Sa_21537_2	0.325811														Sa_22512_1	-0.0313679														Sa_23367.7	-0.257956
Sa_21557_1	-0.159946														Sa_22519_3	-0.564889														Sa_23409.2	-0.00233951
Sa_21557_8	-0.695946														Sa_22525_1	-0.0518723														Sa_23410.2	-0.563995
Sa_21579_3	-0.248299														Sa_22549_1	-0.0685364														Sa_23416.2	0.293525
Sa_21579_4	0.0289296														Sa_2255_2	-0.0544758														Sa_23421.1	-0.10918
Sa_21579_6	-0.704328														Sa_2255_4	0.161649														Sa_23438.1	-0.0139949
Sa_21652_3	-0.375														Sa_2255_7	0.0843698														Sa_23501.11	-0.635821
Sa_21664_2	0.0945537														Sa_22553_1	0.0246591														Sa_23501.3	-0.434622
Sa_21672_7	-0.0427591														Sa_22564_4	-0.555782														Sa_2351.1	-0.179391
Sa_21672_9	-0.181777														Sa_22567_1	-0.308741														Sa_23549.1	-0.932515
Sa_21686_2	-0.40608														Sa_22575_1	-0.354005														Sa_23567.1	0.194327
Sa_21687_3	-0.216208														Sa_2258_1	-0.652489														Sa_23571.1	-0.0217186
Sa_21693_1	-0.178506														Sa_22615_1	-0.786382														Sa_23605.1	-0.215311
Sa_21697_4	0.252027														Sa_22625_1	0.0740231														Sa_23605.2	-0.477551
Sa_21697_5	0.262799														Sa_22626_1	0.166906														Sa_23615.1	-0.541667
Sa_21717_3	0.267828														Sa_22632_1	-0.0920518														Sa_23631.1	-0.173358
Sa_21728_3	0.148483														Sa_22637_3	-0.328916														Sa_23668.1	-0.291096
Sa_21728_7	-0.000774553														Sa_22662_3	-0.309375														Sa_23674.1	0.0147204
Sa_21728_8	-0.144681														Sa_22677_3	-0.231638														Sa_23674.2	-0.0321101
Sa_21734_3	0.518182														Sa_22694_2	-0.252688														Sa_23674.4	-0.0791893
Sa_21739_1	-0.35														Sa_22719_5	-0.025														Sa_23683.2	0.326303
Sa_21760_4	-0.658192														Sa_22719_6	-0.069045														Sa_23690.1	-0.391742
Sa_21761_1	0.0304247														Sa_22743_1	0.0509709														Sa_237.1	0.023175
Sa_21784_3	-0.0906593														Sa_22766_1	-0.154762														Sa_237.2	-0.0554572
Sa_21789_2	-0.449782														Sa_22768_4	-0.0840807														Sa_23704.1	0.201105
Sa_21813_1	-0.296061														Sa_22810_5	-0.0192123														Sa_23706.3	-0.271581
Sa_21816_1	0.277778														Sa_22810_6	-0.921514														Sa_2373.1	0.0738468
Sa_21827_2	-0.302952														Sa_2283_3	-0.514537														Sa_23749.1	-0.697183
Sa_21827_3	-0.39172														Sa_22848_1	0.0114415														Sa_23762.2	0.207491
Sa_21836_1	0.0796569														Sa_22904_2	0.0542683														Sa_23763.1	-0.283654
Sa_2184_4	-0.0786026														Sa_22906_2	-0.316534														Sa_23763.10	0.0943038
Sa_21841_3	-0.459807														Sa_22947_2	0.063541														Sa_23763.13	-0.129771
Sa_21841_4	-0.47275														Sa_22948_1	-0.497204														Sa_23790.1	-0.0525727
Sa_21844_2	0.262903														Sa_22951_2	0.0121865														Sa_23804.1	-0.0729167
Sa_21855_1	0.207859														Sa_22951_3	-0.201828														Sa_23843.1	0.0238443
Sa_21887_1	0.0841889														Sa_22951_5	0.0199871														Sa_23848.4	0.18894
Sa_21887_2	0.0557554														Sa_22952_3	0.275849														Sa_23853.11	0.00915033
Sa_21906_1	-0.306324														Sa_22955_1	-0.205062														Sa_23853.16	0.244835
Sa_21933_3	0.186916														Sa_22956_1	0.178592														Sa_23853.3	-0.0610234
Sa_21933_4	-0.357576														Sa_22963_2	-0.437304														Sa_23853.6	-0.159959
Sa_21933_5	0.14881														Sa_22977_3	-0.173756														Sa_23857.1	-0.84127
Sa_21944_2	0.251131														Sa_22997_2	-0.0099532														Sa_23876.3	-0.412104
Sa_21944_6	-0.0968556														Sa_23015_2	-0.629907														Sa_23894.1	0.18883
Sa_21948_2	0.116838														Sa_23035_2	-0.066416														Sa_23922.2	-0.893443
Sa_21987_10	-0.386468														Sa_23073_2	-0.0420657														Sa_23922.4	-0.0949704
Sa_21987_6	-0.149541														Sa_23095_1	0.276762														Sa_23977.3	0.528409
Sa_21987_9	-0.214286														Sa_23110_2	-0.273927														Sa_23980.2	-0.279147
Sa_21991_3	-0.62426														Sa_23110_5	0.157182														Sa_23980.4	0.175199
Sa_22004_1	0.127796														Sa_23110_6	-0.132335														Sa_23983.1	-0.0115854
Sa_22017_1	0.104304														Sa_23120_2	-0.0625525														Sa_23992.3	-0.761139
Sa_22023_2	-0.0550162														Sa_23140_1	-0.115782														Sa_23996.2	-0.00892857
Sa_22025_2	-0.32967														Sa_23141_2	0.134075														Sa_24009.1	0.158046
Sa_22053_1	-0.720455														Sa_23162_3	-0.0984215														Sa_24014.2	-0.00645161
Sa_22053_2	0.0390872														Sa_23162_4	-0.232673														Sa_24015.2	0.142229
Sa_22053_3	-0.257794														Sa_23164_1	-0.484921														Sa_24015.4	-0.139024
Sa_22079_1	-0.547628														Sa_23205_1	-0.529258														Sa_24030.4	-0.327517
Sa_22079_3	-0.748971														Sa_23249_1	0.131245														Sa_24032.1	-0.262144
Sa_22079_4	-0.317881														Sa_23256_2	-0.183951														Sa_24044.2	-0.338462
Sa_22079_5	-0.667847														Sa_23266_3	-0.508104														Sa_24044.3	0.0935673
Sa_2208_2	-0.0750686														Sa_23283_10	0.0659539														Sa_24045.2	0.135545
Sa_22092_3	-0.182943														Sa_23283_2	-0.371525														Sa_24074.2	-0.270572
Sa_22137_1	-0.04619														Sa_23283_4	0.215919														Sa_24129.1	-0.355305
Sa_22154_4	0.182317														Sa_23283_6	0.56338														Sa_24129.2	-0.115984
Sa_22154_7	0.25														Sa_23283_8	-0.399443														Sa_24142.2	0.0755637
Sa_22154_9	-0.435185														Sa_23307_1	-0.488416														Sa_24145.2	-0.346078
Sa_222_2	-0.491282														Sa_2332_7	-0.409009														Sa_24169.2	0.0947555
Sa_22214_2	-0.112931														Sa_23320_2	0.473616														Sa_24185.3	-0.113731
Sa_22214_5	-0.365877														Sa_23351_1	-0.43235														Sa_24185.5	0.126522
Sa_22214_6	0.242188														Sa_23357_11	0.0515852														Sa_2420.1	-0.547872
Sa_22218_2	-0.313309														Sa_23357_14	-0.0786838														Sa_24210.1	0.148822
Sa_22218_3	-0.666667														Sa_23357_2	0.287383														Sa_24210.3	-0.00426357
Sa_22267_2	-0.114618														Sa_23367_10	-0.774272														Sa_24217.1	-0.268562
Sa_22284_1	0.546285														Sa_23367_11	0.103697														Sa_24239.1	0.658854
Sa_22288_2	0.013273														Sa_23409_1	-0.199047														Sa_24240.1	0.0934227
Sa_22308_1	-0.0760589														Sa_23409_3	-0.369249														Sa_24257.1	0.354467
Sa_22312_6	0.022198														Sa_23410_1	-0.0310606														Sa_24262.3	0.240347
Sa_22312_7	-0.153678														Sa_23420_3	-0.412863														Sa_24291.3	-0.0988962
Sa_22313_4	0.306152														Sa_23421_2	-0.314236														Sa_24297.1	-0.294059
Sa_22313_6	-0.00782537														Sa_23421_3	-0.0265221														Sa_24320.2	0.337017
Sa_22324_2	-0.0154265														Sa_23421_5	-0.0884354														Sa_24320.3	0.155642
Sa_22324_8	0.255														Sa_23421_6	-0.391363														Sa_24321.1	-0.143543
Sa_2233_2	-0.038281														Sa_23421_7	-0.317519														Sa_24339.2	0.317365
Sa_22337_1	0.00742009														Sa_23470_1	-0.396029														Sa_24339.5	-0.213716
Sa_22345_2	-0.0450185														Sa_23480_3	-0.456691														Sa_24339.7	-0.16901
Sa_22389_3	-0.419036														Sa_23501_8	0.592118														Sa_24339.9	-0.197048
Sa_22410_1	0.140049														Sa_23501_9	-0.495138														Sa_24375.3	0.277657
Sa_22439_1	-0.107899														Sa_23599_2	0.0369713														Sa_24406.1	-0.689753
Sa_22442_1	0.00883676														Sa_23610_1	-0.604278														Sa_24454.3	0.356557
Sa_22483_4	-0.121674														Sa_23674_3	0.384791														Sa_24480.1	0.0191731
Sa_22484_5	0.0718985														Sa_23693_1	0.0220196														Sa_24484.5	0.283944
Sa_22490_1	-0.452405														Sa_23693_2	0.250909														Sa_24500.4	-0.195652
Sa_22502_1	-0.137829														Sa_23726_1	0.164021														Sa_24500.9	-0.545261
Sa_22502_4	-0.350202														Sa_23726_2	-0.0381101														Sa_24525.1	0.0425386
Sa_2254_1	-0.0636985														Sa_23726_3	-0.49856														Sa_24525.2	-0.159563
Sa_2255_5	-0.0173611														Sa_23726_5	-0.583333														Sa_24528.2	0.124611
Sa_22560_1	-0.157129														Sa_23727_1	0.0569495														Sa_24543.1	-0.256032
Sa_22563_1	-0.279487														Sa_23736_2	0.0412371														Sa_24554.11	-0.524604
Sa_22567_4	0.35743														Sa_23749_5	-0.670668														Sa_24554.12	-0.187124
Sa_22570_1	-0.230088														Sa_23762_4	0.222506														Sa_24554.13	-0.471129
Sa_22578_2	-0.5059														Sa_23762_5	0.156962														Sa_24554.3	-0.767431
Sa_2258_2	-0.261313														Sa_23762_7	0.169492														Sa_24562.1	-0.613872
Sa_22580_4	0.0875576														Sa_23763_4	0.123291														Sa_24582.3	-0.342391
Sa_22580_5	0.136941														Sa_23763_6	-0.00794251														Sa_24585.2	0.235075
Sa_22595_1	0.340249														Sa_23763_8	-0.182259														Sa_24585.4	-0.551188
Sa_22595_3	-0.336666														Sa_23763_9	-0.237956														Sa_24591.1	-0.0770492
Sa_22608_2	0.0111756														Sa_23777_1	-0.126862														Sa_246.3	0.173461
Sa_22615_3	-0.295681														Sa_23793_2	0.123457														Sa_246.5	-0.0788177
Sa_22616_2	-0.21387														Sa_23838_1	0.0800987														Sa_246.6	-0.0473148
Sa_22662_5	0.180837														Sa_23848_3	0.0387597														Sa_24602.5	-0.223285
Sa_22664_3	-0.337571														Sa_23848_7	-0.159579														Sa_24621.2	-0.0614261
Sa_22694_7	-0.264342														Sa_23852_1	-0.0295775														Sa_24670.1	-0.138919
Sa_22716_2	-0.489617														Sa_23853_12	0.106058														Sa_24675.2	0.141264
Sa_22761_2	0.00831867														Sa_23853_15	-0.00728363														Sa_24683.3	0.0647887
Sa_22826_2	0.167932														Sa_23853_19	0.030663														Sa_24694.6	0.175127
Sa_22826_3	0.0825737														Sa_23853_7	0.0859321														Sa_24699.3	-0.30934
Sa_22826_4	0.168519														Sa_23857_2	-0.0898305														Sa_24740.1	-0.0252252
Sa_22848_10	0.275934														Sa_23867_1	-0.457831														Sa_24765.1	-0.354902
Sa_22848_7	-0.564714														Sa_23872_1	0.0813793														Sa_24765.2	0.0290237
Sa_22848_8	-0.764516														Sa_23929_1	0.0835118														Sa_24772.1	-0.529078
Sa_22906_4	-0.126241														Sa_23968_1	-0.192542														Sa_24772.7	-0.257292
Sa_22916_1	-0.369301														Sa_23980_1	0.101106														Sa_24785.5	0.0815851
Sa_22952_2	-0.0743464														Sa_23983_3	-0.241671														Sa_24805.4	-0.658381
Sa_22968_4	-0.272689														Sa_23984_2	-0.376518														Sa_24805.7	0.207215
Sa_22969_1	0.0817872														Sa_23992_2	-0.691646														Sa_24805.8	-0.637532
Sa_22977_2	-0.0262207														Sa_23992_4	-0.286385														Sa_24809.1	0.219357
Sa_22977_5	0.349843														Sa_24004_1	0.13368														Sa_24811.10	-0.260568
Sa_2299_1	0.0805787														Sa_24010_1	0.615108														Sa_24811.12	0.10656
Sa_22992_2	0.218673														Sa_24010_2	-0.563239														Sa_24811.4	-0.0293103
Sa_22997_3	0.227637														Sa_24030_1	0.0557491														Sa_24862.1	0.0363036
Sa_23104_5	-0.029473														Sa_24031_1	-0.606894														Sa_24867.5	0.291022
Sa_23116_4	0.0265643														Sa_24044_1	-0.00182844														Sa_24893.1	0.0610389
Sa_23139_1	0.0195081														Sa_24085_1	-0.187639														Sa_249.1	-0.266538
Sa_23139_5	0.0133929														Sa_24095_1	-0.0678126														Sa_24900.3	-0.08
Sa_23140_2	0.0405405														Sa_24098_3	-0.0341304														Sa_24940.1	-0.267007
Sa_23140_3	-0.788945														Sa_24145_6	-0.563342														Sa_24944.3	-0.418103
Sa_23162_5	-0.167273														Sa_24149_1	-0.273154														Sa_24948.1	-0.663212
Sa_23162_6	0.410651														Sa_2415_1	0.167582														Sa_24948.9	0.00611621
Sa_23173_2	-0.188969														Sa_2416_1	-0.438378														Sa_24969.6	-0.282964
Sa_23175_1	0.142298														Sa_24172_2	-0.00598717														Sa_24969.7	-0.844371
Sa_23265_1	-0.0635224														Sa_24172_4	0.189778														Sa_24978.1	-0.6875
Sa_23265_2	0.150429														Sa_24172_7	0.392157														Sa_24987.2	0.279412
Sa_23283_3	-0.163112														Sa_24185_2	0.0355987														Sa_24991.1	-0.140837
Sa_23283_7	-0.252931														Sa_24185_6	0.0779729														Sa_24998.1	-0.108824
Sa_23283_9	0.270852														Sa_24186_1	-0.38162														Sa_25013.8	0.413462
Sa_2332_10	-0.208048														Sa_24205_1	-0.117913														Sa_25016.2	0.151395
Sa_2332_5	-0.614966														Sa_24210_4	0.0190192														Sa_25026.1	0.0075
Sa_2332_9	0.419948														Sa_24210_5	0.0948295														Sa_25036.2	-0.561644
Sa_23355_1	0.229388														Sa_24217_4	-0.0301474														Sa_25067.1	-0.363292
Sa_23357_4	-0.0173876														Sa_24257_2	0.09375														Sa_25067.3	-0.654774
Sa_23357_5	0.0914546														Sa_24274_2	0.213166														Sa_25088.2	0.0778267
Sa_23357_6	0.218754														Sa_24289_2	-0.120495														Sa_25088.4	0.24537
Sa_23357_7	0.284273														Sa_24302_1	0.124286														Sa_25121.8	0.0972222
Sa_23357_8	0.162978														Sa_24305_1	0.241935														Sa_25136.2	-0.160714
Sa_23367_2	-0.478329														Sa_24319_2	-0.0800628														Sa_25136.3	-0.553704
Sa_23367_4	-0.738095														Sa_24335_1	-0.0376485														Sa_25136.5	-0.199939
Sa_23367_5	-0.371859														Sa_24337_1	0.183431														Sa_25149.2	-0.00310148
Sa_23367_6	-0.263417														Sa_24341_2	0.0572597														Sa_2517.2	0.0405125
Sa_23416_1	-0.272737														Sa_24375_5	-0.335062														Sa_25227.10	0.169972
Sa_23420_1	-0.406613														Sa_24395_3	-0.253393														Sa_25244.4	0.0430806
Sa_23420_4	-0.0835722														Sa_24420_2	0.0758595														Sa_25260.1	0.344353
Sa_23429_1	-0.809375														Sa_24429_1	0.184835														Sa_25272.4	0.332612
Sa_23439_4	-0.108281														Sa_24473_4	-0.0344467														Sa_25282.2	-0.188099
Sa_23470_2	0.197036														Sa_24483_2	-0.0200153														Sa_25302.4	0.0542768
Sa_23470_4	0.31268														Sa_24484_4	-0.158777														Sa_25303.2	-0.38994
Sa_23470_6	0.0840007														Sa_24495_4	0.0432389														Sa_25316.1	-0.065275
Sa_23470_7	0.187545														Sa_24499_5	0.342222														Sa_25338.2	-0.102851
Sa_23470_8	0.0221485														Sa_24500_3	0.0379113														Sa_25344.1	-0.197653
Sa_23477_3	-0.00707889														Sa_24546_3	-0.254709														Sa_25411.1	0.0486981
Sa_23480_2	0.130612														Sa_24554_8	-0.393777														Sa_25414.3	0.0158983
Sa_23544_3	0.0141988														Sa_24565_2	-0.185714														Sa_25420.2	0.0447761
Sa_23550_2	0.160839														Sa_246_4	0.0344538														Sa_25439.1	-0.25656
Sa_23599_1	0.0857143														Sa_24600_1	-0.106271														Sa_25450.1	-0.226172
Sa_23624_1	-0.113037														Sa_24602_3	-0.370919														Sa_25454.2	-0.757971
Sa_23674_5	0.065942														Sa_24602_4	-0.160839														Sa_25468.5	-0.743176
Sa_23687_1	-0.0181586														Sa_24675_6	-0.363687														Sa_25469.6	0.386228
Sa_23691_1	0.438298														Sa_24683_2	-0.147033														Sa_25493.1	-0.0553781
Sa_23717_1	-0.0627615														Sa_24695_2	-0.207396														Sa_25493.4	0.275964
Sa_23763_5	-0.444														Sa_24725_2	0.234188														Sa_25496.2	0.245951
Sa_23769_1	-0.277962														Sa_24725_3	-0.196598														Sa_25501.1	0.0507614
Sa_23792_1	0.00181747														Sa_24728_1	-0.219045														Sa_25506.1	0.228643
Sa_23793_1	-0.00613548														Sa_24729_2	0.241573														Sa_25507.3	-0.914365
Sa_23793_3	0.544681														Sa_24762_3	0.13215														Sa_25518.2	-0.218462
Sa_23793_4	0.22393														Sa_24785_1	-0.902439														Sa_25528.2	0.409091
Sa_23853_17	0.0393052														Sa_24785_3	0.409387														Sa_25529.4	-0.323821
Sa_23853_20	0.0320374														Sa_24803_4	0.130278														Sa_2555.1	-0.687967
Sa_23853_4	0.551263														Sa_24811_6	-0.292522														Sa_25556.2	0.284974
Sa_23853_5	0.265116														Sa_24834_1	-0.103471														Sa_25593.2	-0.271875
Sa_23864_4	0.322654														Sa_24834_3	-0.0613379														Sa_25608.1	-0.228044
Sa_23875_2	-0.00933834														Sa_24880_2	-0.422014														Sa_25627.1	-0.122507
Sa_23875_3	0.0714505														Sa_24885_1	-0.460993														Sa_25632.3	-0.241263
Sa_23875_4	0.0467447														Sa_24895_2	0.147806														Sa_25632.4	-0.476172
Sa_23875_5	0.254255														Sa_249_2	-0.135392														Sa_25654.3	-0.152672
Sa_23877_3	-0.126277														Sa_2491_2	-0.0269948														Sa_25668.1	-0.0697466
Sa_23880_1	-0.162667														Sa_24913_2	-0.000555471														Sa_25668.7	-0.0642038
Sa_23903_1	0.0533333														Sa_24939_1	-0.0886121														Sa_25670.3	-0.057848
Sa_23929_2	-0.0472798														Sa_24944_1	-0.150495														Sa_25681.2	0.0030478
Sa_23968_2	0.327123														Sa_24948_4	-0.146464														Sa_25723.1	0.0250249
Sa_23979_1	-0.310212														Sa_24948_5	-0.279444														Sa_25723.2	0.228112
Sa_23984_1	-0.559986														Sa_24948_6	-0.289297														Sa_25729.1	-0.309628
Sa_23984_3	-0.19386														Sa_24948_7	-0.263038														Sa_25731.3	-0.237198
Sa_23988_2	-0.0203104														Sa_24954_3	-0.121168														Sa_25751.1	-0.12581
Sa_23992_1	-0.0262172														Sa_24987_4	-0.802239														Sa_25774.3	0.477823
Sa_24004_2	0.423676														Sa_24992_5	0.204362														Sa_2583.2	0.0546815
Sa_24014_3	-0.117375														Sa_25005_2	0.0626678														Sa_25848.1	-0.413093
Sa_24015_3	0.00215747														Sa_25013_7	-0.246177														Sa_25855.3	-0.127851
Sa_24044_4	0.03125														Sa_25048_4	-0.388889														Sa_25875.1	-0.268116
Sa_24045_3	-0.0146156														Sa_25048_5	-0.33629														Sa_25880.1	0.0160091
Sa_24052_3	-0.0629478														Sa_25064_4	-0.440349														Sa_25893.1	-0.912766
Sa_24059_1	-0.54676														Sa_25067_2	-0.721934														Sa_25911.1	0.0537849
Sa_24098_2	0.0173293														Sa_25067_4	-0.705882														Sa_25911.4	-0.532655
Sa_241_1	0.284701														Sa_25067_6	-0.00811688														Sa_25930.1	-0.362069
Sa_24102_1	0.0730694														Sa_25067_9	-0.214171														Sa_25963.2	0.119192
Sa_24125_2	-0.330588														Sa_25077_1	0.10249														Sa_25978.1	0.0704846
Sa_24145_5	0.383485														Sa_25079_3	-0.24656														Sa_25996.1	-0.770053
Sa_24185_4	0.196446														Sa_25088_6	0.386057														Sa_26022.2	-0.192439
Sa_24212_1	-0.0262745														Sa_25090_1	-0.765018														Sa_26024.2	-0.188217
Sa_24256_1	0.151515														Sa_25090_4	-0.238889														Sa_26047.1	0.069751
Sa_24291_2	0.097739														Sa_25091_1	-0.147103														Sa_26058.3	-0.363571
Sa_24291_5	-0.0764296														Sa_25106_3	0.0597015														Sa_26059.2	-0.0123874
Sa_243_1	-0.0562249														Sa_25113_1	-0.363864														Sa_26097.1	-0.0991232
Sa_243_2	0.189974														Sa_25121_10	0.101695														Sa_261.3	-0.199373
Sa_24320_1	0.123968														Sa_25121_11	-0.0718721														Sa_261.4	-0.580544
Sa_24339_1	-0.13883														Sa_25156_1	-0.133036														Sa_26100.5	-0.023183
Sa_24354_1	-0.14806														Sa_25188_2	0.366292														Sa_26102.3	-0.04
Sa_24355_1	-0.14946														Sa_25244_1	-0.286142														Sa_26103.2	0.0882353
Sa_24375_6	0.0364583														Sa_25244_2	-0.00497738														Sa_26106.2	0.320724
Sa_24378_1	-0.426606														Sa_25244_3	-0.394541														Sa_26118.2	-0.180299
Sa_24383_1	-0.112474														Sa_25259_1	-0.179245														Sa_26136.3	-0.123048
Sa_24383_2	-0.189937														Sa_25267_1	-0.107491														Sa_26136.5	0.00207753
Sa_24419_1	0.0057202														Sa_25272_1	-0.068114														Sa_26173.4	0.191416
Sa_24454_2	-0.130818														Sa_25302_1	0.0650564														Sa_26173.6	-0.144075
Sa_24473_1	-0.279647														Sa_25317_1	-0.118542														Sa_26187.1	-0.0587645
Sa_24482_1	-0.0358857														Sa_25345_2	0.212202														Sa_26203.2	0.0405145
Sa_24482_2	-0.36856														Sa_25345_3	-0.0617761														Sa_26215.1	0.258551
Sa_24484_3	0.0715527														Sa_25347_3	0.00271248														Sa_26219.2	-0.803403
Sa_24491_1	-0.111605														Sa_25372_1	0.220479														Sa_26234.2	0.0807626
Sa_24525_3	-0.358737														Sa_25376_1	-0.0304295														Sa_26262.2	-0.381395
Sa_24528_1	0.0638298														Sa_25386_1	-0.0907399														Sa_26324.1	-0.110088
Sa_24546_2	-0.275571														Sa_25398_1	-0.179539														Sa_26344.3	-0.0745867
Sa_24554_6	-0.130342														Sa_25401_1	-0.370971														Sa_26345.4	0.175197
Sa_24577_3	0.122768														Sa_25410_1	-0.421053														Sa_26354.1	-0.845758
Sa_24600_2	0.240125														Sa_25432_1	0.0593123														Sa_26354.2	0.268503
Sa_24613_4	0.101587														Sa_25432_2	-0.134708														Sa_26354.3	-0.645872
Sa_24613_5	-0.137165														Sa_25450_3	-0.0610348														Sa_26354.4	-0.052194
Sa_24666_2	-0.0396429														Sa_25450_5	0.0702948														Sa_26365.1	-0.220579
Sa_24675_3	-0.029														Sa_25456_1	-0.392798														Sa_26366.2	0.303947
Sa_24688_1	0.0450343														Sa_25468_4	-0.127231														Sa_26366.5	-0.0386614
Sa_24762_4	-0.439037														Sa_25469_2	0.0752114														Sa_26398.2	-0.488596
Sa_24772_9	0.23614														Sa_25469_4	-0.576577														Sa_26402.2	-0.0532615
Sa_24785_6	-0.279003														Sa_25469_5	-0.3856														Sa_26402.5	-0.393939
Sa_24803_3	-0.115309														Sa_25474_2	0.0308824														Sa_26402.6	-0.701847
Sa_24805_3	-0.354342														Sa_25493_2	-0.428571														Sa_26445.1	-0.235482
Sa_24811_7	-0.259562														Sa_25496_3	-0.0583029														Sa_26466.2	0.0544444
Sa_24811_9	-0.477825														Sa_25507_2	-0.619767														Sa_26476.3	0.0284547
Sa_2482_1	-0.10581														Sa_25518_4	0.169421														Sa_26493.1	-0.16747
Sa_24843_1	-0.329417														Sa_25518_5	-0.0389091														Sa_26498.1	0.148523
Sa_24854_3	-0.23432														Sa_25526_5	-0.256629														Sa_2652.2	-0.0513566
Sa_24867_2	-0.202264														Sa_25541_2	-0.11169														Sa_26535.1	-0.754902
Sa_24868_1	-0.448361														Sa_2556_1	-0.1919														Sa_26536.1	0.375
Sa_24868_3	0.117336														Sa_25566_11	-0.227863														Sa_26538.2	-0.189694
Sa_24890_1	-0.108016														Sa_25582_2	0.141808														Sa_26551.5	-0.572655
Sa_24900_2	-0.0720391														Sa_25598_4	-0.748614														Sa_26559.1	-0.0518113
Sa_24944_2	-0.971292														Sa_25659_1	-0.0528061														Sa_26572.1	-0.45509
Sa_24944_5	0.000661376														Sa_25663_1	0.252302														Sa_26578.2	0.0561555
Sa_24948_8	0.193299														Sa_25668_4	0.192453														Sa_26606.2	0.254698
Sa_24969_5	-0.474623														Sa_25668_5	-0.183784														Sa_26617.3	-0.0484848
Sa_24992_2	0.361635														Sa_25668_8	-0.0627425														Sa_26643.1	0.0163403
Sa_25013_4	-0.37068														Sa_25668_9	0.0570976														Sa_26645.2	-0.947781
Sa_25026_2	0.345614														Sa_25681_1	-0.423488														Sa_26718.1	-0.476038
Sa_25048_2	0.249825														Sa_25681_3	-0.0929414														Sa_26724.1	-0.0503751
Sa_25048_3	-0.584553														Sa_257_1	-0.574706														Sa_26724.4	-0.0479705
Sa_25067_10	-0.236088														Sa_25721_2	-0.125927														Sa_26731.5	0.146032
Sa_25067_7	-0.731055														Sa_25721_6	-0.326311														Sa_268.2	-0.126185
Sa_25088_7	-0.208683														Sa_25724_2	-0.156288														Sa_26806.2	-0.406352
Sa_25121_4	-0.453913														Sa_25847_2	0.271499														Sa_2684.2	-0.0790476
Sa_25121_9	-0.321646														Sa_25871_9	-0.292322														Sa_26858.1	0.12475
Sa_25136_4	0.00393701														Sa_25875_2	-0.410233														Sa_26883.10	-0.399393
Sa_2514_2	-0.0623237														Sa_25892_7	-0.410584														Sa_26883.4	0.395639
Sa_25143_1	0.0996678														Sa_259_2	-0.227519														Sa_26956.1	0.227899
Sa_25163_1	-0.0168896														Sa_25919_1	-0.10857														Sa_26961.2	-0.443889
Sa_25192_2	-0.826165														Sa_25937_3	0.2044														Sa_2700.5	0.0996244
Sa_25213_1	0.210744														Sa_25937_4	0.0814558														Sa_2700.8	-0.0587557
Sa_25213_3	0.205215														Sa_25940_7	-0.296563														Sa_27022.2	0.177935
Sa_25227_11	0.452555														Sa_25940_8	-0.469757														Sa_27022.3	0.188397
Sa_25227_2	-0.252324														Sa_25978_3	0.274959														Sa_27051.6	0.750951
Sa_25227_3	-0.0602561														Sa_25996_3	-0.4														Sa_27055.2	-0.150978
Sa_25227_7	0.110245														Sa_26009_4	0.112472														Sa_27056.2	-0.176554
Sa_25227_8	-0.229473														Sa_26046_3	0.0347222														Sa_27058.1	-0.56734
Sa_25227_9	-0.0396152														Sa_26059_3	-0.0863289														Sa_2707.1	-0.210291
Sa_25244_8	-0.435748														Sa_26090_2	-0.475897														Sa_27087.3	0.177874
Sa_25260_3	-0.176732														Sa_261_2	-0.105089														Sa_27107.1	-0.305705
Sa_25269_1	0.0662696														Sa_26100_2	-0.12262														Sa_27116.11	-0.260047
Sa_25302_2	0.307608														Sa_26117_2	-0.0854141														Sa_27153.3	0.0108225
Sa_25302_3	-0.505213														Sa_26136_2	-0.371429														Sa_27153.7	-0.126678
Sa_25302_5	-0.109503														Sa_26173_5	-0.205128														Sa_27171.1	-0.0665274
Sa_25302_6	-0.159443														Sa_26200_1	0.258228														Sa_27210.1	-0.0403501
Sa_25307_2	0.196217														Sa_26241_1	0.220401														Sa_27210.6	-0.0506904
Sa_25308_1	0.30479														Sa_26262_3	-0.0402762														Sa_27219.1	-0.144704
Sa_25340_1	0.319192														Sa_2628_1	-0.269716														Sa_27244.1	-0.127959
Sa_25344_3	-0.177725														Sa_26322_5	-0.155977														Sa_27258.1	0.047538
Sa_25393_1	0.18607														Sa_26325_1	-0.599794														Sa_27274.4	-0.0209381
Sa_25399_1	0.08														Sa_26344_1	-0.360256														Sa_27283.5	0.141931
Sa_25400_1	0.12766														Sa_26344_2	-0.169556														Sa_27283.9	-0.144144
Sa_25400_2	-0.0614618														Sa_26372_4	-0.479113														Sa_27286.2	0.37983
Sa_25410_2	-0.192135														Sa_26381_2	0.00796562														Sa_27286.3	-0.201758
Sa_25410_3	-0.0721212														Sa_26402_1	0.0913529														Sa_27288.1	0.239482
Sa_25414_4	-0.210448														Sa_26419_1	-0.33905														Sa_27303.1	-0.181915
Sa_25425_1	0.18381														Sa_2645_1	-0.0397452														Sa_27315.1	-0.00611621
Sa_25425_4	0.0438204														Sa_26460_5	-0.322043														Sa_27317.1	0.100834
Sa_25425_5	-0.0285685														Sa_26547_1	0.0601652														Sa_27317.5	0.045816
Sa_25450_7	-0.129462														Sa_26593_1	-0.0381145														Sa_27323.2	-0.767442
Sa_25450_8	0.00246305														Sa_26593_3	-0.00835394														Sa_27393.1	0.105263
Sa_25456_2	-0.539789														Sa_26645_1	-0.0308292														Sa_27393.3	-0.512009
Sa_25495_1	-0.167515														Sa_26652_2	-0.0849381														Sa_27393.5	-0.597617
Sa_25497_1	-0.154415														Sa_26674_1	-0.0242515														Sa_27432.1	-0.217978
Sa_25507_4	-0.448187														Sa_26674_2	0.0815712														Sa_27432.4	-0.3
Sa_25518_6	0.221992														Sa_26674_3	0.124686														Sa_27450.1	0.0895372
Sa_25528_3	-0.11811														Sa_26745_2	-0.600962														Sa_27466.1	-0.176809
Sa_25529_2	0.0964377														Sa_26787_1	0.0101558														Sa_27477.4	-0.920368
Sa_25566_10	-0.529774														Sa_268_1	-0.153437														Sa_27480.1	0.096463
Sa_25566_4	-0.271396														Sa_26806_4	-0.309996														Sa_27505.5	0.241071
Sa_25566_5	-0.22028														Sa_2684_1	0.341014														Sa_27518.1	-0.00349786
Sa_25566_7	-0.0774112														Sa_26858_2	-0.549451														Sa_27529.1	-0.0442586
Sa_25571_1	0.167939														Sa_26870_2	-0.301455														Sa_27530.2	0.337037
Sa_25582_1	-0.0980952														Sa_26883_2	-0.278401														Sa_27548.2	-0.276301
Sa_25668_2	0.0923077														Sa_26883_3	-0.466667														Sa_27553.1	0.362949
Sa_25670_1	-0.38207														Sa_26883_7	0.0206808														Sa_27627.1	-0.00411783
Sa_25671_1	-0.0938612														Sa_26891_3	-0.0058651														Sa_27637.3	-0.0562771
Sa_25707_3	-0.790159														Sa_26895_4	-0.15462														Sa_27637.4	-0.241788
Sa_25715_1	-0.0300179														Sa_2690_3	-0.478176														Sa_27697.2	0.391753
Sa_25721_3	-0.393035														Sa_2700_1	0.0782967														Sa_27697.3	0.106979
Sa_25721_4	-0.0608974														Sa_2700_11	0.0111111														Sa_27697.6	0.0512821
Sa_2573_2	-0.254065														Sa_27003_1	-0.111719														Sa_277.3	-0.0946429
Sa_25774_4	0.281333														Sa_27080_3	0.474074														Sa_27721.3	-0.217228
Sa_25777_2	0.0614458														Sa_27087_2	0.203636														Sa_27736.5	-0.184444
Sa_25783_1	-0.0482554														Sa_27095_1	0.206587														Sa_27746.2	-0.331411
Sa_25841_1	-0.681213														Sa_27116_1	-0.260234														Sa_27764.1	0.172057
Sa_25847_3	-0.773649														Sa_27116_2	-0.214563														Sa_27782.2	-0.169412
Sa_25871_3	0.20218														Sa_27116_3	-0.395228														Sa_27793.1	-0.369496
Sa_25871_5	-0.325809														Sa_27153_1	0.314395														Sa_27801.1	-0.0165186
Sa_25877_1	0.0149701														Sa_27191_4	0.164541														Sa_27814.3	0.39548
Sa_25892_2	0.156171														Sa_27191_5	-0.81592														Sa_27821.2	-0.0184211
Sa_25892_5	-0.278225														Sa_27191_6	-0.3028														Sa_27878.2	-0.469794
Sa_259_1	0.362														Sa_272_4	-0.609919														Sa_27878.7	0.170024
Sa_25902_1	-0.911464														Sa_272_6	-0.149875														Sa_27906.6	0.231481
Sa_25911_2	-0.563127														Sa_272_7	-0.358362														Sa_27948.1	0.283688
Sa_25911_3	-0.353974														Sa_27213_3	-0.520304														Sa_27948.3	-0.586174
Sa_25934_1	-0.246914														Sa_27219_3	0.473684														Sa_27954.7	0.0975877
Sa_25940_1	-0.336985														Sa_27244_2	-0.536855														Sa_27962.3	0.654088
Sa_25940_2	0.173047														Sa_27255_3	-0.0222541														Sa_2799.4	-0.176917
Sa_25940_5	0.530864														Sa_27263_1	0.212687														Sa_27993.1	-0.284946
Sa_25961_2	-0.414247														Sa_27263_3	0.00952465														Sa_28012.3	-0.319298
Sa_25961_4	0.526888														Sa_27266_1	0.0571429														Sa_28012.5	-0.129707
Sa_25962_2	0.0416667														Sa_27274_2	0.38704														Sa_28012.8	-0.05449
Sa_25978_2	-0.0450363														Sa_27283_3	0.227119														Sa_28030.2	0.399103
Sa_25996_2	0.0382948														Sa_27283_7	0.305361														Sa_28041.2	0.194444
Sa_26026_5	0.417323														Sa_27295_2	-0.203064														Sa_28057.4	0.103757
Sa_26065_2	0.0116525														Sa_27295_3	-0.255923														Sa_28070.2	-0.215613
Sa_26065_3	0.130754														Sa_27317_4	0.0615079														Sa_28103.2	-0.928433
Sa_26078_2	-0.786313														Sa_2734_2	-0.366667														Sa_28131.2	-0.475042
Sa_26100_4	-0.238995														Sa_27354_1	0.0600184														Sa_28156.5	-0.405797
Sa_26118_3	0.0221337														Sa_27380_4	0.120866														Sa_28156.6	0.324374
Sa_26136_1	-0.231119														Sa_27415_1	-0.0652829														Sa_28175.1	0.418231
Sa_26137_1	-0.114035														Sa_27430_3	-0.145533														Sa_28211.5	0.0961538
Sa_26139_3	-0.589347														Sa_27441_3	0.147247														Sa_28226.2	-0.00431112
Sa_26163_1	-0.0805763														Sa_27460_1	0.0919606														Sa_28253.2	0.182156
Sa_26163_2	0.111601														Sa_27460_4	0.469841														Sa_28269.1	0.107575
Sa_26170_2	0.0227106														Sa_27460_5	-0.19108														Sa_28285.1	0.230808
Sa_26172_1	-0.445873														Sa_27483_3	-0.324361														Sa_28321.2	0.104072
Sa_26173_2	-0.0973292														Sa_27483_4	-0.561453														Sa_28362.2	-0.334607
Sa_26173_3	0.0026194														Sa_27515_1	-0.413622														Sa_28362.8	-0.347525
Sa_26173_7	-0.058347														Sa_27518_6	-0.146469														Sa_28375.5	0.0911854
Sa_26208_2	0.0620051														Sa_27553_2	-0.346662														Sa_28387.1	-0.140082
Sa_26232_2	0.17008														Sa_27594_1	0.228412														Sa_28460.1	-0.360843
Sa_26232_3	-0.109948														Sa_27600_5	0.0559683														Sa_28479.3	-0.783102
Sa_26241_3	0.216667														Sa_27606_2	0.151733														Sa_28482.3	-0.157302
Sa_26242_3	0.274368														Sa_27617_2	0.0812573														Sa_28482.4	0.0363013
Sa_26260_1	-0.111656														Sa_27621_1	-0.0476094														Sa_28482.7	-0.639627
Sa_26260_3	-0.407653														Sa_27645_2	0.171429														Sa_28486.2	0.248232
Sa_26300_1	-0.436672														Sa_27665_1	-0.202913														Sa_28487.5	0.172414
Sa_26322_6	0.265333														Sa_27697_4	0.242711														Sa_28500.1	-0.246565
Sa_26322_7	-0.462366														Sa_27712_1	-0.176507														Sa_28500.2	-0.0502114
Sa_26324_2	-0.333822														Sa_27719_2	-0.0741174														Sa_28501.4	-0.846021
Sa_26324_3	-0.765586														Sa_27721_1	-0.483278														Sa_28517.1	0.152923
Sa_26334_1	0.0767081														Sa_27726_2	-0.301676														Sa_28532.1	-0.515306
Sa_26345_1	0.0424975														Sa_27765_4	0.171875														Sa_28542.1	0.0671114
Sa_26345_3	-0.00814323														Sa_27814_2	0.129062														Sa_28544.2	-0.0852814
Sa_26357_2	0.100736														Sa_27878_4	-0.115665														Sa_28556.1	-0.0624224
Sa_26357_3	-0.052048														Sa_27882_2	0.0408229														Sa_28561.9	0.495495
Sa_26366_1	-0.346659														Sa_27887_2	0.191789														Sa_28572.2	-0.449531
Sa_26374_1	0.143352														Sa_27954_1	-0.466019														Sa_28572.4	0.0154867
Sa_26386_2	0.30839														Sa_27954_3	-0.422356														Sa_28572.5	-0.0454545
Sa_26393_1	0.40163														Sa_27959_6	0.0744507														Sa_28598.1	0.122995
Sa_26398_1	-0.314552														Sa_27962_2	0.0154255														Sa_28598.4	0.209929
Sa_26398_4	0.256619														Sa_27984_2	0.278443														Sa_28598.5	0.128431
Sa_26402_4	-0.12829														Sa_28016_1	-0.0390041														Sa_28600.1	-0.292703
Sa_26420_1	0.0641476														Sa_28016_2	-0.0821559														Sa_28626.2	0.10113
Sa_26433_1	-0.504141														Sa_28016_3	0.310376														Sa_28695.4	0.202952
Sa_26451_1	0.145833														Sa_28043_1	0.272251														Sa_28701.3	-0.111416
Sa_26463_2	0.250871														Sa_28057_6	-0.0417881														Sa_28705.5	-0.166434
Sa_26488_2	-0.0521505														Sa_28071_1	0.483957														Sa_28727.4	-0.0489221
Sa_26499_3	-0.137915														Sa_28112_1	0.0985915														Sa_28753.4	0.206358
Sa_26499_5	-0.257895														Sa_28122_7	-0.267365														Sa_28753.5	-0.235192
Sa_26524_2	0.343042														Sa_28150_2	-0.130501														Sa_28754.2	-0.155757
Sa_26549_1	0.0788913														Sa_28156_3	0.112371														Sa_28790.1	-0.020654
Sa_26551_3	0.248485														Sa_28186_7	-0.116741														Sa_28790.2	-0.0585034
Sa_26585_1	-0.102752														Sa_28211_1	0.106908														Sa_28790.3	-0.0295217
Sa_26611_4	-0.0786901														Sa_28211_4	0.0962486														Sa_28794.1	0.0876068
Sa_26612_2	-0.570768														Sa_28245_2	0.363218														Sa_28797.1	-0.529412
Sa_26617_2	-0.0981735														Sa_28245_3	0.30628														Sa_28845.2	-0.542084
Sa_26617_4	-0.0910054														Sa_28245_4	-0.195														Sa_28855.4	-0.245887
Sa_26644_2	-0.0497076														Sa_28269_4	-0.1024														Sa_28855.5	-0.726937
Sa_26644_3	-0.195157														Sa_28281_4	-0.130671														Sa_28906.3	-0.648393
Sa_26645_4	-0.353721														Sa_28281_5	0.425532														Sa_28934.2	-0.547393
Sa_26650_3	0.0197613														Sa_28285_2	-0.194921														Sa_28948.5	0.145714
Sa_26668_2	-0.166711														Sa_28301_1	0.170283														Sa_29006.2	0.191376
Sa_26683_3	-0.736631														Sa_28332_10	-0.164452														Sa_29020.1	0.456556
Sa_26688_2	-0.299266														Sa_28332_2	-0.303577														Sa_29022.2	-0.00808081
Sa_26699_1	0.0292359														Sa_28332_5	0.0678082														Sa_29027.2	-0.572368
Sa_268_10	-0.0752764														Sa_28355_1	0.0849825														Sa_29054.7	-0.582351
Sa_268_4	-0.081919														Sa_28362_3	-0.355599														Sa_29077.2	-0.553025
Sa_26810_1	-0.160729														Sa_28362_5	0.185279														Sa_291.5	-0.140238
Sa_26858_3	-0.155854														Sa_28375_4	0.648649														Sa_29103.4	0.332627
Sa_26858_4	0.263699														Sa_28408_2	-0.123401														Sa_29106.1	0.204651
Sa_26883_8	-0.17322														Sa_28420_1	-0.32														Sa_29110.1	-0.103453
Sa_26883_9	-0.179265														Sa_28434_1	0.0300395														Sa_29110.10	-0.116264
Sa_2689_5	0.16129														Sa_28482_6	-0.309631														Sa_29110.4	-0.364341
Sa_26891_2	-0.109134														Sa_28487_3	0.0255732														Sa_29110.5	-0.358392
Sa_26895_3	-0.148031														Sa_28499_1	0.000172533														Sa_29110.8	-0.685897
Sa_26920_1	-0.0499064														Sa_28500_3	0.222803														Sa_29116.1	-0.0481752
Sa_26926_2	0.118421														Sa_28501_2	-0.168999														Sa_29198.1	-0.672854
Sa_26926_5	-0.511306														Sa_28504_1	-0.108133														Sa_29221.2	-0.15633
Sa_26942_3	0.229091														Sa_28514_1	-0.14064														Sa_29258.1	-0.602835
Sa_26957_1	0.0600569														Sa_28555_1	0.323887														Sa_29260.1	-0.0862745
Sa_27_2	0.12872														Sa_28583_1	0.0236448														Sa_29322.1	0.125309
Sa_2700_12	0.453665														Sa_28626_1	0.237037														Sa_29322.3	-0.70362
Sa_2700_3	0.231449														Sa_28646_2	-0.378442														Sa_29326.4	-0.826185
Sa_2700_7	0.25														Sa_28647_1	-0.14652														Sa_29337.2	0.501754
Sa_27046_1	-0.140603														Sa_28648_2	0.0917348														Sa_29340.1	0.17136
Sa_27051_5	0.0826578														Sa_28657_2	0.101284														Sa_29344.1	0.129062
Sa_27075_1	-0.868895														Sa_28668_1	0.085255														Sa_29399.8	0.112886
Sa_27075_3	-0.811111														Sa_28695_1	-0.423333														Sa_29401.3	-0.162245
Sa_27080_2	0.151335														Sa_28695_3	-0.291558														Sa_29407.1	-0.143158
Sa_27140_2	-0.0124661														Sa_28700_2	-0.115801														Sa_29420.2	-0.84375
Sa_27141_1	-0.0609581														Sa_28700_4	-0.0591054														Sa_29448.1	0.0203755
Sa_27153_2	-0.197868														Sa_28705_3	0.237988														Sa_29514.1	0.182186
Sa_27153_5	-0.0385488														Sa_28715_1	-0.159001														Sa_29541.2	-0.807059
Sa_27191_3	-0.0748996														Sa_28729_1	0.013651														Sa_29582.2	0.28869
Sa_27210_2	-0.0652378														Sa_28730_1	-0.115536														Sa_29588.1	-0.698764
Sa_27210_3	-0.0399687														Sa_28742_5	-0.331493														Sa_29610.1	0.210349
Sa_27210_4	-0.052693														Sa_28753_2	-0.0771757														Sa_29628.3	0.553166
Sa_27210_5	-0.0160263														Sa_28754_1	-0.37107														Sa_29628.6	-0.164931
Sa_27213_2	0.254047														Sa_28765_1	0.175669														Sa_29628.8	-0.257576
Sa_27219_2	0.063211														Sa_28766_2	0.120544														Sa_29636.2	0.256985
Sa_27224_10	0.00136612														Sa_28768_1	0.139332														Sa_29643.2	-0.578231
Sa_27224_3	-0.315145														Sa_28807_1	-0.139905														Sa_29681.1	-0.174524
Sa_27224_5	-0.387006														Sa_28822_3	-0.218244														Sa_29693.3	-0.159516
Sa_27224_7	-0.472121														Sa_28844_1	-0.0515869														Sa_29696.1	-0.2
Sa_27242_1	-0.249503														Sa_28855_2	0.205882														Sa_29759.2	-0.107191
Sa_27255_1	0.0514851														Sa_28873_1	-0.338835														Sa_2977.1	-0.127183
Sa_27255_2	-0.0111456														Sa_28876_2	-0.889546														Sa_29790.2	-0.689366
Sa_27277_1	-0.149309														Sa_28920_1	0.0871309														Sa_29790.6	-0.247842
Sa_27283_6	-0.0580184														Sa_28924_1	-0.207573														Sa_29801.7	0.0442804
Sa_27283_8	-0.232714														Sa_28934_3	-0.959128														Sa_29819.2	-0.139477
Sa_27286_4	-0.751144														Sa_28934_4	-0.362355														Sa_29860.1	0.170573
Sa_27289_2	0.0904977														Sa_28949_1	-0.00607644														Sa_29865.2	-0.498154
Sa_27295_4	-0.249322														Sa_28974_4	-0.171233														Sa_29867.1	0.293605
Sa_27301_1	0.11211														Sa_28989_1	0.0877249														Sa_29883.2	0.527607
Sa_27322_1	-0.146176														Sa_28993_2	-0.196905														Sa_29883.4	-0.239212
Sa_27323_3	-0.269036														Sa_28993_9	0.0853217														Sa_29900.1	-0.13537
Sa_27361_2	-0.122825														Sa_29000_3	-0.0832776														Sa_29906.2	-0.477705
Sa_27376_2	0.14218														Sa_29000_5	-0.169068														Sa_29961.2	0.107335
Sa_27393_6	-0.0315712														Sa_29008_1	-0.34672														Sa_29975.1	-0.292453
Sa_27430_2	0.249865														Sa_29022_3	0.198502														Sa_29986.2	-0.32844
Sa_27432_2	-0.51453														Sa_29038_1	-0.151032														Sa_29992.6	-0.832046
Sa_27441_1	0.291546														Sa_29076_2	0.278415														Sa_29999.2	-0.320261
Sa_27441_2	0.307254														Sa_29095_2	-0.145401														Sa_30036.2	-0.258701
Sa_27479_1	0.325885														Sa_29096_1	-0.151786														Sa_30036.3	-0.738764
Sa_27480_2	0.0977918														Sa_291_2	-0.491228														Sa_30054.1	-0.479528
Sa_2750_1	-0.357711														Sa_291_6	-0.36875														Sa_30060.1	0.0847936
Sa_27516_3	-0.577151														Sa_29110_11	-0.606918														Sa_30060.2	-0.773148
Sa_27573_1	-0.0622222														Sa_29110_6	-0.251684														Sa_30060.4	-0.646667
Sa_27582_1	0.091065														Sa_29153_4	0.0681123														Sa_30062.3	-0.576662
Sa_27600_2	0.0450023														Sa_2916_1	0.397584														Sa_30094.2	-0.158046
Sa_27609_1	-0.557496														Sa_29177_2	-0.0343552														Sa_301.1	0.197003
Sa_27617_1	-0.0119633														Sa_29178_3	0.0806452														Sa_30108.2	-0.133741
Sa_27697_5	-0.225819														Sa_29186_2	-0.300591														Sa_30114.1	-0.126068
Sa_27719_1	-0.230619														Sa_29216_1	-0.12839														Sa_30117.1	0.0208108
Sa_27719_4	0.0805153														Sa_29322_4	-0.109232														Sa_3012.2	-0.490678
Sa_27721_2	-0.354266														Sa_29326_3	-0.571429														Sa_30185.1	0.0647059
Sa_27736_3	-0.00811359														Sa_29341_1	-0.357289														Sa_30209.1	-0.180374
Sa_27736_4	-0.689579														Sa_29356_1	-0.00995575														Sa_30320.1	-0.237009
Sa_27757_1	-0.259312														Sa_2937_7	-0.672356														Sa_30388.2	-0.282152
Sa_27765_2	-0.122163														Sa_2937_9	-0.305508														Sa_30388.4	-0.0941065
Sa_27767_1	-0.0188383														Sa_29407_2	-0.0757576														Sa_30425.3	-0.596512
Sa_2777_1	0.377581														Sa_29407_4	-0.339227														Sa_30446.2	-0.410361
Sa_27786_1	0.344781														Sa_29607_1	-0.0385161														Sa_30471.2	-0.323622
Sa_27800_2	-0.0678603														Sa_29628_4	0.148282														Sa_30474.3	0.17341
Sa_27817_1	-0.0597023														Sa_29649_1	-0.383784														Sa_30514.1	-0.207588
Sa_27820_1	-0.0236721														Sa_29649_2	-0.20008														Sa_30543.2	-0.120151
Sa_27821_1	-0.173611														Sa_29700_2	-0.776596														Sa_30553.3	-0.160654
Sa_27877_2	-0.438473														Sa_2972_1	0.0107848														Sa_30555.2	0.0475942
Sa_27878_5	-0.15035														Sa_29794_2	0.153591														Sa_30567.3	0.347938
Sa_27878_8	-0.23046														Sa_29864_1	-0.0872093														Sa_30582.2	0.0205458
Sa_27920_1	-0.2343														Sa_29882_1	-0.101309														Sa_30614.1	-0.169858
Sa_27920_2	0.0310915														Sa_29883_7	-0.234257														Sa_30614.2	0.0784314
Sa_27948_4	0.13141														Sa_29900_2	0.130081														Sa_30630.1	-0.291502
Sa_27954_4	0.213058														Sa_29961_3	0.0586162														Sa_30634.1	-0.536449
Sa_27954_9	0.436769														Sa_29961_4	0.106199														Sa_30634.3	-0.185507
Sa_27959_2	-0.0646622														Sa_29966_1	-0.31155														Sa_30646.5	-0.256333
Sa_27959_4	-0.076836														Sa_29966_2	-0.0409057														Sa_30666.3	-0.892857
Sa_27960_1	0.0735045														Sa_29992_2	0.0406463														Sa_30688.2	0.076087
Sa_27961_1	-0.037117														Sa_29992_4	0.370079														Sa_30698.2	-0.233621
Sa_28012_4	-0.266423														Sa_29999_1	-0.121993														Sa_30699.1	0.3
Sa_28012_9	-0.101655														Sa_30081_4	-0.344596														Sa_30773.1	-0.0186569
Sa_28041_1	-0.399087														Sa_30097_3	-0.190896														Sa_30794.3	0.396507
Sa_28070_1	-0.0200824														Sa_30106_1	-0.120016														Sa_30829.2	0.0868607
Sa_28086_1	-0.00139928														Sa_30108_1	0.041917														Sa_30883.4	-0.221578
Sa_28122_3	-0.326023														Sa_30116_1	0.165468														Sa_30883.6	-0.0504274
Sa_28122_4	0.068362														Sa_30116_5	0.0739255														Sa_30887.1	-0.0606061
Sa_28122_5	0.0680272														Sa_30131_1	0.299335														Sa_30928.4	-0.466081
Sa_28122_6	-0.300604														Sa_30161_2	-0.735085														Sa_30929.4	0.358344
Sa_28156_4	0.515528														Sa_30168_2	-0.257631														Sa_30929.5	-0.815013
Sa_28181_1	-0.175799														Sa_30172_4	-0.385997														Sa_30936.4	-0.0890206
Sa_28186_11	0.254833														Sa_30212_3	0.292683														Sa_30941.1	0.107477
Sa_28186_2	-0.440341														Sa_30231_1	0.038817														Sa_30941.2	-0.540584
Sa_28186_8	-0.185909														Sa_30266_5	0.295872														Sa_30942.1	0.00565788
Sa_28200_1	-0.186664														Sa_30281_1	-0.21426														Sa_30948.1	-0.00021645
Sa_28222_2	0.238526														Sa_30295_1	-0.347468														Sa_30967.1	-0.375486
Sa_28230_3	-0.0995819														Sa_30295_2	-0.145133														Sa_30968.11	-0.294286
Sa_28243_2	-0.0788973														Sa_30320_2	-0.361456														Sa_30968.5	-0.14626
Sa_28243_3	-0.357143														Sa_30328_1	-0.368458														Sa_30968.8	-0.82069
Sa_28243_4	-0.849398														Sa_30328_3	-0.197368														Sa_30973.1	-0.149911
Sa_28245_5	0.225941														Sa_30388_3	0.0578802														Sa_31017.1	0.106762
Sa_28245_6	0.192956														Sa_30398_1	-0.00075365														Sa_31028.1	0.240425
Sa_28269_3	0.116279														Sa_30398_2	-0.198508														Sa_31028.2	0.0983607
Sa_28281_2	0.0766595														Sa_30412_2	-0.775338														Sa_31057.1	0.14654
Sa_28281_8	-0.282068														Sa_3044_1	-0.213659														Sa_31075.1	-0.0476804
Sa_28281_9	0.0680272														Sa_30446_1	-0.238867														Sa_31084.3	-0.428097
Sa_28286_1	0.152284														Sa_30476_1	-0.133484														Sa_31084.4	0.267879
Sa_28308_2	0.0724205														Sa_30504_2	0.153896														Sa_31186.1	-0.814458
Sa_28330_1	0.180317														Sa_30506_3	-0.0522814														Sa_31194.2	-0.0503597
Sa_28332_12	-0.0668115														Sa_3051_2	0.181818														Sa_31201.3	0.258152
Sa_28332_3	-0.0396679														Sa_30528_2	0.227929														Sa_31217.2	-0.0840342
Sa_28364_2	-0.0805594														Sa_30535_1	-0.23358														Sa_31246.3	0.0993956
Sa_28375_3	-0.786517														Sa_30553_4	0.330189														Sa_31258.2	-0.02169
Sa_284_3	0.250585														Sa_30565_1	-0.0623278														Sa_31261.5	-0.369001
Sa_28408_1	-0.0257732														Sa_30619_2	-0.0909682														Sa_31282.1	0.152249
Sa_28426_1	0.225434														Sa_30622_2	-0.313525														Sa_31323.1	0.135095
Sa_28450_3	0.0223677														Sa_30634_2	0.196242														Sa_31347.1	-0.0837549
Sa_28482_1	0.399371														Sa_30646_2	-0.482176														Sa_31350.1	-0.643411
Sa_28482_2	0.222222														Sa_30666_2	-0.108387														Sa_31442.5	0.130275
Sa_28511_1	-0.17213														Sa_30678_4	-0.193926														Sa_31466.1	-0.386667
Sa_28538_1	-0.298021														Sa_30688_4	-0.224625														Sa_31470.3	-0.0961353
Sa_28551_1	-0.270833														Sa_30709_2	-0.188549														Sa_31485.1	-0.412791
Sa_28561_2	-0.216733														Sa_30751_1	-0.084456														Sa_31501.4	-0.380282
Sa_28561_5	-0.817638														Sa_30751_3	-0.349631														Sa_31502.1	-0.621608
Sa_28561_7	-0.148999														Sa_30751_4	-0.183077														Sa_31511.4	-0.251738
Sa_28561_8	-0.0484487														Sa_30767_1	-0.314385														Sa_31537.2	-0.00598291
Sa_28564_2	0.24237														Sa_30787_5	-0.0374384														Sa_31579.1	-0.155347
Sa_28583_2	0.0657607														Sa_30876_2	-0.0498771														Sa_31600.1	-0.602564
Sa_28598_2	-0.0642713														Sa_30883_8	-0.20756														Sa_31603.1	-0.0573477
Sa_28634_1	0.307902														Sa_30920_1	0.0166573														Sa_31603.3	-0.847953
Sa_28695_2	-0.128049														Sa_30928_1	-0.0386792														Sa_31618.4	-0.168874
Sa_28705_4	-0.00820368														Sa_30928_9	-0.884553														Sa_31618.5	0.392749
Sa_28715_2	0.193047														Sa_30929_3	-0.180255														Sa_31631.1	-0.466667
Sa_28715_3	-0.0043418														Sa_30954_1	0.235897														Sa_31638.1	-0.13827
Sa_28727_3	0.209854														Sa_30968_2	-0.264789														Sa_31668.1	0.160767
Sa_28742_4	-0.922222														Sa_30968_7	0.0225049														Sa_31683.6	0.117647
Sa_28753_6	0.138889														Sa_30984_1	-0.0831528														Sa_31683.8	-0.869725
Sa_28753_9	0.28														Sa_31123_1	0.0498709														Sa_31690.3	-0.14532
Sa_28765_2	0.0997567														Sa_31126_1	-0.0738994														Sa_31699.2	-0.551802
Sa_28794_2	-0.0989455														Sa_31129_2	-0.423926														Sa_31717.6	-0.185507
Sa_28794_3	0.259868														Sa_31168_1	-0.200426														Sa_31734.1	0.0751174
Sa_28804_2	0.00341255														Sa_31194_3	-0.0821023														Sa_31754.1	-0.255424
Sa_28855_3	-0.336716														Sa_31217_3	-0.044072														Sa_31758.2	0.069378
Sa_28861_1	-0.0588407														Sa_31235_1	0.0633292														Sa_31758.3	-0.286611
Sa_28916_2	-0.747082														Sa_31258_4	-0.134088														Sa_31758.4	-0.133793
Sa_28916_3	0.0637401														Sa_31258_5	-0.713755														Sa_31758.5	-0.254018
Sa_28948_6	-0.944744														Sa_31261_1	-0.110045														Sa_31786.1	0.204852
Sa_28974_1	-0.388221														Sa_31261_6	-0.123647														Sa_318.4	-0.470288
Sa_28974_3	-0.481707														Sa_31262_2	-0.798365														Sa_318.7	0.148956
Sa_28974_5	0.305085														Sa_31287_2	0.0840528														Sa_31800.3	0.400772
Sa_28981_2	-0.2686														Sa_313_2	-0.191408														Sa_31815.4	0.076969
Sa_28981_5	-0.342572														Sa_313_5	0.173333														Sa_319.2	-0.0233813
Sa_28993_6	0.0777778														Sa_31364_3	-0.100103														Sa_31947.3	-0.518293
Sa_29000_2	0.273264														Sa_31414_1	-0.20601														Sa_31973.1	0.0495044
Sa_29000_6	-0.0523964														Sa_31442_2	-0.344724														Sa_32.4	-0.0507273
Sa_2901_2	-0.883365														Sa_31442_3	-0.332994														Sa_32.5	0.283649
Sa_29020_2	-0.413433														Sa_31447_1	-0.0350877														Sa_32001.1	0.0745394
Sa_29030_2	-0.0684884														Sa_31466_2	-0.217014														Sa_32003.1	0.124615
Sa_29054_2	-0.249697														Sa_31501_1	-0.513953														Sa_32055.1	-0.0889894
Sa_29054_3	-0.241497														Sa_31501_2	-0.915074														Sa_32061.1	-0.0165763
Sa_29054_4	0.219608														Sa_31501_3	-0.695385														Sa_32096.1	0.0340364
Sa_29077_3	0.00592217														Sa_31543_1	0.210646														Sa_3211.2	0.148837
Sa_29103_3	-0.13624														Sa_31549_1	0.0554068														Sa_32216.4	-0.292179
Sa_29110_12	0.191131														Sa_31603_2	-0.18949														Sa_32232.5	-0.329075
Sa_29110_3	-0.29286														Sa_31642_2	-0.903427														Sa_32270.1	0.0733333
Sa_29110_7	0.0699943														Sa_31669_2	-0.179988														Sa_32292.1	-0.146714
Sa_29173_1	0.408759														Sa_31683_2	-0.0461213														Sa_32317.1	0.378562
Sa_29178_2	-0.149985														Sa_31699_1	-0.36089														Sa_32369.3	-0.32677
Sa_29209_1	0.212294														Sa_31699_3	-0.302332														Sa_32376.1	-0.794844
Sa_29220_1	0.276008														Sa_31717_3	-0.504978														Sa_32425.2	0.392818
Sa_2929_2	0.149038														Sa_31732_1	0.0827092														Sa_32437.1	0.182143
Sa_29322_5	-0.290977														Sa_31756_2	-0.0334413														Sa_32488.3	-0.0979592
Sa_29326_1	-0.527778														Sa_31756_4	0.0783916														Sa_32490.1	-0.123716
Sa_29340_2	-0.424017														Sa_31758_8	0.033803														Sa_32490.3	0.136986
Sa_29341_3	-0.531073														Sa_31763_2	-0.674221														Sa_3251.1	-0.256757
Sa_29341_4	0.0622407														Sa_318_2	-0.388268														Sa_32524.1	-0.286396
Sa_29341_6	-0.253012														Sa_31815_3	-0.106677														Sa_32524.3	0.00961538
Sa_2936_2	-0.50411														Sa_31833_3	0.378653														Sa_32563.10	-0.143995
Sa_2937_10	-0.0297897														Sa_31848_1	-0.668041														Sa_32563.2	-0.0774194
Sa_2937_3	0.0698324														Sa_31851_3	-0.0647558														Sa_32563.9	-0.170635
Sa_2937_4	-0.625191														Sa_31858_1	-0.169855														Sa_32571.1	-0.0115542
Sa_2938_1	-0.608025														Sa_31858_2	-0.534325														Sa_32592.2	-0.517961
Sa_29399_1	-0.129006														Sa_31860_2	-0.15835														Sa_32593.1	-0.162839
Sa_29399_4	-0.213115														Sa_31874_1	-0.268742														Sa_32593.2	-0.846948
Sa_29399_5	-0.263418														Sa_31881_1	-0.081449														Sa_32598.2	-0.0779487
Sa_29407_3	0.0312919														Sa_31881_2	-0.161056														Sa_32606.4	-0.459877
Sa_29459_1	-0.353888														Sa_31938_1	-0.279012														Sa_32607.2	-0.476129
Sa_29514_6	-0.919355														Sa_32_2	-0.0418028														Sa_32613.3	-0.208571
Sa_29595_1	0.180672														Sa_32017_5	-0.1516														Sa_32613.5	-0.156835
Sa_2960_1	-0.461497														Sa_32103_1	-0.234408														Sa_32631.1	-0.0471311
Sa_29643_1	-0.116352														Sa_32104_1	-0.121591														Sa_32654.1	-0.214286
Sa_29700_3	-0.747674														Sa_32115_1	0.196676														Sa_32667.1	-0.511526
Sa_29713_1	0.122661														Sa_32116_1	-0.26453														Sa_32726.2	-0.0449259
Sa_29713_5	-0.232836														Sa_32146_1	0.0697917														Sa_32750.2	0.0895009
Sa_2977_2	0.154509														Sa_32162_2	-0.717355														Sa_32752.2	-0.194143
Sa_29794_1	-0.13484														Sa_32205_5	-0.350641														Sa_32756.2	-0.0695956
Sa_29794_3	-0.194321														Sa_32211_1	-0.0629771														Sa_32760.2	-0.262273
Sa_29801_6	0.115942														Sa_32216_1	-0.547212														Sa_32767.1	0.279009
Sa_29802_1	-0.18097														Sa_32216_3	-0.575356														Sa_32782.1	0.141869
Sa_29825_1	-0.1532														Sa_32224_2	-0.260675														Sa_32783.6	-0.0127248
Sa_29876_1	-0.386918														Sa_32224_3	-0.647312														Sa_32825.2	0.237127
Sa_29882_2	0.234704														Sa_32256_2	-0.0289673														Sa_32829.4	-0.237787
Sa_29882_3	0.103627														Sa_32275_1	0.186229														Sa_32830.4	0.121993
Sa_29883_3	0.335013														Sa_32338_2	-0.390845														Sa_32838.2	-0.309483
Sa_29883_6	-0.513784														Sa_32338_3	-0.221369														Sa_32854.1	0.159091
Sa_29887_1	0.186047														Sa_32395_2	-0.0858696														Sa_32870.1	-0.305069
Sa_29929_1	-0.29899														Sa_32438_3	0.15163														Sa_32875.1	0.237179
Sa_29961_6	-0.0409091														Sa_32492_2	-0.00284293														Sa_32878.2	0.0984556
Sa_29966_3	0.0588235														Sa_32504_1	-0.117377														Sa_32878.3	-0.798338
Sa_29968_4	-0.725835														Sa_32546_2	0.515351														Sa_32898.1	-0.0696424
Sa_29973_1	0.102302														Sa_32557_1	0.0522508														Sa_32904.1	-0.166422
Sa_29974_2	-0.0968992														Sa_32563_3	-0.822194														Sa_32925.2	0.434469
Sa_29977_1	-0.297447														Sa_32563_6	0.21793														Sa_32987.2	-0.519164
Sa_29977_2	-0.109819														Sa_32563_7	-0.0164852														Sa_33.12	-0.0958838
Sa_29986_3	-0.0880288														Sa_32569_5	-0.313003														Sa_33.13	-0.00633427
Sa_29991_1	-0.0801473														Sa_32571_2	-0.178164														Sa_33.14	0.127559
Sa_29992_7	0.414925														Sa_32572_2	0.184484														Sa_33.9	0.0301319
Sa_30019_1	0.171932														Sa_32597_2	0.092437														Sa_33017.1	-0.192129
Sa_30034_2	0.133567														Sa_32644_1	-0.00949281														Sa_33017.2	-0.0843215
Sa_30041_4	0.264957														Sa_32650_2	-0.0129996														Sa_33060.1	-0.738272
Sa_30062_2	-0.103922														Sa_32726_1	-0.0251678														Sa_33060.3	0.42369
Sa_30161_4	-0.321517														Sa_3281_1	-0.142603														Sa_33063.3	-0.0990468
Sa_30172_2	-0.121622														Sa_32825_1	-0.310219														Sa_33063.4	-0.617978
Sa_30212_2	0.113631														Sa_32829_3	0.0307898														Sa_33069.1	-0.326667
Sa_30214_2	-0.577143														Sa_32925_1	-0.380582														Sa_33080.1	0.264234
Sa_30214_4	-0.209297														Sa_32977_1	0.0992445														Sa_33165.2	0.104052
Sa_30229_1	0.313333														Sa_32986_1	0.154204														Sa_33180.1	0.11794
Sa_30266_2	-0.405183														Sa_33_11	0.358586														Sa_33198.1	-0.413472
Sa_30266_4	-0.514163														Sa_33_17	0.00733831														Sa_33222.1	0.516613
Sa_30302_1	-0.205282														Sa_33_2	0.39633														Sa_33223.1	0.0568163
Sa_30353_2	-0.120282														Sa_33034_1	0.124415														Sa_33310.1	0.0775194
Sa_30372_1	0.128437														Sa_33064_1	-0.170147														Sa_33328.1	0.0738036
Sa_30379_1	-0.0492451														Sa_33122_4	0.50119														Sa_33336.2	-0.265306
Sa_30379_2	-0.1052														Sa_3313_1	0.110707														Sa_33380.1	0.236025
Sa_30388_5	-0.108696														Sa_33160_1	0.0320827														Sa_33380.4	0.115407
Sa_30408_1	-0.0954128														Sa_33180_3	-0.24811														Sa_33411.2	0.383152
Sa_30440_1	-0.183379														Sa_33207_1	0.00122066														Sa_33454.4	0.408602
Sa_30504_3	0.324947														Sa_33313_2	-0.238645														Sa_33454.5	-0.607533
Sa_30506_2	0.033082														Sa_33317_2	-0.178155														Sa_33456.1	0.321097
Sa_30518_1	-0.649899														Sa_33323_1	0.0377358														Sa_33461.1	0.0439335
Sa_30531_1	-0.484058														Sa_33331_2	-0.201239														Sa_33473.2	0.137652
Sa_30582_1	-0.391896														Sa_33336_4	-0.690141														Sa_33489.11	0.0319489
Sa_30608_1	-0.154839														Sa_33339_2	-0.897796														Sa_33489.4	-0.778656
Sa_30608_2	-0.164203														Sa_33345_1	0.479401														Sa_33489.5	-0.195358
Sa_30611_1	-0.00998464														Sa_33345_4	-0.573709														Sa_33489.7	0.156206
Sa_30619_3	0.146517														Sa_33345_5	-0.155063														Sa_33528.2	0.057377
Sa_30666_4	-0.134827														Sa_33369_1	0.198083														Sa_33565.1	-0.552536
Sa_30688_3	-0.531148														Sa_33380_2	0.191824														Sa_33601.1	0.155991
Sa_30712_1	-0.227594														Sa_33381_1	0.00257271														Sa_33618.2	0.114428
Sa_30751_5	-0.451093														Sa_33391_2	-0.637293														Sa_33618.4	-0.210051
Sa_30751_6	-0.271868														Sa_33454_3	-0.810191														Sa_33618.5	-0.349301
Sa_30755_2	-0.379713														Sa_33489_1	0.181185														Sa_33666.1	-0.760176
Sa_30767_2	-0.624772														Sa_33489_2	-0.433445														Sa_33759.1	0.227612
Sa_30768_1	0.0943396														Sa_33489_6	0.0754717														Sa_33801.1	0.0042332
Sa_30787_1	-0.134266														Sa_33565_2	0.355274														Sa_33841.1	-0.592286
Sa_30787_2	0.0739478														Sa_33568_4	-0.699353														Sa_33845.1	-0.108091
Sa_30787_3	-0.252304														Sa_33595_4	0.00825083														Sa_33861.1	-0.0850126
Sa_30833_2	-0.143092														Sa_33641_4	-0.206275														Sa_33894.1	-0.538784
Sa_30834_2	0.078125														Sa_33646_6	0.221532														Sa_33932.2	0.0933661
Sa_30915_2	-0.153561														Sa_33678_1	-0.624542														Sa_33977.1	0.0240642
Sa_30928_2	-0.417544														Sa_33678_3	-0.658195														Sa_33984.2	0.0258621
Sa_30928_6	-0.519333														Sa_33723_1	-0.16319														Sa_34020.6	-0.00876777
Sa_30928_7	0.253012														Sa_33746_2	-0.109218														Sa_34038.4	-0.511171
Sa_30961_1	0.000444148														Sa_33765_3	-0.0190966														Sa_34087.1	0.072578
Sa_30961_2	0.111557														Sa_33770_4	0.0718007														Sa_34091.5	-0.349879
Sa_30968_1	-0.473239														Sa_33895_1	0.0516904														Sa_34102.1	-0.287528
Sa_30968_4	-0.0677596														Sa_33920_1	-0.54065														Sa_34124.4	0.0739645
Sa_30968_6	-0.0837511														Sa_33920_2	-0.334904														Sa_34124.5	-0.0101229
Sa_30973_2	-0.266983														Sa_33994_1	-0.402619														Sa_34130.6	-0.28158
Sa_31012_1	0.147469														Sa_34_1	-0.0123597														Sa_34145.2	0.155127
Sa_31017_2	-0.545794														Sa_34010_1	-0.337683														Sa_34158.3	-0.345788
Sa_31044_1	-0.268829														Sa_34020_1	0.221657														Sa_34206.1	-0.335113
Sa_31052_2	-0.170017														Sa_34020_2	-0.46948														Sa_34229.4	-0.379098
Sa_31052_4	0.111614														Sa_34038_2	-0.223541														Sa_34235.1	-0.135335
Sa_31060_2	0.263178														Sa_34038_6	0.144765														Sa_34314.2	0.0784983
Sa_31062_10	-0.539835														Sa_34046_2	-0.198428														Sa_34375.2	-0.560081
Sa_31062_9	0.233108														Sa_34046_3	-0.527273														Sa_34404.1	0.0635452
Sa_31107_2	0.222494														Sa_34067_4	-0.760331														Sa_34415.1	-0.861592
Sa_31123_3	0.405594														Sa_34072_2	-0.321063														Sa_34418.3	-0.11191
Sa_31123_4	0.201835														Sa_34091_8	-0.307489														Sa_34420.1	0.0963542
Sa_31129_1	-0.330579														Sa_34101_3	0.112089														Sa_34474.2	0.0846999
Sa_31147_2	0.324661														Sa_34145_5	-0.100453														Sa_34554.7	0.0181818
Sa_31172_10	-0.713987														Sa_34158_1	-0.263229														Sa_34557.3	-0.130827
Sa_31172_3	-0.239006														Sa_34160_3	0.306737														Sa_34615.2	-0.203014
Sa_31172_9	-0.465366														Sa_34204_2	-0.339446														Sa_34633.1	0.217865
Sa_31183_1	0.038965														Sa_34213_2	-0.0542406														Sa_34670.2	-0.107923
Sa_31201_1	-0.0160839														Sa_34238_1	-0.234048														Sa_34670.3	-0.108802
Sa_31203_3	-0.44429														Sa_34277_2	0.114742														Sa_34670.6	0.216724
Sa_31261_3	-0.0432277														Sa_34302_1	0.0935112														Sa_34707.1	-0.0959596
Sa_31261_4	-0.0598101														Sa_34314_8	-0.0202405														Sa_34739.1	0.186398
Sa_31287_6	-0.148157														Sa_34329_2	0.244646														Sa_34749.2	0.0480439
Sa_313_7	-0.221329														Sa_34337_1	0.00849335														Sa_34838.1	0.258268
Sa_31308_1	0.0628019														Sa_34415_4	-0.219048														Sa_34846.1	-0.117521
Sa_31308_2	0.127859														Sa_34418_4	0.113208														Sa_34847.2	-0.746004
Sa_31334_1	-0.20822														Sa_34501_2	0.00151822														Sa_34847.4	-0.13764
Sa_31485_2	-0.66954														Sa_34527_2	-0.607044														Sa_34900.5	0.496025
Sa_315_3	0.0783242														Sa_34554_2	-0.694393														Sa_34929.1	-0.153588
Sa_31511_2	0.298959														Sa_34554_3	-0.363585														Sa_34933.2	0.149541
Sa_31511_3	-0.411562														Sa_34581_1	-0.0834794														Sa_34955.1	0.0946023
Sa_31534_1	-0.321162														Sa_34613_1	-0.0847458														Sa_34960.2	-0.5
Sa_31642_1	-0.172095														Sa_34632_1	-0.0479621														Sa_35053.3	0.319066
Sa_31644_1	0.248812														Sa_34670_1	-0.117695														Sa_35053.4	0.145985
Sa_31668_2	0.295866														Sa_34722_1	-0.256985														Sa_35142.2	0.194772
Sa_31690_4	-0.150454														Sa_34725_1	0.2397														Sa_35173.10	-0.647294
Sa_31709_1	-0.236782														Sa_34750_1	0.0246269														Sa_35173.9	-0.918256
Sa_31734_2	-0.0651815														Sa_34757_1	-0.0732565														Sa_35286.4	0.501654
Sa_31758_7	0.188529														Sa_34770_1	-0.214124														Sa_35286.6	0.150273
Sa_31763_3	-0.330233														Sa_34779_1	0.321389														Sa_35286.7	-0.129677
Sa_318_6	-0.161972														Sa_34833_3	0.195051														Sa_35292.1	-0.070034
Sa_31816_1	-0.234871														Sa_34900_4	-0.466456														Sa_35331.1	-0.651208
Sa_31851_2	0.249617														Sa_34923_3	-0.168915														Sa_35345.1	0.0440252
Sa_31859_2	-0.164596														Sa_34951_1	-0.111727														Sa_35377.3	0.194175
Sa_319_1	0.112663														Sa_34973_1	-0.975758														Sa_35410.10	0.0277778
Sa_31926_1	-0.314104														Sa_34994_1	0.095549														Sa_35410.2	-0.0669782
Sa_31948_2	0.153061														Sa_35053_2	-0.459239														Sa_35410.6	-0.148354
Sa_31975_3	-0.516045														Sa_35134_5	-0.0764418														Sa_35410.8	-0.128153
Sa_32012_2	-0.364815														Sa_35134_8	0.282202														Sa_35411.2	-0.431751
Sa_32032_2	-0.362032														Sa_35151_1	0.0812175														Sa_35438.2	-0.397436
Sa_32048_1	0.0709737														Sa_35154_2	0.0622595														Sa_35446.2	0.223345
Sa_32103_2	-0.23														Sa_35173_5	-0.339175														Sa_35476.3	-0.206989
Sa_32162_3	-0.773839														Sa_35236_1	-0.122576														Sa_35531.1	-0.404645
Sa_32171_3	-0.750921														Sa_35253_6	-0.373867														Sa_35543.5	-0.309802
Sa_32171_4	0.130347														Sa_35265_1	0.367876														Sa_35550.2	0.31377
Sa_32216_5	-0.711433														Sa_35286_5	-0.257724														Sa_35556.2	-0.569136
Sa_3222_4	0.0955882														Sa_35312_1	0.184744														Sa_35560.1	-0.101062
Sa_32224_5	-0.389527														Sa_35410_3	0.161942														Sa_35602.2	0.214022
Sa_32224_6	-0.321127														Sa_35410_4	-0.246682														Sa_35671.1	-0.0296496
Sa_32224_7	-0.242138														Sa_35410_5	-0.188756														Sa_35713.1	0.0171712
Sa_32232_2	0.0812102														Sa_35410_7	-0.496106														Sa_35713.2	-0.0679628
Sa_32232_3	0.33871														Sa_3546_1	-0.37959														Sa_35728.1	-0.664506
Sa_32244_1	-0.152469														Sa_35476_4	-0.0626937														Sa_35755.12	0.233294
[truncated: 1,503 more rows]
