# Supplementary material for: Genomic analysis of Sparus aurata reveals the evolutionary dynamics of sex-biased genes in a sequential hermaphrodite fish
Source: Commun Biol. 2018 Aug 17;1:119. doi: 10.1038/s42003-018-0122-7 (PMC6123679; doi:10.1038/s42003-018-0122-7)
Supplement: Supplementary file 11 — Supplementary Data 9 [file 42003_2018_122_MOESM11_ESM.xlsx]

## Sheet: Foglio1
Genome sequencing and assembly
Species	Family	Reference	Tissue	Number of samples	Accession numbers
Sparus aurata	Sparidae	Present study	Adult female	1	SRR6244977 - SRR6244978
			Double-haploid larva	1	SRR6244979 - SRR6244980 - SRR6244981
			Fin	1	SRR6244982
RNASeq datasets use for Genome annotation
Species	Family	Reference	Tissue	Number of samples	Accession numbers
Sparus aurata	Sparidae	Present study	Gonad	4 ♀ + 4 ♂	SRR6223527 - SRR6223530 - SRR6223532 - SRR6223538 -SRR6223539 - SRR6223540 - SRR6223541 - SRR6223542
			Brain	3 ♀ + 3 ♂	SRR6223535 - SRR6223536 - SRR6223537 - SRR6223528 - SRR6223529 - SRR6223531
			Whole larvae	1 pool	SRR6237494
			Gut	1	SRR6237498
			Heart	1	SRR6237497
			Liver	1	SRR6237500
			Muscle	1	SRR6237499
			Brain	1	SRR6237495
			Spleen	1	SRR6237496
Differential expression and comparative analysis
Species	Family	Reference	Tissue	Number of samples	Accession numbers
Sparus aurata	Sparidae	Present study	Gonad	4 ♀ + 4 ♂	SRR6223527 - SRR6223530 - SRR6223532 - SRR6223538 -SRR6223539 - SRR6223540 - SRR6223541 - SRR6223542
			Brain	3 ♀ + 3 ♂	SRR6223535 - SRR6223536 - SRR6223537 - SRR6223528 - SRR6223529 - SRR6223531
Diplodus puntazzo	Sparidae	Manousaki et al., 2014	Gonad	4 ♀ + 4 ♂	SRR1197942 - SRR1202032 - SRR1202096 - SRR1508198 - SRR1508200 - SRR1508202 - SRR1508204 -SRR1508206
			Brain	4 ♀ + 3 ♂	SRR1197966 - SRR1202035 - SRR1202107 - SRR1508199 - SRR1508201 - SRR1508207 -SRR1508208
Eretmodus cyanostictus	Cichlidae	Böhne et al., 2014	Gonad	4 ♀ + 4 ♂	SRR1555449 - SRR1555451 - SRR1555453 - SRR1555455 - SRR1555457 - SRR1555459 - SRR1555461 -SRR1555463
			Brain	4 ♀ + 4 ♂	SRR1555450 - SRR1555452 - SRR1555454 - SRR1555456 - SRR1555458 - SRR1555460 - SRR1555462 - SRR1555464
Astatotilapia burtoni	Cichlidae	Böhne et al., 2014	Gonad	3 ♀ + 3 ♂	SRR1555481 - SRR1555483 - SRR1555485 - SRR1555487 - SRR1555489 - SRR1555491
			Brain	3 ♀ + 3 ♂	SRR1555482 - SRR1555484 - SRR1555486 - SRR1555488 - SRR1555490 - SRR1555492
Ophthalmotilapia ventralis	Cichlidae	Böhne et al., 2014	Gonad	3 ♀ + 4 ♂	SRR1555433 - SRR1555435 - SRR1555437 - SRR1555439 - SRR1555441 - SRR1555443 - SRR1555445
			Brain	4 ♀ + 4 ♂	SRR1555434 - SRR1555436 - SRR1555438 - SRR1555440 - SRR1555442 - SRR1555444 - SRR1555446 - SRR1555448
Julidochromis ornatus	Cichlidae	Böhne et al., 2014	Gonad	4 ♀ + 4 ♂	SRR1555465 - SRR1555467 - SRR1555469 - SRR1555471 - SRR1555473 - SRR1555475 - SRR1555477 - SRR1555479
			Brain	4 ♀ + 4 ♂	SRR1555466 - SRR1555468 - SRR1555470 - SRR1555472 - SRR1555474 - SRR1555476 - SRR1555478 - SRR1555480
Expression breath (τ) calculation
Species	Family	Reference	Tissue	Number of samples	Accession numbers
Sparus aurata	Sparidae	Sarroupoulou et al., 2016	Larvae FF ctrl	3	SRR2193468 - SRR2193470
			Larvae Fins ctrl	3	SRR2193477 - SRR2193479
			Larvae FLX ctrl	3	SRR2193486 - SRR2193488
Sparus aurata	Sparidae	Present study	Gonad	4 ♀ + 4 ♂	SUB3155580
			Brain	3 ♀ + 3 ♂	SUB3155580
			Gut	1	SRR6237498
			Heart	1	SRR6237497
			Liver	1	SRR6237500
			Muscle	1	SRR6237499
			Spleen	1	SRR6237496
Expression plasticity (π) calculation
Species	Family	Reference	Tissue	Number of samples	SRA accessions
Sparus aurata	Sparidae	Sarropoulou et al., 2016	Larvae FF ctrl	3	SRR2193468 - SRR2193470
			Larvae FF stress	3	SRR2193471 - SRR2193473
			Larvae Fins ctrl	3	SRR2193477 - SRR2193479
			Larvae Fins stress	3	SRR2193480 - SRR2193482
			Larvae FLX ctrl	3	SRR2193486 - SRR2193488
			Larvae FLX stress	3	SRR2193489 - SRR2193491
SNP discovery and genotyping
Species	Family	Reference	Tissue	Number of samples	Accession numbers
Sparus aurata	Sparidae	Palaiokostas et al. 2017	Fin	67	SRR4025720 - SRR4025721 - SRR4025722 - SRR4025723 - SRR4025724 - SRR4025732 - SRR4025731 - SRR4025733 - SRR4025730 - SRR4025740 - SRR4025736 - SRR4025737 - SRR4025741 - SRR4025738 - SRR4025742 - SRR4025744 - SRR4025743 - SRR4025746 - SRR4025749 - SRR4025750 - SRR4025751 - SRR4025754 - SRR4025755 - SRR4025758 - SRR4025756 - SRR4025759 - SRR4025757 - SRR4025762 - SRR4025760 - SRR4025761 - SRR402576…
		unpublished data	Fin	225	SRR6244983 to SRR6245207
		Present study	Gonad	8	SRR6223527 - SRR6223530 - SRR6223532 - SRR6223538 -SRR6223539 - SRR6223540 - SRR6223541 - SRR6223542
			Brain	6	SRR6223535 - SRR6223536 - SRR6223537 - SRR6223528 - SRR6223529 - SRR6223531
		Sarropoulou et al., 2016	Larvae	51	SRR2193465 to SRR2193514
